# Supplementary material for: Soil microbiota and microarthropod communities in oil contaminated sites in the European Subarctic
Source: Sci Rep. 2021 Oct 4;11:19620. doi: 10.1038/s41598-021-98680-8 (PMC8490368; doi:10.1038/s41598-021-98680-8)
Supplement: Supplementary file 2 — Supplementary Information 2. [file 41598_2021_98680_MOESM2_ESM.zip]

Archive with 1 entries (1 files):
- Suppl_2_ITS_OTUs.fa
