# Supplementary material for: Soil microbiota and microarthropod communities in oil contaminated sites in the European Subarctic
Source: Sci Rep. 2021 Oct 4;11:19620. doi: 10.1038/s41598-021-98680-8 (PMC8490368; doi:10.1038/s41598-021-98680-8)
Supplement: Supplementary file 2 — Supplementary Information 2. [file 41598_2021_98680_MOESM2_ESM.zip › Suppl_2_ITS_OTUs.fa]

>OTU_1
ATGCGATAAGTAATGTGAATTGCAGAATTCAGTGAATCATCGAATCTTTGAACGCATATTGCGCCCTTTGGCATTCCGAA
GGGCATACCTGTTCGAGCGTCATTACACCCCTCAAAGATGACTCTTTGGCGTTGGGCAATGCCTAAAGGCATGCCTCAAA
ATCAGCGATGGTGATATTCAACCACAGGCGCACACACGTCGTCTAGCTGGCGGGATGTTGACAGTCAATTGATGAATTTC
TAAATGTTGACCTCGGATCAGGTAGGAATACCCGCTGAACTTAA
>OTU_2
GTGCGATACGTGGTGCGACCTGCACGAACCTGTGAGTCATCGAATCTTTGAACGCAACTTGCGCCGAAAGGCATGTGTGC
TTGAGCCGGTCACAACGTTTTGGACTTCGGTTCAGTGCTGGGGGACGACGCGTCGCCCCCGAAACGCGTGTCTGCGGTGC
GACCAAGACGGTGCAGGGTCATTTTGGCCTCTGGCATTTGGCCGCACCAACACACCTGCCGCTCAGTCACACAAGATCAC
CCGCTGGACTTAA
>OTU_3
ATGCGATAAGTAATGCGAATTGCAGAATTCAGTGAGTCATCGAATCTTTGAACGCACATTGCGCCCTTTGGTATTCCGAA
GGGCATGCCTGTTCGAGCGTCATTATCAACCATCAAGCCTGGCTTGTCGTTGGACTCCTTTGTCGCCTGGCGACAGATCC
AAAAGATAATGACCGGCGCCGTGGTGACCCTATATGCAACGAGCTTGTAAGAGCACGCACTTAGTGGTCGTCCGGCTCGG
TTGTCACCCTTTATTTTCTCACGGTTGACCTCGGATCAGGTAGGAATACCCGCTGAACTTAA
>OTU_4
ATGCGATAAGTAATGCGAATTGCAGAATTCAGTGAGTCATCGAATCTTTGAACGCATATTGCGCCCTTTGGCATTCCGAA
GGGCATGCCTGTTCGAGCGTCATTATCAACCATCAAGCCTGGCTTGTCGTTGGACCTCTTTTACCGCTGAAATATGTGGT
AGGTCCGAAAGATAATGACGGCGTCGTGTTTGACCCTAGATGCAACGAGCTTTTTATAGCACGCATTGAAGTGGTCGGCC
GACCCGGTCTTTAACCATTATTTTCTAAGGTTGACCTCGGATCAGGTAGGAATACCCGCTGAACTTAA
>OTU_5
ATGCGATACGTAATGTGAATTGCAGAATTCAGTGAATCATCGAGTCTTTGAACGCACATTGCGCCCCCTGGTATTCCGGG
GGGCATGCCTGTCCGAGCGTCATTGCTGCCCTCAAGCACGGCTTGTGTGTTGGGCTCTCGTCCCCCCGGGGACGGGCCCG
AAAGGCAGCGGCGGCACCGCGTCCGGTCCTCGAGCGTATGGGGCTTCGTCACCCGCTCTGTAGGCCCGGCCGGCGCCTGC
CGACGACCACATCAATCTTTTTTCCAGGTTGACCTCGGATCAGGTAGGGATACCCGCTGAACTTAA
>OTU_6
ATGCGATAAGTAATGTGAATTGCAGAATTCAGTGAATCATCGAATCTTTGAACGCACATTGCGCCCCTTGGTATTCCGAG
GGGCATGCCTGTTCGAGCGTCATTATGACCACTCAAGCCTAGCTTGGTATTGGGGTTCGCGGTCTCGCGGCCCTTAAAAT
CAGTGGCGGTGCCATCTGGCTCTAAGCGTAGTAATTCATCTCGCTATTGGGTCCGGTGGTTGCTTGCCAACAACCCCCAA
CTTCTAAGGTTGACCTCGGATCAGGTAGGGATACCCGCTGAACTTAA
>OTU_9
ATGCGATAAGTAATGCGAATTGCAGAATTCAGTGAGTCATCGAATCTTTGAACGCACATTGCGCCCTGTGGTATTCCGCA
GGGCATGCCTGTTCGAGCGTCATTTCAACCCTCAAGCTCTGCTTGGTGTTGGGCCCTGCCCGTCGCGGCCGGCCCTAAAA
TCAGTGGCGGTGCCGCTGGGCTCTGAGCGTAGTACATCTCTCGCTCCAGCGCCCCGCGGTGGCTTGCCAGAACCCCAACT
TCTGTGGTTGACCTCGGATCAGGTAGGGATACCCGCTGAACTTAA
>OTU_10
ATGCGATAAGTAATGTGAATTGCAGAATTCAGTGAATCATCGAATCTTTGAACGCACATTGCGCCCCCTGGTATTCCGGG
GGGCATGCCTGTCCGAGCGTCATTACAACCCTCAAGCCTAGCTTGGTGTTGGGCTCCGCCGCCTGGCGGGCCCTAAAGTC
AGTGGCGGTGCCGTCCAGCTCCGAGCGTAGTAATTCTTCTCGCTCTGGAGGCCTGGGCGCGTGCTTGCCAGCAACCCCCC
AATTTTATCAGGTTGACCTCGGATCAGGTAGGGATACCCGCTGAACTTAA
>OTU_11
ATGCGATAAGTAATGCGAATTGCAGAATTCAGTGAGTCATCGAATCTTTGAACGCACATTGCGCCCTGTGGTATTCCGCA
GGGCATGCCTGTTCGAGCGTCATTTCAACCCTCAAGCCTCGCTTGGTGTTGGGCCCTGCCCGCCGCGGCCGGCCCTAAAG
ATAGTGGCGGCGCCACCTGGCCCTCAGCGTAGTACAGCTCTCGCTCCAGGGTCCGGCGGCAGCCTGCCAGAACCCCCCAA
CTCTGTGGTTGACCTCGGATCAGGTAGGGATACCCGCTGAACTTAA
>OTU_12
ATGCGATAAGTAATGCGAATTGCAGAATTCAGTGAGTCATCGAATCTTTGAACGCATATTGCGCCCTTTGGCATTCCGAA
GGGCATGCCTGTTCGAGCGTCATTATCAACCATCAAGCACGGCTTGTCGTTGGACTCTTGTCGCTGTAACACGCGACAGG
TCCGAAAGATAATGACGGGTGTCGTGTTGGACCCTCGATGCAACGAGCTCTTTGTAGCACGCATCGAACGTGGTCTGCCG
CCCCGGTCTCCACCTCTATTTTCTTCAGGTTGACCTCGGATCAGGTAGGAATACCCGCTGAACTTAA
>OTU_14
ATGCGATAAGTAATGTGAATTGCAGATTTTCAGTGAATCATCGAATCTTTGAACGCACCTTGCGCTCCTTGGTATTCCGA
GGAGCATGCCTGTTTGAGTGTCATTAAATTCTCAAACTCCGATCGATTTGTTTCGACTTCGGGGCTTGGATTTGGAGCGT
GCTGGCGTCGGTCGGCTCCTCTTAAACGCATCAGCGGAATCTAACGTTCCGGACGTCAGTGTGATAATCACGTTGCGCTG
TCTTTCGGTCCGAAAAGCCCGCTCACAATGGTCTTCGGACAACTTCATATCAAATTTGACCTCAAATCAGGTAGGACTAC
CCGCTGAACTTAA
>OTU_16
ATGCGATAAGTAATGTGAATTGCAGATTTTCAGTGAATCATCGAATCTTTGAACGCACCTTGCGCCCCTTGGTATTCCGA
GGGGCATGCCTGTTTGAGTGTCATTAAATCCTCAACCGCGCCGATCGATTTCGGTGGGGCTTGGACTTTGGAGCGTGCTG
GCGAAGGTCGGCTCCTCTTTAAATGCATCAGCGGAAGAAACCTTTGTCTTTCCTGCCCTTCGGTGTGATAATCGTGTTGC
GCCGCGGTGGAACTTCAACGATCCGCTTACAATGGTCTTCGGACGAATACCTCATGTCATCTTGACCTCAAATCAGGTAG
GACTACCCGCTGAACTTAA
>OTU_18
ATGCGATAAGTAATGTGAATTGCAGAATTCAGTGAATCATCGAATCTTTGAACGCACATTGCGCCCCTTGGTATTCCGAG
GGGCATGCCTGTTCGAGCGTCATTACAACCCTCAAGCAATGCTTGGTATTGGGCCTCGCCGGTCACCCGGCGGGCTCTAA
AATCAGTGGCGGTGCCGTCGGGCTCTGAGCGTAGTAATTCTTCTCGCTATAGAGTCCCGGTGGATGCTGGCCAACAACCC
CCAATTTTCTATGGTTGACCTCGGATCAGGTAGGGATACCCGCTGAACTTAA
>OTU_19
ATGCGATAAGTAATGTGAATTGCAGAATTCAGTGAATCATCGAATCTTTGAACGCATCTTGCGCTCCTTGGTATTCCGAG
GAGCATGCCTGTTTGAGTGTCATTAATATATCAATCCTCTTCAGCTTTTTGCATGTCGAGTGTTGGATGTGGGGGTTTTT
GCTGGACTCTCTTGAGGTCAGCTCTCCTAAAATACATTAGCAAAACAATTTGTTTACCGCTCATTGGTGTGATAACTATC
TACGCTATTGACAGTAAATCACAGTTTAGCTTCTAACCGTCCATTAAATTGGACAACCTTTTATCAATGTGACCTCAAAT
CAGGTAGGATTACCCGCTGAACTTAA
>OTU_20
ATGCGATAAGTAGTGTGAATTGCAGAATTCAGTGAATCATCGAATCTTTGAACGCACATTGCGCCTCCTGGTATTCCGGG
AGGCATGCCTGTTCGAGCGTCATCAAACACATCCTCAAGCATCTTTGCTTGGTTGTGGAGGAAGATGGTCTGTTGACCAT
CCCCTCTAGAATTCCTCAGCGGAGACCACAGCAGACTCAGGTGTGATAATACTACCTCGCTTGAGTGCTATTGTGGGCTT
CCGCTGGAAACCAGCCCCCAGCTATTACCATGTTTGACCTCGGATCAGGTAGGGATACCCGCTGAACTTAA
>OTU_21
ATGCGATAAGTAATGTGAATTGCAGAATTCAGTGAATCATCGAATCTTTGAACGCACATTGCGCCCTCTGGTATTCCGGG
GGGCATGCCTGTTCGAGCGTCATTATAACCACTCAAGCTCTCGCTTGGTATTGGGGTTCGCGGTTCCGCGGCCCCTAAAA
TCAGTGGCGGTGCCTGTCGGCTCTACGCGTAGTAATACTCCTCGCGTCTGGGTCCGGTAGGTCTACTTGCCAGCAACCCC
CAATTTTTACAGGTTGACCTCGGATCAGGTAGGGATACCCGCTGAACTTAA
>OTU_22
ATGCGATAAGTAATGTGAATTGCAGAATTCAGTGAATCATCGAATCTTTGAACGCACATTGCGCCCCCTGGTATTCCGGG
GGGCATGCCTGTTCGAGCGTCATTTCACCACTCAAGCCTCGCTTGGTATTGGGCAACGCGGTCCGCCGCGTGCCTCAAAT
CGTCCGGCTGGGTCTTCTGTCCCCTAAGCGTTGTGGAAACTATTCGCTAAAGGGTGTTCGGGAGGCTACGCCGTAAAACA
ACCCCATTTCTAAGGTTGACCTCGGATCAGGTAGGGATACCCGCTGAACTTAA
>OTU_23
ATGCGATAAGTAATGTGAATTGCAGAATTCAGTGAATCATCGAATCTTTGAACGCACATTGCGCCCCTTGGTATTCCGAG
GGGCATGCCTGTTCGAGCGTCATTATAACCACTCAAGCCTGGCTTGGTATTGGGGTTTTCGCGTGTTCGCGGCCCTTAAA
ATCAGTGGCGGTGCCGTCTGGCTCTAAGCGTAGTAATTTCTCTCGCTATAGGGTTCCGGTGGTTACTTGCCAAAACCCCC
CATTTTTTCTAGGTTGACCTCGGATCAGGTAGGGATACCCGCTGAACTTAA
>OTU_24
ATGCGATAAGTAATGTGAATTGCAGATTTTCAGTGAATCATCGAATCTTTGAACGCACCTTGCGCTCCTTGGTATTCCGA
GGAGCATGCCTGTTTGAGTGTCATTAAATTCTCAACTCCAAGGGTTTCACGACCTTTCGGAGATTGGACTTGGAGGTGCT
GGCCGCATATTGGTCGGCTCCTCTCAAATGCATCAGCGGAATTCAACCTTTGGCTTCCGGATGTCAGTGTGATAATCATG
TTGCGCTGTCGTTTGATCCCTCAGAGTCCGCTTATAATGGTCTTCGGACAAAATCATCATCAAATTTGACCTCAAATCAG
GTAGGACTACCCGCTGAACTTAA
>OTU_25
ATGCGATAAGTAATGTGAATTGCAGAATTCAGTGAATCATCGAATCTTTGAACGCACATTGCGCCCTCTGGTATTCCAGG
GGGCATGCCTGTTCGAGCGTCATTACAACCCTCACGCTCTGCGTGGTACTGGGCTCGCCCTCTAGGGCCTGCCTCAAAGT
CAGTGGCGGCACTGTCTGACCCCTAAGCGTAGTAATACACCTCGCTTTTGGACGCTAGACGGAGGCCTGCCATGAACCCC
CACTCTATAGGTTGACCTCGGATCAGGTAGGGATACCCGCTGAACTTAA
>OTU_26
ATGCGATAAGTAATGTGAATTGCAGAATTCAGTGAATCATCGAATCTTTGAACGCACATTGCGCCCGCTGGTATTCCGGC
GGGCATGCCTGTTCGAGCGTCATTATGACCAATCAAGCTCTGCTTGGCCTTGGGGCCCGCTGTACCGGCGGCCCTTAAAA
TTAGTGGCGGTGCCGTCTGGCTCTAAGCGTAGTAATACTTCTCGCTATAGGGTCCAGTCGTTTACCCGCCAGAACCCCCA
ACTTTCTTAGGTTGACCTCGGATCAGGTAGGGATACCCGCTGAACTTAA
>OTU_27
ATGCGATAAGTAATGTGAATTGCAGAATTCAGTGAATCATCGAATCTTTGAACGCACATTGCGCCCCTTGGTATTCCGAG
GGGCATGCCTGTTCGAGCGTCATTATGACCAATCAAGCCCAGCTTGGTGTTGGGGTTCGCGGTTTCGCGGCCCTTAAAAT
CAGTGGCGGTGCCGTCCGGCTCTAAGCGTAGTACAATTCTCGCTATGGAGTCCGGGTGGTGTCCTCCAAAACTCCCCCAT
CTCACGGTTGACCTCGGATCAGGTAGGGATACCCGCTGAACTTAA
>OTU_28
ACGCGAAAGGTAATGCGAATTGCAGAATCAGTGAGTCATCGAATCTTTGAACGCACATTGCGCCTCCCGGTATTCCGGGA
GGCACGCCTGTTCGAGCGCCATTACACACTCCAAGCTCTGCTTGATGTTGGACGGTGCGGTCCGGTTGGGACTGCAGGTC
TGGAACGTGTAGGCGTTTGCCGCCGGACCACGAGCGTAGCAAGACAATTCAGTCATTCGTTCTGTGGGGTCGACGGCGAG
CTGCCAATAGAAACCTATATACTAAGTTTGGCCTCGGATCAGGCGGGGATACCCGCTGAACTTAA
>OTU_29
ATGCGATAAGTAATGTGAATTGCAGATTTTCAGTGAATCATCGAATCTTTGAACGCACCTTGCGCTCCTTGGTATTCCGA
GGAGCATGCCTGTTTGAGTGTCATTAAATTCTCAACCCCAGCGGTTCGTTGGGGCTTGGACTTGGAGCGTGCTGGCGAAG
GTCGGCTCCTCTTTAAATGCATCAGCGGAAAACGGAACTTTCCCTTCGGCGTGATAATGTCGTTGCGTCGTGGTGGGTCG
GTTAAAGAGTCCCGCTTACAATCGTCCTCGGACAAAAATAAAAAACATCTGTTTTGACCTCAGATCAGGTAGGACTACCC
GCTGAACTTAA
>OTU_30
ATGCGATAAGTAATGTGAATTGCAGAATTCAGTGAATCATCGAATCTTTGAACGCACATTGCGCCCCTTGGTATTCCGAG
GGGCATGCCTGTTCGAGCGTCATTATAACCACTCAAGCCTCGGCTTGGTCTTGGGGTTCGCGGTCTCGCGGCCCTTAAAA
TCAGTGGCGGTGCCGTCTGGCTCTAAGCGTAGTAATTCTCTCGCTATAGAGTCCCGGTGGCTACCTGCCAGAACCCCCCA
TTTTTTACGGTTGACCTCGGATCAGGTAGGGATACCCGCTGAACTTAA
>OTU_31
ATGCGATAAGTAATGCGAATTGCAGAATTCAGTGAGTCATCGAATCTTTGAACGCACATTGCGCCCTGTGGTATTCCGCA
GGGCATGCCTGTTCGAGCGTCATTTCAACCCTCAAGCACTGCTTGGTGTTGGGCCCTGCCCGTCGCGGCCGGCCCTAAAG
ACAGTGGCGGCGCCGTCTGGCTCTAAGCGTAGTACAACTCTCGCTCTGGAGCCCTGCGGTAGCTTGCCAGAACCCCTAAT
CTTATGGTTGACCTCGGATCAGGTAGGGATACCCGCTGAACTTAA
>OTU_32
ATGTGATAAGTAATGTGAATTGCAGAATTCAGTGAATCATCGAATCTTTGAACGCACCTTGCGCTCCCTGGCATTCCGGG
GAGCATGCCTGTTTGAGTGTCATGAACTCTTCAACCCACCAGTTTCTAGTAGACTGTGTGATGTTTGGATCTTGAGTGTT
GCTAGTCTGACTAGCTCGTTCGTAATATATTAGCATCTCTAATTCGACTTCGGATTGACTCAGTGTAATAGGACTATTCG
CTGAGGACACTTTTATTAGTGGCCGTATGAGAACCAGTAGAAGCTTCCAACTACTTAGTCAACTTTGATTTAGACCTCAG
ATCAGGCAGGATTACCCGCTGAACTTAA
>OTU_34
ATGCGATAAGTAATGTGAATTGCAGAATTCAGTGAATCATCGAGTCTTTGAACGCACATTGCGCCCCCTGGTATTCCGGG
GGGCATGCCTGTCCGAGCGTCATTGCTGCCCTCAAGCACGGCTTGTGTGTTGGGCCGCCGTCCCCGGTTTCTCCCCGGGG
ACGGGCCCGAAAGGCAGCGGCGGCACCGCGTCCGGTCCTCGAGCGTATGGGGCTTCGTCACCCGCTCTGTAGGCCCGGCC
GGCGCCAGCCGACGACCAACCCAACTTTTCTAAGGTTGACCTCGGATCAGGTAGGGATACCCGCTGAACTTAA
>OTU_35
ATGCGATAAGTAATGTGAATTGCAGAATTCAGTGAATCATCGAATCTTTGAACGCACATTGCGCCCCTTGGTATTCCGAG
GGGCATGCCCGTTCGAGCGTCATCAACACCATCAAGCCTGGCTTGGTATTGGGCCTTGCCTGTAACACGGCCGGCTTTAA
AATCAGTGGCGGTGCCGCCTGGCTCTAAGCGTAGTAACTTTTCTCGCTATTGTGCCCGGCGGTTGCTTGCCAACAACCCC
TAATTTAATAGATTTGACCTCGGATCGGGTAGGGATACCCGCTGAACTTAA
>OTU_36
ATGCGATAAGTAATGTGAATTGCAGAATTCAGTGAATCATCGAATCTTTGAACGCACATTGCGCCCGGTGGTATTCCGCC
GGGCATGCCTGTTCGAGCGTCATTATAACCACTCAAGCCTGGCTTGGTATTGGGGTTCGCGGTGCCGCGGCCCCTAAAAT
CAGTGGCGGTGCCGGTAGGCTCTAAGCGTAGTAAATATCCTCGCTATAGGGTCCCTCCGGTTACTCGCCAGAACCCCCCA
TTTTCTCAGGTTGACCTCGGATCAGGTAGGGATACCCGCTGAACTTAA
>OTU_37
ATGCGATAAGTAATGTGAATTGCAGAATTCAGTGAATCATCGAATCTTTGAACGCACATTGCGCCCCTTGGTATTCCGAG
GGGCATGCCTGTTCGAGCGTCATTACAACCCTCAAGCACTGCTTGGTATTGGGCTCCGCTGCTTATACAGCGGGCCTTAA
AATTAGTGGCGGTGTCATTAGGCCCTGAGCGTAGTAAATATCCTCGCTATAGGGACTTGGTGATTACTGGCCAGCAACCC
CCAACTTTCTAAGTTTGACCTCGGATCAGGTAGGGATACCCGCTGAACTTAA
>OTU_38
ATGCGATAAGTAATGTGAATTGCAGAATTCAGTGAATCATCGAGTCTTTGAACGCACATTGCGCCCCCTGGTATTCCGGG
GGGCATGCCTGTCCGAGCGTCATTGCTGCCCTCAAGCACGGCTTGTGTGTTGGGCCCCCGTCCCCGGTTCTCCCCGGGGA
CGGGCCCGAAAGGCAGCGGCGGCACCGCGTCCGGTCCCCGAGCGTATGGGGCTTTGTCACCCGCTCTGTAGGCCTGGCCG
GCGCCAGCCGACACCCCAACTTTATTTTCTAAGGTTGACCTCGGATCAGGTAGGGATACCCGCTGAACTTAA
>OTU_39
ATGCGATAAGTAATGCGAATTGCAGAATTCAGTGAGTCATCGAATCTTTGAACGCACATTGCGCCCTGTGGTATTCCGCA
GGGCATGCCTGTTCGAGCGTCATTTCAACCCTCAAGCTCTGCTTGGTGTTGGGCCCAGCCCGTCGCGGCCGGCCCCAAAG
ACAGTGGCGGCGCCGTCGGGCCCTAAGCGTAGTACATCTCTCGCTCTAGGGCCCCGTGGTGGCTTGCCAGCAACCCCAAC
TCCTATGGTTGACCTCGGATCAGGTAGGGATACCCGCTGAACTTAA
>OTU_40
ATGCGATAAGTAATGTGAATTGCAGAATTCAGTGAATCATCGAATCTTTGAACGCACATTGCACCCGGTGGTATTCCGCC
GGGTATGCCTGTTCGAGCGTCTGTAGAACAACACCAAGACCAAGCTTAGGCTTGATTTTGAGGTTGCGGCTTCGGCTGCA
GCCTTTAAGAGAGGTGGCGGCGTCCGATGGACTCTAAGCGTAGTAATTTCTCCTCGCTACAGAGTCTGCCGGCGCATTTG
GTACTCACTCCAAGCCAACCAAACCCCCCCAATTTTAGTTTGACCTCGGATCAAGTAGGGATACCCGCTGAACTTAA
>OTU_41
ATGCGATAAGTAATGTGAATTGCAGAATTCAGTGAATCATCGAATCTTTGAACGCACATTGCGCCCGCCAGTACTCTGGC
GGGCATGCCTGTTCGAGCGTCATTTCAACCCTCAAGCCCTGCTTGGTGTTGGGGTCCTACGGCTGCCGTAGGCCCTGAAA
GCTAGTGGCGGGCTCGCTATAACTCCGAGCGTAGTAGTAAAATATCTCGCTAGGGAGGTGTCGCGGGTTCCGGCCGTGAA
AGCCCATCTTTTACACAAGGTTGACCTCGGATCAGGTAGGAATACCCGCTGAACTTAA
>OTU_42
ATGCGATAAGTAATGTGAATTGCAGAATTCAGTGAATCATCGAATCTTTGAACGCACATTGCGCCCCGTGGTATTCCGCG
GGGCATGCCTGTTCGAGCGTCATTATGACCAACATCACGCCTGGCGTGGTCTTGGGGCTGGCAACTCTGCCGCCCTCAAA
CGCAGTGGCAGCGCCGCATGGCTCTTAGCGTAGTAATACTCCTCGCTATAGGGTCCTACGGTTGCCCGCCAGCAACCCCC
AATCTTTACAGGTTGACCTCGGATCAGGTAGGGATACCCGCTGAACTTAA
>OTU_43
ATGCGATAAGTAATGTGAATTGCAGAATTCAGTGAATCATCGAATCTTTGAACGCACATTGCACCCTCTGGTATTCCAGG
GGGTATGCCTGTTCGAGCGTCATTGCAATCCTCAAGCACTGCTTGGTATTGGATGTTACCACTTGGTGCATCTCAAAAAT
ATTAGCAGTGGCATTCAGCTTCTAGTGTAGTAATTTTCTCGCTTAGGAGTCTCGAGTGTCTAGCTGCTAGAAACCCTCTA
ATTATCACAAAGGTTGACCTCGGATCAGGTAGGGATACCCGCTGAACTTAA
>OTU_44
ATGCGATAAGTAATGTGAATTGCAGAATTCAGTGAATCATCGAATCTTTGAACGCACATTGCGCCCCTTGGTATTCCGAG
GGGCATGCCTGTTCGAGCGTCATTATAACCACTCAAGTTTCGACTTGGTATTGGGGTTCGCGGTTTCGCGGCCCTTAAAA
TCAGTGGCGGTGCCGTCTGGCTCTAAGCGTAGTAATTCTCTCGCTACAGGGTCCGGGTGGTTGCTTGCCAGAATCCCCCA
CTTTTATAGGTTGACCTCGGATCAGGTAGGGATACCCGCTGAACTTAA
>OTU_45
ATGCGATAAGTAATGCGAATTGCAGAATTCAGTGAGTCATCGAATCTTTGAACGCACATTGCGCCCTTTGGTATTCCGAA
GGGCATGCCTGTTCGAGCGTCATTATCAACCCTCAAGCCTGGCTTGCTGTTGGACCTTTCGTCGTTGAAGACGGGTCCTA
AAGTTAATGGCGGAGTCATCGGACCCTAGATGCAACGAGCTCTCGTAGCACGCATTTAAGGGGCTGGCGGCTCTAGTCTC
AACCCATATCATTTACAAGGTTGACCTCGGATCAGGTAGGAATACCCGCTGAACTTAA
>OTU_46
ATGCGATAAGTAATGTGAATTGCAGAATTCAGTGAATCATCGAATCTTTGAACGCACATTGCGCCCCTTGGTATTCCGAG
GGGCATGCCTGTTCGAGCGTCATTATGACCAATCAAGCCTGGCTTGGTGTTGGGGTTCGCGGTCCCGCGGCCCTTAAAAT
CAGTGGCGGTGCCGCCCGGCTCTAAGCGTAGTAATTTTCTCGCTATAGTGCCCGGGTAGTCTCCTCCAGAACTCTCCCCC
ATACGGTTGACCTCGGATCAGGTAGGGATACCCGCTGAACTTAA
>OTU_47
ATGCGATAAGTAATGTGAATTGCAGAATTCAGTGAATCATCGAATCTTTGAACGCACATTGCACCCTTGAGTATTCTCAG
GGGTATGCCTGTTCGAGCGTCATTGCAACCCTCAAGCACTGCTTGGTATTGGATGCCATCAACTGTGGTGCATCTCAAAA
GTATTGGCGGCAGCGTTCAGCTTCTAGTGTAGTAATTTCTCGCTCTGGAGTTTTGAGTGCCTGTCTGCTAGAACCCCTAA
TTATTTAAAAGGTTGACCTCGGATCAGGTAGGGATACCCGCTGAACTTAA
>OTU_48
ATGTGATAAGTAATGTGAATTGCAGAATTCAGTGAATCATCGAATCTTTGAACGCACCTTGCACTCTCTGGTATTCCGGA
GAGTATGTCTGTTTGAGTGTCATGAACTCTTCAACTGGCCGGTTTGTTATGAACCGCCCAGCTTGGTTTCTGAGGCCTTG
CTCGTTTCGAGCTGCCTCGTAATGCATTAGCAACTCTGGTCGATCTCGGATTGACTCTGTGTAATAGACTATTCGCAGAG
GACGACGTCGCTGAGCCGCTGCCAACGCCCAAAGTCACTTTTGAATTAGACCTCAAATCAGATAGGATTACCCGCTGAAC
TTAA
>OTU_49
ATGCGATAAGTAATGTGAATTGCAGAATTCAGTGAATCATCGAATCTTTGAACGCACATTGCGCCCCGTGGTATTCCGCG
GGGCATGCCTGTTCGAGCGTCAGTACAACACTCAAGCTCTGCTTGGTATTGGGCCCTGCCGGCAACGGCTGGCCTTAAAA
TCAGTGGCGGCGCCATCTGGCTCTAAGCGTAGTAATACTCCTCGCTACAGAGTCCCGGTGGATGCTTGCCAGCAACCCCC
AATTTTCTAAGTTTGACCTCGGATCAGGTAGGGATACCCGCTGAACTTAA
>OTU_50
ATGCGATACGTAATGTGAATTGCAGAATTCAGTGAATCATCGAGTCTTTGAACGCACATTGCGCCCCTTGGTATTCCGGG
GGGCATGCCTGTCCGAGCGTCATTGCTGCCCTCAAGCACGGCTTGTGTGTTGGGCCCCGTCCTCCTTCCCGGGGGACGGG
CCCGAAAGGCAGCGGCGGCACCGCGTCCGGTCCTCGAGCGTATGGGGCTTCGTCTTCCGCTCTTGTAGGCCCGGCCGGCG
CTTGCCGACAACAATCAATCTTTTTTCAGGTTGACCTCGGATCAGGTAGGGATACCCGCTGAACTTAA
>OTU_51
ATGCGATAAGTAATGTGAATTGCAGAATTCAGTGAATCATCGAATCTTTGAACGCACATTGCGCCCCTTGGTATTCCGAG
GGGCATGCCTGTTCGAGCGTCATTTCAACCCTCAAGCACAGCTTGGTCTTGGGCTTCGCCGCTAACCCGGCGGGTCTTAA
AATCAGTGGCGGTGCCGTCGGGCCCTGAGCGCAGTAATCTCTCTCGCTATAGGGTCCCGGCGGATGCTGGCCAGTAACCC
CCAATTTTCTATGGTTGACCTCGGATCAGGTAGGGATACCCGCTGAACTTAA
>OTU_52
ATGCGATAAGTAATGTGAATTGCAGAATTCAGTGAATCATCGAATCTTTGAACGCACATTGCGCCCCTTGGTATTCCGAG
GGGCATGCCTGTTCGAGCGTCATTATAACCACTCAAGCCTAGCTTGGTATTGGGGTTCGCGTGTTCGCGGCCCTTAAAAT
CAGTGGCGGTGCCGTCTGGCTCTAAGCGTAGTAATTTCTCTCGCTATAGGGTCCCGGTGGTTGCTTGCCAAAACCCCCCA
TTTTTCTAGGTTGACCTCGGATCAGGTAGGGATACCCGCTGAACTTAA
>OTU_53
ATGCGATAAGTAATGTGAATTGCAGAATTCAGTGAATCATCGAATCTTTGAACGCACATTGCGCCCTCTGGTATTCCGGA
GGGCATGCCTGTTCGAGCGTCATTTGCTAAACTCAAGCCTACTTGTAGGCCTGGTCTTGGGTGCTGTCCCCTCTGGTGGA
CACGCCTCAAATGCAACGGCGACACTGCCTGGCTTCAAGCGTCTGGGAAACTTCATCGCTTCTGTCGGATAAATGTCAGC
CTCTCAACCCCAATTTTTATTCTGGGTTGACCTCGGATCAGGTAGGGATACCCGCTGAACTTAA
>OTU_54
ATGCGATAAGTAATGTGAATTGCAGAATTCAGTGAATCATCGAATCTTTGAACGCACATTGCGCCCTGTGGTATTCCGCA
GGGCATGCCTGTTCGAGCGTCAGTACAACACTCAAGCCTAGCTTGGTCTTGGGCCTCGCCGGAGACGGCGGGCCTTAAAA
TCAGTGGCGGCGCCTGTTAGGCCCTAAGCGTAGTAATACTCCTCGCTACAGGGACCCGGCAGACGCTGGCCAGCAACCCC
CAACTTTCTAAGTTTGACCTCGGATCAGGTAGGGATACCCGCTGAACTTAA
>OTU_55
ATGCGATAAGTAGTGTGAATTGCAGAATTCAGTGAATCATCGAATCTTTGAACGCACATTGCGCCCCTTGGTATCCCGAG
GGGCATGCCTGTTCGAGCGTCATTTCACCACTCAAGCCTGGCTTGGTGTTGGGCGACGTCCCCTTTGGGGACGCGCCTCG
AAACGCTCGGCGGCGTGGCACCGGCTTTAAGCGTAGCAGAATCTTTCGCTTTGAAAGTCGGGGCCCCGTCTGCCGGAAGA
CCTACTCGCAAGGTTGACCTCGGATCAGGCAGGGATACCCGCTGAACTTAA
>OTU_56
ATGTGATAAGTAATGTGAATTGCAGAATTCAGTGAATCATCGAATCTTTGAACGCACCTTGCACTCTCTGGTATTCCGGA
GAGTATGTCTGTTTGAGTGTCATGAACTCTTCAACTGGCGTGTTTGTTACAAACACGCCAGCTTGGTTTCTGAGGGCTGC
TTCTATGGAGCTCCCTCGCAATGCATTAGCAACTCTAGTCGATCTCGGATTGACTCTGTGTAATAGACTATTCGCAGAGG
ACGACGTCGCTGAGGTGCTTCTAATTCCCAAAGTCAATTTTGAATTAGACCTCAAATCAGATAGGATTACCCGCTGAACT
TAA
>OTU_57
ATGCGATACTTACCGTAAGACGCAGAACTCGAATGGTCAATTGTCGAATGCACATTGCACCTTTCTTGTGAAAGGGAAGG
GTGCGCCTGGTTGAGGGTTGCACAAAAAATAGTTGGCGTCGTGAAAGCCGCTTGCCTCTTACTGGAATGTTCACTCCTGG
TGTCCATTCAATTGCCCTACAAAGTTTTAATACGCAAGAAAACCCTAACAACCTCAGCTCAGGCGTGGCTACCCGCTGAA
CTTAA
>OTU_58
ATGCGATAAGTAATGTGAATTGCAGAATTCAGTGAATCATCGAATCTTTGAACGCACATTGCGCCCCTTGGTATTCCGAG
GGGCATGCCTGTTCGAGCGTCATTATGACCACTCAAGCCTGGCTTGGTATTGGGGCCCGCGGTTCTGCGGCCCCTAAAAT
CCGTGGCGGCGCCATCTGGCTCTGAGCGTAGTAATACTCCTCGCTATAGAGCCCCGGTGGATGCTTGCCAGCAACCCCCG
ATCTCACGGTTGACCTCGGATCAGGTAGGGATACCCGCTGAACTTAA
>OTU_59
ATGCGATAAGTAATGTGAATTGCAGAATTCAGTGAATCATCGAATCTTTGAACGCACATTGCACCCCCTGGTATTCTAGG
GGGTATGCCTGTTCGAGCGTCATTACAACCCTCAAGCACTGCTTGGTATTGGATGTCACCATTGTGGTGTATCTCAAAAG
TATTAGCAGTAACATTCAGCTTCTAGTGTAGTAAATTTCTCGCTTTGGGGCTAAGTGTCTAATTGTTAGAACTCCTAATT
TATCAAAGGTTGACCTCGGATCAGGTAGGGATACCCGCTGAACTTAA
>OTU_60
ATGCGATAAGTAATGTGAATTGCAGAATTCAGTGAATCATCGAATCTTTGAACGCACATTGCGCCCTGTGGTATTCCGCA
GGGCATGCCTGTTCGAGCGTCATTTAACCACTCACGCCTAGCGTGGTATTGGGGCACGCGGTCTCGCGGCCCTCAAAATT
AGTGGCGGCGCCGGTGGGCTCTAAGCGTAGTACATACTCCCGCTATAGAGTTCCCCCGGTGGCTCGCCAGAACCCCCAAT
TTTTTACAGGTTGACCTCGGATCAGGTAGGGATACCCGCTGAACTTAA
>OTU_61
ATGCGATAAGTAATGTGAATTGCAGAATTCAGTGAATCATCGAATCTTTGAACGCACCTTGCGCCCTTTGGTATTCCGAA
GGGCATGCCTGTTTGAGTGTCATGAAACCTCACCCCACTTGGGTTTTTGCCTGAGCGGTGGTGTATTGGGTGTTGCCTTG
CTAAAGGCTCGCCTTAAAGACATAAGCACCTTGGATGTAATACGTTTCATCCTTCTGGGTGGCTGATAACCCCACATATT
CATGATCTGGCCTCAAATCAGGTAGGGCTACCCGCTGAACTTAA
>OTU_62
ATGCGATAAGTAATGTGAATTGCAGAATTCAGTGAATCATCGAATCTTTGAACGCACATTGCGCCCCTTGGTATTCCGAG
GGGCATGCCTGTTCGAGCGTCATTATAACCACTCAAGCGTAGCTTGGTATTGGGGTTCGCGTGCTCGCGGCCCTTAAAAT
CAGTGGCGGTGCCGTCTGGCTCTAAGCGTAGTAATTTTCTCGCTACAGAGTTCCGGTGGTTACCTGCCATAACCCCCCAC
TTCTTAGGTTGACCTCGGATCAGGTAGGGATACCCGCTGAACTTAA
>OTU_63
ATGCGATAAGTAATGTGAATTGCAGAATTCAGTGAATCATCGAATCTTTGAACGCACCTTGCGCTCCTTGGTATTCCGAG
GAGCATGCCTGTTTGAGTGTCATTAAATTCTCAAACCTCTCTCTCTATTTATAGGGAGAGAGTCCTTTGGACTTGGAGTG
TTGCTGGCTTCATTTGTCAGCTCCTCTCAAATGCATTAGCTTGTTACCCTTGTGGATAGGCTTTGGTTTGATAATGTCTA
TGTCATTGCCATGAAACAAATGTCAGCTTCTAATAAATAAATCATTCATAAAATTTGACCTCAAATCAGGTAGGACTACC
CGCTGAACTTAA
>OTU_64
ATGCGATAAGTAATGTGAATTGCAGAATTCAGTGAATCATCGAATCTTTGAACGCACATTGCGCCCCTTGGTATTCCGAG
GGGCATGCCTGTTCGAGCGTCATTATAACCACTCAAGCTCACGCTTGGTATTGGGGTTCGCGTGCTCGCGGCCCTTAAAA
TCAGTGGCGGTGCCGTCTGGCTCTACGCGTAGTAATTTCTCTCGCGATGGAGTTCCGGCGGTTGCTTGCTAAAACCCCCC
TATTTTCTCAGGTTGACCTCGGATCAGGTAGGGATACCCGCTGAACTTAA
>OTU_65
ATGTGATAAGTAATGTGAATTGCAGAATTCAGTGAATCATCGAATCTTTGAACGCACCTTGCACCCTTTGGTATTCCAAA
GGGTACACCCGTTTGAGTGTCATTGTAATCTCACTTCATCAGCTTTTGTTGATGGAGGTGGACTTGGACTCTGTTGTGTC
ATTACAACTGGTCTGAAATGTGTGAGTGCACCCTGCTGTTGCAGCGTCCTCAGTGTGATAAGCATCTTCACTGAATCAAG
TTCCTTTGGGACACGTGTGTAATGTGGGCTCTGTGCTGGCAAACTGTCTTTGGACAATCTTGACAATTTGACCTCAGATC
GAGTGGGACTACCCGCTGAACTTAA
>OTU_66
ATGCGATAAGTAATGTGAATTGCAGAATTCAGTGAATCATCGAATCTTTGAACGCACATTGCGCCCCTTGGTATTCCGAG
GGGCATGCCTGTTCGAGCGTCATTACAACCCTCAAGCACTGCTTGGTGTTGGGCCTCGCCGGTTTTGGCGGGCCTTAAAA
TCAGTGGCGGTGCCGTCTGGGTTCTGAGCGTAGTAAATATCCTCGCTACGGAGACCAGGCGGTTCTTGTCATCAACCCCC
AACTTCTTAAGTTTGACCTCGGATCAGGTAGGGATACCCGCTGAACTTAA
>OTU_67
ATGCGATAAGTAATGTGAATTGCAGAATTCAGTGAATCATCGAATCTTTGAACGCACATTGCGCCCCTTGGTATTCCGAG
GGGCATGCCTGTTCGAGCGTCATTACAACCCTCAAGCGCAGCTTGGTGTTGGGCTCCGCTGCTCGCGGCGGGCCTTAAAG
TCAGTGGCGGTGCCGTCGGGCCCTGAGCGTAGTAAATCTCCTCGCTACAGGGTCCCGGTGGACGCTGGCCATCAACCCCC
CACTCTCTCAGTTTGACCTCGGATCAGGTAGGGATACCCGCTGAACTTAA
>OTU_68
ATGCGATAACTAATGTGAATTGCAGAATTCAGTGAATCATCGAGTCTTTGAACGCACATTGCGCCCCCTGGTATTCCGGG
GGGCATGCCTGTCCGAGCGTCATTGCTGCCCTCAAGCACGGCTTGTGTGTTGGGCTCCGTCCCCCCGGGGACGGGCCCGA
AAGGCAGCGGCGGCACCGAGTCCGGTCCTCGAGCGTATGGGGCTTTGTCACCCGCTCTGTAGGCCCGGCCGGCGCCAGCC
GACAACCCATCATCCTTTTCAGGTTGACCTCGGATCAGGTAGGGATACCCGCTGAACTTAA
>OTU_69
ATGCGATAAGTAATGTGAATTGCAGAATTCAGTGAATCATCGAATCTTTGAACGCACCTTGCGCTCTTGGGTAATCCCAA
GAGCATGCCTGTTTGAGTGTCATGAATCTCTCACAAAGCAAGTTTTTTAACAAAAGCTTTTGCGGCGTGGATCTGAGCGT
TTGCCTGCGATAAGCCTGGGCTCGCTTGAAATGGAGTAGCGAGTTTGTATGAATGCAAACCTTGCCGTTCATCGTTATGG
TTTCCTTCGATGAGTAAGCGGCTTGGTGGAACGTTTATAATATTAGACTTGCTTCCAATCGCGTTGTAAGGACGCAACTT
TTTTATTTCATCTGGCCTCAAATCAGGTAGGACTACCCGCTGAACTTAA
>OTU_70
GTGCGATACGTAGTGCGAGACGCACCTGTGAGTCATCGAGTCTTTGAACGCAACTGCACTCGCAAGAGTACGTCTGGCAG
AGGTGGTGTGAAGTCTATATCGTTATGGTATCGTGCAGGCTGGCGCTGTCTCCTGTCAAAGGCCGGGTATGTTCATTCAG
TGGACACACAAAATGTACTTCCACTCTGGTCAGACGAGAGCACCCGCCGAACTTAA
>OTU_71
ATGCGATAAGTAATGTGAATTGCAGATTTTCAGTGAATCATCGAATCTTTGAACGCACCTTGCGCTCCTTGGTATTCCGA
GGAGCATGCCTGTTTGAGTGTCATTAAATTCTCAACTCCGATCGATTTGTTTCGACCTCGGAGCTTGGACTTTGGAGTGT
GCTGGCGTCGGTCGGCTCCTCTCAAATGCATCAGCGGAATCTAACGTTTCGGACGTCAGTGTGATAATCACGTTGCGCTG
TCAACCGATCCTGAAAGGCCTGCTCATAATGGTCTTCGGACAACTTCATATCAAATTTGACCTCAAATCAGGTAGGACTA
CCCGCTGAACTTAA
>OTU_73
ATGCGATAAGTAATGTGAATTGCAGAATTCAGTGAATCATCGAATCTTTGAACGCACATTGCGCCCCTTGGTATTCCGAG
GGGCATGCCTGTTCGAGCGTCATTATGACCACTCAAGCCTAGCTTGGTATTGGGGTTCGCGGCGTCGCGGCCCCTAAAAT
CAGTGGCGGTGCCGTCTGGCTCTAAGCGTAGTAAATTTTCTCGCTACAGGGTCCGGAGGGTGGCTTGCCAACAACCCCCA
ACTCTTACGGTTGACCTCGGATCAGGTAGGGATACCCGCTGAACTTAA
>OTU_74
GTGCGATATTTAATGCGATCTGCATGAATCTGTGAGTCATCGAATCTTTGAACGCAACTTGCGCCACTTGTGGCATGTCT
GTTTGAGTACCAATTCTTCTGTGTGCATGGCAACATGCATGCGACTTGGCCTGGCTCGCTGGGCTTGAATGTGTATCATC
AAGTGGATAGTGTGAAGCTAGAGACGCTACGTCATGTTCCATGGCCTGCTTCTTGTTCACATGACCCACTCCTAAACTCA
GGTCTCAAATCAGGCAAGATTACCCGCTGAACTTAA
>OTU_76
ATGCGATAAGTAATGTGAATTGCAGAATTCAGTGAATCATCGAATCTTTGAACGCACCTTGCGCTCCTTGGTATTCCGAG
GAGCATGCCTGTTTGAGTGTCATGAAACTCTCAACCTTCAACCTTTTTATTAAGGCTGAAGGCTTGGACTTGGGCGCTGC
TGGTTTTTACTAACCGGCTCGCCTGAAATGAATTAGCAGATCCTTTTTGTAATCGGTTCCACTCGACGTGATAAGTATTT
CGCCGAGGACATACGCAAGTATGGCCGAGATAAAGGAAGTCTTTAGATCCGCTTCTAATTCTTAGATAGAGCTTGCTCTA
CTAAACCCCATTTTATGATCTGGCCTCAAATCAGGTAGGACTACCCGCTGAACTTAA
>OTU_77
ATGCGATAAGTAATGTGAATTGCAGAATTCAGTGAATCATCGAATCTTTGAACGCACATTGCGCCCCTTGGTATTCCGAG
GGGCATGCCTGTTCGAGCGTCATTATGACCAATCAAGCCTGGCTTGGTATTGGGGTTCGCGGTTCCGCGGCCCTTAAAAT
CAGTGGCGGTGCCGCCTGGCTCTAAGCGTAGTAATTTTCTCGCTATAGTGTCCGGGTGGTTATCTGCCAGAATCCCCCAT
TTTACGGTTGACCTCGGATCAGGTAGGGATACCCGCTGAACTTAA
>OTU_79
ATGCGATAAGTAATGTGAATTGCAGAATTCAGTGAATCATCGAATCTTTGAACGCACATTGCGCCCTTTGGTATTCCGAG
GGGCATGCCTGTTCGAGCGTCATTATAACCACTCAAGCCTTGGCTTGGTATTGGGGTTCGCGGTTTCGCGGCTCTTAAAA
TCAGTGGCGGTGCCGTCTGGCTCTAAGCGTAGTAATTTTTCTCGCTATAGGGTCCCGGTGGTGGCTTGCCAAAACCCCCC
TTATTTTCCTACGGTTGACCTCGGATCAGGTAGGGATACCCGCTGAACTTAA
>OTU_80
CTGCGATACGTGATGTGAATTGCAGAATTGTGAATCATCGAAACTTTGAACGCACATTGCGCCTGTCGGTACTCCGTCAG
GCATGTCTGTTTGAGCGTTGTCAAACTCTCAGTTCTGGTTGTAGAGGAGGCAGCGCCCCTCTGAAATATCTCAGCATTGT
GCCACGGCGAAACGTGAAGCGTGCTATAATATGAATCTCCAACCTCAAATCAGACAAGAATACCCGCTGAACTTAA
>OTU_81
ATGCGATAAGTAATGTGAATTGCAGAATTCAGTGAATCATCGAATCTTTGAACGCACATTGCGCCCGGTAGTACTCTACC
GGGCATGCCTGTTCGAGCGTCATTTCAACCCTCAAGCCCTGCTTGGTGTTGGGGCCCTACGGCTGCCGTAGGCCCTGAAA
GGAAGTGGCGGGCTCGCTACAACTCCGAGCGTAGTAATTCATTATCTCGCTAGGGAGGTTGCGGCGTGCTCCTGCCGTTA
AAGACCCATCTTTAACCAAGGTTGACCTCGGATCAGGTAGGAATACCCGCTGAACTTAA
>OTU_82
ATGCGATAAGTAATGTGAATTGCAGAATTCAGTGAATCATCGAATCTTTGAACGCACATTGCGCCCTCTGGTATTCCGGA
GGGCATGCCTGTTCGAGCGTCATTTGCTAAACTCAAGCTTACTTTTGTAGGCCTGGTCTTGGGTGCTGTCCTCTCTGGAG
GACACACCTCAAATGTAATGGCGACACTGCCTGGCTTCAAGCGTCTAGGAAACTTCATTGCTTCTGTCAGATAAATGTCT
GCCTCTCAACCCCAATTTTTATTCTGGGTTGACCTCGAATCAGGTAGGGATACCCGCTGAACTTAA
>OTU_83
ATGCGATAAGTAATGCGAATTGCAGAATTCAGTGAGTCATCGAATCTTTGAACGCACATTGCGCCCTTTGGTATTCCGAA
GGGCATGCCTGTTCGAGCGTCATTATCAACCCTCAAGCCTGGCTTGTTGTTGGATCTTTCGTCGTTAAAGACGGGTCCCA
AAGACAATGACAGAGTCTGTCGGACCCTAGATGCAACGAGCTTTCAATAGCACGCATTGAAGTGGCCGGTGGCTTTGGTC
TCAACCGATTTCTTTCATAAGGTTGACCTCGGATCAGGTAGGAATACCCGCTGAACTTAA
>OTU_84
ATGCGATAAGTAATGTGAATTGCAGATTTTCAGTGAATCATCGAATCTTTGAACGCACCTTGCGCTCCTTGGTATTCCGA
GGAGCATGCCTGTTTGAGTGTCATTAAATCCTCAACCCCACCGATTTGCTTCGGGGGGATTGGACTTGGAGCGTGCTGGC
GAAGGTCGGCTCCTCTTTAAATGCATCAGCGGAGAAGAAAGCTCGTCCCAGTGTGATAATCCTGTTGCGCTGTGGTGGGG
TGAAAATTCCGCTTCCAACCGTCCTCCGGGACAAGACATCTCAATTTGACCTCAAATCAGGTAGGACTACCCGCTGAACT
TAA
>OTU_86
ATGCGATAAGTAATGCGAATTGCAGAATTCAGTGAGTCATCGAATCTTTGAACGCACATTGCGCCCTTTAGTATTCTGAA
GGGCATGCCTGTTCGAGCGTCATTATCACTAATCAAGCCCGGCTTGCTGTTGGACCTCTTGTCGTTAAAAGACAGGTCCT
AAAGATAATGACGGCGTCAGTTGGACCCTAGATGCAACGAGCTTTAACTAGCACGCATTTTAGTTGGCCCTTTTGACCCG
GTCTTTTTATAACCATTTTCTAAGGTTGACCTCGGATCAGGTAGGAATACCCGCTGAACTTAA
>OTU_87
ATGCGATACGTAATGTGAATTGCAGAATTCAGTGAATCATCGAATCTTTGAACGCACCTTGCGCCCCTTGGCATTCCGAG
GGGCACACCCGTTTGAGTGTCGTGAAATCTTCAAAACCCTCTTCTTTGATCCATTTTGGTCGGGAAAAGGATTTTTGGAC
TTGGAGGTTCAATGCTCGCCCTTTCTTTTGAAAGCGAGCTCCTCTCAAATGAATCAGTGGGGTCCGCTTTGCTGATCCTT
GACGTGATAAGATGTTTCTACGTTTTGGGTTTAGCACTGTCCCTTGGACACCTGCTCCTAACCGTCTCACGGACAATGAT
GGTGCTCTGGTCACCGCCGTTTACATCGGCGGGAGGCTGGACCCACAAAAAGAAAACCTTGACCTCAAATCGGGTGAGAC
TACCCGCTGAACTTAA
>OTU_88
ATGCGATAAGTAATGTGAATTGCAGAATTCAGTGAATCATCGAATCTTTGAACGCACATTGCGCCCTCTGGTATTCCGGG
GGGCATGCCTGTTCGAGCGTCATTACAACCCTCAAGCTCTGCTTGGTATTGGGCTTCACCAGTTCTGGTGTGCCTCAAAA
TCAGTGGCGGTGCCATTCGGCTTCAAGCGTAGTAATTCTTCTCGCTTTGGAGACCCGGGTGTGTGCCTGCCAACAACCCC
CAATTTTTTAAAGGTTGACCTCGGATCAGGTAGGGATACCCGCTGAACTTAA
>OTU_89
ATGCGATAAGTAATGTGAATTGCAGAATTCAGTGAATCATCGAATCTTTGAACGCACATTGCACCCTCTGGTATTCCAGG
GGGTATGCCTGTTCGAGCGTCATTGCAACCCTCAAGCACTGCTTGGCATTGGATGCTACCACTTGGTGCATCTCAAAAAT
ATTGGCAGTGGCATTCAGCTTCTAGTGTAGTAGTTTTCTCGCTTAGGAGCCTTTGAGTGTCTGGCTGCTAGAAACCCTCT
AGTTATCACAAGGTTGACCTCGGATCAGGTAGGGATACCCGCTGAACTTAA
>OTU_90
ATGCGATAAGTAATGCGAATTGCAGAATTCAGTGAGTCATCGAATCTTTGAACGCACATTGCGCCCTTTGGTATTCCGAA
GGGCATGCCTGTTCGAGCGTCATTATCAACTATCAAGCCTGGCTTGTCGTTGGACTCCTTTGTCGTCGAGAGCCGACAGG
TCCGAAAGATAATGACGGTGTCGTGTTTGACCCTAGATGCAACGAGCTTTTATAGCACGCATTGATGTGGTCGGGCGGCC
CGGTCTTAAACCCCCCATTTTCTTAAGGTTGACCTCGGATCAGGTAGGAATACCCGCTGAACTTAA
>OTU_91
ATGCGATACGTGATGCGAATTGCAGAATCTCGTGAGTCATCGAATCTTTGAACGCACATTGCGCCCATTGGTATTCCGAT
GGGCACACTGCAGCGAGCGTCGCTTCTATTCTCAGCACCAGCTGGTTTTGGACATGCCCAAGGGCTGCTCCCTAATGAAG
TGACCGTTCGCTCGGCTGACAGGAGTCGCCGACAGCGGCAAAACTTTTTACAATTTTTGACCTCGCTGCAGTGAGAATAC
CCGCTGAACTTAA
>OTU_92
ATGCGATAAGTAATGTGAATTGCAGAATTCAGTGAATCATCGAATCTTTGAACGCACATTGCGCCCCTTGGTATTCCGGG
GGGCATGCCTGTTCGAGCGTCATTACACCCCTCAAGCCTAGCTTGGTGTTGGGCCCCGCTGCTCACGTAGCGGGCCTTAA
AATCAGTGGCGGTGCCGTCGGGCTCTGAGCGCAGTAAATATCCTCGCTACAGGGACCCGGTGGACGCTGGCCATCAACCT
CACTTTTTAAGTTTGACCTCGGATCAGGTAGGGATACCCGCTGAACTTAA
>OTU_93
ATGCGATAAGTAATGTGAATTGCAGAATTTAGTGAATCATCGAATCTTTGAACGCACATTGCGCCCGTTGGTATTCCGAT
GGGCATGCACGTTCGAGCGTCATCAAACACTCTCAGGCCTCGGCTTGGAATTGGGCTACGCCTGTAACACGGCCGGCCCC
AAAGTCAGTGGCAGTGCCATCCGACACCAAGCGTAGTAATTATCGCCGCTATGGTACTCGGGTGTTCTCTTGCCAGCGAA
ACCCCTAATTTTCAACGTTTGACCTCGGATCGTGTAGGAATACCCGCTGAACTTAA
>OTU_94
ATGCGATAAATAATGTGAATTGCAGAATTCCGTGAATCATCGAATCTTTGAACGCACATTGCGCCTATTAGTACTCTAGT
AGGCATGCCTATTCGAGCGTTATTTCAGCCCTCAGCTCCAAGCTGGCGTTGGAGGCTGGCTAGCCGGCCTCTGAAAGGCA
GTGGCTAGTGGTGTGCTGCCCTTGACGCATAGGAAACTTTTTCGTCTCGGCAAAGCAACCCTACGCCTACAACTTCTCAA
GTTGACCTCGAATTAGGTAGGAATACCCGCTGAACTTAA
>OTU_95
ATGCGATAAGTAATGTGAATTGCAGAATTCAGTGAATCATCGAATCTTTGAACGCACCTTGCGCCCTTTGGTATTCCGAA
GGGCATGCCTGTTTGAGTGTCATTAAATTATCAACCTTGCTCGCTTTTACTAGCTTGAGTTTGGCTTGGATGTGAGGGCT
TTGCTGGCTTCCTTCAGTGGATGGTCTGCTCCCTTTAAATGCATTAGTGGGATCTCTTGTGGACCGTCACTTGGTGTGAT
AATTATCTATGCCTTGAGACTTTGAAGCAAACTAATGGGAACCTGCTTATAACCGTCTTCGGACAATCTCTGACATTTTG
ACCTCAAATCAGGTAGGACTACCCGCTGAACTTAA
>OTU_96
ATGCGATAAGTAATGTGAATTGCAGAATTCAGTGAATCATCGAATCTTTGAACGCACATTGCGCCCGCTGGTATTCCGGC
GGGCATGCCTGTTCGAGCGTCATTATAACCAATCAAGCTCTGCTTGGTCTTGGGGCCCGCTGTACCGGCGGCCCTTAAAA
CTAGTGGCGGTGCCGTCTGGCTCTAAGCGTAGTAATACTTCTCGCTACAGGGTCCAGTCGTCCACCGGTCAGAACTCCCC
AACTTTCTTAGGTTGACCTCGGATCAGGTAGGGATACCCGCTGAACTTAA
>OTU_97
ATGCGATATGTAATGTGAATTGCAGAATTTAGTGAATCATCGAATCTTTGAACGCACATTGCGCCCCTTGGTATTCCGAG
GGGCATGCCTGTCCGAGCGTCATATACACCATTCAAGCTCTGCTTGGTATTAGGCCGTGCCAGCGATGGCAGGCCTTAAA
TTTAGTGGCGGCACCGTTGGGTCCCGAGCGTAGTACTCACCTCGCTACGGGTCCTGGCAGCTGGCGACCAGCAACCCCAA
CTTCTTAAGGTTGACCTCGGATCAGGTAGGAATACCCGCTGAACTTAA
>OTU_98
GTGCGATAACTGGTGTGAATTGCATGCCTCTGTGAGTCATCGAGTCTTTGAATGCATGTTGCGGTGTCCGCGCGGACACC
ATGTCTGTTTGAGCGGGCGCAAACACTGGAGCTCTGCAGCTCTGATGATGGCGAGCTACGGAGAATCCGTACTGGCCGGA
TTGCGCGACTCTTGGGTAACCAATGATCCCAGCCTCTATCGGCCCATCAAATCAGACAGGATTACCCGCCAAACTTAA
>OTU_99
ATGCGATAAGTAGTGTGAATTGCAGAATTCAGTGAATCATCGAATCTTTGAACGCACATTGCGCCCTTTGGTATTCCAAA
GGGCATGCCTGTTCGAGCGTCATTTGTACCCTCAAGCTTTGCTTGGTGTTGGGCGTCTTGTCTCTAGCTTTGCTGGAGAC
TCGCCTTAAAGTAATTGGCAGCCGGCCTACTGGTTTCGGAGCGCAGCACAAGTCGCACTCTCTATCAGCAAAGGTCTAGC
ATCCATTAAGCCTTTTTTTCAACTTTTGACCTCGGATCAGGTAGGGATACCCGCTGAACTTAA
>OTU_100
ATGCGATACGTAATGTGAATTGCAGAATTCAGTGAATCATCGAATCTTTGAACGCACCTTGCGCCCCTTGGTATTCCGAG
GGGCACACCCGTTTGAGTGTCGTGAAAATCTCAACCTCCTCGGTTTCTTCTGGACGCCGAAGGAGGCTTGGACTTTGGAG
GCCTTTGCTGGCGTCTCTCGCCAGCTCCTCTCAAATGAATTAGCGGGGTCCTCTTTGCCGATCCTCGACGTGTGATAAGA
TGTTTCCATGTCTTGGTTTCTGGCTCTGTCGCCTTTGGGACCCGCTTCTAACCGTCTCAAGTCGAGACAACGTTTGAGCG
TGTCTCCCTTCTCGGGAAACACCCTCGAGCCCACGAACCCTTGACCTCAAATCGGGTGAGACTACCCGCTGAACTTAA
>OTU_102
ATGCGATAAGTAGTGTGAATTGCAGAATTCAGTGAATCATCGAATCTTTGAACGCACATTGCGCCCCTTGGTATTCCATG
GGGCATGCCTGTTCGAGCGTCATTTGTACCTTCAAGCTTTGCTTGGTGTTGGGTGTTTGTCTCGCCTTTGCGTGTAGACT
CGCCTTAAAACAATTGGCAGCCGGCGTATTGATTTCGGAGCGCAGTACATCTCGCGCTTTGCACTCATAACGACGACGTC
CAAAAGTACTTTTTTACACTCTTGACCTCGGATCAGGTAGGGATACCCGCTGAACTTAA
>OTU_103
ACGCGATATGTAATGTGAATTGCAGACTTTAGTGAATCATCGAATCTTTGAACGCACATTGCGCCCCGTGGTATTCCGCG
GGGCATACCTGTTCGAGCGTCATTACAACCTCTCCAGCTCTGCTGGGTCTTGGGGCCTTGCCTTCCCAGGCATCCCCTAA
AACTAGATGCGGCGCCGCGTTGGCTCTAAGCGTAGTACTTTTCTCGCTTCTGGGTCCGCTGTGGAGTTTGCTACACAACC
CCAACTTTCTATGGTTGACCTCGAATCAGGTAGGGATACCCGCTGAACTTAA
>OTU_104
ATGCGATAAGTAATGTGAATTGCAGAATTCAGTGAATCATCGAATCTTTGAACGCACATTGCGCCTCTTGGTATTCCTTG
AGGCATGCCTGTTCGAGCGCCGTTTAGCATCCTAAAGCTTTGCTTTGTGTTGGGCTCCGTCGAGACGACGGGCCTCAAAT
TCATGTGCCCAAGCTGGCTTGCGTGAAGCAGTGAAAGTGCTGAGCGTTTGAAACAGTGAGGGCAGGTCTAAACGATCGCA
TGGCCTCGGATCAGGCAAGGCTACCCGCTGAACTTAA
>OTU_105
ATGCGATAAGTAATGTGAATTGCAGAATTCAGTGAATCATCGAATCTTTGAACGCACATTGCGCCCGCCAGTATTCTGGC
GGGCATGCCTGTCCGAGCGTCATTTCAACCCTCGAACCCCTCCGGGGGGTCGGCGTTGGGGATCGGCCCTCCCTTAGCGG
GTGGCCGTCTCCGAAATACAGTGGCGGTCTCGCCGCAGCCTCTCCTGCGCAGTAGTTTGCACACTCGCATCGGGAGCGCG
GCGCGTCCACAGCCGTTAAACACCCAACTTCTGAAATGTTGACCTCGGATCAGGTAGGAATACCCGCTGAACTTAA
>OTU_106
ATGCGATAAGTAATGTGAATTGCAGAATTCAGTGAATCATCGAATCTTTGAACGCACCTTGCGCTCCCTGGTATTCCGGG
GAGCATGCCTGTTCGAGTGTCACGTTAACACCTCACCCGCGGACTTCACCGTCTGCGGCGTGGACTTGGATGCTGCCGTC
GCCGGCTCGTCCTGAAATGCATTAGCCTCGCGTCTGCCTCTGACGACCTGACGGTGTGATAGACATCTGCATCGTCGACG
TCTCTGGTGGTGGGGCTCACAGTCGTCCCTCGGGACATTCTAAGCATTGGCCTCGAATCAGGTAGGACTACCCGCTGAAC
TTAA
>OTU_107
ATGCGATAAGTAATGCGAATTGCAGAATTCAGTGAGTCATCGAATCTTTGAACGCACATTGCGCCCCGTGGTATTCCGCG
GGGCATGCCTGTTCGAGCGTCATTTCAACCCTCAAGCTCTGCTTGGTATCGGGCCCCACCGGTAACGGTAGGCCTCAGAA
TCAGTGGCGGTGCCGTCTGGCTCTAAGCGTAGTAACTTTTCTCGCTATAGACGTCCGGCGGTGTCCTGCCAGAACCCCTA
ATTCTTTATGGTTGACCTCGGATCAGGTAGGGATACCCGCTGAACTTAA
>OTU_108
ATGCGATAAGTAATGTGAATTGCAGAATTCAGTGAATCATCGAATCTTTGAACGCACATTGCGCCCCGTGGTATTCCGCG
GGGCATGCCTGTTCGAGCGTCATTTCAACCAATCAAGCCTCGGCTTGGTCTTGGGGTTTGCGGTCCCGCATCCCCTAAAC
TTAGTGGCGGTGCGATTGAGCTCTGAGCGTAGTAATTTTTCTCGCTATAGGGTCTCGGTCGTGACTTGCCAGCAACCCCC
AATTTTTTATCAGGTTGACCTCGGATCAGGTAGGGATACCCGCTGAACTTAA
>OTU_109
ATGCGATAAGTAATGTGAATTGCAGAATTCAGTGAATCATCGAATCTTTGAACGCACATTGCGCCCTCTGGTATTCCGGG
GGGCATGCCTGTTCGAGCGTCATTACAACCCTCAAGCTCTGCTTGGTATTGGGCGCCACCCGTTGGGTGCGCCTCAAAAT
CAGTGGCGATGCCGTCTGGCTTCAAGCGTAGTAATTTTCTCGCTCTGGAGCTCCGGCGCGTGTCCGCCAGCAACCCCAAA
TTATCAAAGGTTGACCTCGGATCAGGTAGGGATACCCGCTGAACTTAA
>OTU_110
ATGCGATAAGTAATGTGAATTGCAGAATTCAGTGAATCATCGAATCTTTGAACGCACCTTGCGCTCCTTGGTATTCCGAG
GAGCATGCCTGTTTGAGTGTCATGAAATTCTCAACTGCCTTTTAGCATTTATGTTAAGGGTGAAGTTGGAGTTGGAGGAT
AATTGCTGGCGCAACTGAGGTTGCTTGTTGGCTCCTCTTGAATGAATGAGTTTTTCTGATGGATCATAGCTCAGTAACAC
TAATGTGATAATTATCTACGTTAGATGTGAAGAGGCTCCTACAGAAAAGGTGTATCTTGGGGATAACAAACCCTTGACTT
TGACAAATCTGACCTCAAATCAGGTAGGACTACCCGCTGAACTTAA
>OTU_111
ATGCGATAAGTAATGCGAATTGCAGAATTCAGTGAGTCATCGAATCTTTGAACGCACATTGCGCCCTTTAGTATTCTGAA
GGGCATGCCTGTTCGAGCGTCATTATCACTATTCAAGCTCGGCTTGCTATTGGACACTTTGTCGTTAAAAGACATGTTCT
AAAGATAATGACGGTGTCTTTTGGACCCTAGATGCAACGAGCTTTAACCAGCACGCATTTTAGTTAACCCATCAGACCCG
GTCTTTTGTAACCAATTTTTCAGGTTGACCTCGGATCAGGTAGGAATACCCGCTGAACTTAA
>OTU_112
ATGCGATAAGTAATGTGAATTGCAGAATTCAGTGAATCATCGAATCTTTGAACGCACATTGCGCCCTGTGGTATTCCGCA
GGGCATGCCTGTTCGAGCGTCAGTACAACACTCAAGCTCAGCTTGGTCTTGGATCCAGCGGGCAACCGCGGGTCTTAAAA
TCAGTGGCGGCGCCATCTGGCTCTCAGCGTAGTAATACTCCTCGCTCGTGAGTCCCGGTGGATGCTGGCCAGCAACCCCC
AACTTCTAAGTTTGACCTCGGATCAGGTAGGGATACCCGCTGAACTTAA
>OTU_114
ATGCGATAAGTAATGTGAATTGCAGAATTCAGTGAATCATCGAATCTTTGAACGCACATTGCGCCCTCTGGTATTCCGGA
GGGCATGCCTGTTCGAGCGTCATAATGACCAAATCACCCTATGGTGGACTTGGAGCTGGCCGTCTGGCCTCTCTTAAAAT
CAGTGGCGGTGCTCTTAAGCTCTACGCGTAGTAATTTTCTCGCTACAGGGTCTTATGGGTGCTTGCCAGCAACCCCAACT
TTCTAAGGTTGACCTCGGATCAGGTAGGGATACCCGCTGAACTTAA
>OTU_115
ATGCGATAAGTAGTGTGAATTGCAGAATTCAGTGAATCATCGAATCTTTGAACGCACATTGCGCCCTTTGGTATTCCATA
GGGCATGCCTGTTCGAGCGTCGTCTCAAACCTTCAAGCTTAGCTTGGTGTTGGGTGACTGTCCCGCGTTACCGCGCGGAC
TCGCCTCAAAGTCATTGGCAGCAGACTCGGTAGCTAATTGCGCAGCACATTGCGCCGGAAGCTCCCCGTCCGCTATCCAC
GAGCACAGTCTCATCAGTTTGACCTCGGATCAGGTAGGGATACCCGCTGAACTTAA
>OTU_117
ATGCGATAAGTAATGTGAATTGCAGAATTCAGTGAATCATCGAATCTTTGAACGCACATTGCGCCCTGTGGTATTCCGCA
GGGCATGCCTGTTCGAGCGTCATTATAGCCAATCACGCTTGGCGTGGTGTTGGGGCACGTGGTCTCGCGGCCTTCAAAAC
AAGTGGCGGCGCCGGTCGGCTCTGAGCGTAGTAAATCTCCTCGCTATAGAGACCGGTTGGTGGCTCGCCAGAACCCCTAC
TTCTTAAGGTTGACCTCGGATCAGGTAGGGATACCCGCTGAACTTAA
>OTU_118
ATGCGATAAGTAATGCGAATTGCAGAATTCAGTGAGTCATCGAATCTTTGAACGCACATTGCGCCCTGTGGTATTCCGCA
GGGCATGCCTGTTCGAGCGTCATTTCAACCCTCAAGCTCTGCTTGGTGTTGGGCCCCGCCCGCTCGCGGCCGGCCCTAAA
GACAGTGGCGGCAGCGTCTGGCTCCAAGCGTAGTACAATCCTCGCTCTGGTGCTAGGCGGTGGCCTGCCAGAACCCCCCT
TCTATGGTTGACCTCGGATCAGGTAGGGATACCCGCTGAACTTAA
>OTU_119
ATGCGATAAGTAATGTGAATTGCAGAATTCAGTGAATCATCGAATCTTTGAACGCACATTGCGCCCTGTGGTATTCCGCA
GGGCATGCCTGTTCGAGCGTCAGTACAACACTCAAGCCTAGCTTGGTCTTGGGCCTCGCCGGAAACGGCGGGCCTTAAAA
GTAGTGGCGGCGCCCGCTGGGCTCTAAGCGTAGTAATACTCCTCGCTATAGGGACCCGGTGGATGCTGGCCAGCAACCCC
CAACTTTCTAAGTTTGACCTCGGATCAGGTAGGGATACCCGCTGAACTTAA
>OTU_120
ATGCGATAAGTAATGTGAATTGCAGAATTCAGTGAATCATCGAATCTTTGAACGCACATTGCGCCCTCTGGTATTCCGGA
GGGCATGCCTGTTCGAGCGTCATTTGCTAAACTCAAGCCTACTTGTAGGCCTGGTCTTGGGTGTTGTCCACTCCGGTGGA
CATGCCTCAAATGCAATGGCGACACTGCCTGGCTTCAAGCGTCTAGGAAACTTCACCGCTTCTGTCAGATAAGTGTCTGC
CTCTCAACCCCAATTTTTATTCTGGGTTGACCTCGGATCAGGTAGGGATACCCGCTGAACTTAA
>OTU_121
ATGCGATAAGTAATGTGAATTGCAGAATTCAGTGAATCATCGAATCTTTGAACGCACATTGCGCCCGGTGGTATTCCGCC
GGGCATGCCTGTTCGAGCGTCATTTAAACCAATCCAGCCTCGTGCTTGGGTCTTGGGCCTTTCGCCTCCGGGCGGGCCTC
AAAATCAGTGGCGGTGCCTCCTGGCTCTAAGCGTAGTAATACTCCTCGCTATAGACGTTCGGTGGTGTCCTGCCAGCAAC
CCCCCCATTTTCAAAGGTTGACCTCGGATCAGGTAGGGATACCCGCTGAACTTAA
>OTU_122
ATGCGATAAGTAATGTGAATTGCAGAATTCAGTGAATCATCGAATCTTTGAACGCACATTGCGCCCCTCGGTATTCCGAA
GGGCATGCCTGTTCGAGCGTCATTATGACCACTCAAGCCTGGCTTGGTGTTGGGGTGCGCGGTCTCGCGGCCCTTAAAAT
CAGTGGCGGCGCTATCTGGCTCTAAGCGTAGTAAATCTCTCTCGCTATAGGGTCCCGGTGGATGCTTGCCAGCAACCAAC
CCCCCTTTCTTAGGTTGACCTCGGATCAGGTAGGGATACCCGCTGAACTTAA
>OTU_123
ATGCGATAAGTAGTGTGAATTGCAGAATTCAGTGAATCATCGAATCTTTGAACGCACATTGCGCCCTTTGGTATTCCATA
GGGCATGCCTGTTCGAGCGTCGTCTCAAACCTTCAAGCCTAGCTTGGTGTTGGGTGACTGTCCCGCCTCTCCGCGCGGAC
TCGCCTCAAAGTCATTGGCAGCAGACTCGGTAGCTAATTGCGCAGCACATCGCGCCAGAGGCTCCGGGCCCGCTCTCCAC
GAGCACAGTCTCATCAGTTTGACCTCGGATCAGGTAGGGATACCCGCTGAACTTAA
>OTU_124
ATGCGATAAGTAATGTGAATTGCAGAATTCAGTGAATCATCGAATCTTTGAACGCACCTTGCGCTCCCTGGTATTCCGGG
GAGCATGCCTGTTCGAGTGTCACGTTAACACCTCACCCGCAGACTTCACCGTCTGCGGCGTGGATCTGGATGCTGCCGTC
GCTGGCTCGTCCTGAAATGCATTAGCCTCGCGTCTGCCTCTGACGACCTGACGGTGTGATAAACATCTGCATTGTCGACG
TCTCTGGTGCTGGGGCTCACAGTCGTCCCTCGGGACAGCTTTCTAAGCATTGGCCTCGAATCAGGTAGGACTACCCGCTG
AACTTAA
>OTU_125
ATGCGATAAGTAATGCGAATTGCAGAATTCAGTGAGTCATCGAATCTTTGAACGCACATTGCGCCCTTTAGTATTCTGAA
GGGCATGCCTGTTCGAGCGTCATTATCACTAATCAAGCCCGGCTTGCTGTTGGACCTCTTGTCGTCAAAAGACAGGCCCC
AAAGATAATGACGGTGTTATTAGAACCCTAGATGCAACGAGCTTTAACCAGCACGCATGATAGTGGCCTTTTAACCCGGT
CTTTTTTAACCATTTTTTAATGTTGACCTCGGATCAGGTAGGAATACCCGCTGAACTTAA
>OTU_126
ATGCGATAAGTAATGTGAATTGCAGAATTCAGTGAATCATCGAATCTTTGAACGCACATTGCACCCTCTGGTATTCCGGG
GGGTATGCCTGTTCGAGCGTCATTACAACCCTCAAGCGCTGCTTGGTATTGGATGCGACCACTCTTGGTGCATCTCAAAA
ATATTAGCGGTAGCACTCAGCTTCTAGCGTAGTACATCTCTCACTATGGAGCTGCAGCTGTGCACCTGCTAGAACCCTAA
ATTATCAAGGTTGACCTCGGATCAGGTAGGGATACCCGCTGAACTTAA
>OTU_127
GTGCGATAACTAGTGCGAATTGCACACCTCTGTGAGTCATCAAGTCTTTGAATGCATGTTGCGGTGTCCCCGTGGCACCA
TGTCTGTTTGAGCGGGCGTAAACACTGAAGCCTCCGTGGCCTTTGATGATGGCAGGCTATCGCACTGTGATGTCATGTCA
TGTCATGTCATGTGATACCAGCCGCAACGCACCGCACCACCCTTGGGTAACTAATCTTCCCAGCCACCTAATGGCCCATC
AAATCAGACAGGATTACCCGCTAAACTTAA
>OTU_128
ATGCGATAAGTAATGTGAATTGCAGAATTCAGTGAATCATCGAATCTTTGAACGCACATTGCGCCCGCCAGTATTCTGGC
GGGCATGCCTGTTCGAGCGTCATTTCAACCCTCAAGCCCCCGGGCTTGGTGTTGGGGATCGGCGTGCCCTCGCGGCGCGC
CGTCCCCTAAATCTAGTGGCGGTCTCGCTGTAGCTTCCTCTGCGTAGTAGCAACACTCGCTCTGGATCGCAGCGCGGCCA
CGCCGTTAAACCCCCCACTTCTGAAAGGTTGACCTCGGATCAGGTAGGAATACCCGCTGAACTTAA
>OTU_129
ATGCGATAAGTAATGTGAATTGCAGAATTCAGTGAATCATCGAATCTTTGAACGCACATTGCGCCCCTTGGTATTCCGAG
GGGCATGCCTGTTCGAGCGTCATTATGACCACTCAAGCCTAGCTTGGTATTGGGGTTCGCGTGCTCGCAGCCCTTAAAAT
CAGTGGCGGTGCCGCCTGGCTCTAAGCGTAGTAATGCTCTCGCTATTGAGTTCCCGGGCGGTTGCTTGCCAAAATCCCCC
CACTTTCTTAGGTTGACCTCGGATCAGGTAGGGATACCCGCTGAACTTAA
>OTU_130
ATGCGATACGTAATGTGAATTGCAGAATTCAGTGAATCATCGAATCTTTGAACGCACCTTGCGCCCCCTGGTATTCCGAG
GGGCACACCCGTTTGAGTGTCGTGAAAACCTCAACCTCCTTGGTTTCTTCTGGAGACCAAAGCAGGCTTGGACTTTGGAG
GCCTTTGCTGGCACCTCTCGCCAGCTCCTCTTAAATGAATTAGCAGGGTCCTCTTTGCTGATCCTCGACGTGTGATAAGA
TGTTTCCATGTCTTGGTTTCTGGCTCTGTCACCTTTGGGACCCGCTTCTAACCGTCTTCAACCTTGCGTTGAGACAACGT
TCGAGCATGTCTCCCTTCTCGGGAAGCTCCCTCGACCCCACGAACCCTTGACCTCAAATCGGGTGAGACTACCCGCTGAA
CTTAA
>OTU_131
ATGCGATAAGTAATGCGAATTGCAGAATTCAGTGAGTCATCGAATCTTTGAACGCACATTGCGCCCTTTAGTATTCTGAA
GGGCATGCCTGTTCGAGCGTCATTATCACCAATCAAGCCTGGCTTGCTGTTGGGTCTCTTGTCGTTGAAACCGACAGGCC
CTAAAGATAATGACGGCGTTATTTGGACCCTAGATGCAACGAGCTTTCATTAGCACGCGTTTAGTCGGACCTTTTAACCC
GGTCTTTTTAACCAATTTTCTAAGGTTGACCTCGGATCAGGTAGGAATACCCGCTGAACTTAA
>OTU_132
ATGTGATAAGTAATGTGAATTGCAGAATTCAGTGAATCATCGAATCTTTGAACGCACCTTGCGCTCCCTGGTATTCCGGG
GAGCATGTCTGTTTGAGTGTCATGAACTCTTCAACCCACCAGTTTCTTGTAGACTGATTGGTGTTTGGATTTTGAGCGTT
GCTGGTCTTCGGATCTAGCTCGTTCGTAATAAATTAGCATCTCTAATTCGAACTCGGATTGACTCAGTGTAATAGACTAT
TCGCTGAGGACACGCTCTTGTAGTGTGGCCGAATGAGATCTCAGTAGAAGCTTCCAACTACTTTAGTCAACTTTAGATTA
GACCTCAGATCAGGCAGGATTACCCGCTGAACTTAA
>OTU_133
ATGCGATAAGTAATGCGAATTGCAGAATTCCAGTGAGTCATCGAATCTTTGAACGCACATTGCGCCCTTTGGTATTCCGA
AGGGCATGCCTGTTCGAGCGTCATTTTCACCCCTCAAGCCCCCGGCTTGGTGTTGGACGGTTTGGTTTAGGTACCCCTAG
ACCCCTCCTAAAGACAATGACGGCGGCTGTTGAACCCCCGGTACACTGAGCTTCTTAACTGAGCACGTATCGGATCTAGG
GTTTGGCGGCACCCGGTCTATACCTTTTTTGCTTACAAGGTTGACCTCGGATCAGGTAGGAATACCCGCTGAACTTAA
>OTU_134
ATGCGATAAGTAATGCGAATTGCAGAATTCCGTGAGTCATCGAATCTTTGAACGCACATTGCGCCCCCCGGCTTCCCGGG
GGGCATGCCTGTCCGAGCGTCATTGCCATCCCCTCAAGCTCTGCTTGGCTTGTTGGGCCAGCGTCCGCCTGCGGCTCCTG
TCGCGGGGGGACGGGCCCGAAAGGCAGTGGCGGCTCCTGGAGACTTGGTCCTTTGGGCGGTGATGCATGGGGTCTCTTCA
TCCACCGTCCCGTTGGCCACGCCCCGGGAGTCTGTCGAACGATTGGTCTTCCCCCTTTAGGTTGACCTCGGATCAGGTAG
GGATACCCGCTGAACTTAA
>OTU_135
ATGCGATAAGTAATGTGAATTGCAGAATTCCGTGAATCATCGAATCTTTGAACGCACATTGCGCCCTCTGGTATTCCGGA
GGGCATGCCTGTCCGAGCGTCATTGCTGTTCCTCAAGCCCGGCTTGTGTGTTGGGCCTGCCGTCCTATGGACGGTGACCC
GAAAAGCAGTGGCGGCGTCGCGTCCGGTCCTTAAGCGTATGGGGCTTTGTCACCCGCTTTGGATGGCCGGCCGACTCCGT
AGCCCATCGTGGTTTACCACATTCTTTGATGGACCTCGGATCAGGTAGGGATACCCGCTGAACTTAA
>OTU_136
ATGCGATAAGTAATGCGAATTGCAGAATTCAGTGAGTCATCGAATCTTTGAACGCACATTGCGCCCTGTGGTATTCCGCA
GGGCATGCCTGTTCGAGCGTCATTTCAACCCTCAAGCTCTGCTTGGTGTTGGGCCATGCCCATTGCGGCCGGCCTCAAAA
TCAGTGGCGGCGCCATCTGGCTCTAAGCGTAGTACATCTCTCGCTCTAGGGTCCGGTGGTGGCTTGCCATAACCCCAACT
TCTATGGTTGACCTCGGATCAGGTAGGGATACCCGCTGAACTTAA
>OTU_137
ACGCGATAGATAATGTGAATTGCAGAATTACGTGAATCATCGAGTCTTTGAACGCACATTGCGCCCTTTGGTATTCCAAG
GGGCATGCCTGTCTGAGCGTCAGTGAACTTCACAGGGTTGTTTTATTGCAATCTGGTGATTTGAGTGTGACTAGTCTCAC
TTGAAAAGCATCACGATTGGTGTCATAGGTTCGCCTCACCAAGAATATAACGTCTTGACCTCAGATCAGGTAGGGTTACC
CGCTGAACTTAA
>OTU_140
ATGCGATAAGTAATGTGAATTGCAGATTTTCAGTGAATCATCGAATCTTTGAACGCACCTTGCGCTCCTTGGTATTCCGA
GGAGCATGCCTGTTTGAGTGTCATTAAATTCTCAACCCCAGCGGTTCGTTGGGGCTTGGACTTGGAGCGTGCTGGCGAAG
GTCGGCTCCTCTTTAAATGCATCAGCGGAAAAACAAACTTTCCCTTCAGCGTGATAATCCTGTTGCGCTGTGGTGGGTCA
AGGTCCGCTCACAATCGTCCTCGGACAAAAGACACATCTGTTTTGACCTCAGATCAGGTAGGACTACCCGCTGAACTTAA
>OTU_141
ACGCGATATGTAATGTGAATTGCAGACTTTAGTGAATCATCGAATCTTTGAACGCACATTGCGCCCTGTGGTATTCCGCA
GGGCATACCTGTTCGAGCGTCATTACAACCTCTCCAGCTCCGCTGGGTCTTGGGGCTTGCCTTCCCGGGCATCCCTTAAA
ACTAGATGCGGCGCCGCGTGGCTCTAAGCGTAGTACTTTTCTCGCTTCTGGGTCCGTCGTGGTGTTTGCTACATAACCCC
AACTTTCTATGGTTGACCTCGAATCAGGTAGGGATACCCGCTGAACTTAA
>OTU_142
ATGCGATAAGTAATGTGAATTGCAGAATTCAGTGAATCATCGAATCTTTGAACGCACATTGCGCCCTTTGGTATTCCGAA
GGGCATGCCTGTTCGAGCGTCATTATAACCACTCAAGCTCTCGCTTGGTATTGGGGTGCGCGGTTCCGCGGCCTCTAAAG
TCAGTGGCGGTGCCTGTCGGCTCTACGCGTAGTAATACTCCTCGCGTCTGGGTCCGGTAGGTTGCTTGCCAATAACCCCC
AAATTTTTACAGGTTGACCTCGGATCAGGTAGGGATACCCGCTGAACTTAA
>OTU_143
ATGCGATAAGTAATGTGAATTGCAGAATTTAGTGAATCATCGAATCTTTGAACGCACATTGCGCCCCTGGGAATTCCCAG
GGGCATGCCTGTTCGAGCGTCCGTAACAACCTCTCAAGCCTGGCTTGGTCTTGGGACACGCTGCTCTAGCGGCGGTCCTT
AAAAGCAGTGGCGGGCCTATGTAACTCTCCGCGTAGTAATATACATCTCGCGATAGAGAAGCAGAAGGACTTGCCAAAAA
TCCTTAATTGCTCAGGTTGACCTCGAATCAGGTAGGGATACCCGCTGAACTTAA
>OTU_144
ATGCGATAAGTAATGTGAATTGCAGAATTCAGTGAATCATCGAATCTTTGAACGCACATTGCGCCCCTTGGTATTCCGGG
GGGCATGCCTGTTCGAGCGTCATTTCAACCCTCAAGCTCTGCTTGGTATTGGGCCCTGCTGGCAACGGTAGGCCTTAAAA
ATAGTGGCGGTGCCTTTAGGTCCTGAGCGTAGTACATTTCTCGCTATAGGTCCCTGAAGGTTACTGGCCAGCAACCCCAA
TTTTTCTATGGTTGACCTCGGATCAGGTAGGGATACCCGCTGAACTTAA
>OTU_145
ATGCGATAAGTAATGTGAATTGCAGAATTCAGTGAATCATCGAATCTTTGAACGCACATTGCGCCCTGTGGTATTCCGCA
GGGCATGCCTGTTCGAGCGTCATTACAACCCTCAAGCTCAGCTTGGTATTGGGGCGTGCTGGTAAACGGCAGCCCTCAAA
ATCAGTGGCGGTGCTGTTAGGCCCTAAGCGTAGTAATCTTTCTCGCTACAGGGTCCTGGGAGCGGTAGCCATCAACCCCC
AATTTCTATGGTTGACCTCGGATCAGGTAGGGATACCCGCTGAACTTAA
>OTU_147
ATGCGATAAGTAATGTGAATTGCAGATTTTCAGTGAATCATCGAATCTTTGAACGCACCTTGCGCCCCTTGGTATTCCGA
GGGGCATGCCTGTTTGAGTGTCATTAAATCCTCAACCCCTCCGATTCGTTTCGGTGGGGATTGGACTTGGAGCGTGCTGG
CGAAGGTCGGCTCCTCTTTAAATGCATCAGCGGAGAAAATGCCTTTTGCGCCTCTGGCCGTTCAGCGTGATAATGATGTT
GCGCTGCGGTCGAGCTTAAGGTCCGCTTCCAAAGGTCCTCTCGGACGATATATACATATGACTTTTGACCTCAAATCAGG
TAGGACTACCCGCTGAACTTAA
>OTU_148
CTACGTTAATCAGTGTAAACTGCACAATAGCAGAACACTTGAACTTCGAACGCACATTGCGGCTAAAGGGTAACTCCTTT
AGCCTTATCTGCGTGAGGGCTGTATAGCGATACTCAACTCATGTTTAGGGAGTGATCACTTTACCGTGAGACTCCGCAAC
GTGAACCTCGCTAGTGGTCTCTGACTGCTGACGTCTCAGGCAGGCAAGACCGCGGGTTAGCGAGATCATACACTTGAGTG
TGTTTACAACAGCCTCACGTCAGGTAAGATCACCCGCTGAACTTAA
>OTU_149
ATGCGATAAGTAATGTGAATTGCAGAATTCAGTGAATCATCGAATCTTTGAACGCACCTTGCGCTCCTTGGTATTCCGAG
GAGCATGCCTGTTTGAGTGTCATTAATATATCAACTTCTTCAACTTTTGCTTGTCGAGTGTTGGATGTGGGGGGTTCTTT
TTTTGCCGGGTCTCTTTTAATTGAGGTCGGCTCCCCTGAAATGCATTAGCGGAACAATTTGTTGACCGTTCATTGGTGTG
ATAAACTATCTACGCTATTGACGTGAGCCAGTTCAGCTTCTAACAATCCATTGACTTGGATAAATTTTTATTAATGTGAC
CTCAAATCAGGTAGGACTACCCGCTGAACTTAA
>OTU_150
ATGCGATAAGTAATGTGAATTGCAGAATTCAGTGAATCATCGAATCTTTGAACGCACATTGCGCCCTGTGGTATTCCGCA
GGGCATGCCTGTTCGAGCGTCATTACAACCAAAATCAAGCCTAGCTTAGTGTTGGGGTTCGCAGTTCTGCGGCCCTTAAT
ATCAGTGGCGGTGCCTGTAGGCTCTGAGCGTAGTAATTCTTCTCGCTATAGAGTCCTATAAGTGTCCTGCCAAAACCCCC
ATATTTTTTCAGGTTGACCTCGGATCAGGTAGGGATACCCGCTGAACTTAA
>OTU_151
ATGCGATACGTAATGTGAATTGCAGAATTCAGTGAATCATCGAATCTTTGAACGCACCTTGCGCCCCTTGGCATTCCGAG
GGGCACACCCGTTTGAGTGTCGTGAAATTCTCAAAACCCTTTCTTTTGGTCATTTTTGACCATGGAAAGGATTTTGGACT
TGGAGGCCTTTTTGCTGGTTTCAACCTTGAAGCGAGCTCCTCCCAAATGTATTAGTGGGGTCTGCATTGTCGGTCCTTGG
CGTGATAAGTTGTTTCTACGTCTTGGATTTTTGGCGCTGTACACCTGCTTCTAACCGTCTCATTGACAACGATGGTGTTC
CGGTCGCCGCCGATTTTTCGGTGGGAGGCTTGACCCACGAAACAAACCTTGACCTCAAATCGGGTGAGACTACCCGCTGA
ACTTAA
>OTU_152
ATGCGATAAGTAATGTGAATTGCAGAATTCAGTGAATCATCGAATCTTTGAACGCACCTTGCGCTCTTTGGTATTCCGAA
GAGCATGCCTGTTTGAGTGTCATGAAAATATCAACCTTGACTTGGGTTTTGTGCTCTTGTCTTGGCTTGGATTTGGCTGT
TTGCCGCTCGAAAGAGTCGGCTCAGCTTAAAAGTATTAGCTGGATCTGTCTTTGAGACTTGGTTTGACTTGGCGTAATAA
GTTATTTCGCTGAGGACAATCTTCGGATTGGCCGAGTTTCTAGGACGCTTGTCCGCTTTCCAATACAAGTTCTAGCTTGC
TAGACATGACTTTTTTATTATCTGGCCTCAAATCAGGTAGGACTACCCGCTGAACTTAA
>OTU_153
CTGCGATAAGCAATGCGACACGCAGTTGTTCGTGAGTCATCCGGTATTCGAACGCACATGGCAGGTCCTCGGACCTACGT
CTGGTTGAGGGTCGTATCTACTCCACTCAGTGGGATGTGAGCGGGCGCTTAGCTCGCTTCAAAGGCAGGGCGACTGGACC
TGACCCGTTTGGTGGACAATCGAGCGGACAAGGGCTGGTCAGGCGTCTCGCATGGAGGCGCCACTCACCTCTGACCTCAA
CTCAGGCGAGACTACCCGCTGAACTTAA
>OTU_154
ATGCGATAAGTAATGTGAATTGCAGAATTCAGTGAATCATCGAATCTTTGAACGCACATTGCGCCCTTTGGTATTCCGAA
GGGCATGCCTGTTCGAGCGTCATTACAACCCTCAAGCTCTGCTTGGTATTGGGCCTCGCCAGCAATGGCGTGCCTTAAAA
TCAGTGGCGGTGCCGTCTGGCTCTAAGCGTAGTAATTTCTCTCGCTCTGGATGTCATATGGATACTTGCCATCAACCCCC
AATTTTTAAAGGTTGACCTCGGATCAGGTAGGGATACCCGCTGAACTTAA
>OTU_156
ATGCGATAAGTAATGTGAATTGCAGAATTCAGTGAATCATCGAATCTTTGAACGCACCTTGCGCTCCATGGTATTCCATG
GAGCATGCCTGTTTGAGTGTCACGTGAAACTATCACTCTTGTCCTGTCGCAAGACAAGTCAGGATGTGGACTTGGACTGT
GCCGTAGTTGGCTCGTCTTGAAATGCATTAGCCGTGCTGGTTAGATTCGGCCACCTGGTGTGATATATGTCTACGCCTAC
CGTGCTGTTTCTTCCTGAGTGTGGCTTATAATCGTCGCTTGTTCGACAATACAAATTAACGCTCTGGCCTCAAATCAGGT
AGGACTACCCGCTGAACTTAA
>OTU_157
ATGCGATAAGTAATGTGAATTGCAGAATTCCGTGAATCATCGAATCTTTGAACGCACATTGCGCCCCCTGGCATTCCGGG
GGGCATGCCTGTCCGAGCGTCATTTCTGCCCTCAAGCACGGCTTGTGTGTTGGGTGTGGTCCCCCGGGGACCTGCCCCAA
AGGCAGCGGCGACGCCCGTCGGGTCCTCGAGCGCATGGGGCTTTGTCACTCGCTCGGGAGGGACCTGCGGGGGTTGGTCA
CCACCAAATTTTTTACGGTTGACCTCGGATCAGGTAGGAGTTACCCGCTGAACTTAA
>OTU_158
AGGCGATACGTAATGTAAACCGCAATCTACGCGACCATCGAATCTTTGAACGCACATTGCGCCCTTTGGTATTCCGAGGG
GCATACCTGACCGAGCATCATAACACCGTCAAGTATCTTGGCATTGGGTGATGCTTTGCACACCTCAAACTCATTAGCAG
TACCGTATGCCTCAGCGTTTCAGTTTTCGCTTTTAGGTTATATGGTCCTTTGAACCCTATATTGATCTCGGATTAGGTAA
GAATACCCGCTGAACTTAA
>OTU_159
ATGCGATAAGTAATGTGAATTGCAGAATTCAGTGAATCATCGAATCTTTGAACGCACATTGCGCCCCTTGGTATTCCGAG
GGGCATGCCTGTTCGAGCGTCATTACACCACTCAAGCTATGCTTGGTATTGGGCGTCGTCCTTAGTTGGGCGCGCCTTAA
AGACCTCGGCGAGGCCACTCCGGCTTTAGGCGTAGTAGAATTTATTCGAACGTCTGTCAAAGGAGAGGAACTCTGCCGAC
TGAAACCTTTATTTTTCTAGGTTGACCTCGGATCAGGTAGGGATACCCGCTGAACTTAA
>OTU_160
ATGCGATAAGTAATGTGAATTGCAGAATTCAGTGAATCATCGAATCTTTGAACGCACATTGCGCCCGCTGGTATTCCGGC
GGGCATGCCTGTTCGAGCGTCATTTCAACCCTCAAGCCCCCGGGTTTGGTGTTGGGGATCGGCTCTGCCTTCTGGCGGTG
CCGCCCCCGAAATACATTGGCGGTCTCGCTGCAGCCTCCATTGCGTAGTAGCTAACACCTCGCAACTGGAACGCGGCGCG
GCCATGCCGTAAAACCCCAACTTCTGAATGTTGACCTCGGATCAGGTAGGAATACCCGCTGAACTTAA
>OTU_161
ATGCGATAAGTAATGTGAATTGCAGAATTCAGTGAATCATCGAATCTTTGAACGCACATTGCGCCCCGTGGTATTCCGCG
GGGCATGCCTGTTCGAGCGTCAGTACAACACTCAAGCTCTGCTTGGTATTGGACCGCACCGGTAACACGGTCGGTCTTAA
AATCAGTGGCGGCGCCATCTGGCTCTAAGCGTAGTAATACTCCTCGCTACAGAGTTCCGGTGGATGCTTGCCAGCAACCC
CCAACTTTCTAAGTTTGACCTCGGATCAGGTAGGGATACCCGCTGAACTTAA
>OTU_163
ATGCGATAAGTAGTGTGAATTGCAGAATTCAGTGAATCATCGAATCTTTGAACGCACATTGCGCCCTTTGGTATTCCTTA
GGGCATGCCTGTTCGAGCGTCATTTAAACCTTCAAGCTAAGCTTGGTGTTGGGTGACTGTCCGCTTCACTGCGGACTCGC
CTCAAAATTATTGGCGGCCGGTACATTGGCTTCGAGCGCAGCAGAAACGCGAACTCGGGCCCGTCGTATTGGCTCCCAGA
AGCTATCTTCACAATTTTGACCTCGGATCAGGTAGGGATACCCGCTGAACTTAA
>OTU_164
GGTGCGAAAATTGGCGTGACACGCAGAGGTGAGCGTCGAGTGCTTGAATGCAGCGTGCACCGTGACGGTGTGTCTGTCTG
GGTGTGTGTTCTCCTAAGAATTCTTGTGTGCGCTGTGGACGCGTTTAGGTTCCTAAACCCGCAGTGTCAATCGTCGGTGT
GCAGCGAATAGATGTCGTCTGTGCAGGTTGCGTCTTCACCCCAGATCAGATACGACTACCCGCTAAACTTAA
>OTU_165
ATGCGATAAGTAATGCGAATTGCAGAATTCAGTGAGTCATCGAATCTTTGAACGCACATTGCGCCCTTTGGTATTCCGAA
GGGCATGCCTGTTCGAGCGTCATTATCAACCATCAAGCCTGGCTTGTCGTTGGACCCCCTTGTCGTCGAGAGCCGACAGG
TCCGAAAGATAATGACGGTGTCGTGTTTGACCCTAGATGCAACGAGCTTTTACAGCACGCATCGAAGTGGTTGGCCGGCC
CGGTCCTTCAAACCCCCCATTTAATAAGGTTGACCTCGGATCAGGTAGGAATACCCGCTGAACTTAA
>OTU_166
ATGCGATAAGTAATGTGAATTGCAGAATTCAGTGAATCATCGAATCTTTGAACGCACATTGCGCCCTCTGGTATTCCGGG
GGGCATGCCTGTTCGAGCGTCATTACAACCCTCAAGCCTAGCTTGGTATTGGGTGCCGCCCTTTGGGGCGCGCCTGGAAA
ATAGCGGCGGTGCGACCGGTGATCAAGCGTAGTAACTACTCCCGCTTTGAGACACCCGGGCGTGCCTGCCGGACAACACC
CAATTTTTTCAATGGTTGACCTCGGATCAGGTAGGGATACCCGCTGAACTTAA
>OTU_167
ATGCGATAAGTAATGTGAATTGCAGAATTCAGTGAATCATCGAATCTTTGAACGCACATTGCGCCCGCCAGTATTCTGGC
GGGCATGCCTGTCCGAGCGTCATTTCAACCCTCGAACCCCTCCGGGGGTCCGGCGTTGGGGATCGGGAACCCCTAAGACG
GGATCCCGGCCCCGAAATACAGTGGCGGTCTCGCCGCAGCCTCTCATGCGCAGTAGTTTGCACAACTCGCACCGGGAGCG
CGGCGCGTCCACGTCCGTAAAACACCCAACTTCTGAAATGTTGACCTCGGATCAGGTAGGAATACCCGCTGAACTTAA
>OTU_168
ATGCGATAAGTAATGTGAATTGCAGAATTCAGTGAATCATCGAATCTTTGAACGCACATTGCGCCCGGTGGTATTCCGCC
GGGCATGCCTATTCGAGCGTCATTACAACCCTCACGCCCCGCGTGGTCTTGGGCCGAGCCCCCCGGGCTGGCCTCAAAAG
CAGTGGCGGTGCCTCTGGGTCCTGAGCGTAGTAACACTTCCGCTACAGGGCTCCCGAGCGTGCTGGCCGAACCCCAACTC
TTCAGGTTGACCTCGGATTAGGTAGGGATACCCGCTGAACTTAA
>OTU_170
GTGCGATATTAAATGCGATTTGCATGAATCTGTGAGTCATCATGTCTTTGAACGCAACTTGCGCCGAGCAATCGGCATGT
CCGTTTGAGAACCACCAACCACTGCGCATGCGCGAGGTGCTGGATCGGCGGCTGGGATAACATTCTGGTTGACCCGATCT
CGCTAAATGGAGCAAGCGAGGCTGCGCGGCGGCTGTCCTGTGCCAGGAGCAACAAGTCTGGGGGCGTGCTCCCAGAACGG
CGGCTCTGTCAGCACAGCGGCCAGCGGCCGACAATCACACACATCATCTCGGTCTCAGGCGGGCAGGACGACCCGCTGAA
CTTAA
>OTU_171
ATGCGATAAGTAATGTGAATTGCAGAATTCAGTGAATCATCAAATCTTTGAACGCACATTGCGCTCGCTGGTATTCCGGC
GAGCATGCCTGTTTGAGAATCGATAAACCAAATCACCTTTGTTGGTGGACTTGAACTTACCTGGACGCGTTAACTCACGA
CCTAGTTTGTTTGAAATAGAATGCTGGTCTTGGCTATATCTCGCTTTGACAGACTTACGCGTCTTAATGGAGTAATCCTC
ATTCGCTAACACGTCTGGCTTTGCATATGAAATATACCAAAGCTAGTCTCGCACCTAGTGTTGAGTATGAAGGGCCAGTT
CATTTTGAGCTGGATAACCTGTAAACTTGGTCTCAAATCAGGCAGGAAGACCCGCTGAACTTAA
>OTU_172
ATGCGATAAGTAATGTGAATTGCAGAATTCAGTGAATCATCGAATCTTTGAACGCACATTGCGCCCCTTGGTATTCCGAG
GGGCATGCCTGTTCGAGCGTCATTATGACCACTCAAGCCTAGCTTGGTATTGGGGTTCGCGGTTCCGCGGCCCCTAAAAT
CAGTGGCGGTGCCGTCTGGCTTCAAGCGTAGTAATTCTCTCGCTACGAAGTCCGGGTGGTTGCTTGCCAAAACTCCCAAC
TTTCTCAAGGTTGACCTCGGATCAGGTAGGGATACCCGCTGAACTTAA
>OTU_173
GTGCGATATTTAATGCGATCTGCATGAATCTGTGAGTCATCGAATCTTTGAACGCAACTTGCGCCATTTGTGGCATGTCT
GTTTGAGTACCAATTCTTCTGCGTGTACGGAAACGTGCATGCGACTTGGCCTGGCTCGCTGGGCTTGAATGTGTATCATC
AAGTGGATAGTGTGAAGCTAGAGACGCTAGTCATGTTCCATGGCCTGCTTCTTGTTCACATGACCCACTCTCCTAAACTC
AGGTCTCAAATCAGGCAAGATTACCCGCTGAACTTAA
>OTU_174
ATGCGATAAGTAATGTGAATTGCAGAATTCAGTGAATCATCGAATCTTTGAACGCACATTGCGCCCTGTGGTATTCCGCA
GGGCATGCCTGTTCGAGCGTCAGTACAACACTCAAGCCTAGCTTGGTCTTGGGCCTCGCCGGAAACGGCGGGCCTTAAAA
TTAGTGGCGGCGCCTGTTAGGCCCTAAGCGTAGTAATACTCCTCGCTATAGGACCCTCTCAGGAGCTGGCCAGCAACCCC
CAACTTTCTAAGTTTGACCTCGGATCAGGTAGGGATACCCGCTGAACTTAA
>OTU_175
ATGCGATAAGTAATGTGAATTGCAGAATTCAGTGAATCATCGAATCTTTGAACGCACATTGCGCCCTCTGGTATTCTGGG
GGGCATGCCTGTTCGAGCGTCATTACAACCCTCAAGCTCTGCTTGGTATTGGGTGTCACCGCATTGGTGCACCTCAAAAT
CAGTGGCGGTGCCACCTGGCTTCTAGCGTAGTAATACTCCTCGCTATGGAGTCAGTTGTGTACTTGCCAACAACCCCTAA
TTTTATAAGGTTGACCTCGGATCAGGTAGGGATACCCGCTGAACTTAA
>OTU_176
ATGCGAAACGTAATGCGATTTGCAGCACCTGTGAGTCATCGAGTCTTTGAACGCACTTGGCACTGGGCAGCAATGCCCCG
TATACCTGTTTGAGAATCGTGACATGAAGTTGGTGGTCAACGCAGTTGTCTGCTGAAAGCGAGAATGCGCGAGCCGAGGG
CGGCGCGCCGTGTGCATTAGCAAGGCTGTGGTCTTGACTCGCACGGCGCGTTGCTCGTGGAAGCACTCCCGCAGCGTGGC
TCACACCCACACAAACCCCACACCGATCTCAGGTCAGGCAGGACTACCCGCTGAACTTAA
>OTU_177
ATGCGATAAGTAATGTGAATTGCAGAATTCAGTGAATCATCGAATCTTTGAACGCACATTGCACCCTCTGGTATTCCAGG
GGGTATGCCTGTTCGAGCGTCATTGCAACCCTCAAGCGCTGCTTGGTATTGGATGCACCACTTGGTGCGTCTCAAAAATA
TTAGCAGTGGCATTCAGCTTCTAGTGTAGTAGTTTTCTCGCTTAGGAGTCTTGAGTGGTCTGGCTGCTAAAAACCCTTTA
ATTATCACAAAGGTTGACCTCGGATCAGGTAGGGATACCCGCTGAACTTAA
>OTU_178
ATGCGAAACGTAATGCGATTTGCAGCACCTGTGAGTCATCGAGTCTTTGAACGCACTTGGCACTGGGCAGCAATGCCCCG
TATACCTGTTTGAGAATCGTGAAAATTAGTTGGTGGTCAACGCAGTTGTCTGCTGAAAGCGAGAATGCGCGAGCCGAGGG
CGGCGCGCCGTGTGCATTAGCAAGGCTGTGGTCTTGACTCGCACGGCGCGTTGCTCGTGGAAGCACTCCCGCAGCGTGGC
TCACACCCACAAACCCCCCCACACACCGATCTCAGGTCAGGCAGGACTACCCGCTGAACTTAA
>OTU_179
ATGCGATAAGTAATGTGAATTGCAGAATTCAGTGAATCATCGAATCTTTGAACGCACATTGCGCCCGCCAGTATCCTGGC
GGGCATGCCTGTTCGAGCGTCATTTCAACCCTCAGGACTTTCCTGGCGTTGGGGTACCTAGTAATAGGGCCCTTAAAGAT
AGTGGCGGGCTCTGTCACACACCGAGCGTAGTAATCTCTCGCTTAGGGTGTGTGTTAGGGCACAGCCTAAACCCATACTT
ACAAAGGTTGACCTCGGATCAGGTAGGAATACCCGCTGAACTTAA
>OTU_180
ATGCGATAAGTAATGTGAATTGCAGAATTCAGTGAATCATCGAATCTTTGAACGCACATTGCGCCCCCTGGTATTCCGGG
GGGCATGCCTGTTCGAGCGTCATTACAACCCTCAAGCTCTGCTTGGTATTGGGCTCTGCCGGTCCCGGCAGGCCTTAAAA
TCAGTGGCGGTGCCATTCGGCTTCAAGCGTAGTAATTCTTCTCGCTTTGGAGGCCCGGGTGCGTGCTTGCCAGCAACCCC
CAATTTTTTCAGGTTGACCTCGGATCAGGTAGGGATACCCGCTGAACTTAA
>OTU_181
GCTACGTTAGTCAGGGTGATGTGCAAAACACGGATCCCTTGGCTTTTGAACGCAAATTGCGGCTAAGAGTGTCAAAGCCT
TAGCCTTGTCTGAGTGAGGGTCGTTGTTGAAAGTTTACACTACTCATGGTGTGATCATCATCATCTTGATTGATGAGACA
CTGTTGTTTCGGCGAGCAATAGTCGCCGACTGTTTGTAAGACAGTCTGACTAGAATGCACCCGACTGCGTCTCTGACGCA
GAACTCAACCAAACTAACTCGACCTCACTTCAGGCAAGATTACCCCCTGAACTTAA
>OTU_182
ATGCGATAAGTAATGTGAATTGCAGAATTTAGTGAATCATCGAATCTTTGAACGCACATTGCGCCCCTTGGTATTCCGAG
GGGCATGCCTGTCCGAGCGTCATTTCAACCCTCAAGCATAGCTTGGTCTTGGGCTTCGCTGCTAACCCAGCGGGTCTTAA
AATCAGTGGCGGTGCCGTCGGGCCCTGAGCGTAGTACATCTCCTCGCTATAGGGCCCCGGCGGATGCTGGCCATCAACCC
CCAATTTTCTATGGTTGACCTCGGATCAGGTAGGGATACCCGCTGAACTTAA
>OTU_183
ATGCGATAAGTAATGTGAATTGCAGAATTCAGTGAATCATCGAATCTTTGAACGCACATTGCGCCCTGTGGTATTCCGCA
GGGCATGCCTGTTCGAGCGTCATTATAACCACTCAAGCCTGGCTTGGTATTGGGGTTTGCGGTTCCGCAGCCCCTAAAAT
CAGTGGCGGTGCCGGTGTGGCTCTACGCGTAGTAATTCTTCTCGCGATGGAGTTCCCCTGGCTGCTTGCCAGAACCCCCC
AATTTTTACAGGTTGACCTCGGATCAGGTAGGGATACCCGCTGAACTTAA
>OTU_184
ATGCGATAAGTAATGCGAATTGCAGAATTCAGTGAGTCATCGAATCTTTGAACGCACATTGCGCCCCGTGGTATTCCGCG
GGGCATGCCTGTTCGAGCGTCATTTCAACCCTCAAGCTCTGCTTGGTATTGGGCCGTACCGGTAACGGTAAGCCCTAAAA
TCAGTGGCGGTGCCGTCTGGTACTAAGCGTAGTAATTCTTCTCGCTATAGTTTCCCGGTGGTATCTGGCCAGGAACCCCC
AATTTTCTATGGTTGACCTCGGATCAGGTAGGGATACCCGCTGAACTTAA
>OTU_185
ATGCGATAAGTAATGTGAATTGCAGAATTCAGTGAATCATCGAATCTTTGAACGCACCTTGCGCCCCTTGGCTATTCCGA
GGGGCATGCCTGTTTGAGTATCATGAACACCTCAACTCTCATGGTTTGCCATGATGAGTTGGACTCTGGGGGTTTTGCTG
GCCTGTGGTCGGCTCCTCTCAAATTAATCAGCCTCCCAGTGTTTGGTGGCATCACGGGTGTGATAAATATCTACGCTCGC
TGTTGTCTGCCAGGTAACCTTTGGTCACAAAGGTTTGCTGGAGCTCACAGATGTCTCTCCTCAGCGAGGACAGCTTTTTT
AACGTTCGATCTCAAATCAGGTAGGACTACCCGCTGAACTTAA
>OTU_186
ACGCGAAAGGTAATGCGAATTGCAGAATCAGTGAGTCATCGAATCTTTGAACGCACATTGCGCCTCTCGGTATTCCGGGA
GGCACGCCTGTTCGAGCGCCATTACACACCCCAAGCTGGGCTTGATGTTGGACGCTGTCTGTGAAAGGACAGGTCTGGAA
CGCGTGGGCGCCGCCGCCGGACCACGAGCGTAGCAAGACGCAAGTCAATCGCTCTGTGGGCTCACTCGGTGGACGGCGGT
CTGGACGTCGGGGTAACACCTGCGTCGACACACAACACAACCAAAGTTTGGCCTCGGATCAGGCGGGGATACCCGCTGAA
CTTAA
>OTU_188
ATGCGATAAGTAATGTGAATTGCAGAATTCAGTGAATCATCGAATCTTTGAACGCACATTGCGCCCCCTGGTATTCCGGG
GGGCATGCCTGTCCGAGCGTCATTACAACCCTCAAGCTCTGCTTGGTGTTGGGCCCCGCCGCCCCGGCGGGCCCTAAAGT
CAGTGGCGGTGCCATCCGGCTCCGAGCGTAGTAATTCTTCTCGCTCTGGAGGTCCGGTTGTGTGCTTGCCATCAACCCCC
AATTTTTTTCAGGTTGACCTCGGATCAGGTAGGGATACCCGCTGAACTTAA
>OTU_189
ATGCGATAAGTAATGTGAATTGCAGAATTCAGTGAATCATCGAATCTTTGAACGCACATTGCGCCCCCTGGTATTCCGGG
GGGCATGCCTGTTCGAGCGTCATTACACCACTCAAGCACAGCTTGGTTTTGGGCTCCGCGGACACGCGAGCCTCAATGAC
ACCGGCCGAGCACCCGACCTCCGAGCGTAGAAGCATCGTTTCGCTCTCGAGTTAGGGGACCCGCGCCGCAAAAACCTCTT
TAACAAAGGTTGACCTCGGATCAGGTAGGGATACCCGCTGAACTTAA
>OTU_190
TTGCGATATGTAATGTGAATTGCAGAATTCAGTGAATCATCGAATCTTTGAACGCACCTTGCGCCCTTTGGTATTCCGAA
GGGCATGCCTGTTTGAGTATCATTAATATCTCACTCTTGAATTCCTTGTGAAGTCGAGATGTGGACTATGGAGGTTTTTG
CAGGCCATCACTGGTCAGCTCCTCTTAAATGCATTAGCGGAACTCTATGCAGTACCAGCCTCGGTTTGATAATCCTATCT
ATGCTGTCGCTGTTGGACTGTGCTGTTTGGCTTACAATTGTCTTCGGACTGCCGCTTTTTGTGGCATAAATTTTAAGCTT
GATCTCAAATCAGGTAGGACTACCCGCTGAACTTAA
>OTU_191
ATGCGATAAGTAATGCGAATTGCAGAATTCAGTGAGTCATCGAATCTTTGAACGCACATTGCGCCCTGTGGTATTCCGCA
GGGCATGCCTGTTCGAGCGTCATTTCAACCCTCAAGCTCTGCTTGGTGTTGGGCCCCGCCCCTGTGGCCGGCCCCAAAGT
CAGTGGCGGCGCCGTCTGGCTCTAAGCGTAGTACATCTCTCGCTCTAGGGTCCCACGGTAGCTGGCCAGAACCCCCCCAC
TCCTATGGTTGACCTCGGATCAGGTAGGGATACCCGCTGAACTTAA
>OTU_192
ATGCGATAAGTAATGTGAATTGCAGAATTCAGTGAATCATCGAATCTTTGAACGCACCTTGCGCTCCTTGGTATTCCGAG
GAGCATGCCTGTTTGAGTGTCATTAATATATCAACCTCTTCAGCTTTTTGCATGATGAGTGTTGGATGTGGGGGATATTT
TTGCTGGACTTGTAGAATATGAGGTCAGCTCCCCTAAAATGCATCAGCGAAACAATTTGTTTACCGCTCATTGGTGTGAT
AACTATCTACGCTATTGACGGTGAAAGCATGTTTAGCTCCTAACAGTCCATTAACTTGGACAACCTCTTATTAATGTGAC
CTCAAATCAGGTAGGACTACCCGCTGAACTTAA
>OTU_193
ATGCGATAAGTAATGTGAATTGCAGAATTCAGTGAATCATCGAATCTTTGAACGCACATTGCGCCCGTTAGCATTCTAGC
GGGCATGCCTGTTCGAGCGTCATTTCAACCCTCAGAACCCCTGTATTTTTTACGGGGTGTACTGGTGTTGGGGCTCTCTG
CGGCTGCCGCAGGCCCTGAAAAACAGTGGCGGGCTCCGCTATACTCCGAGCGCAGTAATACTTCTCGCTCAGGGCGTGTA
GTGGAAATCTTGTCTTAAATTTTTTTTAATGGTTGACCTCGGATCAGGTAGGAATACCCGCTGAACTTAA
>OTU_194
CTGCGATACGTGATGTGAATTGCAGAATTGTGAATCATCGAAACTTTGAACGCACATTGCGCCTGTTGGTACTCCGTCAG
GCATGTCTGTTTGAGCGTTGTCAAACTCTCAGATTACTGGTTGTGGAGGAGGCGGCGCCCCTCTGAAAGGTCTCAGCATT
GTGCAACGGCGAAACGTGAAGCATTGCTGCATCGTACTTTACTCTCAACCTCAAATCAGACAAGAATACCCGCTGAACTT
AA
>OTU_196
ATGCGATAAGTAATGTGAATTGCAGAATTCAGTGAATCATCGAATCTTTGAACGCACCTTGCACCTTTTGGTATTCCGAA
AGGTATGCCTGTTTGAGTGTCTTGAAACCTCACACTCTAGAGTTTTCTCTAGAGACGTGGATTTGGGTGTTGCAATTTGC
TCACCTTGAATGACTTAGTGGTTCCTACCGTAGCCTGATGTAATAAGTTTCATCTGGTCAAGGGAAGACTGCTTCTAATC
GCCTTACGGCACTATTTAAGACTAGACCTCAAATCAGGTAGGACTACCCGCTGAACTTAA
>OTU_198
ATGCGATAAGTAATGTGAATTGCAGAATTCAGTGAATCATCGAATCTTTGAACGCACATTGCGCCCCTTGGTATTCCGGG
GGGCATGCCTGTTCGAGCGTCATTACAACCCTCAAGCTCTGCTTGGTCTTGGGCGTCACCGGTCCCGGTGTGCCTTAAAA
TCAGTGGCGGCGCCATCTGGCTCTAAGCGTAGTACATACTCTCGCTACAGACGTCCGGTGGATGCTGGCCAGCAACCCCC
AACTTATCAAGGTTGACCTCGGATCAGGTAGGGATACCCGCTGAACTTAA
>OTU_199
ATGCGATAAGTAATGTGAATTGCAGAATTCAGTGAATCATCGAATCTTTGAACGCACATTGCGCCCCGTGGTATTCCGCG
GGGCATGCCTGTTCGAGCGTCATTTAGACCAATCAAGCCTCGGCTTGGTCTTGGGGTTTGCGGTTCCGCAGCCTCTAAAC
GCAGTGGCGGTGCTATTGAGCTCTGAGCGTAGTAAGTCTCCTCGCTATAGAGTCTCGGTAGTTGCTTGCCAACAACCCCC
AACTTATTAAGGTTGACCTCGGATCAGGTAGGGATACCCGCTGAACTTAA
>OTU_200
ATGCGATAAGTAATGTGAATTGCAGAATTCAGTGAATCATCGAATCTTTGAACGCACATTGCGCCCCCTGGTATTCCGGG
GGGCATGCCTGTTCGAGCGTCATTTCAACCCTCAAGCTCTGCTTGGTATTGGGCCCGGCCGGCAACGGCAGGCCTTAAAG
TTAGTGGCGGTGCCTGGAGGCCCTGAGCGTAGTACTTTTCTCGCTACAGGTGTCGACGGGTCGCTAGCCAGCAACCCTAA
TTTCTTATGGTTGACCTCGGATCAGGTAGGGATACCCGCTGAACTTAA
>OTU_201
ATGCGATAAGTAATGTGAATTGCAGAATTCAGTGAATCATCGAATCTTTGAACGCACATTGCGCCCTCTGGTATTCCGGG
GGGCATGCCTGTTCGAGCGTCATTACAACCCTCAAGCTCAGCTTGGTATTGGGCCTCGCCGTCTGGCGGGCCTTAAAATC
AGTGGCGGTGCCGTCTGGCTCCAAGCGTAGTAATTTTTCTCTCGCTTTCGGAGGCCGGCGTGTGCTTGCCAACAACCCCC
AATTTTTTCAGGTTGACCTCGGATCAGGTAGGGATACCCGCTGAACTTAA
>OTU_202
ATGCGATAAGTAATGTGAATTGCAGAATTCAGTGAATCATCGAATCTTTGAACGCACATTGCGCCCCTTGGTATTCCGAG
GGGCATGCCTGTTCGAGCGTCATTACAACCCTCAAGCATAGCTTGGTCTTGGGCTCCGCTGCTAACCCAGCGGGCCTTAA
AATCAGTGGCGGTGCCACGAGGCCCTGAGCGTAGTAAATATCCTCGCTATAGGTGTCTCGCGGTAGCCTGCCAGCAACCC
CCAACTTTCTAAGTTTGACCTCGGATCAGGTAGGGATACCCGCTGAACTTAA
>OTU_203
ACGCGAAAGGTAATGCGAATTGCAGAATCAGTGAGTCATCGAATTTTTGAACGCACATTGCGCCTCCCGGTATTCCGGGA
GGCACGCCTGTTCGAGCGCCATTACACACCCCAAGCTGTGCTTGATGTTGGGCGAGGTTGCAGGATCTCCTCCTGTAGGA
GAGATGCGGCACGCCTGGAACGCGTGGGCGCCGCCGCCGGAGCAGGAGCGTAGCAAGACGCAAGTCATTCGCTCGATGGG
ACCGGACGGACGGTGTGGCAGCGGACGTGAAAGCGTCTGAAGTTAATTAAGAAGCAAACTGGTTTGGCCTCGGATCAGGC
GGGGATACCCGCTGAACTTAA
>OTU_204
ATGCGATAAGTAGTGTGAATTGCAGAATTCAGTGAATCATCGAATCTTTGAACGCACATTGCGCCCTTCGGTATTCCGTT
GGGCATGCCTGTTCGAGCGTCATTTAAACCTTCAAGCTCTGCTTGGTGTTGGGTGTTTGTTCCGCCTTGGTGCGTGGACT
CGCCTTAAATTCATTGGCAGCCGGTATGTTGGCTTCGTGCGCAGCACATTGCGTCACGCTTCTGGCAGACCTCCTCCCAC
TAAGCCTCTTTTTTACTTTGACCTCGGATCAGGTAGGGATACCCGCTGAACTTAA
>OTU_205
ATGCGATAAGTAATGTGAATTGCAGAATTCAGTGAATCATCGAATCTTTGAACGCACATTGCGCCCCTTGGTATTCCGAG
GGGCATGCCTGTTCGAGCGTCATTATGACCACTCAAGTCTAGCTTGGTGTTGGGGTTCGCGTGCTCGCGGCCCTTAAAAT
CAGTGGCGGTGCCGTCTGGCTCTAAGCGTAGTAAATCTCTCGCTATTGAGTCCCGGCGGTTGCTTGCCAAAACCCCCCAC
TTTCTTAGGTTGACCTCGGATCAGGTAGGGATACCCGCTGAACTTAA
>OTU_207
GTGCGAAATGTAATGCGATTTGCAACTTCTGTGAGTCATCGAGTCTTTGAACGCATATTGCACCAAGTGCGCAAGCATCT
GGTATGCCTGTTTGAGAATCATTTACAAACCAAGTGTCCTCGTGACCAGTTGTGCCCACAGCAATGGGGCGCCAAGTTCA
GTGTTGATGTGTTAAGCATATTCATCTCTGCCCTTTCACATTATGATCTCAAATCAGGCAAGACTACCCGCTGAACTTAA
>OTU_208
ATGCGAAAAGTAATGTGAATTGCAGACTCATGAATCATCGAATCTTTGAACGCACATTGCGCCTATAGGTATTCCTTTAG
GCATGTCCTTTTGAGGGGCTTATCACCGTAGCCAAAGTGCTGTGTTGGATCGAACCGCGTCAACGGGTTGGTCTTAAAAC
GAGTGCGCGACGCAGCGAACAGAATCCGCCGCGAGTCGTTGCAGAACCCCCTATGAGTCGTCCGCGACTTCATACGTTTT
GCCCTCAGAGAGACAAGATTACCCGCTGAACTTAA
>OTU_209
ATGCGATAAGTAATGTGAATTGCAGAATTCAGTGAATCATCGAATCTTTGAACGCACCTTGCGCTCCTTGGTATTCCGAG
GAGCATGCCTGTTTGAGTGTCATTAAATTATCAACCTTTGTCAACTTTTTTGGTTGCCAAATGGCTTGGATGTGGGGGTT
TGCAGGTTTCTCTTTTGAAATCAGCTCCCCTGAAAGATATTAGCTGGTTGCCGTGTGTAAACTGTCTATTGGTGTGATAA
TTATCTACGCCGTGGACTATTTGCCGTTTGTAGCACTGCTTCTAACCGTCTGTTCATTCAGACAATATATGACAATTTGA
CCTCAAATCAGGTAGGACTACCCGCTGAACTTAA
>OTU_210
GTGCGAAAAGTAATGCGAATTGCATGCTCTGCGAGTCATCAAATCTTTGAACGCAAATGGCACTGTCATGTCAAGTGATA
GTATGCCTGTTTGAGAACCGAATAACCCATCACCTTCTGGGTGGATTTGTCCATGTAATTGTATTACTAGGACTAAACGG
ATAAGCTTGATGGACGAGTGCTAGTCAATGTGATAATATCATTCATTGTTTGTGCGAGTCCGACAGTCAAGCTAACAAGC
CCAGCGCTTAGGCGCACATGAATACGGTCTCAAATCAGGCAAGGCTACCCGCTGAACTTAA
>OTU_211
ATGCGATAAGTAATGTGAATTGCAGAATTCAGTGAATCATCGAATCTTTGAACGCACATTGCGCCCGGTGGTATTCCGCC
GGGCATGCCTGTTCGAGCGTCATTACAACCACTCAAGCCTGGCTTGGTATTGGAGTTCGCGGTTACGCGGCCCCTAAACT
CAGTGGCGGTGCCGGTGGGCTCTAAGCGTAGTAAATCTCCTCGCTATAGGGTCCCTCCGGCTACTTGCCAGAACCCCCAA
TTTTTTAAGGTTGACCTCGGATCAGGTAGGGATACCCGCTGAACTTAA
>OTU_212
ATGCGATAAGTAATGTGAATTGCAGAATTCAGTGAATCATCGAATCTTTGAACGCACATTGCGCCCTGTGGTATTCCGCA
GGGCATGCCTGTTCGAGCGTCAGTACAACACTCAAGCTCAGCTTGGTCTTGAGCCCAGCCGGTTACGGCGGGCTTTAAAA
TCAGTGGCGGCGCCATCTGGCTCTAAGCGTAGTAATACTCCTCGCTATTGAGTCCTGGTGGATGCTTGCCAGCAACCCCC
AACTTTCTAAGTTTGACCTCGGATCAGGTAGGGATACCCGCTGAACTTAA
>OTU_213
ATGTGATAAGTAATGTGAATTGCAGAATTCAGTGAATCATCGAATCTTTGAACGCACCTTGCACTCCTTGGTATTCCGAG
GAGTATGTCTGTTTGAGTGTCATGAACTCTTTCAACTGTGCGCACTTTGTTGTGCTCAGCTTGGTTTCTGAGGGTTGCTG
TCCTAGCTCCCTCGCAATGCATTAGCGGCCCCTCGTTTGATCTCGGATCGACTCAGTGTAATAGACTATTCGCTGAGGAC
GAGATTGGTGGGACGCTTCGAGTGATGGCCAGTCATACTTTGAATTAGACCTCAAATCAGATAGGATTACCCGCTGAACT
TAA
>OTU_216
GGCGCGATAGCTGATGCGACGCGCACAATGTGAGTCATCGAGTCTTTGAACGCAACTTGCACTTGGCGCGAGCCGAGTAT
GGCTGTTTGAGCGCGGGGAAGAATGGTCAAGTCACTTGGCCGATTGGCGCATAGTCTTGCGCCGAAAAGCATCTGCAAGC
GGTCGAGCGTTGGAGATTCGTCTACATCTCGACCAGTGCAACACACACTTCCGCCTCAAATCAGGCAAGACAACCCGCCG
AACTTAA
>OTU_217
TTGCGAAATGTAATGTGAATTGCATATACCGTGAATCATCAAATCTTCGAACGCATCTTGCGCCATTGTGAATTCATGAT
GGCACGTCTGTTTGAGTATCAAAAACACCTCTTTGCAATCATTCATTTGAACGCAGACTAGTGGGTGCAGCCTTCATTGT
TGCTGCATCTCAAGTGCATGGTCTGGCTCCGTCAGTCAACAGTATTGATTTCAATTTCTGGAAGACGCGGCTGCTGAGGC
TGGACGACTGTCACGAGCAGTTGTCACACTACTTTGATCTCAAATCAGACGAGACTACCCGCTGAACTTAA
>OTU_218
ATGCGATAAGTAATGTGAATTGCAGAATTCAGTGAATCATCGAATCTTTGAACGCACATTGCGCCCCTTGGTATTCCGGG
GGGCATGCCTGTTCGAGCGTCATTTCAACCCTCAAGCTCAGCTTGGTCTTGGGCTCTGCCGGCGACGGCTTGCCTTAAAA
TCAGTGGCGGCGCCCCCGGGCTCTACGCGTAGTACATATACCCTCGCGTCTGAGCCCCGGCGGGATGCTTGCCAGCAACC
CCCACTTCTATGGTTGACCTCGGATCAGGTAGGGATACCCGCTGAACTTAA
>OTU_219
ACGCGATATGTAATGTGAATTGCAGAATTCCGTGAATCATTGAATCTTTGAACGCAAATTGCACTCGAAGCCTCGGCTAA
GAGTATGTCTGCCTCAGCGTCAGCCCTTCCCCTCATCTCCAATCGAGAGATGGAGCTGACTGTCTCGATTCGATCGCGTC
AGTCGAATATCAGGTCCCATGGAGCCATCAAAGGCACTAGCTTGGTAGGTAGCTCTTGCTGCATACCGACTAATGCTTGC
GCTTCCAATGGGCAAACAGGAAACCCCTTTACTTTTGACCTGAGATCAGGCAAGACTACCCGCTGAACTTAA
>OTU_220
ATGCGATAAGTAATGTGAATTGCAGAATTCAGTGAATCATCGAATCTTTGAACGCACCTTGCGCCACGTGGTATTCCACG
GGGCACGCCTGTTTGAGTGTCACGTAAACCCATCGCGTCGCGGATTGTCATGATCTGCGGGGCGGATTTGGACGCTGCCG
TAGTTGGCTCGTCTCGAAATGCATTAGCCAGTCCGAGGACGCGCGCCACTGGTGTGATAATTCACTTTGCGCCGCTGGTG
TGTCCGACGAAGGCTCATAATCGCCCGCAAGGGCAACATTTTTAATGCTCTGGCCTCAAATCAGGTGGGACTACCCGCTG
AACTTAA
>OTU_221
ATGCGATAAGTAATGTGAATTGCAGAATTCAGTGAATCATCGAATCTTTGAACGCACATTGCGCCCTCCGGTACTCCGGG
GGGCACACCTGTTCGAGCGCCGTGTTACTACTAAGGCTCTGCCTTGCGCTGTCTGTGGCCGTTCTGTGGAGCGGCCCGGG
CGAAACACCTCGGCGTCGCGACCTCGGGTTAGCCAGCGTAGCAAGCAAACGTCTCGCGGGCATACAGCTCAGAAGGATCG
GGCGCCAGTTCCAAACCGAACGTTTGGCCTCGAATCAGGTGGGGATACCCGCTGAACTTAA
>OTU_222
GTGCGATACGTAGTGCGATTTGCATGAATCTGTGAGTCATCTAATCTTTGAACGCAACTTGCGCCCCCTTGGGGCATGTC
TGTTTGAGAACCGCAACAACCTAACCCCCCGGGGTTGAGCTGCACCGTGCTGCGCAGCGGCTGGTGCGAAAGGCAGCAGG
AGAGGGCGCGGAGCCGACCATGTGCTGGGACCTCGGTCACGTCATGGCGCGGCGACCAAGCCCGATATCAAACATTTGGT
CTCAAATCAGGCAAGACTACCCGCTGAACTTAA
>OTU_223
ACGCGATAGGTAATGTGAATTGCAGAATTCCGTGAATCATCGAATCTTTGAACGCACCTTGCGCTCTATGGCAATCCGTA
GAGCATGCCTGTTTGAGTGCCATGAAATCTCCCACCCCAAGCGGTTTTTACATGAAACGGCTTGGCGGATGGGGTCTGGA
TGGGTGCCTCTGCCTGCGCTACCTAGCACAGGCTCGCCCGAAATGCATGAGCGCCTTGAGACACTTTGCATCCGCCTCTC
TGTTTGGGAGGAGGCGGCCAAGCAGTGTTTTTCTCCTGGCATGGCATGATACGTCATTTGCTATGTCGCCTAAAGGAGGA
ATGTTTGGTTGTGTCTGCGTGTGCTTCGAACTTGCCTCTGTGGCACATCCCAATTTCACTTCTGGTCTCAAATCAGGTAG
GATCACCCGCTGAACTTAA
>OTU_224
ATGCGATAAGTAATGTGAATTGTAGAATTTAGTGAATCATCGAATCTTTGAACGCACATTGCGCCCCGTGGTATTCCGCG
GGGCATGCCTGTTCGAGCGTCATTTCAACCAATCAAGCCTCGGCTTGGTCTTGGGGTTTACGGTTCCGTATCCTCTAAAC
TTAGTGGCGGTGCGATTAAGCTCTAAGCGTAGTAATTCTTCTCGTTATAGGGTGTTGGTCGTTACTTGCTAGTAACCCCC
ATTTTTTTTCATTAGGTTGACCTCGGATCAGGTAGGGATACCCGCTGAACTTAA
>OTU_226
ATGCGATAAGTAATGCGAATTGCAGAATTCAGTGAGTCATCGAATCTTTGAACGCACATTGCGCCCTTTGGTATTCCGAA
GGGCATGCCTGTTCGAGCGTCATTATCAACCATCAAGCCTGGCTTGTCGTTGGACCCTGTGTTGTTGAAATACACGACAG
GTTCAAAAGATAACGACGGTGTCTGTTGGACCCTAGATGCAACGAGCTTTTTACAGCACGCATTGAAGTGGTTGGCAGGC
CCGGTCTTAACCATTATTTTCAAAGGTTGACCTCGGATCAGGTAGGAATACCCGCTGAACTTAA
>OTU_227
ATGCGATAAGTAATGTGAATTGCAGAATTCAGTGAATCATCGAATCTTTGAACGCACATTGCGCCCGCCAGTATCCTGGC
AGGCATGCCTGTTCGAGCGTCATTTCAACCCTCAGGACCTGTTTCCTGGTGTTGGGGTACCTAGGTAGTAGGGCCCTCAA
AGACAGTGGCGGGCTCTGTCACACACCGAGCGTAGTAATCTCCTCGCTTAGGGCGTGTGTCAGGGCGTGGCCTAAACCCA
TACTTATAAAGGTTGACCTCGGATCAGGTAGGAATACCCGCTGAACTTAA
>OTU_228
ATGCGATAAGTAATGTGAATTGCAGAATTCAGTGAATCATCGAATCTTTGAACGCACATTGCGCCCCTTGGTATTCCGGG
GGGCATGCCTGTTCGAGCGTCATTACAACCCTCAAGCATTGCTTGGTATTGGGCTCCGCTGTTTATCCAGCGGGCCTTAA
AATCAGTGGCGGTGCCATTGGGCCCTGAGCGTAGTAAATATCCTCGCTATAGGGACCCTGTGGTTACTAGCCAACAACCC
CCACTTTTTAAGTTTGACCTCGGATCAGGTAGGGATACCCGCTGAACTTAA
>OTU_229
ATGCGATAAGTAATGTGAATTGCAGAATTCAGTGAATCATCGAATCTTTGAACGCACATTGCGCCCTGTGGTATTCCGCA
GGGCATGCCTGTTCGAGCGTCATTTAGACCACTCACGCCTAGCGTGGTATTGGGGCACGCGGTCCCGCGGCCCTCAAAAT
CAGTGGCGGCGCCGGTAGGCCCTAAGCGTAGTAAATCTCCTCGCTATAGGGTCCTCTCGGTGGCTCGCCAGAACCCCCAA
CTTCTTAAGGTTGACCTCGGATCAGGTAGGGATACCCGCTGAACTTAA
>OTU_231
AGGCGAAACGTCATGTGACCTGCATGCTTTGCGAATCATCCAATCTTTGAACGCATCTTGCACCTGATGCCTTGCGCATC
AGGTATACCTGTTTGAGTATGACATGCATGATCACAGAGAGACGGGTTCGATGGGCACCGAACCTGAGAGACGCTCTGTG
GACTTGGCACTGTCGGTACGTGGTGTGCGTGTGTGTGGGTAGTGGCATGGGTACGCCACAACGATCCCTAACTAACCCAC
CAACCGACTTTGCTTAAATGCAGGCCTCAGCTGCCGATGGGTTGAACCTGTCAGAGGCGGCGACGGTGGAAACATGTGTG
TGCGCGTAGCAATATACGCACACAATATATATCACATCATCATCTCAAATCAAGTAAGAGGACCCGCTGAACTTAA
>OTU_233
ATGCGAAACGTAGTACGATCCGCACACACCTGTGAGTCATCGAGTCTTTGAACGCACATGGCACTCGCTACCTCGGTGGC
GAGTATACCTGTTTGAGAATCGGTTCCAATCTACCATCCCCGGATGGTGACATGACAGCTTCTTGCACCTTTCTAGTGTG
TAAGTCCGTCTAAATCGAGCGTGTAGGGCTGGCTGGACTGTGCGTCCGCGCCGTGTGGTACTGGACTCTGCGTCCTTGCG
ATCACGGATGCAACGGGGAAGCACACGAGAGCCGGCATCAAAACCTGCATGACTGCCATTTAAGTATGGCCAAACGGACT
CAGGGCCGTGACTTTCGATCTCAAATCAGGCAAGGCTACCCGCTGAACTTAA
>OTU_234
ATGCGATAAGTAATGTGAATTGCAGAATTCAGTGAATCATCGAATCTTTGAACGCATATTGCGCCCTTTGGCATTCCGAA
GGGCATACCTGTTCGAGCGTCATTACACCCCTCAAATATAACTATTTGATGTTGGGCAATGCCTAAAGGCATGCCTCAAA
ATCAGCGATGGTGATGTTCCACCACAGGCGCACAAATGTCGCCTAGCTGGCGGGATATGATCAGTCTCATGATGAATTTC
TCAATGTTGACCTCGGATCAGGTAGGATTACCCGCTGAACTTAA
>OTU_235
ATGCGATAAGTAATGTGAATTGCAGAATTCAGTGAATCATCGAATCTTTGAACGCACATTGCGCCCGCCAGTATTCTGGC
GGGCATGCCTGTTCGAGCGTCATTTCAACCCTCAAGCCCCAGCGGCTTGGTGTTGGGGACCGGCCCCGGCCGCCCCCCAA
ATGCAGTGGCGACCTCGCCGCAGCCTCCCCTGCGTAGTAGCACAACCTCGCACCGGAGCGCGGAGACGGTCACGCCGTAA
AACGCCCAACTTCTTTAGAGTTGACCTCGGATCAGGTAGGAATACCCGCTGAACTTAA
>OTU_236
ATGCGATAAGTAATGTGAATTGCAGAATTCAGTGAATCATCGAATCTTTGAACGCACATTGCGCCCTCTGGTATTCCGGG
GGGCATGCCTGTTCGAGCGTCATTACAACCCTCAAGCTCTGCTTGGTATTGGGCGTCACCACCTGGTGCGCCCCAAAAAC
AGTGGCGGTGCCGTCTGGCTTCAAGCGTAGTAATTTCTCTCGCTTCGGAGTCCAGGCGAGTGCTCGCCAGAACCCCCAAT
TTATCAAGGTTGACCTCGGATCAGGTAGGGATACCCGCTGAACTTAA
>OTU_237
ATGCGATAAGTAATGTGAATTGCAGAATTCAGTGAATCATCGAATCTTTGAACGCACATTGCGCCCAGTGGTATTCCGCT
GGGCATGCTTGTCCGACCGTTTCTACAAACCACACGCTCTGCGTGGTCACTCGGGGCCTGCGATTGGTGCAGCCTAAATG
TCAATTAGCCGTGGGACGTAGGACCTGAGCGTAGTAATATACCCCGCTATAGGAACTATAGTCCAATCGCGTGCCTTAAT
GGCGAGAGCCTCTCATCTCAACGTTTGACGTCGGATCAAGTAGGGATACCCGCTGAACTTAA
>OTU_238
CTACGTTAATCAGTGTAAACTGCACAATAGCAGAACACTTGAACTTCGAACGCACATTGCGGCTAAAGGGTAACTCCTCT
AGCCTTATCTGCGTGAGGGCTGTATAGCGATACTCAACTCATGTTTAGGGAGTGATCACTTTACCGTGAGACTCCGAACA
GAGAACCTCGCTAGTGGTCTCTGACTGCTGACGTCTCAGGCAGGCAAGACCGCGGGTTAGCGAGATACACATCAGTGTGT
ACTCACTCAACAGCCTCACGTCAGGTAAGATCACCCGCTGAACTTAA
>OTU_239
ATGCGATAAGTAATGTGAATTGCAGAATTCAGTGAACCATCGAATCTTTGAACGCACATTGCACCCTCTGGTATTCCAGA
GGGTATGCCTGTTCGAGCGTCATTGCAACCCTCAAGCTCTGCTTGGTGTTGGGCTCGGCCTCTGGGCCAGCCTCAAAGCA
AGTGGCGGCACTGGTCGACCCTCAGCACAGTAATAATTCTTGCTCCTGGGCTCGATCGGCTGCATGCCAGCAAACCCCCA
TTATCAAAGGTTGACCTCGGATCAGGTAGGGATACCCGCTGAACTTAA
>OTU_240
ATGTGATAAGTAATGTGAATTGCAGAATTCAGTGAATCATCGAATCTTTGAACGCACCTTGCGCTCCCTGGTATTCCGGG
GAGCATGCCTGTTTGAGTGTCATGAACTCTTCAACCCACCAGTTTCTAGTAGACTGCGTTGGTGTTTGGATTTTGAGCGT
TGCTAGTCTGACTAGCTCGTTCGTAATATATTAGCATCTCTAATTCGAATTCGGATTGACTCAGTGTAATAGACTATTCG
CTGAGGACACTTTTATTAGTGGCCGTACTAGAACCAGTAGAAGCTTCCAACTATTGTAGTCAACTTTAATTTAGACCTCA
GATCAGGCAGGATTACCCGCTGAACTTAA
>OTU_241
ATGCGATAAGTAATGTGAATTGCAGAATTCAGTGAATCATCGAATCTTTGAACGCACATTGCGCCCTCTGGTATTCCGGG
GGGCATGCCTGTTCGAGCGTCATTACAACCCTCAAGCTCTGCTTGGTATTGGGCGTCACCCTCTGGGGTGCGCCTTAAAA
TCAGTGGCGGTGCCACTCGGCTTCAAGCGTAGTAATTCTTCTCGCTCTGGAGGACCGGGTGTGTGCTAGCCAGCAACCCC
CAATTTTTTAAGGTTGACCTCGGATCAGGTAGGGATACCCGCTGAACTTAA
>OTU_242
ATGCGATAAGTAATGTGAATTGCAGAATTCAGTGAATCATCGAATCTTTGAACGCACCTTGCACCCTTTGGTATTCCGAA
GGGTACACCCGTTTGAGTGTCATTGTAATCTCACTACGATCGACTTTTGTCTTTCGGTATGTGGACTTGGATGCTGCCGT
GGATGTCTACGGCTCGTCTGAAATGCTTCAGTGTACCCCGCTTTGCGGCGTATTCGGTGTGATACATCTTCACCGGAGTT
GATCCTTGTAGGGTCGCGTCTGTAATGTTGTGGCTCTATGCTTCCAACCGTCTTTTAATCGGACAATCTCTGACAATTTG
ACCTCAAATCGGGTGGGACTACCCGCTGAACTTAA
>OTU_243
ACGCGAAAGGTAATGCGAATTGCAGAATCAGTGAGTCATCGAATCTTTGAACGCACATTGCGCCTCTCGGTATTCCGGGA
GGCACGCCTGTTCGAGCGCCATTACACACCCCAAGCCTGGCTTGATGTTGGACGTTGTCTGTTACAGGACAGGTCTGGAA
CGCGTGGGCGCCGCCGCCGGACCACGAGCGTAGCAAGACGCAAGTCAATCGCTCTGTGGACTCTGGTGGACGGTGGCCTT
GATGCTGGGTAACACCGACATCGAAACCCTTACCAAAGTTTGGCCTCGGATCAGGCGGGGATACCCGCTGAACTTAA
>OTU_244
ATGCGATAAGTAATGTGAATTGCAGAATTCAGTGAATCATCGAATCTTTGAACGCACATTGCGCCCCGTGGTATTCCGCG
GGGCATGCCTGTTCGAGCGTCATTTCAACCCATCAAGCTTCGGCTTGGTCTTGGGGCCTGCGGTTTCGCAGCCTCTAAAC
CCAGTGGCGGTGCTATTGAGCTCTGAGCGTAGTAATTTCTCTCGCTATAGAGTCTCGGTGGTGACTTGCCAACAACCCCC
AATTTTTATCAGGTTGACCTCGGATCAGGTAGGGATACCCGCTGAACTTAA
>OTU_249
ATGCGATAAGTAATGCGAATTGCAGAATTCCGTGAGTCATCGAATCTTTGAACGCACATTGCGCCCTTTGGTATTCCGAA
GGGCATGCCTGTTCGAGCGTCATTATCAACCCTCAAGCCTGGCTTGGTGTTGGACCTTCGTCGTCAAAAGACGGGTCCCA
AAGACAATGACGGAGTCGTGTTGGACCCTAGATGCAACGAGCTCTCGTAGCACGCATTGAAGGCCGGCCGCTTTGGTCTT
AACCACATTATTATCACAAGGTTGACCTCGGATCAGGTAGGAATACCCGCTGAACTTAA
>OTU_250
ATGCGATAAGTAATGTGAATTGCAGAATTCAGTGAATCATCGAATCTTTGAACGCACATTGCACCCCTTGGCATTCCGAG
GGGTATGCCTGTTCGAGCGTCATTTATATCTCAAGCCCTAGGCTTGGTGATGGGCAATGTCATCTAGGCATGCCTGAAAA
TCAGAGGCAGTGAAGCCTGAGTGCGGAAGCGTATTGATAATTTTATAACCGCTTAGGCCTCAGGTGAAGCTTGCAGAACA
CCAAAACTCTTGTTTTTGACCTCGGATCAGGTAGGGATACCCGCTGAACTTAA
>OTU_251
ATGCGATAAGTAATGCGAATTGCAGAATTCAGTGAGTCATCGAATCTTTGAACGCACATTGCGCCCTGTGGTATTCCGCA
GGGCATGCCTGTTCGAGCGTCATTTCAACCCTCAAGCTCTGCTTGGTGTTGGGCCAAGCCCCCGCGGCCGGCCCCAAAGC
CAGTGGCGGTGCCGTCCGGCTCTAAGCGTAGTACATCTCTCGCTCTAGAGCCTCGCGGTTACCTGCCAGAACCCACACTC
TTATGGTTGACCTCGGATCAGGTAGGGATACCCGCTGAACTTAA
>OTU_252
ATGCGATAAGTAATGTGAATTGCAGAATTCAGTGAATCATCGAATCTTTGAACGCACATTGCGCCCCTTGGTATTCCGAG
GGGCATGCCTGTTCGAGCGTCATTATAACCAATCAAGCCTGGCTTGGTGTTGGGGTTCGCGGTCTCGCGGCCCTTAAAAT
CAGTGGCGGTGCCGCCCGGCTCTAAGCGTAGTAACTTTCTCGCTATAGCGTCCGGGTGGTCTCCTCTAGAACTCCCCCAT
TTACGGTTGACCTCGGATCAGGTAGGGATACCCGCTGAACTTAA
>OTU_253
ATGCGAAACGTAATGCGATTTGCAGCACCTGTGAGTCATCGAGTCTTTGAACGCACTTGGCACTGGGCAGCAATGCCCCG
TATACCTGTTTGAGAATCGTGACATGAAGTTGGTGGTCAACGCAGTTGTCTGCTGAAAGCGAGAATGCGCGAGCCGAGGG
CGGCGCGCCGTGTGCATTAGCAAGGCTGTGGTCTTGACTCGCACGGCGCGCTGCTCGTGGAGACACTCCCGCAACGTGAA
TATTCATATCCACACCCACACAAACCCAACACCGATCTCAGGTCAGGCAGGACTACCCGCTGAACTTAA
>OTU_254
ATGCGATAAGTAATGTGAATTGCAGAATTCAGTGAATCATCGAATCTTTGAACGCACATTGCGCCCCTTGGTATTCCGAG
GGGCATGCCTGTTCGAGCGTCATTATAACCACTCAAGCCCTGGCTTGGTATTGGGGTTCGCGGTTCCGCGGCCCTTAAAA
TCAGTGGCAGTGCCGTCTGGCTCTAAGCGTAGTAATTCTCTCGCTACAGGGTTTAGGCGGTTGCTTGTCAGAACCCCCCC
ATATTTACAGGTTGACCTCGGATCAGGTAGGGATACCCGCTGAACTTAA
>OTU_255
ATGCGATAAGTAATGTGAATTGCAGAATTCAGTGAATCATCGAATCTTTGAACGCACCTTGCGCTCCTTGGTATTCCGAG
GAGCATGCCTGTTTGAGTGTCATTAAATTCTCAACCTTACCAGCTTTTGTTGGTAATGGCTTGGATGTGGGGGTTTTTTG
CTGGCTTCGTAAAGAGGTCTGCTCCCCTTAAATTTATTAGCCGGTGCCCCGCGTGGATCCGTCTATTGGTGTGATAATTA
TCTACGCCGTGGACGTCTGCTTTAAATGGGATGCATTGCTTCTAACCGTCCGTTCAGTTGGACAATCAATGACAATTTGA
CCTCAAATCAGGTAGGACTACCCGCTGAACTTAA
>OTU_256
ATGCGATAAGTAATGTGAATTGCAGAATTCAGTGAATCATCGAATCTTTGAACGCACATTGCGCCCTCTGGTATTCCGGG
GGGCATGCCTGTTCGAGCGTCATTACAACCCTCAAGCTCTGCTTGGTATTAGGTGACACCTGGGTGCACCTCAAAATCAG
TGGCGGTGCTGTCTGGCTCCAAGCGTAGTAATACTTCTCGCTACGGAGCCCAGGTGGTGCCTGCCAGAACCCCCCACTTC
AAAGGTTGACCTCGGATCAGGTAGGGATACCCGCTGAACTTAA
>OTU_257
GTGCGAAATGTAATGTGAATTGCAGAACATTGTGAATCATCGAATCTTTGAACGCACATTGCGCCTCCTGTAAATGGGAG
GCATGCCTGTCTGAGCGTCATTTAAAACCATAACCTATGGGTTGTATTGGGACTCGCTCAAGGGCGTCTCCTCAAAGTCA
TCGTGTCTAAAAGCGTACGAGCTCCATTAGGACGGAACGTTTGAAGACCCTAAACTCTCTGACTTGACCTCAGATCAGGT
AGGACTACCGCCTGAACTTAA
>OTU_258
ATGCGATACGTAATGTGAATTGCAGAATTCAGTGAATCATCGAATCTTTGAACGCATATTGCGCTCTCTGGTATTCCGGA
GAGCATGCTTGTTTGAGTATCAGTAAACACCTCAACTCCCCTTTCTTTTTTGAAATGGGAGCTGGACTTGAGTGATCCCA
ACGCTTTTCTCACCGAAAAGCGGCGGGTTACTTGAAATGCAGGTGCAGCTGGACTTTTCTCTGAGCTATAAGCATATCTA
TTTAGTCTGCCTAAAAAACAGATTATTACCTTTGCTGCAGCTAACATAAAGGAGATTAGTTCTTGTGCTGACTGATGCAG
GATTCACAGAGACAGCTTCGGCTGGCCTTTGTAAACTCGATCTCAAATCAAGTAAGACTACCCGCTGAACTTAA
>OTU_259
ATGCGATAAGTAATGTGAATTGCAGAATTCAGTGAATCATCGAATCTTTGAACGCACATTGCGCCCCCTGGTATTCCGGG
GGGCACACCTGTTCGAGCGCCATTTTCACCATCGAGCCCTGCTCGGCGATGGGCCTCGTCCTTACGGACGGGCTCGAAAC
CCGTGGGCGCCGTCGTCCGGCCCTGAGCGTAGCAAGAGAAATCCCTCGCTCGGTGTGTCGTCCGGTGGCCGCCCTGACAA
CCATTTTAAAGGTTGGCCTCGGATCAGGTGGGGATACCCGCTGAACTTAA
>OTU_260
ATGCGATACGTAATGTGAATTGCAGAATTCAGTGAATCATCGAATCTTTGAACGCACATTGCACTCTCTGGTATTCCGGA
GAGTATGCTTGTTTGAGTATCTGTAAACATCTCAAATCTCTCGACTTTCGAGTTTGAGAGAATTGGACTTGAGCAATCCC
AACTCCTTCGTCAGAAAGAGGAGGGTTGCTTGAAATGCAGGTGCAGCTGGGCATTCTTCTGAGCTAAAAGCATATTTATT
TAGTCCCGTCAAACGGATTATTATTCTTGCTTCAGCTTACATAAAGGTTGAATGACTACCGAGGCTGATTGCAGGTAAAC
TCGTTCCGTTAAAAAGAACTTGTGAACTCGATCTCAAATCAAGTAAGACTACCCGCTGAACTTAA
>OTU_263
ATGCGATAAGTAATGTGAATTGCAGAATTCAGTGAATCATCGAATCTTTGAACGCACATTGCGCCCTCTGGTATTCCGGG
GGGCATGCCTGTTCGAGCGTCATTACAACCCTCAAGCTCTGCTTGGTATTGGGCTACACCCGACTGGGTGGGCCTTAAAA
TCAGTGGCGGTGCCATCTGGCTCTAAGCGTAGTAATTCTTCTCGCTCTGGAGATCTAGGTGTTTGCTTGCCAGCAACCCC
CAATTTATCAAAGGTTGACCTCGGATCAGGTAGGGATACCCGCTGAACTTAA
>OTU_264
ATGCGATACGTATTGGAAATTGCATATGTGAGTCATCGAGTTTTTGAACGCACATTGCGCCCAGTGGTATTCCGCTGGGC
ATGTGGGGCTGAGCGTTTTTTATAAACTTTGTGTTTCAATTATCGATTCACTAATTACATGGCAGCACATGTTGATAAAA
GTATGTGTCTTGCAACCCCGTAGATTAAACCTCAGCCTCATAGGATTACCCGCTGAACTTAA
>OTU_267
ATGCGATACGTAATGTGAATTGCAGAATTCCGTGAATCATCGAATCTTTGAACGCACCTTGCACTCTGTTCCGCAGAGTA
TGCCTGTTTGAGAATCTTTTTTACCGTTGCTCCCTGTCTCCTTGGCAGAGGGCAGATTGGTCGTTCCCTTCGCAAGAGAG
GATCGGCTGGAAAAGATCGAGGGCTCTGTTTGAATGACGCAAGTCTCACTAGCAGAGGCCAACCCTCACCACAACCAAAA
TACATGGTCTCAAATCAGGCAGGAGGACCCGCTGAACTTAA
>OTU_268
ATGCGATAAGTAATGTGAATTGCAGAATTTAGTGAATCATCGAATCTTTGAACGCACATTGCGCCCCTTGGTATTCCTCG
GGGCACGCCTGTTCGAGCGCCGTTTCAAATCTAAGGCGTTGCCTTGCGTTGGCGCCATCCGCCAGCGGATGCGTTGAAAC
TCCTTGGGCGCCTTCCTGAGCCTGGCAGCGTAGCAAGTCGTCGCTGCCGGAGTTCGAGCGAAGGCCGCCGGTTCTCACGA
GTTTGGCCTCGAATCAGGCGGGGATACCCGCTGAACTTAA
>OTU_269
ATGCGATAAGTAATGTGAATTGCAGAATTCAGTGAATCATCGAATCTTTGAACGCACCTTGCACCCTTTGGTATTCCGAA
GGGTACACCCGTTTGAGTGTCATTGTAATCTCACTACGATCGACTTTATGTCTTTCTGTATGTGGACTTGGATGTTGCCG
TGGATTTCTATGGCTCGTCTGAAATGCTTCAGTGTACCCCGCAGAGCGGCGTATTCGGTGTGATACATCTTCACCGGAGT
TGATCCTTTATGGGGTCGCGTCTGTAATGTGTGGCTCTATGCTTCAAACCGTCTTGATAGGACAAATCTCTGACAATTCG
ACCTCAAATCGGGTGGGACTACCCGCTGAACTTAA
>OTU_270
ATGCGATAAGTAATGTGAATTGCAGAATTCAGTGAATCATCGAATCTTTGAACGCACATTGCGCTCCCTGGTATTCCGGG
GAGCATGCCTGTTCGAGCGTCATTACAACCCTCACGCCTGGCGTGGTGTTGGGCTCGCCCTGTAGGGCCTGCCTCAAAGT
CAGTGGCGGCACCGCCTGGGCCCTAAGCGTAGTAATACTCGTCGCTTCTGGGTTCTCAGGAGGCAGCCTGCCAGCAACCC
CCCATTTTCTAGGTTGACCTCGGATCAGGTAGGGATACCCGCTGAACTTAA
>OTU_271
ATGCGATAAGTAATGTGAATTGCAGAATTCAGTGAATCATCGAATCTTTGAACGCACATTGCGCCCCTTGGTATTCCGGG
GGGCATGCCTGTTCGAGCGTCATTTCAACCCTCAAGCTTAGCTTGGTATTGAGTCTATGTCAGTAATGGCAGGCTCTAAA
ATCAGTGGCGGCGCCGCTGGGTCCTGAACGTAGTAATATCTCTCGTTACAGGTTCTCGGTGTGCTTCTGCCAAAACCCAA
ATTTTTCTATGGTTGACCTCGGATCAGGTAGGGATACCCGCTGAACTTAA
>OTU_272
ATGCGATAAGTAATGTGAATTGCAGAATTCAGTGAATCATCGAATCTTTGAACGCACATTGCGCCCTGTGGTATTCCGCA
GGGCATGCCTGTTCGAGCGTCATTATAGCCACTCAAGCCTCGCTTGGTGTTGGGGCTCGCAGACTTGCGGCCTCTAAAAT
CAGTGGCGGTGCCGGTAGGCTCTGAGCGTAGTACATCTCCTCGCTATAGAGTCCTATCGGTCCCCTGCCAAAACCCCCAT
ATTTTTTATAGGTTGACCTCGGATCAGGTAGGGATACCCGCTGAACTTAA
>OTU_273
ATGCGATACGTAGTGTGAATTGCAGAATCCAGTGAATCATCAAATCTTTGAACGCATATTGCGCCCCTTGGTATTCCGAA
GGGCATGTCTGTTTGAGAACCTTTGCGTTTCTCCACTCCGTGATTAGTTAACTTTTCTTGAAGTGGTTTTGAGCTATCCC
CTCCTGTGAGGTTGGATGCTTTAAATGAATATATCATACGGTAGAAGAATACCTTGCAAAAACGTGCTAATACTGGGGTC
AACCCGTTTTACGTTGAGAGCAATGGTACCTTTATTTTAAAAGCAAGCAATTGCTGCCGGGTGAATCACCGACACCAGGC
GCCCCTGCGAAAGCAGAGGTGAAAACCTGAACACCTGGTCTCAAATCAGACAAGATTACCCGCTGAACTTAA
>OTU_274
GTGCGATAAGCAATGCGAATTGCAGTACCGTGAGTCATCAGATTTTTGAACGCAACTGGCGCCGGCTGGCTCTCCAGTCG
GCATGCTTGTTTCAGTGTCTTTTTTTCTCCTCACCCAAATCTTAATGCGAGAGATATCCTTCTCTTGTCAAGCATGAAAG
CACTCTGCGCTCTGCGAGCGACTTCGACTTGTTCGAGGGTCGCACTCAATGCAGCAGTCACATTGTTCACAATGTGAACT
CATTGAGAGCAAAGGCAGTGCAGCCTTACAGCTGCCAGTGCTTAGACACTCATAACTTTCTTGTATCTGAAATCAAGCAG
GACCACCCGCTGAACTTAA
>OTU_277
ATGCGATAAGTAATGTGAATTGCAGAATTTAGTGAATCATCGAATCTTTGAACGCACATTGCGCCCCCCGGTATTCCGAG
GGGCATGCCTGTTCGAGCGTCAGAACATCCTCTCAAGCCTGGCTTGGTCTTGGGGCGCGCCGGCTCGGCGTCCCCTAAAC
ACAGTGGCGGTACCGTTGTGCTCTCCGCGTAGTCACGTATCTCGCGACAGAGTGGCGATGGGACCTGCCAGAATACACCT
TCTTTGGATGACCTCGGATCAGGTAGGGATACCCGCTGAACTTAA
>OTU_278
ATGCGATAAGTAATGTGAATTGCAGAATTCAGTGAATCATCGAATCTTTGAACGCACATTGCGCCCATTAGTATTCTAGT
GGGCATGCCTGTTCGAGCGTCATTTCAACCCTTAAGCCTAGCTTAGTGTTGGGAGACTGCCTAATACGCAGCTCCTCAAA
ACCAGTGGCAGAGTTTTTACGTACTCTGAGCGCAGTAATTCTATTCTCGCTTTTGAACACGTCTAGACGATAGCCAAAAA
CCGCTTGCCTCGGCAGCACTTTTTAATGGTTGACCTCGGATCAGGTAGGAATACCCGCTGAACTTAA
>OTU_279
ATGCGATAAGTAATGTGAATTGCAGAATTCAGTGAATCATCGAATCTTTGAACGCACATTGCGCCCTTTGGTATTCCGAG
GGGCATGCCTGTTCGAGCGTCATTATAACCACTCAAGCCTAGCTTGGTATTGGAGCTCGCGGTCTCGCGGCTCTTAAAAT
CAGTGGCGGTGCCATCTGGCTCTAAGCGTAGTAATTTATCTCGCTATTGGGTCCGGTGGTTACTTGCCAACAAACCCCCA
ACTTCTAAGGTTGACCTCGGATCAGGTAGGGATACCCGCTGAACTTAA
>OTU_281
ATGCGATAAGTAATGTGAATTGCAGAATTCAGTGAATCATCGAATCTTTGAACGCACATTGCGCCCCTTGGTATTCCGAG
GGGCATGCCTGTTCGAGCGTCATTACAACCCTCAAGCTCTGCTTGGTATTGGGCATCACCAGAGATGGTGTGCCTTAAAA
TCAGTGGCGGTGCCATGTGGCTCTAAGCGTAGTAATTTTCTCGCTATAGACGTCCTGTGGATGCTTGCCAGCAACCCCTA
ATTTTTTAAGGTTGACCTCGGATCAGGTAGGGATACCCGCTGAACTTAA
>OTU_282
GTGCGAAAAGCAGTGCGATTTGCATGATCTGTGAGTCATTGAGTATTTGAACGCAACTTGCGCCAGATGAGTAGTCTGGC
ATGTACTGGTGAGGGTCGGATATGGTGTAGAGTTTACTCTGTGTTGTCAGTGGGCTATGGACTCTGACTGAATGAATTGG
GGGCGTTTGTGTGCGAGGCTGGTCTGGGTGTGATATTATGTCTGGATCACTGTCACAAACAACCAAGGTTTCCTTCTTTA
TTGACCTCACTGGTGCAAGACGACCCGCTGAACTTAA
>OTU_283
GCGCGAAATGTAGTGTGAATCGCAGAACATTGTGAATCATCGAATCTTTGAACGCACATTGCGCCTCCCGTTACTGGGAG
GCATGCCTGTCTGAGCGTCATTTAAAACATAGCACCCCATCAAGGGTCTGTCTTGGGCCTCGCCTGTGGGCGTAGCCTCA
AAGTCATTGGTCTAAGGAGCGGGCAAGATCCATTGGGACTGACCGTTCTGCGACCTTAAATCTCAGACTTGACCTCAGAT
CAGGTAGGGCTACCGCCTGAACTTAA
>OTU_284
ATGCGATAAGTAATGCGAATTGCAGAATTCAGTGAGTCATCGAATCTTTGAACGCACATTGCGCCCCGTGGTATTCCGCG
GGGCATGCCTGTTCGAGCGTCATTTCAACCCTCAAGCTCTGCTTGGTATCGGGCCGCACCGGCGACGGTGGGCCTTAGAA
TCAGTGGCGGTGCCGTCTGGCTCTAAGCGTAGTAATTCTCCTCGCTATAGACGTCTGGCGGTGTCCGGCCAGCAACCCCC
CATTCTTATGGTTGACCTCGGATCAGGTAGGGATACCCGCTGAACTTAA
>OTU_285
ATGCGATAAGTAATGCGAATTGCAGAATTCAGTGAGTCATCGAATCTTTGAACGCACATTGCGCCCTTTAGTATTCTGAA
GGGCATGCCTGTTCGAGCGTCATTATCACTAATCAAGCCTGGCTTGCTGTTGGACCTCTTGTCGTTAAAAACCGACAGGC
CCTAAAGATAATGACGGCGTTACTTGGACCCTAGATGCAACGAGCTTTCATTAGCACGCGTTTAGTCGGACCTTTTAACC
CGGTCTTTTTTAACCCAATTTTTCTAAGGTTGACCTCGGATCAGGTAGGAATACCCGCTGAACTTAA
>OTU_286
ATGCGATAAGTAATGTGAATTGCAGAATTCAGTGAATCATCGAATCTTTGAACGCACATTGCGCCCCTTGGTATTCCGAG
GGGCATGCCTGTTCGAGCGTCATTATGACCACTCAAGCCTGGCTTGGTGTTGGGGCCCGCGGTTACGCGGCCCCTAAAAT
CAATGGCGGTGCCACCTGGCTCTAAGCGTAGTAATTCTTCTCGCTATAGGGACCTGGTAGGATGCTGGCTAATAACCCCC
AATCTCACGGTTGACCTCGGATCAGGTAGGGATACCCGCTGAACTTAA
>OTU_287
ATGCGATAAGTAATGTGAATTGCAGAATTCAGTGAATCATCGAATCTTTGAACGCACATTGCGCCCTCTGGTATTCCGGG
GGGCATGCCTGTTCGAGCGTCATTACAACCCTCACGCCTAGCGTGGTATTGGGCTCGCCCTGTAGGGCCTGCCTCAAAGT
CAGTGGCGGCACCGTTTGACCCCTAAGCGTAGTAATACTCGTCGCTTCTGGTGTCCGGCGGAAGCCTGCCAGCAACCCCC
CAATTTTTTAAAGGTTGACCTCGAATCAGGTAGGGATACCCGCTGAACTTAA
>OTU_288
ATGCGATAAGTAATGTGAATTGCAGAATTCAGTGAATCATCGAATCTTTGAACGCACATTGCGCCCCTTGGTATTCCGAG
GGGCATGCCTGTTCGAGCGTCATTACAACCCTCAAGCTCTGCTTGGTATTGGGCCTCACCCGTCAGGGCGTGCCTTAAAA
TCAGTGGCGGTGCCATCTGGCTCTAAGCGTAGTAATTCTCTCGCTATAGGGTCCTGTGGACGCTTGCCAGCAACCCCAAA
TTTTTCTATGGTTGACCTCGGATCAGGTAGGGATACCCGCTGAACTTAA
>OTU_289
ATGCGATAAGTAATGTGAATTGCAGAATTCAGTGAATCATCGAATCTTTGAACGCACATTGCGCCCCTTGGTATTCCGAG
GGGCATGCCTGTTCGAGCGTCACTATGACCAATCAAGCCCAGCTTGGTGTTGGGGTTCGCGGTTCCGCGGCCCTTAAAAC
CAGTGGCGGTGCCGCCCGGCTCTAAGCGTAGTAAATCTTTCGCTATGGGGTCCGGGTGGTCTCCTCCAGAACTCCCCCAT
CTCACGGTTGACCTCGGATCAGGTAGGGATACCCGCTGAACTTAA
>OTU_290
ATGCGATAAGTAATGTGAATTGCAGAATTCAGTGAATCATCGAATCTTCGAACAAACATTGCGCCCCTTGGTATTCCGAG
GGGCATGCCTGTTCGAGCGTCATTACAACCCTCGAGCACTGCTTAGTGTTGGGCTCCGCTGATCGCGGCGGGCCTTAAAA
TCAGTGGCGGTGCCGCCGGTCCCTGAGCGTAGTACATCTCCTCGCTACAGGGTCCCGGTGGACGCTGGCCATCAACCCCC
ACTCTCTTAGTTTGACCACGGATCAGGTAGGGATACCCGCTGAACTTAA
>OTU_291
ATGCGATAAGTAGTGTGAATTGCAGAATTCAGTGAATCATCGAATCTTTGAACGCACATTGCGCCCTTCGGTATTCCGTT
GGGCATGCCTGTTCGAGCGTCATTTAATCATTCAAGCTCTGCTTGGTGTTGGGTGTTTGTTCCGCCTCAGCGCGTGGACT
CGCCTTAAATTCATTGGCAGCCGGTATGTTGGCTTCGTGCGCAGCACATTGCGTCGCGATTCTGGCAGGCCTCCTCCCAT
TAAGCTTCTTTTAAGTTTGACCTCGGATCAGGTAGGGATACCCGCTGAACTTAA
>OTU_292
ATGCGATAAGTAATGTGAATTGCAGACACCGTGAATCATCGAATCTTTGAACGCACATTGCGCCCTTTGGTATTCCGAAG
GGCATGCCTGTTCGAGCGTCATTACACTATTCTTCGGAGTATTGACAGTGGCTTACGCCTTGTCTAAAACCCTTGGTGGT
AACTATCAATCACGCATAGTAATCTCTGCGAAGGTGGATAGGTAAACACTGAAAACTTCTTGTTTGACCTCGGATCAGGT
AGGGATACCCGCTGAACTTAA
>OTU_293
ATGCGATAAGTAATGTGAATTGCAGAATTCAGTGAATCATCGAATCTTTGAACGCACCTTGCGCTCCTTGGTATTCCGAG
GAGCATGCCTGTTTGAGTGTCATTAAATTCTCAACCCTCTCGATTTGCGTCGAGGGTGGCTTGGACTTGGAGGCTGCCGG
CGTCTGTCGGCTCCTCTTAAATGCATTAGCGAATTGATAGCTTTGCGGTTGGTGTGATAATTATCTACGCCTTCAAGCCG
CTCTGTAGCTTCGCTTCTAACCGTCCTCGCGGACAACTTTATCATTGACTTTGACCTCAAATCAGGTAGGACTACCCGCT
GAACTTAA
>OTU_295
ATGCGATAAGTAATGTGAATTGCAGAATTCAGTGAATCATCGAATCTTTGAACGCACCTTGCGCCCTCTGGTATTCCGGA
GGGCATGCCTGTTTGAGTGTCATGTAGACTCAATCCTCGGGGTTTCCTGGGATTGGACTTGGGCGTTGCCTCTGGCTCGC
CTTAAATGCCTTAGCTGTGGAATGTCAGTGGACGTAATAAGTTTCGTCCCCGAAGCATGACGTGGCTCATAACCCCATCT
TTTGACTTAGACCTCAGATCAGGTAGGACTACCCGCTGAACTTAA
>OTU_296
ATGCGATAAGTAATGTGAATTGCAGAATTCAGTGAATCATCGAATCTTTGAACGCACATTGCGCCCTCTGGTATTCCGGG
GGGCATGCCTGTTCGAGCGTCATGATCAACATCAAGCTCAGCTTGGTCTTGGGTGACCGTCCCCTGGGACGCACCTGGAA
ATCAGCGGCGGTGCGGCCGAGACACCAGCGTAGTAACTACTCCCGCTCGGTGGCCTCGGGTGCGTCAGCCGGACGATCCC
CCATCATATTCACGTTTGACCTCGGATCAGGTAGGGATACCCGCTGAACTTAA
>OTU_297
ATGCGATAAGTAATGTGAATTGCAGAATTCAGTGAATCATCGAATCTTTGAACGCACATTGCGCCCCTTGGTATTCCGAG
GGGCATGCCTGTTCGAGCGTCATTATAACCACTCAAGCCTGGCTTGGTGTTGGGGTACGCGGTCCCGCGGCTCCTAAAAT
CAGTGGCGGTGCCATCTGGCTCTAAGCGTAGTAATTTTCTCGCTATAGGGTCCGGTGATGCTTGCCAGAACCCCATTATC
TCACGGTTGACCTCGGATCAGGTAGGGATACCCGCTGAACTTAA
>OTU_299
ATGCGATAAGTAATGCGAATTGCAGAATTCAGTGAGTCATCGAATCTTTGAACGCACATTGCGCCCTTTGGTATTCCGAA
GGGCATGCCTGTTCGAGCGTCATTATCAACCCTCAAGCCTGGCTTGTAGTTGGACCTCCGTCGTCACAGACGGGTCCCAA
AGACAATGACGGAGTCGTGTCGGACCCCAGATGCAACGAGCTTTTTAAGCACGCATTGAAGTGGCCGACCATTCTGGTCT
TTTAACCACGTGTTTTACAACAAGGTTGACCTCGGATCAGGTAGGAATACCCGCTGAACTTAA
>OTU_300
ATGCGATAAGTAATGTGAATTGCAGAATTCAGTGAATCATCGAATCTTTGAACGCACCTTGCGCTCCTTGGTATTCCGAG
GAGCATGCCTGTTTGAGTGTCATGAAATTCTCAACTGCCCCCAGGCTTTGTGGCTTGTGGGTGAAGTTGGACTTGGAGAT
ATGCTGGCGCATGAATGGGCTTTATGCCCTGTTGTGCTTGTCGGCTCCTCTTGAATGCATGAGCTTTCCAATCCTTGGCA
AAGTATCGTCGATGTGATAATTATCTATGTCGCCCGAGAAAGCCGAAAAGGGGAAATCTTTGATCACGCTGGGGTGACCC
CTCGTCTGACACATTCGACCTCAAATCAGGTAGGACTACCCGCTGAACTTAA
>OTU_301
ATGCGATAAGTAATGTGAATTGCAGAATTCAGTGAATCATCGAATCTTTGAACGCACATTGCACCTTCTGGTATTCCAGG
GGGTATGCCTGTTCGAGCGTCATTGCAACCCTCAAGCACTGCTTGGTATTGGATGCTACCATTATGGTGTGTCTCAAAAA
TATTAGTGGTGGCATTCAGCTTCTAGTGTAGTAAATTTCTCACTATGGAGTCTGGGTGTGACCTGCTAGAACCCCTAATT
TATCAAAGGTTGACCTCGGATCAGGTAGGGATACCCGCTGAACTTAA
>OTU_302
ATGCGATAAGTAATGTGAATTGCAGAATTCAGTGAATCATCGAATCTTTGAACGCAAATTGCGCCCTTTGGTATTCCGAA
GGGCATGCCTGTTTGAGTGTCTTATAAACCTCACCCCTAATGTTTTATTACAATAGGTTGGTGCTTTGGGTGTTGCCATT
TACCTGGCTCGCCTTAAATGTCTAAGTGGAATGCGTAATAAGTTCTCGCAACCCTCCACTCTAATACAATTTATATTCTG
ACCTCAAATCAGGTAGGACTACCCGCTGAACTTAA
>OTU_303
GCGCGAAATGTAGTGTGAATCGCAGAACATTGTGAATCATCGAATCTTTGAACGCACATTGCGCCTCCCGTTACTGGGAG
GCATGCCTGTCTGAGCGTCATTTAAAACGTAGCACCCCACCAAGGGTCTGTCTTGGGCCTCGCCTGTGGGCGTAGCCTCA
AAGTCATCGGTCTAAAGAGCGGACGAGATCCATTGGGACAGACCGTTCTGCGACCTTAAATCTCCGACTTGACCTCAGAT
CAGGTAGGGCTACCGCCTGAACTTAA
>OTU_305
ATGCGATAAGTAATGTGAATTGCAGAATTCAGTGAATCATCGAATCTTTGAACGCACCTTGCGCTCCTTGGTATTCCGAG
GAGCATGCCTGTTTGAGTGTCATTAATATATATCAACCTTCTCATTTATGAGTGGTTTGGATGTGGGGGTTTGCTGGCCT
CTTAAATGAGTTCAGCTCCTCTGAAATGCATTAGCAGAACAACCTTGTTCATTGGCGTGATAACTATCTACGCTATTGAA
TGTGAGGGACAGTTCAGCTTTCTAACAGTCCTTGGACAACTTATCATTAATGTGACCTCAAATCAGGTAGGACTACCCGC
TGAACTTAA
>OTU_306
ATGCGATAAGTAATGTGAATTGCAGAATTCAGTGAATCATCGAATCTTTGAACGCACATTGCGCCCCCTGGTATTCCGGG
GGGCACACCTGTTCGAGCGCCATTTCTACCCTGGAGCCCTGCTCTGTGATGGGCCCCGTCCTCGCGGACGGGCCCGAAAC
CCGTGGGCGCCGTCGTCCGGCCCTGAGCGTAGCAAGAGAAATCCCTCGCTCGGAGTGTCTGTCGGTGGCCGCCCCGAACC
ATTTTTACAAGGTTGGCCTCGGATCAGGTGGGGATACCCGCTGAACTTAA
>OTU_307
ATGCGATAAGTAATGTGAATTGCAGAATTCAGTGAATCATCGAATCTTTGAACGCACATTGCGCCCGGTGGTATTCCGCC
GGGCATGCCTGTTCGAGCGTCATTATAACCACTCAAGCCTGGCTTGGTATTGGGGTTCGCGGTTTCGCGGCCCCTAAAAT
CAGTGGCGGTGCCGGTGGGCTCTAAGCGTAGTAAATCTCCTCGCTATAGGGTCCCCCCGGTTGCCTGCCAAAACCCCCCA
TTTTTTCAGGTTGACCTCGGATCAGGTAGGGATACCCGCTGAACTTAA
>OTU_308
GTGCGAAACGTGGTGCGAACTGCACGAATCTGTGAGTCATTGAATCTTTGAACGCAACTTGCGCCCCTCGGGGCATGTCT
GTTTGAGTCGGCCGCAACGAAGGCGACGTTGGGGAGCGAGCAACACTCTTCTCCGAAATGCGTGTCTGCGAGAGGCCCAC
ACCGGGACATACTTGTGTCTTTGGGCCCGCCGCGCATACATTGCCGCTCAGGCAGACAGGACCACCCGCTGGACTTAA
>OTU_310
ATGCGAAACGTAGTGCGATTTGCATGAACCTGTGAGTCATTGAATCTTTGAACGCAACTTGCGCCCGCGAGGGCATGTTC
CTTTGAGTCGGGCTATTCACGTCTGAACGTCTGTTCAAGTGCTGGGGCGCGAGCGCGTCTCTGCCCTGAAATGTCTGCCG
CCGGTGCGCATGAGCCACGGGTTCGCCCACGTCATGCGCACCATCAACCCAATCCGCTCAAATGGATCAGGACCACCCGC
TGGACTTAA
>OTU_311
ATGCGATAAGTAATGTGAATTGCAGAATTCAGTGAATCATCGAATCTTTGAACGCACATTGCGCCCGCCAGCATTCTGGC
GGGCATGCCTGTTCGAGCGTCATTTCAACCCTCGAGCTCCCTTTGGGGAGCCCGGCGTTGGGGACCGGCAGCTACCGCCG
ACCCCGAAATACAGTGGCGGCCCGTCACGGCGACCTCTGCGTAGTAATCCAACCTCGCACCGGGAACCCGACGCGGCCAC
GCCGTAAAACACCCCAATTCTGAACGTTGACCTCGGATCAGGTAGGAATACCCGCTGAACTTAA
>OTU_312
ATGCGATAAGTAATGTGAATTGCAGAATTCAGTGAATCATCGAATCTTTGAACGCACATTGCGCCCCTCGGTATTCCGGG
GGGCATGCCTGTTCGAGCGTCATTACAACCCTCAAGCTTTGCTTGGTGTTGGGCGTCACCAGCCTTGGTGTGCCCTAAAA
TCAGTGGCGGCGCCGTCTGGCTCTAAGCGTAGTACATGCTCTCGCTATAGATGCCCGGTGGATGCTTGCCAGCAACCTCT
AATCTATCAAGGTTGACCTCGGATCAGGTAGGGATACCCGCTGAACTTAA
>OTU_313
GTGCGAAAAGTAATGCGATTTGCATGCTCTGTGAGTCATCGAGTCTTTGAACGCATATGGCACCTCCAGGCCCTGCCCGG
AGGTATGTCTGTTTGAGAATCATTTCCACTTTTCGATTCTTATCGAACAATTGGGCTCACATCACTGTCTGCCCGAAAGC
AGCCGCGCTGTCGTGGGGTTACACATGCTGCGACAATGCTCACATCTCGTGATCTCAAATCAGACAGGACTACCCGCCGA
ACTTAA
>OTU_314
ATGCGATAAGTAATGTGAATTGCAGAATTCAGTGAATCATCGAATCTTTGAACGCACATTGCGCCCCTTGGTATTCCGGG
GGGCATGCCTGTTCGAGCGTCATTACAACCCTCAAGCTCGGCTTGGTATTGGGCTCTCGCCGTTCACGCGGCGGGCCTTA
AAATCAGTGGCGGTGCCGTCGTGGCCCTGAGCGCAGTAAATATCCTCGCTATAGGGACCCGGTGGTTACTGGCCAGCAAC
CCCCAACTTTCTAAGTTTGACCTCGGATCAGGTAGGGATACCCGCTGAACTTAA
>OTU_315
CTGCGATACGTGATGTGAATTGCAGAATTGTGAATCATCGAAACTTTGAACGCACATTGCGCCTGTCGGTACTCCGTCAG
GCATGTCTGTTTGAGCGTTGTCAAACTCTCAGTTCTGGTTGTGGAGGAGGCAGCGCCCCTCTGAAATATCTCAGCATTGT
GCCACGGCGAAACGTGAAGCATGCTCTTAAAACTATATCCAACCTCAAATCAGACAAGAATACCCGCTGAACTTAA
>OTU_317
ACGCGAAATGTAATGTGAATTGCAGAACCCCCGTGAATCATTGAATCTTTGAACGCACCTTGCGCCCTGGGGTATTCCCC
AGGGCATGTCTGTCTGAGTGTCGCGCACCTCTCAACCACGCATTTGCGTTGGCTTGGACCGTGGCCGCTGGCTGTGTACA
CAGCCCGGCCGAAATGCACGCGGAGCGCTTACGCGCTTCTGCGACGTGATACAGCGTTGTAGACCCCTCGCTGACCGTTG
CAGGAGCACGGCTCCCCAGCTTATCATTTCGACCTCAGATCAGTCAGGACTACCCGCTGAACTTAA
>OTU_318
ATGCGATAAGTAATGTGAATTGCAGAATTCAGTGAATCATCGAATCTTTGAACGCACATTGCGCCCCTTGGTATTCCGAG
GGGCATGCCTGTTCGAGCGTCATTATAACCACTCAAGCCTCGGCTTGGTATTGGGGTTCGAGGTTTCTCGGCCCTTAAAA
TCAGTGGCGGTGCCATCTGGCTCTAAGCGTAGTAATTTTTCTCGCTACAGGGTCCGGGTGGTTACTTGCCAAAAACCCCC
CATTTTTTAAGGTTGACCTCGGATCAGGTAGGGATACCCGCTGAACTTAA
>OTU_320
CCGCGATATGTATTGCGAATTGCAGAATTCAGTGAATCATCAAAATTTTGAACGCAAGTTGCGCTCTCTGGTATCCCGGA
GAGCATACCTCTTTCAGTGTCGTTTCTCACTTAAAGTGTACTTTACACTTTTCTTTCGGTTCTGCGGATCCGAGAAATGG
CAAGTCGCCTTGTCGGCCAGTGACTAATGTAGGAGTTTATCTTCATTGATCGCGGGTTCGCTGGGCACTCAGTTTACTGA
CCTGAAATGAGGCAAGATTACCCGCCGAATTTAA
>OTU_321
ATGCGATACGTAATGTGAATTGCTTTCCGTGAATCATCAAATCTTTGAACGCATATTGCACTCCTTTGGGAGTATGCCTA
TTTGAGAATCTACAGTATTCATTTCTGCCCACTTTCGATTGGGTAGAAGATGTGAGGTTTCCCTTATTTAGGGTGCCTTC
AAACAGATTGCTTGCTCAGGATATGAGATGCTTGACGTTCTTTAAAACTCTGCAGAAACGTATGTGACTGAAACTTTGTT
TCTCATAATGCTAACTATGCAGAGCAAAGGACGGAGTCCCTTATCTTGACTAGGTTCAAAACCATAAAGACTTTGTCTTG
AACAATGGTCTCAAATTAGGTAGGAAGACCCGCTGAACTTAA
>OTU_322
ATGCGATAAGTAATGTGAATTGCAGAATTCAGTGAATCATCGAATCTTTGAACGCACATTGCGCCCCTTGGTATTCCGAG
GGGCATGCCTGTTCGAGCGTCATTACAACCCTCAAGCCTGGCTTGGTATTGGGCCCCGCCACTCACCTGGCGGGCCTTAA
AATCAGTGGCGGTGCCGTCGAGGCCCTGAGCGCAGTAAATATCCTCGCTATAGGGACCCGGCGGTTGCTGGCCATCAACC
CCCATTTTCTAAGTTTGACCTCGGATCAGGTAGGGATACCCGCTGAACTTAA
>OTU_324
ATGCGATAAGTAATGTGAATTGCAGAATTCAGTGAATCATCGAATCTTTGAACGCACATTGCGCCCGCCAGTATTCTGGC
GGGCATGCCTGTTCGAGCGTCATTTCAACCCTCAAGCCCTGTTTTGCTTGGTGTTGGGGCCCCTACCGCCTGGCGCGTAG
GCCCTTAAAACTAGTGGCGGGCTCGCTAGCACTCCGAGCGTAGTAGTAACATTCTCGCTCTGGACGTCTGGCGGGTGCCG
GCCGTTAAACCCCACTATTAGTTTTCTGAATAGTTGACCTCGGATCAGGTAGGAATACCCGCTGAACTTAA
>OTU_326
ATGCGATAAGTAATGTGAATTGCAGAATTCAGTGAATCATCGAATCTTTGAACGCACATTGCGCCCCTTGGTATTCCGAG
GGGCATGCCTGTTCGAGCGTTATTATGACCACTCAAGCCCGGCTTGGTGTTAGGGTCCGCGGTCCCGCGGCCCTTAAAAT
CAGTGGCGGCGCCATCTGGCTCTAAGCGTAGTAATACTCCTCGCTATAGGGTTCCCGGTGGATGCTTGCCATCAACCCCC
AATCTCACGGTTGACCTCGGATCAGGTAGGGATACCCGCTGAACTTAA
>OTU_327
ATGCGATAAGTAATGCGAATTGCAGAATTCCAGTGAGTCATCGAATCTTTGAACGCACATTGCGCCCTTTGGTATTCCGA
AGGGCATGCCTGTTCGAGCGTCATTATCAACCATCAAGCCTGGCTTGTCGCTGGACCCCCTTCGCCGTGTCCCCTCACGG
CGAGGTCCGAAAGATAATGGCGGTGTCGCGTTGACCCCACGTACAATGAGCTTCACGGCACGTACGGCGGCGGCGCAACC
GGCCCGGTATCCCTTTTTTATATCTTCAAAAAGTTGACCTCGGATCAGGTAGGAATACCCGCTGAACTTAA
>OTU_328
ATGCGATAAGTAATGTGAATTGCAGAATTCAGTGAATCATCGAATCTTTGAACGCACATTGCGCCCTTTGGTATTCCGAG
GGGCATGCCTGTTCGAGCGTCATCAAACAAACTCAAGTCAATTATTGCTTGGTCTTGGGCGTCGGGGATTCCCCGCGCCT
TAATGTCGCCGGCTGGACGATCTGGATCTCAGCGTTGTGGCAACAAATTCGCTGGCGAGAAGGAGCGTCTGTGCCGTTAA
ACCTCCCATCAAAGGTTGACCTCGGATCAGGTAGGGATACCCGCTGAACTTAA
>OTU_329
ATGCGATAAGTAATGTGAATTGCAGAATTCAGTGAATCATCGAATCTTTGAACGCACATTGCGCCCTGTGGTATTCCGCA
GGGCATGCCTGTTCGAGCGTCATTATACCCACTCAAGCCTGGCTTGGTATTGGAGTTTGCGGTCCCGCAGCTCCTAAAAT
CAGTGGCGGTGCCGGTGTGGCTCTACGCGTAGTAATTCTTCTCGCGATGGAGTTCCCCTGGTTACTCGCCAGAACCCCCA
ATTTTAACAGGTTGACCTCGGATCAGGTAGGGATACCCGCTGAACTTAA
>OTU_330
ATGCGATAAGTAATGTGAATTGCAGAATTCAGTGAATCATCGAATCTTTGAACGCACATTGCGCCCCTTGGTATTCCGAG
GGGCATGCCTGTTCGAGCGTCATTATGACCACTCAAGCCTAGCTTGGTATTGGGGTTCGCGGTTCCGCGGCCTCTAAAAT
CAGTGGCGGTGCCGTCTGGCTTCAAGCGTAGTAATTTTCTCGCTACGGAGTCCGGGCGGTTGCTTGCCAAAACTCCCCCA
ACTTCTCACGGTTGACCTCGGATCAGGTAGGGATACCCGCTGAACTTAA
>OTU_331
ATGCGATAAGTAATGTGAATTGCAGAATTCAGTGAATCATCGAATCTTTGAACGCACATTGCGCCCCTCGGTATTCCGGG
GGGCATGCCTGTTCGAGCGTCATTAACAACCCTCAAGCTCAGCTTGGTGTTGGGCCCTGCTAGCGATAGCGGTCCCTAAA
CTCAGTGGCGGCGCCGCTAGGCCTCGAGCGTAGTACATCCCTCGCTACGGGACCCAGCGGCGGACGACCAGCAACCCCAA
CTTCTTAATGTTGACCTCGGATCAGGTAGGAATACCCGCTGAACTTAA
>OTU_332
ATGCGATAAGTAATGTGAATTGCAGAATTCAGTGAATCATCGAATCTTTGAACGCACCTTGCACTCCTTGGTATTCCGAG
GAGTATGCCTGTTTGAGTGTCTGACATTCATCAATCCTCCTTTACTTTTGTAATGGTTGGCTTGGATTTGGGGATTTTGC
TGGCCTTGAATATTAGGTCTGGCTTCCCTTGAATGCATTAGTTGAATTGACTTGCAACGCTACGTGTGGTGTGATAATAT
CTTCACTGCATAGTTGTAATGAAGTTGGGCTTATAACAGTCTTTCATTAGACAATGTTGACCATTAGACCTCAAATCAGG
TAGGACTACCCGCTGAACTTAA
>OTU_335
ATGCGATAAGTAATGCGAATTGCAGAATTCAGTGAGTCATCGAATCTTTGAACGCATATTGCGCCCTTTGGTATTCCGAA
GGGCATGCCTGTTCGAGCGTCATTATCAACCATCAAGCCTGGCTTGTCGTTGGACCCTTTTGCCACTGAAATATGTGACA
GGTCCGAAAGATAATGACGGCGTCGTGTTTGACCCTAAATGCAACGAGCTTTTTATAGCACGCATTGAAGTGGTCGGCCG
ACCCAGTCTTTAACCATCATTTTTCAAAGGTTGACCTCGGATCAGGTAGGAATACCCGCTGAACTTAA
>OTU_336
ATGCGATAAGTAATGTGAATTGCAGAATTCAGTGAATCATCGAATCTTTGAACGCACATTGCACCCTCTGGTATTCCAGG
GGGTATGCCTGTTCGAGCGTCATTACAACCCTCAAGCACTGCTTGGTATTGGATGTCACCCTTGTGGTACATCTTAAAAG
TATTGGCAGTAGCATTCAGCTTCTAGTGTAGTTAATTTCTCGCTTTGGAGTTAAATGTTCTAACTGCTAGAACCCCTAAT
TTTTCGAAGGTTGACCTCGGATCAGGTAGGGATACCCGCTGAACTTAA
>OTU_337
GTGCGATATGTAGTGCGATTTGCATGAATCTGTGAGTCATCTAATCTTTGAACGCAACTTGCGCCTCTTTGAGGCATGTT
TGTTTGAGTGCCGCATACCCTTATGCAGCAATGCGATTTGATTCACGTCTCCGGACCGAATCTAAATATAGCCAGATGGT
GGTCAGCGTGACTAGCCCGAGTGCTAAGCATTCTTGGAACTAGTTAGGCAGCCATTAACAATCTTTTTATATTATTGGCC
TCAAATCAAGCAAGACTACCCGCTGAACTTAA
>OTU_338
GTGCGATAACTAGTGCGAATTGCACACCTCTGTGAGTCATCAAGTCTTTGAATGCATGTTGCGGTGTCCCCGTGGCACCA
TGTCTGTTTGAGCGGGCGTAAACGCTGAAGCCTCCGTGGCCTTTGATGATGGCAGGCTACCACACTGTGATGTCATGTCA
TGTCATGTCATGTCATGTGATACCAGCCGCAACGCACCGCACCACCCTTGGGTAACTAATCTTCCCAGCCACCTAATGGC
CCATCAAATCAGACAGGATTTACCCGCTAAACTTAA
>OTU_339
ATGCGATAAGTAATGTGAATTGCAGAATTCAGTGAATCATCGAATCTTTGAACGCACATTGCGCCCGCTGGTATTCCGGC
GGGCATGCCTGTTCGAGCGTCATTATGACCAATCAAGCTCTGCTTGGCCTTGGGGCACGTTGTACCGGCGGCTCTTAAAA
TTAGTGGCGGTGCCGTTTGGCTCTAAGCGTAGTAATACTTCTCGCTATAGGGTCCAGTCGTCCACCCGCCAAACCCCCAA
CTTTCCTAGGTTGACCTCGGATCAGGTAGGGATACCCGCTGAACTTAA
>OTU_341
ATGCGATAAGTAATGTGAATTGCAGAATTCAGTGAATCATCGAATCTTTGAACGCACATTGCGCCCCTTGGTATTCCGAG
GGGCATGCCTGTTCGAGCGTCATTAGCACCAATCAAGCCTGGCTTGGTATTGAAGCCCGCGATTATCGCAGCTCCTAAAG
CTATCGGCGGCATCACCTGGCCTTAAGCGTAGTAATCCTCTCGCTATAAGGTGCTCGTGATCTGCTTGCCCCAAACCCCC
AATTTCTCAGGGTTGACCTCGGATCAGGTAGGGATACCCGCTGAACTTAA
>OTU_342
ATGCGATAAGTAATGTGAATTGCAGAATTCAGTGAATCATCGAATCTTTGAACGCACATTGCGCCCCTTGGTATTCCGAG
GGGCATGCCTGTCCGAGCGTCATTTCAACCCTCAAGCACAGCTTGGTCTTGGGCTTCGCTGCTAACCCAGCGGGTCTTAA
AATCAGTGGCGGTGCCGTCGGGCCCTGAGCGCAGTAATTCTTCTCGCTATAGGGTCCCGGTGGATACTGGCCATCAACCC
CCAATCTTCTATGGTTGACCTCGGATCAGGTAGGGATACCCGCTGAACTTAA
>OTU_343
ATGCGATAAGTAATGTGAATTGCAGAATTCAGTGAATCATCGAATCTTTGAACGCACATTGCGCCCTGTGGTATTCCGCA
GGGCATGCCTGTTCGAGCGTCATTATAACCACTCAAGCCTGGCTTGGTATTGGGGTCCGCGATCTCGCGGCCCTTAAAAT
CAGTGGCGGCGCCGGTTGGCTCTAAGCGTAGTAATACTCCTCGCTATAGGGTCCCGCCGGTGGCTTGCCAGAACCCCCAA
TCTTTACAGGTTGACCTCGGATCAGGTAGGGATACCCGCTGAACTTAA
>OTU_344
ATGCGATAAGTAATGTGAATTGCAGAATTCAGTGAATCATCGAATCTTTGAACGCACATTGCGCCCCTTGGTATTCCGAG
GGGCATGCCTGTTCGAGCGTCATTATAACCACTCAAGCCTGGCTTGGTGTTGGGGTTCGCGGTCCCGCGGCCCTTAAAAT
CAGTGGCGGCGCCATCTGGCTCTAAGCGTAGTAATCTTTCTCGTTACAGGGTCCCGGTGGATGCTTGCCAGCAACCCCCC
ATTTCTTAGGTTGACCTCGGATCAGGTAGGGATACCCGCTGAACTTAA
>OTU_345
ATGCGATAAGTAATGTGAATTGCAGAATTCAGTGAATCATCGAATCTTTGAACGCACATTGCGCCCCTTGGTATTCCGAG
GGGCATGCCTGTTCGAGCGTCATTATAACCACTCAAGCCTCGGCTTGGTCTTGGGGTTCGCGGTTTCGCGGCCCTTAAAA
TCAGTGGTGGTGCCGTCTGGCTCTAAGCGTAGTAATTCTCTCGCTATAGGGTCCAGGTGACCACCTGCCATAACCCCCCC
ATTCTTTACGGTTGACCTCGGATCAGGTAGGGATACCCGCTGAACTTAA
>OTU_346
ATGCGATAAGTAATGTGAATTGCAGAATTCAGTGAATCATCGAATCTTTGAACGCACATTGCGCCCCTCGGTATTCCGGG
GGGCATGCCTGTTCGAGCGTCATTGCACCCCTCAAGCGTAGCTTGGTATTGGGCCATCGTCCTTGCGGACGTGCCTAAAA
AAGAGTGGCGGTCCGGTGTGACTTCAAGCGTAGTAAAATATCTCCCGCTTTGGAAGCTTTCGCGCCGTGGCTGGCCAAAA
CCCACCCACTTTTCAATGATTGACCTCGGATCAGGTAGGGATACCCGCTGAACTTAA
>OTU_347
ATGCGATAAGTAATGTGAATTGCAGAATTCAGTGAATCATCGAATCTTTGAACGCACCTTGCGCCTCTTGGTATTCCGAG
AGGCATGCCTGTTTGAGTGTCATGAAACATCAATCCCCAAGGGTTTTTGGACCTCTGGTGGACTTGGACCTGGGTGTCTG
CCTACCTGGCTCACCTCAAATGACTTAGTGGGGTCTTCCTGACCTATGCCTGACGTGATAAGTTTCGTCTCGGCTGGTCT
CGAGTCCTGCTCCCAACCCCCCTTATTTTTGACATTGACCTCAAATCAGGTAGGGCTACCCGCTGAACTTAA
>OTU_349
GTGCGAAACGTAGTGCGATTTGCATGCTCTGTGAGTCATCGAGTCTTTGAACGCATATGGCACCTCCCGGCTTGCCGGAG
GTATGTCTGTTTGAGAACCATTCCACGCTCCAATTGGGCCTACACCAGTGTTTGCCCGGAATCGCCTGCGCTGCCGCGTG
CTAGTAATCAATCGGTTATGACGTTGCGGCAGCGCCCCTGACGTGGTCTCAAATCAGACAGGACTACCCGCCGAACTTAA
>OTU_350
ATGCGATAAGTAATGTGAATTGCAGAATTCAGTGAATCATCGAATCTTTGAACGCATCTTGCGCCCTTTGGTATTCCGAA
GGGCATGCCTGTTTGAGTGTCATGAAAACATCATCCCATCGGGTTTCCGATGGCATGGACTTGGGTGTTGCCGTCCGGCT
CGCCTCAAAAGCCTTAGTGGTTCGATCGAATCTGGCGTAATAAGTTTCGCTGGCCTAGTGACGTCTGCTTTACCCGTCTT
CTGACATTTTTGCTCTGACCTCAAATCAGGTAGGACTACCCGCTGAACTTAA
>OTU_352
ATGCGATAAGTAATGCGAATTGCAGAATTCAGTGAGTCATCGAATCTTTGAACGCACATTGCGCCCTTTGGTATTCCGAA
GGGCATGCCTGTTCGAGCGTCATTATCAACCATCAAGCCTGGCTTGTTATTGGATCCCCTTTGTCGCCTCGCGACAGATC
CAAAAGATAATGACCGGTGTCGTGGTGACCCTACATGCAACGAGCTTGTAAGAGCATGCACTTAGTGGTCGTCTGGCCCG
GTTATCACCCTTTATTTTCTCAAGGTTGACCTCGGATCAGGTAGGAATACCCGCTGAACTTAA
>OTU_353
GTGCGATATGTAGTGCGATTTGCATGAATCTGTGAGTCATCTAATCTTTGAACGCAACTTGCGCCTTTTACGAGGCATGT
TTGTTTGAGTGCCGCAATCCTCTGCAGCAATGCGATTTGATTCGAGTCTTTGTTGACCGAGTTTAAACAGAGCTAGAGGA
TGGTCAGTTTGGCCTAGTCCGAGTGCTAAGCATTCTTGGGTCTAGGCTGGATTGCTCATTAATCTATCTTTTATTTTGGC
CTCAAATCAAGCAAGACTACCCGCTGAACTTAA
>OTU_354
ATGCGATAAGTAATGTGAATTGCAGAATTCAGTGAATCATCGAATCTTTGAACGCACATTGCGCCCCTTGGTATTCCGAG
GGGCATGCCTGTTCGAGCGTCATTTACACCACTCAAGCCTGGCTTGGTATTGGAGTTCGCACACCAGCGGCTCTTAAACT
CAGTGGCGGCGCCGGTTGGCTCTTCGCGTAGTAATTCTCTCGCGATAGGGTCCGTCGGTAGCTTGCCAGCAACCCCAATT
TTTTAAGGTTGACCTCGGATCAGGTAGGGATACCCGCTGAACTTAA
>OTU_356
GCGCGATAGGTATTGTGAATTGCAGAATTGTGAATCATCGAATTTTTGAACGCACATTGCACCCACTGGTATTCCGGTGG
GTATACTTGTTTGAGCGTCATTTCTCTCTCCCATTTGGGGTTTTGGCTTGAGTATTCTAGCTGAATTATAATGGTGCCGC
TAACCAGACTTACAACGTGATAGTTATTTCGTTTTGAGGTTTGGGATTGAAGCTCACCTTAAACAAACGTATTAGGACCT
CAAATCAAGCAGGACTACCCGCTGAACTTAA
>OTU_357
ATGCGATAAGTAATGTGAATTGCAGAATTCAGTGAATCATCGAATCTTTGAACGCACATTGCGCCCTGTGGTATTCCGCA
GGGCATGCCTGTTCGAGCGTCATTATAACCAATTAAGCCTCGCTTAGTGTTGGGGTTCGCACACCTGCGGCCCCTAAAAC
CAGTGGCGGTGCCGGTCGGCTCTGAGCGTAGTAATTCTTCTCGCTATAGAGTCCGGCTGGTTCCCTGCCAAAACCCCCCA
TATTTTATAGGTTGACCTCGGATCAGGTAGGGATACCCGCTGAACTTAA
>OTU_358
ATGCGATAAGTAATGTGAATTGCAGAATTCCGTGAATCATTAAATCTTTGAACGCACATTGCGCTCCCGGGTACTCCCGA
GAGCATGTCTGTTTGAGAATCAGTTTAACCTCTCACTCTGTATTTTTTTTATTAAAAATGCAAGAGTGGACTTGGGACTC
TTTTTTGAAGCAATTCAAAAAAAGACCTTTAATCTAAATTTGACCTTTAGACTTTGCTAAATTTTAGCGCTTAACACCTA
GAAGGCATGACCAATGGCAAAGAAGCAATTCTTGACCTTTTGACTGCTGATAATGGGTTTAGTTAATTTTTACAGCATAA
CTTGAAGATTTCAACTAATATAAACACGGTTCTTTAACCAAGACTTTGATCTCAAATCAGACAAGACTACCCGCTGAACT
TAA
>OTU_359
ATGCGATAAGTAATGTGAATTGCAGAATTCAGTGAATCATCGAATCTTTGAACGCACATTGCGCCCCTTGGTATTCCGAG
GGGCATGCCTGTTCGAGCGTCATTATGACCAATCAAGCCTGGCTTGGTGTTGGGGTTCGCGGTCCCGCGGCCCTTAAAAT
CAGTGGCGGTGCCGTCCGGCTCTAAGCGTAGTAATTTTCTCGCTATGGTGTCCGGGTGGTTACCTGCCATAATCCCCCAT
CTCACGGTTGACCTCGGATCAGGTAGGGATACCCGCTGAACTTAA
>OTU_361
ATGCGATAAGTAATGTGAATTGCAGAATTCAGTGAATCATCGAATCTTTGAACGCAACTTGCGCCCTCTGGTATTCCGGA
GGGCATGCCTGTTTGAGTGTCATGTAGACTCAATCCCTCGGGTTTCTGAGGAGGTTGGATTTGGGTGCTTGCCTTCTGGC
TCGCCTTAAAGGACTTAGCAGGATAGCACTGTAGTCGACGTAATAAGTCTCGTTGGTGAAAGTGTGATGTCTGCTTACAA
ATTGCCCTTGGGCACTTTTGACTCTGACCTCAAATCAGGTAGGACTACCCGCTGAACTTAA
>OTU_362
ATGCGATAAGTAATGCGAATTGCAGAATTCCAGTGAGTCATCGAATCTTTGAACGCACATTGCGCCCTTTGGTATTCCGA
AGGGCATGCCTGTTCGAGCGTCATTATCACCCCTCAAGCCCCGCGCTTGGTGTTGGACGGCCGGTCGAGCGATCGACCCC
TCCTAAAGACAATGACGGCGGCCTGTGGTTCCCCCGGTACACTGAGCTTTTCATTGAGCACGTATCGGACAAGGGCACCC
GGGACCCGGTCCTCTCCTTTAACTAGGAAACTTCTAAGGTTGACCTCGGATCAGGTAGGAATACGCGCTGAACTTAA
>OTU_364
ATGCGATAAGTAATGTGAATTGCAGAATTCAGTGAATCATCGAATCTTTGAACGCACATTGCGCCCTTCGGTATTCCGAA
GGGCATGCCTGTTCGAGCGTCATTGCAACCCTCAAGCACTGCTTGGTATTGGGCTTCGTCTGTACTGACGGGCCTTAAAA
TTAGTGGCGGTGCCATTAGGCTCTAAGCGTAGTAATTCTCTCGCTATGGACGTCTGGTGGATACTTGCCAGCAACCCCCA
ATTTTTAAAGGTTGACCTCGGATCAGGTAGGGATACCCGCTGAACTTAA
>OTU_365
ATGCGATAAGTAATGTGAATTGCAGAATTCAGTGAATCATCGAATCTTTGAACGCACATTGCGCCCCCTAGTATTCTAGC
GGGCATGCCTGTTCGAGCGTCATTTCAACCCTCAAGCCCAGCTTGGTGTTGGGGTCCTACGGCTGCCGTAGGCCCTGAAA
GAAAGTGGCGGGCTCGCTACAACTCCGAGCGTAGTAGAAATCTATCTCGCTAGGGAAGTGTGGCGTGCTCCTGCCGGTAA
AGCCCCAAACTTTATAAGGTTGACCTCGGATCAGGTAGGAATACCCGCTGAACTTAA
>OTU_366
ATGCGATAAGTAATGTGAATTGCAGAATTCAGTGAATCATCGAATCTTTGAACGCACATTGCGCCCCTTGGTATTCCGAG
GGGCATGCCTGTTCGAGCGTCATTATGACCACTCAAGCCTAGCTTGGTGTTGGGGTTCGCGTGCTCGCGGCCCTTAAAAT
CAGTGGCGGTGCCGTTTGGCTCTAAGCGTAGTAATACTCTCGCTATTGGGTCCGGGCGGTCACTTGCCAGAATCCCCCAT
TTTTAAGGTTGACCTCGGATCAGGTAGGGATACCCGCTGAACTTAA
>OTU_368
ATGCGATAAGTAATGTGAATTGCAGAATTTAGTGAATCATCGAGTTTTTGAACGCACATTGCGCCCCTTGTAACTGATGG
GCATGCCTGTTCGAGCGTCATTTAAACCCTCAGCGTCAGCTGGTGTTGGGCCACGCCGTCTCGCGGCGGGCTCGAAATTC
AGAGGCGAACGTGCCAACCGATAGTGGACAAGAGTCTGGCTCCGGTTGCAACACGGTCTGCCAAAGATCATACATTTTTG
ACCTCGGATCAGGTAGGAATACCCGCTGAACTTAA
>OTU_370
ATGCGATAAGTAATGTGAATTGCAGAATTCAGTGAATCATCGAATCTTTGAACGCACATTGCGCCCCTTGGTATTCCGGG
GGGCATGCCTGTTCGAGCGTCATTAATACCAATCTAGCCTGGCTAGGTGTTGGGCCTCGCCATCTGGCGGGCCTTAAAAT
CAGTGGCGGTGCTCCTCAGCTCTACGCGTAGTAATTCTTCTCGCTATAGGGCCTGTGGAGATGCTTGCCAGCAACCCCAA
ATTTTTTCAGGTTGACCTCGGATCAGGTAGGGATACCCGCTGAACTTAA
>OTU_371
ATGCGATAAGTAATGTGAATTGCAGAATTCAGTGAATCATCGAATCTTTGAACGCACCTTGCGCTCCTTGGTATTCCGAG
GAGCATGCCTGTTTGAGTGTCATTAATATATCAACCTCTACAGCTTTTGCTTATTTGAGTGTTGGATGTGGGGGTTTTTT
GCTGGCCTTTCTGAGGTCAGCTCCCCTGAAATTCATTAGCGGAACAATTTGTTAACTGTTCATTGGTGTGATAACTATCT
ACGCTATTGACGGAAAGCAGTTCAGCTTCTAACAGTCCATTGACTTGGACAATCTTTTTATTAATGTGACCTCAAATCAG
GTAGGACTACCCGCTGAACTTAA
>OTU_372
ATGCGATAAGTAATGCGAATTGCAGAATTCAGTGAGTCATCGAATCTTTGAACGCACATTGCGCCCTTTGGTATTCCGAG
GGGCATGCCCGTTCGAGCGTCATCAACACCATCAAGCCTGGCTTGGTATTGGGCCCTGCCTGTAACACGGCCGGCTCTAA
AATCAGTGGCGGTGCCGCCTGGCTCTAAGCGCAGTAACTTTTCTCGCTATTGTGCCCGGCGGTTGCTTGCCAACAACCCC
TAATTCAATACGTTTGACCTCGGATCGGGTAGGGATACCCGCTGAACTTAA
>OTU_373
ATGCGATAAGTAATGTGAATTGCAGAATTCAGTGAACCATCGAATCTTTGAACGCACATTGCGCCCGCCAGTATTCTGGC
GGGCATGCCTGTTCGAGCGTCATTTCAACCCTCAAGCTCCGGCTTGGTGTTGGGGATCGGCAGCCCGGCTTCGCGCCGAC
GCCGTCCCCCAAATGCAGTGGCGGTCACGCTGCAGCCTCCTATGCGTAGTAGCACACCTCGCACTGGAGAGCAGCGCGGC
CACGCCGTAAAACCCCCTACTTTTTGTGGTTGACCTCGAATCAGGTAGGACTACCCGCTGAACTTAA
>OTU_374
ATGCGATAAGTAATGTGAATTGCAGAATTCAGTGAATCATCGAATCTTTGAACGCACCTTGCGCTCCTTGGTATTCCGAG
GAGCATGCCTGTTTGAGTGTCATTAATATATCAACCCTCTTCAGCCTTTGGCATGTTGAGTGTTGGATGTGGGGGATAAT
CTTTTTTTTGCTGGACTCTCTCTTGAGGTCAGCTCCCCTAAAATACATTAGCAAAACAATTTGTTTACTGCTCATTGGTG
TGATAACTATCTACGCTGTTGACGGTAAATCACGGTTTCGCTTCTAACAGTCCATTGACTTGGACAACCTTTTATCAATG
TGACCTCAAATCAGGTAGGATTACCCGCTGAACTTAA
>OTU_375
ATGCGATAAGTAATGTGAATTGCAGAATTCAGTGAATCATCGAATCTTTGAACGCACATTGCGCCCTTTGGTATTCCGAA
GGGCATGCCTGTTCGAGCGTCATTACAACCACTCAAGCTCACGCTTGGTATTGGGGTTCGCGATTAGCGGCCCCTAAAAT
CAGTGGCGGTGCTCTCAAGCTCTACGCGTAGTAATACTTCTCGCTATAGGGTCTTGAGAGTGTCTTGCCAACAACCCCCA
ATTTTTTCAGGTTGACCTCGGATCAGGTAGGGATACCCGCTGAACTTAA
>OTU_376
ATGCGATAAGTAATGTGAATTGCAGAATTCAGTGAATCATCGAATCTTTGAACGCACCTTGCGCCCTCTGGTATTCCGGA
GGGCATGCCTGTTTGAGTGTCATGTAGACTCAATCCTCGGGGTTTCCCGAGGGTTGGACTTGGGTGTTGCCTATGGCTCG
CCTTAAATGCCTTAGCTGTGGAGTGTCAGTGGGATGTAATAAGTTTCGTCCCCGAAGCACGACGTAGCTCATAACCCCAT
CTTTTGACTTAGACCTCAGATCAGGTAGGACTACCCGCCGAACTTAA
>OTU_377
ATGCGATAAGTAATGTGAATTGCAGATTTTCAGTGAATCATCGAATCTTTGAACGCACCTTGCGCTCCTTGGTATTCCGA
GGAGCATGCCTGTTTGAGTGTCATTAAATTCTCAACGCCGATTCAATTTGTTTTTTGACTTGTTGTTTCGGATGCTTGGA
TTGTGGAGCGTGCTGGCCCTCACCCGGGTCGGCTCCTCTTAAATGCATTGGCGGAAATTACCTTTGGTCTTCTCGGTCAT
CAGTGTGATAATCATGTTACGCTGTTGGTTTAGATCGGAGTCCGCTTACAATGGTCTTCGGACAATATTCAACCAATTTG
ACCTCAAATCAGGTAGGACTACCCGCTGAACTTAA
>OTU_378
ATGCGATAAGTAATGCGAATTGCAGAATTCAGTGAGTCATCGAATCTTTGAACGCACATTGCGCCCTGTGGTATTCCGCA
GGGCATGCCTGTTCGAGCGTCATTTCAACCCTCAAGCTCTGCTTGGTGTTGGGCCCTGCCCGCTCGCGGCCGGCCCTAAA
GACAGTGGCGGCGCCGTCTGGCTCTAAGCGTAGTACATCTCTCGCTCTAGCGTCCGGCGGTGGCCCGCCAGAACCCCCAA
CTCTGTGGTTGACCTCGGATCAGGTAGGGATACCCGCTGAACTTAA
>OTU_379
ATGCGATAAGTAATGTGAATTGCAGAATTCAGTGAATCATCGAATCTTTGAACGCACATTGCGCCCCTTGGTATTCCGAG
GGGCATGCCTGTTCGAGCGTCATTACAACCCTCAAGCCTAGCTTGGTATTGGGCCTCGCCACTCACCTGGCGGGTCTTAA
AATCAGTGGCGGTGCCGTCGAGGCCCTGAGCGTAGTAAATATCCTCGCTATAGGGACCCGTCGGCCGCTGGCCATTAACC
CCCAACTTTTAAGTTTGACCTCGGATCAGGTAGGGATACCCGCTGAACTTAA
>OTU_380
ATGTGATAAGTAATGTGAATTGCAGAATTCAGTGAATCATCGAATCTTTGAACGCACCTTGCGCTCCCTAGTATTCTGGG
GAGCATGTCTGTTTGAGTGTCATGAACTCTTCAACTCTTTCGTTTCTTGTAAGCGAACAGAAGTTTGGATTTTGAATGTT
GCTGGTCTTCGGATCTTAGCTCGTTCGTAATACATTAGCCTTTCAAATTCGAATTCGGATTGACTCAGTGTAATAGACTA
TTCGCTGAGGACACTTTTATTAGTGGCCGAACTATCGTCCAAGGAAGGCTTCCAACTCTTGTAGTCAACTTTAGATTAGA
CCTCAGATCAGGCAGGATTACCCGCTGAACTTAA
>OTU_381
ATGCGATAAGTAATGCGAATTGCAGAATTCAGTGAGTCATCGAATCTTTGAACGCACATTGCGCCCTGTGGTATTCCGCA
GGGCATGCCTGTTCGAGCGTCATTTCAACCCTCAAGCACTGCTTGGTGTTGGGCCCTGCCCGTTGCGGCCGGCCCTAAAA
GCAGTGGCGGCGCCGTCTGGCTCTAAGCGTAGTACATCCCTCGCTCTAGGGTCCCGCGGTGGCTTGCCAGAACCCCTAAT
TCTTATGGTTGACCTCGGATCAGGTAGGGATACCCGCTGAACTTAA
>OTU_382
TTGCGATATGTAATGTGAATTGCAGAATTCAGTGAATCATCGAATCTTTGAACGCACCTTGCGCCCTTTGGTATTCCGAA
GGGCATGCCTGTTTGAGTATCATTACTATCTCACTCTTGAATTCCTTGTGAAGCCAAGATGTGGACTTTGGAGGTTTTTG
CAGGCCATCACAGGTCGGCTCCTCTTAAATGCATTAGCGGAACTCTATGCAGTACCGGCCTCGGTTTGATAATCCTATCT
ATGCTGTCGCTGTTGGACTGTGCTGTTTGGCTTACAATTGTCTTCGGACTGTCGCTTTTGTGGCATAACACTTTAAGCTT
GATCTCAAATCAGGTAGGACTACCCGCTGAACTTAA
>OTU_383
ATGCGAAAAGTAATGTGAATTGCAGACTCATGAATCATCGAATCTTTGAACGCACATTGCGCCTAAGGGTATTCCTTTAG
GCATGTCCTTTTGAGGGGCTTATCACCGTAGCCAAGTGCTGTGTTGAACTGAACCGTTTCAATGGGTTGGTTCTAAAATG
AGTGCGCGACGCAGCGAACAGAATCCGCCAGAGTCGTTGCAAAAATCAAAGCCGTACGCGGTTATATAATTTGCCCTCAG
AGAGACAAGATTACCCGCTGAACTTAA
>OTU_384
ATGCGATAAGTAATGTGAATTGCAGAATTCAGTGAATCATCGAATCTTTGAACGCACCTTGCGCCCTTTGGTATTCCGAT
GGGCATGCCTGTTTGAGTGTCTTGAAATCATCAAACCCCCGGTTTTGCGATCGCGGGGCTTGGACTTGGGGGCTCTGCTG
CCGCGAGGCGGCTCCCCTTAAATGCATCGGTCGAGCCTACTGGGGCTCCGTCACCTGGGCGTTGTATTACCCTCGCTCTG
CCGACGTGCCTCAGCTTTTGCGCGCCCGACCCCGACCTGCCTCTGGAGCGGCGGTCAACACTCTTTGAGATCTGACCTCA
AATCAGGTAGGACTACCCGCTGAACTTAA
>OTU_385
ATGCGATAAGTAATGTGAATTGCAGAATTCAGTGAATCATCGAATCTTTGAACGCACATTGCGCCCCTTGGTATTCCGAG
GGGCATGCCTGTTCGAGCGTCATTATAACCACTCAAGCTTCGGCTTGGTCTTGGGGTTTCGAGGTTTCTCGGCCCTTAAA
ATCAGTGGCGGTGCCATCTGGCTCTAAGCGTAGTAATTTTTCTCGCTACAGGGTCCAGGTGGTTACCTGCCAATAAACCC
CCCCTTTTAAGGTTGACCTCGGATCAGGTAGGGATACCCGCTGAACTTAA
>OTU_386
GCGCGAAATGTAGTGTGAATCGCAGACCATTGTGAATCATCGAATCTTTGAACGCACATTGCGCCTCCCCTAACCGGGAG
GCATGCCTGTCTGAGCGTCATTTAAACCATAGCCCCTTTATGGGTCTGTCTTGGGCCTCGCCCGTCGGCGTCGCCTCGAA
GTCATCGGTCTAAGAGCGGACGAGATCCTTTGGGACTTACCGTTCTCGACCTTAAACCTCTGACTTGACCTCAGATCAGG
TAGGGCTACCACCTGAACTTAA
>OTU_387
ATGCGAAACGTAATGTGAATTGCAGAACTCCAGTGAATCATCGAATCTTTGAACGCACCTTGCGCTCCGTGGCATTCCGC
GGAGCATGTCTGTTTGAGTGTCGCGCTCCCTCTCAACCCACTCGCTCTTTGAAGCAAGGTGAGGCTTGGATCGTGGCCCC
CCGACCGACGGCGCTTTTGGCGCTCGAGGTCGCAGGCCAAAATGGCGCCTAGCGATTAGGACTGATCGGACAGGCCGACG
TTGTACATCCCCTCGTCAGTCTGTCCTATAGACCACCGCTCCGAATATCGCACTTTGTTGATTTCGACCTCAAATCAGGC
AGGATTACCCGCTGAACTTAA
>OTU_389
ATGCGATACGTAGTGTGAATTGCAGAATTCAGTGAATCATCGAATCTTTGAACGCACATTGCGCCCTTTGGTATTCCAAA
GGGCATGCCTGTTCGAGCGTCATTTGTACCCTCAAGCTTTGCTTGGTGTTGGGCGTCTTTTGTCTCCAGCTCGCTGGAGA
CTCGCCTTAAAGTCATTGGCAGCCGGCCTACTGGTTTCGGAGCGCAGCACAAGTCGCGCTCTTGCCCAGCCAAGGTCAGC
GTCCAGCAAGCCTTTTTTCAACCTTTGACCTCGGATCAGGTAGGGATACCCGCTGAACTTAA
>OTU_390
ATGCGATAAGTAATGTGAATTGCAGAATTCAGTGAATCATCGAATCTTTGAACGCACCTTGCGCTCCTTGGTATTCCGAG
GAGCATGCCTGTTTGAGTGTCATTAATATATCAACCTCACTTGTTGAGTGCTTGGATGTGGGGGTTTTGCTGGACTCTTT
TGAGGTCAGCTCCCTTGAAATGCATTAGCAGAACAAATCCGTTCATTTTGGTGTGATAAACTATCTACGCTAATTGACCA
AGTTCAGCTTCTAACAGTCTTTATTGACAATTTTTTTATTATTAATGTGACCTCAAATCAGGTAGGACTACCCGCTGAAC
TTAA
>OTU_392
ATGCGATAAGTAATGTGAATTGCAGAATTCAGTGAATCATCGAATCTTTGAACGCACATTGCGCCCGCTAGTATTCTGGC
GGGCATGCCTGTTCGAGCGTCATTTCAACCATCAAGCCCCAGGCTTGTGTTGGGGCCCTGCGGCCATCCGCAGCCCCCTA
AAAGCAGTGGCGGGCTCGCTGTCACACCGAGCGCAGTAGTATATCTTCGCTGGGACGTGGTAGCGGGTTCCGGCCGTGAA
ATACCCCAATTTATCAAGGTTGACCTCGGATCAGGTAGGAATACCCGCTGAACTTAA
>OTU_394
ATGCGATAAGTAGTGTGAATTGCAGAATTCCGTGAATCATCGAATCTTTGAACGCACATTGCGCCTATTGGTATTCCAAT
AGGCATGCCTGTTCGAGCGTCATTTAAACCTTCAAGCATTGCTTGGTGTTGGGTGTCTGTTCGCCTTGGCGGACTCACCT
CGAATACATTGGCAGCCGGCAAGTAGTAGGTGTTGGAGCGCAGCACATTTTGCGTTCCTGGCCACAAGAGTCGGGATCCA
CAAAGCTTATTTTAACGTTTGACCTCGGATCAGGTAGGGATACCCGCTGAACTTAA
>OTU_395
ATGCGATAAGTAATGCGAATTGCAGAATTCAGTGAGTCATCGAATCTTTGAACGCACATTGCGCCCCGTGGTATTCCGCG
GGGCATGCCTGTTCGAGCGTCATTTCAACCCTCAAGCTTTGCTTGGTGTCGGGCTGCACCGGTAACGGTGAGCCTCAGAA
TTAGTGGCGGCGCCGTCTGGCTCTAAGCGTAGTAATCTTTCTCGCTATAGACGTCTGACGGTACCCTGCCAGAACCCCCA
AATATTCTATGGTTGACCTCGGATCAGGTAGGGATACCCGCTGAACTTAA
>OTU_396
ATGCGATAAGTAATGTGAATTGCAGAATTCAGTGAATCATCGAATCTTTGAACGCACATTGCGCCCCTTGGTATTCCGGG
GGGCATGCCCGTTCGAGCGTCATGTAAAACCCTCAAGCCTGGCTTGGTATTGGGTCCAGGGACCATCCCGGACCTCAAAT
GCGTTGGCTATTGATTAGTAAATGGGAGTGCTGTAGCAGCCGCCGTAACCACTTACTGGCGCGAAGCTTGTACGACCTGC
CTTACGCGTTCGCATCGGTCACGCACCGAACACAAGTTTGACCTCGGATCGGGTAGGAATACCCGCTGAACTTAA
>OTU_397
GCTACGTTAGTCAGGGTGATGTGCAAAACACGGATCCCTTGGCTTTTGAACGCAAATTGGGGCTAAGAGTGTCAAAGCCT
TAGCCTTGTCTGAGTGAGGGTCGTTGTTGAAAGTTTACACTACTCATGGTGTGATCATCATCATCTAGATTGATGAGACA
CTGTTGTTTCGGCGAGCAAAGACAGTCTGACTAGAATGCATCCGACTGCGTCTCTGACGCAGAACTCAACCAAACTAACT
CGACCTCACTTCAGGCAAGATTACCCCCTGAACTTAA
>OTU_400
ATGCGATACGTAATGTGAATTGCAGATTTCAGTGAATCATCGAATCTTTGAACGCACATTGCGCCCGCCAGTATTCTGGC
GGGCATGCCTGTTCGAGCGTCATTTCAACCATCAAGCCCCCGGCTTGCGTTGGAGCCCTGCGGCTGCCGCAGGCTCCCAA
ATCCAGTGGCGGGCTCGTCGTCGTACCGAGTGCAGTAAACATCCTCGCTCAGGGAACGCGTCGGGTTCTTGCCGTGAAAC
ACCCCACATATCAAGGTTGACCTCGGATCAGGTAGGAATACCCGCTGAACTTAA
>OTU_401
CTGCGAAACGTGATGTGAACTGCACTCTTCGTGAATCATCCAATCTTTGAACGCACTTTGCACCTTGCGGCTTTTGTCAC
AAGGTATACTTGTTTGAGTATCCGAAACTACCTCACCTCCCCTTCGGGGCGAAGTGGACTTGAGATTCGATAACTGCAGT
TAAATGTGGGAGTCGTCTCTTTAAAGGTGGTGGTCGCTTGTGGGAGGTCTCCGTCTGGAGCCTGACAGACTATTGGGATA
ACATCCTGACGATCGTCTGTCGGTTCATTATTTAGACGTTGACTGACCTTGGCCAACATTGAAGACAGCCCTATCAAATG
GGATATGTCTTCACGTGAACTAATGTAACAGTTAGGACACAGTCAATATGGATCTCAAATCAAGTAAGGATACCCGCTGA
ACTTAA
>OTU_402
ATGCGATAAGTAGTGTGAATTGCAGAATTCAGTGAATCATCGAATCTTTGAACGCACATTGCGCCCCTTGGTATTCCATG
GGGCATGCCTGTTCGAGCGTCATCTACACCCTCAAGCTCTGCTTGGTGTTGGGCGTCTGTCCCGCCTTCGCGCGCGGACT
CGCCCCAAATTCATTGGCAGCGGTCCTTGCCTCCTCTCGCGCAGCACAATTGCGTCTGCGGGGGGGCGTGGCCCGCGTCC
ACGAAGCAACATTACCGTCTTTGACCTCGGATCAGGTAGGGATACCCGCTGAACTTAA
>OTU_403
ATGCGATAAGTAATGTGAATTGCAGAATTCAGTGAATCATCGAATCTTTGAACGCACATTGCGCCCCTTGGTATTCTGGG
GGGCATGCCTGTTCGAGCGTCATTACAACCCTCAAGCCTGGCTTGGTATTGGGCTCCGCCGCTAATCCGGCGGGCCTTAA
AATCAGTGGCGGTGCCGTCGTGGCCCTGAGCGCAGTAAATATCCTCGCTATAGGGACCCGGTGGACGCTGGCCAACAACC
CCCAACTTTCTAAGTTTGACCTCGGATCAGGTAGGGATACCCGCTGAACTTAA
>OTU_404
ATGCGATAAGTAATGTGAATTGCAGAATTCAGTGAATCATCGAATCTTTGAACGCACATTGCGCCCCCTGGTATTCCGGG
GGGCATGCCTGTTCGAGCGTCATTTATACCAATCTAGCCTGGCTAGGTGTTGGGCTTCGCCGCTTGGCGGGCCTTAAAAC
TAGTGGCGGTGCTCTTAGGCTCTACGCGTAGTAATTTTCTCGCTATAGAGTCCTGGGAGATGCTTGCCAGCAACCCCAAA
TTTTTCTAGGTTGACCTCGGATCAGGTAGGGATACCCGCTGAACTTAA
>OTU_405
ATGCGATAAGTAATGTGAATTGCAGAATTCAGTGAATCATCGAATCTTTGAACGCACATTGCGCCCCTTGGTATTCCGAG
GGGCATGCCTGTTCGAGCGTCATTACAACCCTCAAGCCTAGCTTGGTATTGGGCTCCGCTGCTCACACAGCGGGCCTTAA
AATCAGTGGCGGTGCCGTCGGGCTCCTGAGCGCAGTAAACATCCTCGCTTTAGGGACCGGTAGACGCTTGTCATCAAACC
CAACTTTCTAAGTTTGACCTCGGATCAGGTAGGGATACCCGCTGAACTTAA
>OTU_406
ATGCGATACGTAATGTGAATTGCAGAATTTTGTGAATCATCGAATCTTTGAACGCACATTGCGCCTCTTGGTACTCCTTG
AGGCATGCCTGTTCGAGCGCCGTTTGACTCCTAAAGCTTAGCTTTGTGTTGAGGATTTTGACAGTGTCAAATCCTTCAAA
CTCTATTGCCATTGTGTCAGATCAAAAAGCAGTGAAAATGCTTGGAGTACTGATTCAAAAAGGCACGTCAACGATCGCAT
GGCCTCGGATCAGGCAAGGCTACCCGCTGAACTTAA
>OTU_407
GTGCGATATTTAATGCGATCTGCATGAATCTGTGAGTCATCGAGTCTTTGAACGCAACTTGCGCCACTTGTGGCATGTCT
GTTTGAGTACCAATTCTTCCTGCAGCAATGCGACTTGATTCGGCATCTGCCAAATCTAAACCTCTCTAATCTACACACAG
GGCAGCCTGCGGAGCTAGAGACGCAAGTCTTGTTCGCAGCAGCTCTCGATTCTGGTCTCAAATCAGGCAAGACTACCCGC
TGAACTTAA
>OTU_408
GTGCGAAATGTAATGCGATTTGCATGAATCTGTGAGTCATCTAATCTTTGAACGCAACTTGCGCCATCCAGAGATGGATG
GCATGTCTGTTTGAGTACGACCAACGAAATGCGCTTCGGTGCGATGTGGCCCACGAGTGATGTGGGTTGAAAATGAGCCA
GTCAGGCTGGACGGTCTGGCAGTGTGCTAGGGACGGGGTGTGGAGTGGGAGTGGTGTTGTGTGCGTAGAGTGTGGATGTG
CGATGCATATCTGCGCTGCACACAATGTCGCACTCGCATGCTCACTGTCTTGTCGCTGCTGGCGCCAACCAGCCATCAAC
CTCTTAAAACGTCTCAAATCAGGCAAGAAGACCCGCTGAACTTAA
>OTU_409
ATGCGATAAGTAATGTGAATTGCAGAATTCAGTGAATCATCGAATCTTTGAACGCACATTGCGCCCTCTGGTATTCCGGA
GGGCATGCCTGTTCGAGCGTCATTTGCTAAACTCAAACCTACTTGTAGGCTTGGTCTTGGGTGCTGTCCTCTCTGGAGGA
CACACCTCAAATGCAACGGCGACACTGCCTGGCTTCAAGCGTCTAGGAAACTTCATCGCTTCTGTCAGATAAATGTCTGC
CTCTCAACCCCAATATTATTTCTGGGTTGACCTCGGATCAGGTAGGGATACCCGCTGAACTTAA
>OTU_411
ATGCGATAAGTAATGTGAATTGCAGAATTCAGTGAATCATCGAATCTTTGAACGCACATTGCGCCCCCTGGTATTCCGGG
GGGCATGCCTGTTCGAGCGTCATTTAAACCCTCAAGCTCAGCTTGGTGTTGGGGCCTGCCCACCGGCAGCCCTTAAAATC
AGTGGCGGTGCCATCTGGCTCTAAGCGTAGTAATTTCTCTCGCTATAGGGTCCCGGTGGAGACTTGCCAAAACCCCCAAT
TTTTCTATGGTTGACCTCGGATCAGGTAGGGATACCCGCTGAACTTAA
>OTU_412
ATGCGATAAGTAATGTGAATTGCAGAATTCAGTGAATCATCGAATCTTTGAACGCACCTTGCGCTCCTTGGTATTCCGAG
GAGCATGCCTGTTTGAGTGTCATTAATATATCAACCTCTTTAAATTTTGAGAGTGTTTGGATGTGGGGGTGTTATTTTGC
TGGCCTTCTCCAAGGTCAGCTCCCCTGAAATGTATTAGCGGAACAATTTGTTGACCGTTCATTGGTGTGATAGCATATCT
ACGCTATTGACGTAAAGCAAGTTCAGCTTATAACAGTCCATTGACTTGGACAATTCTCTATTTATTAATGTGACCTCAAA
TCAGGTAGGACTACCCGCTGAACTTAA
>OTU_413
ATGCGATAAGTAATGTGAATTGCAGAATTCAGTGAATCATCGAATCTTTGAACGCACATTGCGCCCCTTGGTATTCCGGG
GGGCATGCCTGTTCGAGCGTCATTTCAACCCTCAAGCCTAGCTTGGTCTTGGGCTCTGCCGGTAACGGCTGGCCTTAAAA
TCAGTGGCGGTGCCATCGAGCTCTACGCGTAGTAATTAAACCCTCGCGTGTGAGTCCCGGTGAGTGCTTGCCAGTAACCC
CCAATTTTCTATGGTTGACCTCGGATCAGGTAGGGATACCCGCTGAACTTAA
>OTU_414
ATGCGATAAGTAATGTGAATTGCAGAATTCAGTGAATCATCGAATCTTTGAACGCACATTGCGCCCCTTGGTATTCCGAG
GGGCATGCCTGTTCGAGCGTCATTATGACCAATCACGCCCTGTGCGTGGACTTGGGGTTCGCGATTCCGCGTCCCTTAAA
ATCAGTGGCGGTGCCGTTGGGCTCTAAGCGTAGTAATTCTTCTCGCTACAGGGTCTTGCGGTTGCTTGCCACAACCCCAA
CTTTCTTAGGTTGACCTCGGATCAGGTAGGGATACCCGCTGAACTTAA
>OTU_415
ATGCGATAAGTAATGCGAATTGCAGAATTCCAGTGAGTCATCGAATCTTTGAACGCACATTGCGCCCTTTGGTATTCCGA
AGGGCATGCCTGTTCGAGCGTCATTATCACCCCTCAAGCCCCCGGCTTGGTGTTGGACGGTCTGGTTTCGGTCCCCGAAA
CCCCTCCTAAAGTTAATGACGGCGGTGTGTGAGCCCCCGGTACACTGAGCTTCTTTACTGAGCACGTATCGGTTCTAGGG
CCGCAGACCCCCGGTCTTCTTCCCTCACGGGAAATTTTTTTCAGGTTGACCTCGGATCAGGTAGGGATACCCGCTGAACT
TAA
>OTU_416
ATGCGATAAGTAATGTGAATTGCAGAATTCAGTGAATCATCGAATCTTTGAACGCACATTGCGCCCGCTGGTATTCCGGC
GGGCATGCCTGTTCGAGCGTCATAATGACCAACTCACGCTCCGCGTGGTCTTGGGGTCCGCTGCCACGGCGGCCCCTAAA
CGCAGTGGCGGTGCCGTGCGGCTCTCAGCGTAGTAATTCTTCTCGCTACAGGGTCCGGACGGTGCTGGCCAGCAACCCCA
ACTACATAAGGTTGACCTCGGATCAGGTAGGGATACCCGCTGAACTTAA
>OTU_417
GTGCGATATTTAATGCGATCTGCATGAATCTGTGAGTCATCGAGTCTTTGAACGCAACTTGCGCCACTTGTGGCATGTCT
GTTTGAGTACCAATTCTTTCTGCAGCAATGCGAATTGATCCGGCGTTTGCCAGATCTAAAAGAATGTTCTACACACAGGG
CAGCCTGCGGAGCTAGAGACGCAAGTCTTGTTCGCAGCAGCTCTCGATTCTGGTCTCAAATCAGGCAAGACTACCCGCTG
AACTTAA
>OTU_418
ACGCGATAGATAATGTGAATTGCAGAATTACGTGAATCATCGAGTCTTTGAACGCACATTGCGCCCTTTGGTATTCCGAG
GGGCATGCCTGTCTGAGCGTCAGTGAACTTCACAAGGATTTGTTTGTATTTGCTTGCATCTCAAACGAGTTCTAGTGATT
GAGTGTGACTTGTCTCACTTGAAATGCATCACGATTGGTGTCATAGGTCCGCCTCACCAAGAATTTAACGTCTTGACCTC
AGATCAGGTAGGGTTACCCGCTGAACTTAA
>OTU_419
TTGCGATATGTAATGTGAATTGCATATACCGCGAATCATTAAATCTTTGAATGCACCTTGCACTATTGTGAATTCACGAT
AGTACGTCTGTTTGAGCATCAATAAAATCCAATCACTCTAGTAGTGACTGTGAACGAATTGGAAACAATCGTTCGGAATG
CATTGATGCTGGCTTTGTCGGACGGCAAATTCTTTTACGTATTTGTCTCTTCTGGCAGCAACAGCCTTCTAACTCTATAA
CTTTGATCTCAAATCAGACGTGACTACCCGCTGAACTTAA
>OTU_422
ATGCGATAATTAATGTGAATTGCAGAATCCAGTGAATCATCGAGTTTTTGAACGCACATTGCACCCTTTGGTATTCCGAG
GGGTATGTCTGTTTGAGCGTCATTAATAGTCCCTCGATTGAAGTTCCAGCGGAGCTTTGAAACGCAGCGAACGTGAGCGA
TAAACTTCTCACATGCTCTTCTTTATGACTTGACCTCAAATCAGACAAGACTACCCGCTGAACTTAA
>OTU_423
CTGCGATAAGCAATGCGAAACGCAGTTGTTCGTGAGTCATCCGGTATTCGAACGCACATGGCAGGTCCTCGGACCTACGT
CTGGTTGAGGGTCTTTATTACTCCATTTCTATGGGATGTGAGTGGGCTCTTGGCTCACTTTAAAGGCAGGGTGACTTGCA
CCGTAACCGTTTGGTGGACAATCGAGCGGGCTTTGGTGGCAAGCGATGGCTGGCAAGCAGTTATCAATTCAACTTTGACC
TCAACTCAGACGAGACTACCCGCTGAACTTAA
>OTU_424
ATGCGATAAGTAATGTGAATTGCAGAATTCAGTGAATCATCGAATCTTTGAACGCACCTTGCGCCCCGTGGCCTACCACG
GGGCACGCCCGTTCGAGTATCACGTTAACCCCTCGCCCCGTCCGGTGTCACAGCCGGGCGGGCTGCGGATGTGGACGCTG
CCGTCGTCGGCTCGTCTCGAAATGCATTAGCTGGAGCGGCCTCCCGCGTCGGCCTCGGTGTGATATTTCTTTGCGCCGTC
ATCGACCAGGTTGTGCTGCTTTGCTCCGAACCCCGCGTTCGCCACGCGGAATTTATTCAAACTTTGATCTCGAATCGGGT
GGGACTACCCGCTGAACTTAA
>OTU_425
ATGCGATAAGTAATGTGAATTGCAGAATTCAGTGAATCATCGAATCTTTGAACGCACCTTGCGCTCCTTGGTATTCCGAG
GAGCATGCCTGTTTGAGTGTCATTAAATTCTCAACCTTTACCAGCTTTTGTTGGTAATGGCTTGGATGTGGGGGTTTTTG
CTGGCTTCGTCGAGAGGTCTGCTCCCCTAAAATGTATTAGCCGGTACCCCGCGTGGACCGTCTATTGGTGTGATAATTAT
CTACGCCGTGGACGTCTGCTTTAAATGGGTTGTGCTGCTTCTAACCGTCCATTTACTTGGACAACAAATGACAATTTGAC
CTCAAATCAGGTAGGACTACCCGCTGAACTTAA
>OTU_426
ATGCGATACGTAATGTGAATTGCAGAATTCAGTGAATCATCGAATCTTTGAACGCACCTTGCACTCTTTGGTATTCCGAA
GAGTATGTCTGTTTGAGTGTCATGAAACTCTCAACCCCCTTGTTTTATAATGAGACAGGCGTGGGCTTGGATTATGGCTG
CTGCCGGCGTAAATGTCGACTCGGCTGAAATACACGAGCTACCCATTTCTAAGAAATAGACGGTTTGACTCGGCGTAATA
ACATATTTCGCTGAGGACGTCACATTCTCAATATTAGTGGTGCTTCTAATGCGACATCTAAATTTAAGCTTTAGACCTCA
AATCAGTCAGGACTACCCGCTGAACTTAA
>OTU_428
ATGCGATAAGTAATGTGAATTGCAGAATTCAGTGAATCATCGAATCTTTGAACGCACATTGCGCCCCTTGGTATTCCGAG
GGGCATGCCTGTTCGAGCGTCATTTCAACCCTCAAGCACAGCTTGGTCTTGGGCCGCGCCGCTAACCCGGCGGGTCTTAA
AATCAGTGGCGGTGCCGTCGGGCCCTGAGCGTAGTAAATCTCCTCGCTACAGGGTCCCGGTGGACGCTGGCCAGCAACCC
CCAATTTTCTATGGTTGACCTCGGATCAGGTAGGGATACCCGCTGAACTTAA
>OTU_429
ACGCGATAGATAATGTGAATTGCAGAATTACGTGAATCATCGAGTCTTTGAACGCACATTGCGCCCTTTGGTATTCCGAG
GGGCATGCCTGTCTGAGCGTCAGTGAACTTCACATGGGTTGTTTGTGTTTGCTAGCATCTGCTTGCAAATTTCAAACAAA
TCCTAGTGATTGAGTGTGACTTGTCTCACTTGAAATGCATCACGATTGGTGTCATAGGTTCGCCTCACCAAGAATTTAAC
GTCTTGACCTCAGATCAGGTAGGGTTACCCGCTGAACTTAA
>OTU_430
ATGCGATAAGTAATGTGAATTGCAGAATTCAGTGAATCATCGAATCTTTGAACGCACATTGCGCCCTCTGGTACTCCGGG
GGGCACACCTGTTCGAGCGCCGTGTTAATACTGAGGCAAGATAGGTCCTCGCGCTGCCTGTGGCCGTTCTCCGGAACGGG
CCGGGCGAAACACGTCGGCGTCGCGACCTCGAGTTAGCCAGCGTAGCATAATGTCTCGCAGGCTCATCCGAAAGGTCGGG
CGCCAGTCCAAAACCGAACGTTTGGCCTCGAATCAGGTGGGGATACCCGCTGAACTTAA
>OTU_431
ATGCGATAAGTAATGCGAATTGCAGAATTCAGTGAGTCATCGAATCTTTGAACGCACATTGCGCCCTTTGGTATTCCGAA
GGGCATGCCTGTTCGAGCGTCATTATCAGCCATCAAGCCTGGCTTGTCGTTGGACCCTTGTCGCTGGAACAAGCGACAGG
TCTGAAAGATAGTGACGGTGTCGTGTTTGACCCTAGATGCAACGAGCTTTTATAGCACGCATCGGAGTGGTTGGCCGGCC
CGGTCTTAACCATCATTTTTCTAAGGTTGACCTCGGATCAGGTAGGAATACCCGCTGAACTTAA
>OTU_432
ATGCGATAAGTAATGTGAATTGCAGAATTCAGTGAATCATCGAATCTTTGAACGCACATTGCGCCCTCTGGTATTCCGGG
GGGCATGCCTGTTCGAGCGTCATTACAACCCTCAAGCTTTGCTTGGTATTGGACATTGCCAGTTTCTGGCAGGTCTTAAA
ATCAGTGGCGGTGCCATTTGGCTTCAAGCGTAGTAATTCTTCTCGCTTTGGAGATCCAGGTGGTTACTTGCCAATAACCC
CCAATTTTTTCAGGTTGACCTCGGATCAGGTAGGGATACCCGCTGAACTTAA
>OTU_433
ACGCGATAAGTAATGTGAATTGCAGAATTTAGTGAATCATCGAATCTTTGAACGCACATTGCGCCCCTTGGTATTCCGAG
GGGCATGCCTGTCTGAGCGTCATGAACACCCCTTGAGCCCCGCTCAGTGTTGGGCCCCGTCGGCAACGACCGGCCTCAAA
TCCAGTGGTGTCGCCACCGGACCCCAAGCGCAGTATGGCTTCGTCCCTCGCTACGGGAGCCCGTGATCGACGACCATCGA
TCCCCAACCTCCATCATGGTTGACCTCAGATCAGGTAGGGATACCCGCTGAACTTAA
>OTU_434
ATGCGATAAGTAATGTGAATTGCAGAATTCAGTGAATCATCGAATCTTTGAACGCACATTGCGCCCTCTGGTATTCCGGG
GGGCATGCCTGTTCGAGCGTCATTACACCTCTCAAGCTCAGCTTGGTATTGGGTGCCGTCCTCAGGGGCGCATCTGGAAA
GTAGCGGCGGTGCGGCCGGTGATCAAGCGTAGTAACTACTCCCGCTTTGAGACACCCGGGCGTGCCAGCCGGATAACACC
CAAATTTTTCAATGGTTGACCTCGGATCAGGTAGGGATACCCGCTGAACTTAA
>OTU_435
ATGCGATAAGTAATGTGAATTGCAGAATTCAGTGAATCATCGAATCTTTGAACGCACATTGCGCCCGCTGGTATTCCGGC
GGGTATGCCTGTTCGAGCGTCATTATGACCAATCAAGCTCTGCTTGGCTTTGGGGCCTGCTATAACCAGCGGCTCTTAAA
ATCAGTGGCGGTGCCGTCTGGCTCTAAGCGTAGTAATATTTCTCGCTATAGGGTTTAGTCGTCCACCCGTCAGAACCCCC
AACTTTCTTAGGTTGACCTCGGATCAGGTAGGGATACCCGCTGAACTTAA
>OTU_436
ATGCGAAACGTAATGTGAATTGCAGAACTCCAGTGAATCATCGAATCTTTGAACGCACCTTGCGCTCTGTGGTATCCCGC
AGAGCATGCCTGTTTGAGCGTCGCGCTCCCCTCTCAACCTGTCTTCTCTTCATCGAGAAGGCGGGCTTGGATCATGGCTT
GAGCGGCCGACGTCGGCTCCTTCGGGGGCGCAGACGGACGCTGCGGGCCGAAATAGCGCTAGTGAATTTGGGATCGTCCC
CTGGCTAGTCGACGTTGTACGCACCTCGTCGGCGCCTACGCCTTGCGGTCTGAGACCAGCCTCGCTCCGAATTACCGATC
GCAAGATCTAGATTCGACCTCAAATCAGGTAGGACTACCCGCTGAACTTAA
>OTU_437
ATGCGATAAGTAATGTGAATTGCAGAATTCAGTGAGTCATCGAATCTTTGAACGCACATTGCGCCCTTTGGTATTCCGAA
GGGCATGCCTGTTCGAGCGTCATTATCAACCATCAAGCCTGGCTTGTTGTTGGACCTTTCGTCGTTAAAGACGGGTCCCA
AAGACAATGACGGAGTCTGTCGGACCCTTAGATGCAACGAGCTTTCAATAGCACGCATTGAAGCGGCCGGTGACTTTGGT
CCCAACCGATATTTTCATAAGGTTGACCTCGGATCAGGTAGGAATACCCGCTGAACTTAA
>OTU_438
ATGCGATACGTAATGTGAATTGCAAATTCAGTGAATCATCGAGTCTTTGAACGCACATTGCGCCCCCTGGTATTCCGGGG
GGCATGCCTGTCCGAGCGTCATTGCTGCCCTCAAGCCCGGCTTGTGTGTTGGGCCCCGTCCTCCGATTCCGGGGGACGGG
CCCGAAAGGCAGCGGCGGCACCGCGTCCGGTCCTCGAGCGTATGGGGCTTTGTCACCCGCTCTGTAGGCCCGGCCGGCGC
TTGCCGATCAACCCAAATTTTTATCCAGGTTGACCTCGGATCAGGTAGGGATACCCGCTGAACTTAA
>OTU_439
ATGCGATACGTAATGCGAATTGCAGAATCCAGCGAGCCATCGAATCTTTGAACGCACATTGCGCCCGCCAGCACTCTGGC
GGGCATGCCTGTCCGAGCGTCATCTCCACCCGTCGAGCGCCGCTCGTGCTGGGGCCCTGCGGGCAGCCCGCAGGCCCCGA
AAGGGAGCGGCGAGGCCGCCGCGGCGCCGAGCGTAGTAGTAGCACAGCTCGCTCCGGAGCGCGCGGCACCCCTGCCACTG
TCCACACGCAACAAGGTTGACCTCGGATCAGGTAGGAACACCCGCTGAACTTAA
>OTU_440
ATGCGATAAGTAATGCGAATTGCAGAATTCAGTGAGTCATCGAATCTTTGAACGCACATTGCGCCCTTTAGTATTCTGAA
GGGCATGCCTGTTCGAGCGTCATTATCACTAATCAAGCCCGGCTTGCTGTTGGACCTTTTGTCGTAAAAAGACAGGCCCT
AAAGATAATGACGGTGTCTTTTTGACCCTAGATACAACGAGCTTTAATTAGCACGTATCTATAGTGGACTTTTGGACCCG
GTCTTTTGTAACCAATTTTTTCAGGTTGACCTCGGATCAGGTAGGAATACCCGCTGAACTTAA
>OTU_442
ATGCGATAAGTAATGTGAATTGCAGAATTTAGTGAATCATCGAATCTTTGAACGCACATTGCACCCCTTGGTAATCCTTG
GGGTATACCTGTTCGAGCGCCGTTTAAATCCTAAGGCATTGCCTTGTGTTGATGTTGTTCTGATAAGAACTCATTGAAAG
ATATTGGCATCGACTTGTGGTCTAATTCGCAGTGAAAATGTGAATTGGATTAATAAGTTGACAGCCTATTTCCGAATTCA
TGGCCTCGGATCAGGTAGGGATACCCGCTGAACTTAA
>OTU_443
ATGCGATAAGTAATGTGAATTGCAGAATTCAGTGAATCATCGAATCTTTGAACGCACATTGCGCCCGCTAGTACTCTAGC
GGGCATGCCTGTTCGAGCGTCATTTCAACCCTCAAGCTCTGCTTGGTGTTGGGGCTCTACGTCTGACGTAGGCCCTGAAA
GGAAGTGGCGGGCTCGCTACAACTCCGAGCGTAGTAATTCATTATCTCGCTAGGGAAGTGTGGCGTGCTCCTGCCGTTAA
AGACCCCATCTTTAACCAAGGTTGACCTCGGATCAGGTAGGAATACCCGCTGAACTTAA
>OTU_444
ATGTGATACGTAATGTGAATTGCAGAATTAAGTGAATCATCGAATCTTTGAACGCATCTTGCGCTCCTTGGTATTCCGAG
GAGCATGCCTGATTGAGTGTCGTGAAATTCTCGACCGCCCGATGGGTTTCTTTGAACCCCTTCGGGTTGTGACGGATCGT
GGCTGTATTGCCTTGTCCCTTGGATGAGGCTCGGCTGAATGAGATGAAGGCTGACATAAGTTTGGGATCGGCTCGCTCGA
TATCGTACATCTTGACTTTGTCGAGGTGCCGTGTCTCCCTGTCTGGCCTCCCCTGCAACAAGGGGGTTAAACACGCATTC
TGAAAATCTGACCTCAAGTCAGGCAGGACTACCCGCTGAACTTAA
>OTU_446
ATGCGATACGTAATGTGAATTGCAGAATTCAGTGAATCATCGAATCTTTGAACGCACATTGCACTCCTTGGTATTCCGAG
GAGTATGCCTGTTTCAGTATCATGAGCACTCTCATACAAAAACTTTATTGTTATTGTGTGGAATTGGGATGCGCCGAAGT
TAAACTCGGCCCTCCTAAAATGTAGTTCTTGGCTGTTTCCTACTACAGCAGTTTGGCTTAATAGTTTTGACAACTCGTTG
TCAGATCTTTGGCTACATTTGCTTCAGGATATCAGTCTTGATATACAGAAAACTCATTCAAATTTTGATCTGAAATCAGG
TAGGACTACCCGCTGAACTTAA
>OTU_449
ATGCGATAAGTAATGTGAATTGCAGAATTCAGTGAATCATCGAATCTTTGAACGCACATTGCGCTCCCTGGTATTCCGGG
GAGCATGCCTGTTCGAGCGTCATTACAACCCTCACGCCTAGCGTGGTGTTGGGCTTGCCCTGTAGGGCCTGCCTCAAAAT
CAGTGGCGGCACTGTCTCGACCCTAAGCGTAGTAATACTTGTCGCTTCTGGGCTCTAGGCGGCAGCCTGCCAGCAACCCC
CCAACTTTCTAGGTTGACCTCGGATCAGGTAGGGATACCCGCTGAACTTAA
>OTU_450
ATGCGATAAGTAATGTGAATTGCAGAATTCAGTGAATCATCGAATCTTTGAACGCACATTGCGCCCCTTGGTATTCCGAG
GGGCATGCCTGTTCGAGCGTCATTATAACCACTCAAGCCTGGCTTGGTGTTGGAGTACGTGGTCCCGCGGCTCCTAAAAT
CAGTGGCGGTGCCGTCTGGCTCTAAGCGCAGTAAATCTCTCGCTATAGGGTCTTGGTGGAGACTTGCCAGAAACCTCTAA
CTCTTGGTTGACCTCGGATCAGGTAGGGATACCCGCTGAACTTAA
>OTU_451
ACGCGAAATGTAATGTGAATTGCAGAACCCCCGTGAATCATCGAATCTTTGAACGCACCTTGCGCCCTGGGGCATTCCCC
TGGGCATGTCTGTCTGAGTGTCGCGCACCTCTCAACCACCCCGGTGGGTTGGACCGTGGCCGAGGGCTGTCCGCAGCCCG
GCCGAAATGCACGCGGAGCGCAAACGCGCGTCTGCGACGTGCCACAGCGTTGTAGACCCCTCGCTGACCGTCGCGGGCGT
GTGGCTCCCCCAGTCTTTATTTCGACCTCAGATCAGTCAGGACTACCCGCTGAACTTAA
>OTU_452
ATGTGATAAGTAATGTGAATTAAAGAATTCAGTGAATCCTCAAATCTTTGAACGCACCTTGCGCTCCCTGGTATTCCGGG
GAGCATGCCTGTTTGAGTGTCTTGAACTCTTCAACCCACCAGTTTCTAGTAGACTGTGTGATGTTTGGATCTTGAGCGTT
GCTAGTCTAACTAGCTCGTTCGTAATATATTAGCATCTCTAATTCGACTTCGGATTGACTCAGTGTAATAGGACTATTCG
CTGAGGACACTTTTATTAGTGGCCGTATGAGAACCAGTAGAAGCTTCCAACTACTTAGTCAACTTCGATTTAGACCTCAG
GTCAGGCAGGAGTACCCGCTGAACTTAA
>OTU_453
ATGCGATAAGTAATGTGAATTGCAGAATTCAGTGAATCATCGAATCTTTGAACGCACATTGCGCCCCTTGGTATTCCGAG
GGGCATGCCTGTTCGAGCGTCATTATAACCACTCAAGCTTTGGCTTGGTATTGGGGTTTCGCGGTTCCGCGGCCCTTAAA
ATCAGTGGCGGTGCCGTCTGGCTCTAAGCGTAGTAATTCTCTCGCTATAGGGTCCCGGCGGTGGCTTGCCAGAACCCCCC
TATTTTTCTACGGTTGACCTCGGATCAGGTAGGGATACCCGCTGAACTTAA
>OTU_454
CTACGTTAATCAGTGTAAACTGCACAATAGCAGAACACTTGAACTTCGAACGCACATTGCGGCTAAAGGGTAACTCCTTT
AGCCTTATCTGCGTGAGGGCTGTATAGCGATACTCAACTCATGTTTAGGGAGTGATCACTTTACCGTGAGACTCCGCAAC
GTGAACCTCGCTAGTGGTCTCTGACTGCTGACGTCTCAGGCAGGCAAGACCGCGGGTTAGCGAAGTCCCTAACACTCAGT
GTGTTAATGTGTTCACAACAGCCTCACGTCAGGTAAGATCACCCGCTGAACTTAA
>OTU_455
ATGCGATAAGTAATGTGAATTGCAGAATTCAGTGAATCATCGAATCTTTGAACGCACATTGCGCTCGCCAGTATTCTGGC
GAGCATGCCTGTTCGAGCGTCATTTCAACCATCAAGCTCTGCTTGCGTTGGGGATCCGCGTCTGACGCGGTCCCTCAAAA
ACAGTTGGCGGGCTCGCTAGTCACACCGAGCGTAGTAACTCTACATCGCTATGGTCGTGCGGCGGGTTCTTGCCGTAAAA
CCCCCAATTTTTTAAGGTTGACCTCGGATCAGGTAGGAATACCCGCTGAACTTAA
>OTU_456
ATGCGATAAGTAATGTGAATTGCAGAATTCAGTGAATCATCGAATCTTTGAACGCACATTGCGCTCCCTGGTATTCCGGG
GAGCATGCCTGTTCGAGCGTCATTAACAACCCCTCACGCCCAGCGTGGTGTTGGGCTCGCCCTGTAGGGCTTGCCTCAAA
GTCAGTGGCGGCACCGTCTGACCCTAAGCGTAGTGATACTCGTCGCTTCTGGGCTCTGGGCGGCAGCCTGCCAGCAACCC
CCATTTTCTAGGTTGACCTCGGATCAGGTAGGGATACCCGCTGAACTTAA
>OTU_457
ATGCGATAAGTAATGTGAATTGCAGAATTCAGTGAATCATCGAATCTTTGAACGCACCTTGCGCCCTTTGGTATTCCGAA
GGGCATGCCTGTTTGAGTGTCATTAAATTCTCAACCCAAAAAGCTTTTACTAGCTCTTTTGTGGCTTGGATGTGGGGGTT
ATTGCTGGCTTCCTTCAGTGGATGGTCTGCTCCCCTTAAATACATTAGTGGGATCTCTTGTGGACCGTCACTTGGTGTGA
TAATTATCTATGCCAGTTGACTTTGAAGCAAAACTTATGGGAACCCGCTCATAACCGTCTTCGGACAACTTTTGACATTT
TGACCTCAAATCAGGTAGGACTACCCGCTGAACTTAA
>OTU_458
ATGCGATAAGTAGTGTGAATTGCAGAATTCAGTGAATCATCGAATCTTTGAACGCACATTGCGCCCCTTGGTATTCCATG
GGGCATGCCTGTTCGAGCGTCATTTGTACCTTCAAGCTCTGCTTGGTGTTGGGTGTTTGTCCCGCCTTTGTGCGCGGACT
CGCCTTAAAGCAATTGGCAGCCGGCGTATAGATTTCGGAGCGCAGCACAATCCGCGCTTTGTACTCATTACGACGACATC
CATCAAGACATTTTTTAACTCTTGACCTCGGATCAGGTAGGGATACCCGCTGAACTTAA
>OTU_459
ACGCGATAGTTAATGTGAATTGCAGAATTCAGTGAATCATCGAGTCTTTGAACGCACATTGCGCTCACCGGTATTCCGGT
GAGCATGTCTGTCTGAGCGTCATTACAACCCTCGGTCCACACCGGTTTTGAGCGAGCGCTGGGTCTTACCACCCGAGCTG
GCTTTAAAGTTGTAAGCTCTGCTGGCTGCCCCGCCCGACTTGAACATAGTAAACTTTGCTTGTTCGCGGTTGAGGTGGAA
GCGGTACGGCCTGAACAAAACCTACCAAACTTTTAAGGTTTGACCTCAGATCAGATAAGGATACCCGCTGAACTTAA
>OTU_461
ATGCGATAAGTAATGTGAATTGCAGAATTCAGTGAATCATCGAATCTTTGAACGCACCTTGCGCTCCTTGGTATTCCGAG
GAGCATGCCTGTTTGAGTGTCATTAATATATATCAACCCACTCTTGTTGAGTGGTTTGGATGTGGAGGGTTTTGCTGGCT
GCTTAAAAGGTGCCAGCTCCTCTGAAATGCATTAGTGGAACAACCTGTCCATTCATTGGTGTGATAACTATCTACGCTGT
TGAATGTGAGGCAGTTCAGCTATCTAACAGTCCTTGGACAAACTTATCATTTAATGTGACCTCAAATCAGGTAGGACTAC
CCGCTGAACTTAA
>OTU_462
ATGCGATAAGTAATGTGAATTGCAGAATTCAGTGAATCATCGAATCTTTGAACGCACATTGCGCCCTCTGGTATTCCGGG
GGGCATGCCTGTTCGAGCGTCATTACAACCCTCAAGCCCTGCTTGGTGTTGGGCGGTACCGCTCGCGGTACGCCTCAAAC
GTAGTGGCGGCGCCGCTCGGCTCCTAGCGTAGTAACAACTCTCGCTATGGGGATCGGGCGCGTGCCCGCCAGAACCCACA
CTTTTAAAGGTTGACCTCGGATCAGGTAGGGATACCCGCTGAACTTAA
>OTU_464
GTGCGATAAGCAGTGCGAATTGCAGAACCGTGAGTCATCAGATTTTTGAACGCAACTGGCGCCGGTTGGTTACCCAGCCG
GCATGCTTGTTTCAGTGTCTTGTCAACCCCTCACCCAAACCTTAATGCGGGAGATGCCCTTCTCTTGCCAAGCACGAAAG
CTCTCTGCACTCTGCAGGCGATCTCGGCATTGTCGAGGGTCGCACTCAATGCAGCAGTCACATTGATAACAGTGTGAACT
CATTGAGAGTAGGGGCAGCGCAGGTTCGCCTGTCAGCGCTTAGACACACAAACTTTCAATGCATCTGAAATCAAGCAGGA
TCACCCGCTGAACTTAA
>OTU_465
ATGCGATAAGTAATGTGAATTGCAGAATTCAGTGAATCATCGAATCTTTGAACGCACCTTGCGCTCCTTGGTATTCCTTG
GAGCATGCCTGTTTGAGTGTCATGAATATCTCAATCTACTAAAGGCTTGCCTTTCGGTAGACTTGGACTTGGAGGTTGCT
GGTCACTCAGCTCCTCTTAAATGTATTAGCTGGAACCTTATGTGTATCTCCGGTGTGATAATATCTACTCCGTCTGATCA
CAAAGTCAAAGTTGCTTGCGACTGAGACTATTAGGATCTGCTTCTAATCGTCCTCTTGTAGGACAATCATTGACATCTGA
CCTCAAATCAGGTAGGACTACCCGCTGAACTTAA
>OTU_466
ATGCGATAAGTAATGTGAATTGCAGAATTCAGTGAATCATCGAATCTTTGAACGCACATTGCGCCCCTTGGTATTCCGGG
GGGCATGCCTGTTCGAGCGTCATTTCAACCCTCAAGCTACGCTTGGTCTTGGGCCCTGCCGGCAACGGCTGGCCTTAAAA
TTAGTGGCGGTGCCATTGAGCTCTACGCGTAGTAATAAAACCCTCGCTTCTGAGTCTCGGTGGACGCTTGCCAGCAACCC
CCAATTTCTATGGTTGACCTCGGATCAGGTAGGGATACCCGCTGAACTTAA
>OTU_467
ATGCGATAAGTAATGTGAATTGCAGAATTCAGTGAATCATCGAATCTTTGAACGCACATTGCGCCCCGTGGTATTCCGCG
GGGCATGCCTGTTCGAGCGTCATTTCAACCCATCAAGCTTCTGCTTGGTCTTGGGGCTTGCGGTTTCGCATCCTCTAAAC
TCAGTGGCGGTGCTATTGAGCTCTGAGCGTAGTAATTTTATCTCGCTATAGGGTCTCGGTGGTTACTTGCCAGCAACCCC
CAATTTTTATCAGGTTGACCTCGGATCAGGTAGGGATACCCGCTGAACTTAA
>OTU_468
ATGCGATAAGTAGTGTGAATTGCAGAATTCAGTGAATCATCGAATCTTTGAACGCACATTGCGCCCTTTGGTATTCCTTA
GGGCATGCCTGTTCGAGCGTCATTTAAACCTTCAAGCTCAGCTTGGTGTTGGGTGTCTGTCCCGCCTCGGCGCGGACTCG
CCTTAAATTCATTGGCGGCCGGTACATTGGCTTCGAGCGCAGCAGAAACGCGAACTCGGGGACTCTGGATCGGCTCCCAG
AAGCTATTTTCTATTTTTGACCTCGGATCAGGTAGGGATACCCGCTGAACTTAA
>OTU_469
ATGCGATAAGTAATGTGAATTGCAGAATTCAGTGAATCATCGAATCTTTGAACGCACATTGCGCCCTCTGGTATTCCGGG
GGGCATGCCTGTTCGAGCGTCATTACAACCCTCAAGCTCTGCTTGGTGTTGGGTGTCACTGTCTTGGTGCACCTTAAAAT
CAGTGGCGGTGCCACCTGGCTTCTAGCGTAGTAATACATCTTGCTATGGAGTTCAGGTGTATGCTTGCCATCAACCCCTA
ATTTCAAAGGTTGACCTCGGATCAGGTAGGGATACCCGCTGAACTTAA
>OTU_472
ATGCGATAAGTAATGCGAATTGCAGAATTCAGTGAGTCATCGAATCTTTGAACGCACATTGCGCCCTTTGGTATTCCGAA
GGGCATGCCTGTTCGAGCGTCATTATCAACCATCAAGCCCCGGGCTTGTCGTTGGGCTTTTGGTCGCCGAGACCGGCCCG
AAAGATAATGGACGGGGACCTAGTGGCCCGAGATACAGCGAGCTTTTTACAGCACGTATCGACCGGCTGGTAGCCCCGCC
TTTAAACACCATCTTCTCAGGTTGACCTCGGATCAGGTAGGAATACCCGCTGAACTTAA
>OTU_473
ATGCGATAAGTAATGTGAATTGCAGAATTCAGTGAATCATCGAATCTTTGAACGCACATTGCGCCCCCTGGTATTCCGGG
GGGCACACCTGTTCGAGCGCCATTTTCACCATCGAGCCCTGCTCGGAGATGGGCCTCGTCCTCGCGGACGGGCCCGAAAC
CCGTGGGCGCCATTGTCCGGCCCTGAGCGTAGCAAGAGAAATCCCTCGCTCGGTGGACCGTCCAGTGGCCGCCCCGACCA
TTTTTACAAGGTTGGCCTCGGATCAGGTGGGGATACCCGCTGAACTTAA
>OTU_474
ATGCGATAAGTAATGTGAATTGCAGAATTCAGTGAATCATCGAATCTTTGAACGCACATTGCGCCCGGTGGTATTCCGCC
GGGCATGCCTGTTCGAGCGTCATAATAGCCACTCAAGCCTAGCTTGGTATTGGAGTTCGCGGTCTCGCGGCCCCTAAAAT
CAATGGCGGTGCCGGTGGGCTCTAAGCGTAGTAAATCTCCTCGCTATAGAGTTCCCCTCGGTTGCTTGCCAAAACCCCCC
ATTTTTACAGGTTGACCTCGGATCAGGTAGGGATACCCGCTGAACTTAA
>OTU_475
ACGCGAAAAGTGTTATGATGTGCAGTCTTTGAGAATCATGAATGTTTGAACGCAACTTGCGCGGGAGGAGCGATCTTTCC
GCATGACTGTTTGAGCGAGGTTTTGAAAGTGAATGGAGATTCATTCGGTATTGAGACGTAGCACGCACGTGCTTGTCTCG
AAAAGCATGACACGTGATCCTTGGGATAGTATCCGTCAAGAATTGCGATTTTTTACAAATACCGCCTCAAATCAGTCAAG
ATCACCCGCTGAACTTAA
>OTU_476
ATGCGATAAGTAATGCGAATTGCAGAATTCAGTGAGTCATCGAATCTTTGAACGCACATTGCGCCCGCCAGCATCCTGGC
GGGCATGCCTGTTCGAGCGTCATTTCAACCCTCAGGCTCTGCCTGGCGTTGGGGCCCTGCATCCCGCAGCCCCCGAAAGA
CAGCGGCGGTCCCGTCCCGGCACCGAGCGTAGTAGCACATCTCGCTATGGGCGTTCGGGCGGTGGCCTGCCGGAAAACCC
CCTATTTTCGTGGTTGACCTCGGATCAGGTAGGAATACCCGCTGAACTTAA
>OTU_478
ATGCGATAAGTAATGCGAATTGCAGAATTCAGTGAGTCATCGAATCTTTGAACGCACATTGCGCCCTTTAGTATTCTGAA
GGGCATGCCTGTTCGAGCGTCATTATCACTAATCAAGCCCGGCTTGCTGTTGGACCTCTTGTCGTTAAAAGACAGGCCCT
AAAGATAATGACGGTGTTATTAGAACCCTAGATGCAACGAGCTTTGACTAGCACGCATGATAGTGGCCTTTTAACCCGGT
TTTTTTAACCAATTTTTTTAAGGTTGACCTCGGATCAGGTAGGAATACCCGCTGAACTTAA
>OTU_479
ATGCGATAAGTAATGTGAATTGCAGAATTCAGTGAATCATCGAATCTTTGAACGCACATTGCGCCCTGTGGTATTCCGCA
GGGCATGCCTGTTCGAGCGTCATTATAACCACTCAAGCCTGGCTTGGTATTGGAGCCTGCGATCTCGCAGCCCCTAAAAT
CAGTGGCGGTGCCGGTTGGCTCTACGCGTAGTAATTTTATCTCGCTATAGAACCCCTCCGGTTGCCTGCCAGAACCCCCC
AATTTTACAGGTTGACCTCGGATCAGGTAGGGATACCCGCTGAACTTAA
>OTU_480
ATGCGATAAGTAATGTGAATTGCAGAATTCAGTGAATCATCGAATCTTTGAACGCACCTTGCGCTCCCTGGTATTCCGGG
GAGCATGCCTGTTTGAGTGTCATGAACTCTTCAACCCACCCGTTTCTAGTAGACGGTGTGATGTTTGGATCTTGAGCGTT
GCTAGTCTGACTAGCTCGTTTGTAATACATTAGCATCTCTAATTCGAATTCGGATTGACTCAGTGTAATAGGACTATTCG
CTGAGGACACTCTTAGGAGTGGCCGTATGAGAACCAGTAGAAGCTTCCAACTACTTAGTCAACTTTGATTTAGACCTCAG
ATCAGGCAGGATTACCCGCTGAACTTAA
>OTU_481
ATGCGATAAGTAATGTGAATTGCAGATTTTCAGTGAATCATCGAATCTTTGAACGCACATTGCGCCCCTTGGTATTCCGA
GGGGCATGCCCGTTCGAGCGTCATCAACACCATCAAGCCTGGCTTGGTATTGGGCCCTGCCAGTAACACGGCCGGCTTTA
AAATCAGTGGCGGTGCCGCCTGGCTCTAAGCGTAGTAACTTTTCTCGCTATTGTGCCCGGCGGTTGCCTGCCAACAACCC
CCTAATTCAATCGGTTTGACCTCGGATCGGGTAGGGATACCCGCTGAACTTAA
>OTU_482
ATGCGATAAGTAATGTGAATTGCAGAATTCAGTGAATCATCGAATTTTTGAACGCATATTGCGCCCTTTGGTATTCCGAA
GGGCATACCTGTTCGAGCGTCATTACACCCCTCAAACTTAGGTTTGATGTTGGGCCATTGCCCTTTGGGGCATGCCTAAA
AGATAGTGACGGGCCTTAATGACCACAGGCGCACAGATGTCGCAATGTTGGGATATTAAGGTCTTGTCTAAACCCAATTT
TAAATGTTGACCTCGGATCAGGTAGGGATACCCGCTGAACTTAA
>OTU_483
ATGCGATAAGTAATGCGAATTGCAGAATTCAGTGAGTCATCGAATCTTTGAACGCACATTGCGCCCTTTGGTATTCCGAA
GGGCATGCCTGTTCGAGCGTCATTATCAACCATCAAGCCTGGCTTGTCGTTGGACCTCTGGTCGCGAGACCGGTCCGAAA
GATAACGGACGGGACCTAGTCGCCCTAGATGCAACGAGCTTCACAGCGCGCATCGACGGGTCGCGGGCCCTGCCCTCAAA
CCCCATTTTCTCAGGTTGACCTCGGATCAGGTAGGAATACCCGCTGAACTTAA
>OTU_484
ATGCGATAAGTAATGTGAATTGCAGAATTCAGTGAATCATCGAATCTTTGAACGCAACTTGCACTCTTTGGTATTCCGAA
GAGTATGCCTGTTTGAGTGTCATGAAATCATCAACCACTCTGTTGGGTAAACCACTGGAGCTGGATTGGACTTGGGCGTT
TTGTCAATTCACGTTGACTCGCCTTAAAAGGATTTAGTGGAACCTAGGTCTCTGACAGAGATCTATCCTGGTTTGACTTG
GCGTAATAAGTATTTCGCTAAGGACAATGCTTCGGCATTGGCCAAGATGGAACCCTTTGTTGCTTAGGCATCTGCTCTCT
AACCCTCATATTTTTGACATCTGGCCTCAAATCAGGTAGGACTACCCGCTGAACTTAA
>OTU_485
ATGCGAAACGTAATGTGAATTGCAGAACTCCAGTGAATCATCGAATCTTTGAACGCACCTTGCGCTCCGTGGTATTCCGC
GGAGCATGCCTGTTTGAGTGTCGCGCTCCCCTCTCAACCCTTCCGCTCTCGCGAGCGTCTCGGGCTTGGATCCTGGCTCC
CATTCCGACCGACGCCGTCTCCGGATGGACGACGTCGCGAGCCGAAATTGCGCACAGCGATCGCCCGTCGAGCCGATCCG
ACGTTGTACACACCTCGTCGGAAACGCAACGACACGTGCCTTGCTTCGAACGTGGATCTCAGAATCGACCTCAAATCAGG
TAGGACGACCCGCTGAACTTAA
>OTU_486
ATGCGATAAGTAATGTGAATTGCAGAATTCAGTGAATCATCGAATCTTTGAACGCACATTGCGCCCCTTGGTATTCCGGG
GGGCATGCCTGTTCGAGCGTCATTACAACCCTCAAGCTCTGCTTGGTATTGGGACTCGCTGCGGAAGCGGCGGACCTTAA
AATCAGTGGCGGTGCCATCTGGCTCTAAGCGTAGTAATACTTCTCGCTATAGGGTCCTGGTGGATGCTTGCCAGTAACCC
CTAATTATCTATGGTTGACCTCGGATCAGGTAGGGATACCCGCTGAACTTAA
>OTU_487
ATGCGATACGTAATGTGAATTGCAGAATTCAGTGAATCATCGAATCTTTGAACGCATATTGCGCTCTTTGGTATTCCGAA
GAGCATGCTTGTTTGAGTATCAGTAAACACCTCAACCTCCTCTTGTTTTTTCAAAAGGAGGGTGGACTTGAGCTATCCCA
ACAACCTTCACCGGTAGGCGGGCGGCTTGAAATGCAGGTGCAGCTGGACTTTTATCTGAGCTAAAAGCATATCTATTTAG
TCCTCGTCAAACAGGATTATTACTATTGCTGCAGCTAACATAAAGGATAATTGTCCTCATTGCTGACTGATGCAGGATTT
TACGACACTTTATGTGTTGTTCAACTCGATCTCAAATCAAGTAAGACTACCCGCTGAACTTAA
>OTU_488
ATGCGAAACGTAATGTGAATTGCAGAAACACCGTGAATCATCGAATTCTTGAACGCACCTTGCGCCGCCTGGTACTCCGG
TTGGCATGCTTGTTTGAGTGTCGCGATCCTGTCACCCCCATTGGTGTGGACCGTGGCTGTGGCCGACTGACCTTGGCCCG
GCTGAAATGCATGCGGAGCAATACTGCGCAACCGTGACTGAACGTTGTAGACCCTCGTTTGGCGCGCTGCGTGGGCTTCC
AAGCGTACTCTTCGACCTCAAATCAAGCAAGATTACCCGCTGAACTTAA
>OTU_489
GTGCGAAAAGTAATGCGATTTGCATGCTCTGTGAGTCATCGAATCTTTGAACGCATATGGCACCTGCCAGCCCTGCTGGA
AGGTATGCCTGTTTGAGAATCATATTCATTCTGATCCCATTTCACACTCGTGATTGTGATCGACATGGGCCTTCACCACT
GATTGCCTCGAATTGCTCGCGATCGTCGTGTCATGTCCATTCGACATTATTGACGATCACAACCACCCCCAAACATGATC
TCAAATCAGGCAAGACTACCCGCTGAACTTAA
>OTU_492
ATGCGATAAGTAATGTGAATTGCAGAATTCAGTGAATCATCGAATCTTTGAACGCACCTTGCGCTCCTTGGTATTCTGAG
GAGCATGCCTGTTTGAGTGTCATGAAACTCTCAACTGCTTCAGCTTTTGTGGTTGAAGTGAAGTTGGATTTGGAGGAATA
ATTGCTGGCGTGACCTTTTAGGTTGCTTGTTAGCTCCTCTTAAATGGATGAACTTTCTAGTAGTAAAGTAACACCAATGT
GATAATTATCTGCGTTGGATGAGCTTTTAAAAGGAAAGATAAATCTGTCTTGAAGGGAAAACCTCTTGACGAAACAAATG
ACAAATTTGACCTCAAATCAGGTAGGACTACCCGCTGAACTTAA
>OTU_493
ATGCGATAAGTAATGTGAATTGCAGAATTCAGTGAATCATCGAATCTTTGAACGCACATTGCGCCCCTTGGTATTCCGAG
GGGCATGCCTGTTCGAGCGTCATTATGACCAATCACGCCCCGTGCGTGGACTTGGGGTTCGCGATTCTGCGCCCCCTAAA
TCTAGTGGCGGTGCCGCTGGGCTCTAAGCGTAGTAATTCTTCTCGCTACAGGGTCTTGTAGTTGCCTGCCATAACCCCAA
CTTTCTTAGGTTGACCTCGGATCAGGTAGGGATACCCGCTGAACTTAA
>OTU_495
ATGCGATAAGTAATGTGAATTGCAGAATTCAGTGAATCATCGAATCTTTGAACGCACCTTGCGCCCTTTGGTATTCCGAA
GGGCATGCCTGTTTGAGTGTCATTAAATTATCAACCTTTTTGCTTTGCTTGCGAAGCATCTAGGCTTGGATGTGGGGGTT
TTTGCTGGCTTCCTTCAGTGGATGGTCTGCTCCCCTTAAATGCATTAGCGGGATCTCTTGTGGACCGTCACTTGGTGTGA
TAATTATCTATACCACTTGGCCTTGAAGCAAATCTTATGAGGACCCGCTCATAACCGTCCCTCTGGGACAACTCTTGACA
TTTTGACCTCAAATCAGGTAGGACTACCCGCTGAACTTAA
>OTU_496
ATGCGATAAGTAATGTGAATTGCAGAATTCAGTGAATCATCGAATCTTTGAACGCACATTGCGCCCCTTGGTATTCCGAG
GGGCATGCCTGTTCGAGCGTCATTATAACCACTCAAGCCTCGGCTTGGTCTTGGGGTTCGCGGTCTCGCGTCCTTTAAAA
TCAGTGGCGGTGCCGTCTGGCTCTAAGCGTAGTAATTCTCTCGCTATAGGGTCCCGGCGGTTGCCTGCCAGAACCCCCCA
TTTTTTCTAGGTTGACCTCGGATCAGGTAGGGATACCCGCTGAACTTAA
>OTU_497
ATGCGATAATTAATGTGAATTGCAGAATTCAGTGAATCATCGAATCTTTGAACGCACATTGCGCCCCCTGGTATTCCGGG
GGGCACGCCTGTCCGAGCGCCATTACACCCCCCAAGCCTCGCTTGATGTTGGGTCATGGTACGCTATCAGACCCCAAACC
TCTAGGCGCCCCCCGCTGGCCGCGAGCGTAGCAAGAATTCGTTCCTCGCTCCGCGTGCCCATCGGGACGGCTGCCTCTGA
AACTCATTTACACGGTTTGGCCTCGGATCAGGCGGGGATACCCGCTGAACTTAA
>OTU_498
ATGCGATAAGTAATGTGAATTGCAGAATTCAGTGAATCATCGAATCTTTGAACGCACATTGCGCCCTGTGGTATTCCGCA
GGGCATGCCTGTTCGAGCGTCATTTCAACTAATCAAGCCTAGGCTTGGTCTTGGGGCATGCGGGTTTTCGCAGCCTCTAA
AATCAGTGGCGGTGCTAGTTAGCTCTGAGCGTAGTAATACTCCTCGCTATAGAGTCTAGGTAGTGTCTTGCCAACAACCC
CCAATTTTTTCAGGTTGACCTCGGATCAGGTAGGGATACCCGCTGAACTTAA
>OTU_499
ATGCGATAAGTAATGTGAATTGCAGAATTCAGTGAATCATCGAATCTTTGAACGCACATTGCGCCCTCTGGTATTCCGGA
GGGCATGCCTGTTCGAGCGTCATTACAACCCTCAAGCTCTGCTTGGCCTTGGGCGTCACCGGTAACGGTGGGCCCCAAAC
CCAGTGGCGGTGCCGTCTGGCTCTAAGCGTAGTAATTCTTCTCGCTATAGATGCCCGGTGGATGCTTGCCAGTAACCCCC
AATTTTTTCAGGTTGACCTCGGATCAGGTAGGGATACCCGCTGAACTTAA
>OTU_500
ATGCGATAAGTAATGCGAATTGCAGAATTCCAGTGAGTCATCGAATCTTTGAACGCACATTGCGCCCTTTGGTATTCCGA
AGGGCATGCCTGTTCGAGCGTCATTATCAACCCTCAAGCCTGTGCTTGATGTTGGACGGCTTGGTCGAGTCCCCGGACTG
GACCCCTCCTAAAGACAATGACGGCGGCCTGTGGTTCCCCCGGTACACTGAGCTTTTAACTAGGCACGTATCGGACAAGG
GCGTCCAGGACCCGGTCCCCCGTGCCTCCCGGCACACTTTTCAAGGTTGACCTCGGATCAGGTAGGAATACGCGCTGAAC
TTAA
>OTU_502
ATGCGATAAGTAATGTGAATTGCAGAATTCAGTGAATCATCGAATCTTTGAACGCACATTGCGCCCGCCAGCCATTCTGG
CGGGCATGCCTGTTCGAGCGTCATTTCAACCCTCGAGCCCCCTCCGGGGGGCCCGGCGTTGGGGACCGGCCACCCCGCAC
CCCGGTGCGGAGGCCGCCCCCGAAACCCAGTGGCGGTCACGCCGCGGCTTCCTCTGCGTAGTAGCAATCGCCTCGCAGCT
TGGGACGCGGCGCGGCCACGCCGTGAAACAGACGTAACCATCTCGTGGTTGACCTCGGATCAGGTAGGAATACCCGCTGA
ACTTAA
>OTU_503
ATGCGATAAGTAATGTGAATTGCAGAATTCAGTGAATCATCGAATCTTTGAACGCACATTGCGCCCTCTGGTATTCCGGA
GGGCATGCCTGTTCGAGCGTCATTACAACCCTCAAGCTCTGCTTGGTATTGGGCTTCAGGCGTCAGCCTGTGCCTTAAAA
TCAGTGGCGGTGCCGTCTGGCTCTAAGCGTAGTAAATCTCTCGCTATAGATGCCTGGTGGATGCTTGCCATAACCCCCAA
TTTTTACAGGTTGACCTCGGATCAGGTAGGGATACCCGCTGAACTTAA
>OTU_504
ACGCGATATGTAATGTGAATTGCAGACTTTGTGAATCATCGAATCTTTGAACGCACATTGCGCCCTCTGGTATTCCGGAG
GGCATACCTGTTTGAGCGTCAGTTCTCTCTCAAAAAAGATTTTATTTTTTTTGGTATTGCTCGTACTTTTCTTAAGTTGA
GTGAAATGAATTGGCAAGGCAGTTTTCTAGCTATCAACGTATTAGGTTTTACCATTTCGTTGGAAGAGCAAAAAGACAAG
CCGGGCGATATAACTGGGTTTTACCCAAATATTTGACCTCAAATCAGGCAGGACTACCCGCTGAACTTAA
>OTU_505
ATGCGATAAGTAATGCGAATTGCAGAATTCAGTGAGTCATCGAATCTTTGAACGCACATTGCGCCCTTTGGTATTCCGAA
GGGCATGCCTGTTCGAGCGTCATTATCAACCATCAAGCCTGGCTTGTCGTTGGACCTTTGGTCGTGTGACCGGTCCGAAA
GATAATGGACGGGTGCCTAGTAACCCTAGATGCAACGAGCTTTCTACAGCACGCATCGACGGGTCGGTAGCCCCGCCCCA
AACCCCATTTTTTCAGGTTGACCTCGGATCAGGTAGGAATACCCGCTGAACTTAA
>OTU_506
ATGCGATAAGTAATGTGAATTGCAGAATTCAGTGAATCATCGAATCTTTGAACGCACATTGCGCCCTGTGGTATTCCGCA
GGGCATGCCTGTTCGAGCGTCAGTACAACACTCAAGCCTCGCTTGGTCTTGGGCCTCGCCGGAAGCGGCGGGTCTTAAAA
TCAGTGGCGGCGCCTGTTGGGCCCTAAGCGTAGTAATACCCCTCGCTCCAGGGACCCGGCGGACGCTGGTCAGCAACCCC
CCAACTTTCTAAGTTTGACCTCGGATCAGGTAGGGATACCCGCTGAACTTAA
>OTU_507
GCGCGAAATGTAGTGTGAATCGCAGAACATTGTGAATCATCGAATCTTTGAACGCACATTGCGCCTCTCTTAACAGGGAG
GCATGCCTGTCTGAGTCTCATTTAATCTATAAGCCCTATCGGGTTTGTGCCTGGGCGTTCGCCTGACCGGCGTCGCCTCA
AAGTCATCTGTCTTATGAGCGGACGAGATCCTTTCGGACTGACCGTTTGTGGGACCCTAAATCTCTGATTTGAGCTCAGA
TCAGGTAGGACTACCGCCTGAACTTAA
>OTU_509
ATGCGATAAGTAATGTGAATTGCAGAATTCAGTGAATCATCGAATCTTTGAACGCACATTGCGCCCTCTGGTATTCCGGG
GGGCATGCCTGTTCGAGCGTCATTACAACCCTCAAGCTCTGCTTGGTATTGGGCCTCACCCGTCAGGGTGGGCCTTAAAA
TCAGTGGCGGTGCCATTCGGCTTCAAGCGTAGTAATTTTCTCGCTCTGGAGTACCGTTTGCGTGCCTGCCAGCAAACCCA
TATTTTTTAAAGGTTGACCTCGGATCAGGTAGGGATACCCGCTGAACTTAA
>OTU_510
ATGCGATACGTAATGTGAATTGCAGAATTCAGTGAATCATCGAATCTTTGAACGCACCTTGCGCCCCTTGGCATTCCGAG
GGGCACACCCGTTTGAGTGTCGTGAAATTCTCAAAAACCCTTCCTTTGGTGGAAAGGATTTTGGACTTGGAGGCCTTTTG
CTGGTTTCACCTTGAAGCGAGCTCCTCCCAAATGGATTAGTGGGGTCTGCTTTGCCGGTCCTAGACGTGATAAGATGTTT
CTACGTCTTGGGTTTCTGCACTGTACCTCTGCTTCTAACCGTCTCATTGACAATGATGGTGTTCCGGTCACCGCCGATTT
ATCGGTTGGGAGGCTTGACCCACAAAACGACCTTGACCTCAAATCGGGTGAGACTACCCGCTGAACTTAA
>OTU_511
GTGCGAAAAGTAATGCGATTTGCATGCTCTGTGAGTCATCGAATCTTTGAACGCATATGGCACCTCCCGGCCCTGCCGGA
GGGTATGCCTGTTTGAGAATCATATCCAAATATGTTCATCATTGATGGACGACCTGGGCATTCAGCAGTGATCGCCGTGA
ATACAAGTGTGTTGTCAAGACATCCTCGTTTGAGAATTAATGGCAATTGCAACCCCCCTCTCATGATCTCAAATCAGGCA
AGGCTACCCGCTGAACTTAA
>OTU_512
ATGCGATAAGTAATGTGAATTGCAGAATTCAGTGAATCATCGAATCTTTGAACGCACATTGCGCCCTCTGGTATTCCGGA
GGGCATGCCTGTTCGAGCGTCATAATAACCAAATCACCCTATGGTGGACTTGGAGCTGGCCGTCTGGCCTCTCTCAAAAT
TAGTGGCGGTGCTCTTAAAGCTCTACGCGTAGTAATTTTTCTCGCTATAGGGTCTTACTAGTACTTGCCAACAACCCCAA
CTTTCTAAGGTTGACCTCGGATCAGGTAGGGATACCCGCTGAACTTAA
>OTU_513
ATGCGATAAGTAATGTGAATTGCAGAATTCAGTGAATCATCGAATCTTTGAACGCACCTTGCGCTCCATGGTATTCCGTG
GAGCATGCCTGTTTGAGTGTCATGAATACTTCAACCCTCCTCTTTTCTAGTGAAAGAGAAGGTGCTTGGTTTCTGAGCGT
TTTGCTGGCCTCACGGTCGAGCTCGCTCGTAATGCATTAGCATCCGCAATCGAACTTCGGATTGACTTGGCGTAATAGAC
TATTCGCTGAGGAATTCTAATCTTCGGATTAGAGCCGGGTTGGGTTAAAGGAAGCTTCTAATCCTAATGTCTATATTTTT
AGATTAGATCTCAAATCAGGTAGGACTACCCGCTGAACTTAA
>OTU_514
ATGCGATAATTAATGTGAATTGCAGACTCAGTGAATCATCGAATCTTTGAACGCACATTGCGCCCTCTGGTATTCCGGGG
GGCATGCCTGTTCGAGCGTCATTACAACCCTCAAGCTCTGCTTGGTGTTGGGCTCGCCCTGTAGGGCCTGCCTCAAAGTC
AGTGGCGGCACCGTCTGACCCTAAGCGTAGTAATACTCGCCGCTTGTGGACTCAGCGCGTGGCCTGCCAGCCAACCCCCA
CCATCAAGGTTGACCTCGGATCAGGTAGGGATACCCGCTGAACTTAA
>OTU_516
ATGCGATAAGTAATGTGAATTGCAGAATTCAGTGAATCATCGAATCTTTGAACGCACATTGCGCCCTCTGGTATTCCGGA
GGGCATGCCTGTTCGAGCGTCATTACAACCCTCAAGCTCTGCTTGGTATTGGGCCTCACCGGCAACGGTGTGCCCTAAAA
TCAGTGGCGGTGCCATCTGGCTCTAAGCGTAGTAAATCTCTCGCTCTAGGTGCCCGGTGGACGCTTGCCAGCAACCCCCA
ATTTTTTACAGGTTGACCTCGGATCAGGTAGGGATACCCGCTGAACTTAA
>OTU_519
ATGCGATAAGTAATGTGAATTGCAGAATTCAGTGAATCATCGAATCTTTGAACGCACCTTGCGCTCCTTGGTATTCCGAG
GAGCATGCCTGTTTGAGTGTCATTAATATATCAACCTCTTCAGCTTTTTGCATGTTGAGTGTTGGATGTGGGGGTATTTT
TTGCTGGACTCTTGAATCTGAGGTCAGCTCCCCTAAAATGCATCAGCGAAACAATTTGTTTACCGCTCATTGGTGTGATA
ACTATCTACGCTATTGACGGTGAAGCATGTTTGGCTCCTAACAGTCCATTAACTTGGACAAACCTCTTATTAATGTGACC
TCAAATCAGGTAGGACTACCCGCTGAACTTAA
>OTU_520
ATGCGATAAGTAATGTGAATTGCAGAATTCAGTGAATCATCGAATCTTTGAACGCACATTGCGCCCTCTGGTATTCCGGG
GGGCATGCCTGTTCGAGCGTCATTACAACCCTCAAGCTCAGCTTGGTATTAGGCGTCGCCCGTAAGGGTGTGCCGTAAAA
TCAGTGGCGGTGCCATCTGGCTTCAAGCGTAGTAATTTTCTCGCTTAGAGGTTTAGGTGGTTACTTGCCAGCAACCCCAA
TTTTTTTTACGGGTTGACCTCGGATCAGGTAGGGATACCCGCTGAACTTAA
>OTU_521
ATGCGATAAGTAATGTGAATTGCAGAATTCAGTGAATCATCGAATCTTTGAACGCACATTGCGCCCGCCAGTATTCTGGC
GGGCATGCCTGTCCGAGCGTCATTTCAACCCTCGAACCCCTCCGGGGGTCCGGCGTTGGGGATCGGCCCTTACCGGCCGG
CCCCGAAATACAGTGGCGGTCTCGCCGCAGCCTCTCTTGCGCAGTAGTTTGCACACTCGCATCGGGAGCGCGGCGCGTCC
ACGTCCGTAAAACACCCAACTTCTGAAATGTTGACCTCGGATCAGGTAGGAATACCCGCTGAACTTAA
>OTU_522
GTGCGATACGTAGTGCGAGACGCACCTGTGAGTCATCGAGTCTTTGAACGCATTTTGCACTCGCAAGAGTACGTCTGGCT
GAGATGAGGATTGAGATATGCATGTATGCACAGTGTGGCATGGGGCTTGCTTCAGCCATCAAAGAGATGAGTCTGTTCGT
CCACTGGACACGACGTAGACGATGAGCACTCATCCTACTATTATCTTTCACTCAGCTCAGACGAGAGCACCCGCCGAACT
TAA
>OTU_523
GCGCGATAGGTATTGTGAATTGCAGAATTGTGAATCATCGAATTTTTGAACGCACATTGCACCCATTGGTATTCCGATGG
GTATACTTGTTTGAGCGTCATTTCATTCTCCTTTTTGGGGTTTTAGCTTGATTAAATCTGGCTGAATTATAGTGGTGTGG
CTACCAGACTACAACGTGATAGATATTTCGTTGGATGTGACTGGGATTGCTCACCTTAAAACAATTGTATAGACCTCAAA
TCAAGCAGGACTACCCGCTGAACTTAA
>OTU_524
ATGCGATAAGTAATGTGAATTGCAGAATTCAGTGAATCATCGAATCTTTGAACGCACATTGCGCCCTGTGGTATTCCGCA
GGGCATGCCTGTTCGAGCGTCAGTACAACACTCAAGCTTAGCTTGGTATTGAGCCACGTCCGCAAGGGCTGGCTTTAAAA
TCAGTGGCGGCGCCATCTGGCTCTCAGCGTAGTAATACTCCTCGCTCGTGAGTCTCGGTGGATGCTGGCCAGCAACCCCC
AATTTTCTAAGTTTGACCTCGGATCAGGTAGGGATACCCGCTGAACTTAA
>OTU_525
CTACGTTAATCAGTGTAAACTGCACAATAGCAGAACACTTGAACTTCGAACGCACATTGCGGCTAAAGGGTAACTCCTCT
AGCCTTATCTGCGTGAGGGCTGTATAGCGATACTAAACTCATGTTTAGGGAGTGATCACTTTACCGTGAGACTCCGAAGA
GAGAACCTCGCTAGTGGTCTCTGACTGCTGACGTCTCAGGCAGGCAAGACCACGGGTTAGCGAAGTCCCTAACACTCATC
GTGTTACTCACTCAACAGCCTCACGTCAGGTAAGATCACCCGCTGAACTTAA
>OTU_526
ATGCGATAATTAATGTGAATTGCAGAATTCAGTGAATCATCGAGTCTTTGAACGCACATTGCGCCCCCTGGTATTCCGGG
GGGCATGCCTGTCCGAGCGTCATTGCTGCCCTCAAGCACGGCTTGTGTGTTGGGCTTCCGTCCCTGGTAACGGGGACGGG
CCCAAAAGGCAGTGGCGGCACCATGTCTGGTCCTCGAGCGTATGGGGCTTTGTCACCCGCTCCCGTAGGTCCAGCTGGCA
GCTAGCCTCGCAACCAATCTTTTTTACCAGGTTGACCTCGGATCAGGTAGGGATACCCGCTGAACTTAA
>OTU_527
ATGCGATAAGTAATGTGAATTGCAGAATTCAGTGAATCATCGAATCTTTGAACGCACCTTGCGCTCCTTGGTATTCCGAG
GAGCATGCCTGTTTGAGTGTCATTAATATATCAACCCTTCACTTGTTGAGCGGTTTGGATGTGGGGGTTTGCCTGGCCTC
TTAAAAGGTTTTGGCTCCCCTAAAATGCATTAGCAGAACAACCCTGTTCATTGGTGTGATAAACTATCTACGCTATTGAA
TGTGAAGGGCAGTTTGGCTTTCTAACAGTCCTCGGACAAACTCATCATTAATGTGACCTCAAATCAGGTAGGACTACCCG
CTGAACTTAA
>OTU_528
GTGCGATATGTAGTGCGATTTGCATGAATCTGTGAGTCATCTAATCTTTGAACGCAACTTGCGCCTCGCCGAGGCATGTC
TGTTTGAGCGCCGCATACTCTATGCAGCAATGCGATGTGGTCCATGTCGACTAGACTGGGCCTAAACGGAGCCAGAGAAT
GGTCGGCGAGACTAGCCCGAGTGCTAAGCTAAGCATTGCATTCTTGGGCCTGGCTCGACGGCCACAATCTATCATCTATT
GGCCTCAAATCAGGCAAGACTACCCGCTGAACTTAA
>OTU_529
ATGCGAAAAGTAATGCGATTTGCATGAATCTGTGAGTCATCAAGTTTTTGAACGCACCTTGCACTCTTTGCTCAAGTAAA
GAGTATACCTGTTTGAGAATCGAATATACCATCGCCTCTAGATAGAGACGGACTTGGCCCTCACACTCGTGAGAGGGCTG
GAATATAGTAGGCTTGAACTAGGCGGGCTGCCTAGACATTGTGTGATAAGAGGGGAAACCTCATATTCGCAATGAGTCTA
GACATGTCCAACTGGATCTCAAGCCTCAAACAACCCATCTAAGACGCGATCTCAAATCAGGTAAGGCTACCCGCTGAACT
TAA
>OTU_530
ATGCGATAAGTAATGTGAATTGCAGAATTCAGTGAATCATCGAATCTTTGAACGCACATTGCGCCCTCTGGTATTCCGGG
GGGCATGCCTATTCGAGCGTCATTACAACCCTCAAGCTATGCTTGGTATTCGGTCCTGCCTGCTAGGCAGGCTGTAAAAT
CAGTGGCGGTGCTATTTGGCTCCAGGCGTAGTAAATCATGTCGCCTTGGATGTTCGAATACGTGCCTGCCAGTAATTATC
ATTTAACAGGTTGACCTCGGATTAGGTAGGGATACCCGCTGAACTTAA
>OTU_531
GTGCGATAAGCAATGCGAATTGCAGAACCGTGAGTCATCAGATTTTTGAACGCAACTGGCGCCGGCTGGTTCTCCAGTCG
GCATGCTTGTTTCAGTGTCTTGTTTTCTCCTCACCCAAACCTTAATGCGAGAGATACCCTTCTCTTGTTAAACAGGAAAG
CACTCTGCGCTCTGCAGGCGGCTTCGTAGACTCGTTCTTGAAGCTGCGCTCAATGCTGTCGTCACATTTCTCAAAGTGTG
AACTCATTGAGAGTAGAGGCATGAAGCTTCGGCTTCCAGTGCTTAGTCACACAAACTTTCTTTGCATCTGAAATCAAGCA
GGATCACCCGCTGAACTTAA
>OTU_532
ATGCGATACGTAGTGTGAATTGCAGAATTCCAGTGAATCATCGAATCTTTGAACGCACCTTGCGCCCGTTGGTATTCCGA
CGGGCATGTCTGTTTGAGTGTCGCCAACCCTTCTCAACCCCTGCCTTGTTTGTCACGAATGAGGAAAAGTGGGCTTGGAG
CATGACCGTGTGTCGGGTCAACCGACTCGGTTGGAATACAAGAGCCTGCCAAAACGGAATTTTCATAAGCTCGACGTGAT
AATTCATCGTGGTGCGACGGAAGTTCTCGACAAGGTGGCTTATCACCAAATACCCATTTTGACCTCAAATCAGGCAGGAT
TACCCGCTGAACTTAA
>OTU_533
ACGCGATATGTAATGTGAATTGCAGACTTTAGTGAATCATCGAATCTTTGAACGCACATTGCGCCCCGTGGTATTCCGCG
GGGCATACCTGTTCGAGCGTCATTACAACCTCTCCAGCTCTGCTGGGTCTTGGGGCTTGCCTTCCTGGCATCCCTTAAAA
CTAGATGCGGCGCCGCGTGGCTCTAAGCGTAGTACTTTTCTCGCTTCTGGGTCCGCTGTGGTGCCTGCTACATAACCCCA
ACTTTCTATGGTTGACCTCGAATCAGGTAGGGATACCCGCTGAACTTAA
>OTU_534
ATGCGATAAGTAATGTGAATTGCAGAATTCAGTGAATCATCGAATCTTTGAACGCACATTGCGCCCCCTGGCATTCCGGG
GGGCATGCCTGTTCGAGCGTCATTACACCAATCAAGCCTGGCTTGGTATTGGGCGACGGGGCCGTCACACGCCCCGCGCC
CCAATGACTCCCCGGCGGGACGGACTGTATCTCAGCGTTGTGCAAATGTCGCTGGCGATTTACGGGACGGCCGTGCCGTG
AAAACCTCATTTTATCAGGTTGACCTCGGATCAGGTAGGGATACCCGCTGAACTTAA
>OTU_535
ATGCGATAAGTAATGCGAATTGCAGAATTCCAGTGAGTCATCGAATCTTTGAACGCACATTGCGCCCTTTGGTATTCCGA
AGGGCATGCCTGTTCGAGCGTCATTATCACCCCTCAAGCCCTGTGCTTGGTGTTGGACGGCTTGGTCGCGTCACCGCGAC
TCCTCCTAAAGACAATGACGGCGGCCTGTGGTTCCCCCGGTACACTGAGCTTTTAGTTGAGCACGTATTGGATAAGGGCA
CCCGGGACCCGGTCTTCTCCCTTCACCGGGAAATTTTTCAATGGTTGACCTCGGATCAGGTAGGAATACGCGCTGAACTT
AA
>OTU_537
ATGCGATAAGTAATGTGAATTGCAGAATTCAGTGAATCATCGAATCTTTGAACGCACATTGCGCCCTCTGGTATTCCGGG
GGGCATGCCTGTTCGAGCGTCATTACACCACTCAAGCTCAGCTTGGTATTAGGTCTCACCTGCTAAAGGCGGGCCGTAAA
ATCAGTGGCGGTGCCATCTGGCTTCAAGCTTAGTAATTATTCTAGTTTAGGAGTACCAGGTGTGTGCCTGCCAGCAACCC
CAATTTTTTTAAGGTTGACCTCGGATCAGGTAGGGATACCCGCTGAACTTAA
>OTU_539
ATGCGATAAGTAGTGTGAATTGCAGAATTCAGTGAATCATCGAATCTTTGAACGCACATTGCGCCCTTTGGTATTCCAAA
GGGCATGCCTGTTCGAGCGTCATTTGTACCCTCAAGCTTTGCTTGGTGTTGGGCGTTTTTGTCTCGGGTCCGCCCCAAGA
CTCGCCTTAAAATCATTGGCAGCCGGCCTACTGGTTTCGGAGCGCAGCACATTTTTGCGCTTTGTCCAGTCGTGGTCTGC
GTCCATGAAGCGAATATTTTCAACGTTTGACCTCGGATCAGGTAGGGATACCCGCTGAACTTAA
>OTU_540
GTGCGAAAAGTGATGCGATTTGCATGAATCTGTGAGTCATCTAGTTTTTGAACGCAAATGGCACTCTTGTGTAAGCAGGA
GTATGTCTGTTTGAGAATCCCAAAACCGATCAACACCTGTGGGGGTTGGCACTGGCGTTCCGTGCAGTAATGTGCGGTTT
GCTTGAATGAATTCAGGTTGATGGGCTCCGGCTGAGCTCCAAATGTGCTAAAAGACTGTGGTCTTTCGTCATTTGGGTGC
GTAGTTGTAAAGCTCTACTCAACAACCTTTATAAACATATCAATTAGGATCTCAAATCAGGCAAGATTACCCGCTGAACT
TAA
>OTU_541
ATGCGATAAGTAATGTGAATTGCAGAATTCAGTGAATCATCGAATCTTTGAACGCACCTTGCGCCCTTTGGCTATTCCGA
AGGGCATGCCTGTTTGAGTATCATGAACACCTCAACTCTCATGGTTTGCCATGACGAGCTTGGACTTTGGAGGTTTTGCT
GGCGTAACGTTCGGCTCCTCTCAAATAAATCAGCTTTCCAGTGTCTGGTGGCATCACAGGTGTGATAACTATCTACGCTT
GTGGTCGTCTTCTGGGTAACCTTCAGTGATGGAGGTTCGCTGGAGCTTATAAACGTCTCTCCTCAGCGAGGACAGCTTTT
TTAACGTTCGATCTCAAATCAGGTAGGACTACCCGCTGAACTTAA
>OTU_542
GTGCGATATGTAGTGCGATTTGCATGAATCTGTGAGTCATCTAATCTTTGAACGCAACTTGCGCCTTTTACGAGGCATGT
TTGTTTGAGTGCCGTAATCCTCTGCAGCAATGCGATTTGACTCGAGTCTTTGTTGACCGAGTTTAAACAAAGCTAGAGGA
TGGTCAGTTTGGACTAGTCCGAGTGCTAAGCATTCTTGGGTCTGGGACAGATTGGTCATTAAATCTATCTTTTTCATTTG
GCCTCAAATCAAGCAAGACTACCCGCTGAACTTAA
>OTU_543
ATGTGATAAGTAATGTGAATTGCAGAATTCAGTGAATCATCGAATCTTTGAACGCACCTTGCGCTCCCTAGTATTCTGGG
GAGCATGTCTGTTTGAGTGTCATGAACTCTTCAACCCTCCAGTTTCTTGTAGACTGATTGGTGTTTGGATTTTGAATGCT
GCTGGTCTTCGGACGTAGCTCATTCGTAATATATTAGCATCTCTAATTCGAATTCGGATTGACTCAGTGTAATAGACTAT
TCGCTGAGGACACTTTTATTAGTGGCCGAATAAGATAATTGTAGAAGCTTCGAACCTCTATAGTCAACTTTAGATTAGAC
CTCAGATCAGGCAGGATTACCCGCTGAACTTAA
>OTU_544
ATGCGATACGTAGCGCGAAACGCAAGTTTTGGAGCGCTGAATCTTTGAATGCACATTGCGCCATTCGGCTTTGCCGTCTG
GCACGTCTGGCTCAGGGTTGACAAACTAAACAACTGCCTTGTTGTCTTTCTTGTCGTTCGTTCAATTATGTGGCTCTAAT
CAAGCTCGTCAATAATTGTTCGTCCATATGGACTAAAGTGGTGCAACTCGTTGACTTGAGATCGGTCTGCGTCGACTAGA
TCTCTCGTCACTCTCAGCGAAAGAGAGTTAGATGTGCCTGCTTCAATCAACCTGAGCTCAGACGTGATTACCCGCTGAAC
TTAA
>OTU_545
ATGCGATAAGTAATGTGAATTGCAGAATTCAGTGAATCATCGAATCTTTGAACGCACATTGCGCCCTGTGGTATTCCGCA
GGGCATGCCTGTTCGAGCGTCATTTCAACCAATCAAGCTTAGGCTTGGTCTTGGGGTATGCGGGTTTCCGCAGCCTCTAA
AATCAGTGGCGGTGCTAGTTAGCTCTGAGCGTAGTAATACTCCTCGCTATAGAGCCTAGGTAGTGTCTTGCCAGCAACCC
CCCCCTTTTTTTCAGGTTGACCTCGGATCAGGTAGGGATACCCGCTGAACTTAA
>OTU_546
ATGCGATAAGTAATGTGAATTGCAGAATTCAGTGAATCATCGAATCTTTGAACGCACATTGCGCCCTTTGGCATTCCGAA
GGGCATGCCCGTTCGAGCGTCATTACACCAATCAAGCCTCGCTTGGTATTGGGCGTCGGGAGACCCCGCGCCCCCAATTC
ATCGGCTGGACGGTTCGAATCTCAGCGTTGTGGTTATTCAATTCGCTGGCGAGGACGACCGGACGCGCCGTTAAACCTTT
ACTATAGGTTGACCTCGGATCGGGTAGGGATACCCGCTGAACTTAA
>OTU_548
ATGCGATAAGTAATGTGAATTGCAGAATTCAGTGAATCATCGAATCTTTGAACGCACATTGCGCCCTCTGGTATTCCGGG
GGGCATGCCTGTTCGAGCGTCATTACAACCCTCAAGCTCAGCTTGGTATTAGGCGTCGCCCGTGAGGGCGTGCCGTAAAA
TCAGTGGCGGTGCCATCTGGCTTCAAGCGTAGTAAATCTCTCGCTTAGAGGTCTGGATGGTTGCTTGCCAGCAACCCCAA
TTTATTTTACTGGTTGACCTCGGATCAGGTAGGGATACCCGCTGAACTTAA
>OTU_549
ATGCGATACGTAATGTGAATTGCAGAATTCAGTGAATCATCGAATCTTTGAACGCACATTGCACTCCTTGGTATTCCGAG
GAGTATGCCTGTTTCAGTATCATGAGCACTCTCACATCTAATCTTTGTTGGTTAAGATTGTGGAATTGGGATGCGCCAAT
TGTTATTGATTGGCCCTCCTAAAATGTAGCTCTTGACTGTGGACTACTACAGTAGTTTGGCTTAATAGTTTTGACACTTG
TTTGTCAAATCTTTGGCTACATTTACTTTGGTCCATGCAGTCTTGATATACAGAAAACTCAAATACAACTTTGATCTGAA
ATCAGGTAGGGCTACCCGCTGAACTTAA
>OTU_550
ATGCGATAAGTAATGTGAATTGCAGAATTCAGTGAATCATCGAATCTTTGAACGCACCTTGCGCCCTTTGGTATTCCGAA
GAGCATGCCTGTTTGAGTGTCATGAAACTATCAACCCTGACTTGGTTTACTCCTCGTCTTGGATTGGACTTGGGTGTTTG
CTGCTGCATAAGCTGCTCGCCTTAAAAGGATTAGCTGGACTCGCTTTGCGATGAGGTTTGACTCGGCGTAATAAGTTATT
TCGCTGAGGACATCTTCGGATGGCCCCGTTGCTTTGCACACGTCTGCTTTCTAACTGTGTTCCCTTTGTTGGGACTATAC
TTTATTCATTTGGCCTCAAATCAGGTAGGACTACCCGCTGAACTTAA
>OTU_552
ATGCGATAAGTAATGCGAATTGCAGAATTCAGTGAGTCATCGAATCTTTGAACGCATATTGCGCCCTTTGGTATTCCGAA
GGGCATGCCTGTTCGAGCGTCATTATCAACCATCAAGCCTGGCTTGTCGTTGGACCTTTTGGTCGTCGAGACCGGTCCGA
AAGATAATGGACGGGCGTCTGGTGGCCCCCGATGCAACGAGCTCTTTTAAACAGCACGCATCGGTGCGGTCGGCAGGCCC
GCCCCAAACCTCAATTTTTCAGGTTGACCTCGGATCAGGTAGGAATACCCGCTGAACTTAA
>OTU_553
ATGCGATAAGTAATGTGAATTGCAGAATTCAGTGAATCATCGAATCTTTGAACGCACCTTGCGCCCCTTGGTATTCCGAG
GGGCATGCCTGTTTGAGTGTCATTAAATTCTCAAACTCACATTTATTTGTGATGTTTGGATTGTTGGGGGTTGCTGGCTG
TAACAAGTCGGCTCCTCTTAAATGCATTAGCAGGACTTCTCATTGCCTCTGCGCATGATGTGATAATTATCACTCATCAA
TAGCACGCATGAATAGAGTCCAGCTCTCTAATCGTCCGCAAGGACAATTTGACAATTTGACCTCAAATCAGGTAGGACTA
CCCGCTGAACTTAA
>OTU_554
ATGCGATACGTAATGTGAATTGCAGAATTCAGTGAATCATCGAATCTTTGAACGCAACTTGCGCTCCTTGGTATTCCATG
GAGCATGCCCGTTTGAGTGTCACGATAACCCTCATTCATGTGATTTAACGATCACATGAATGGATTTGGGTGTTGCCGTA
ACCGGCTCACCTTGAAATGAATTAGCTTTGCGCCCATTAGCGTGCTCGGTGTGATAATTATCATTCGCCTTAGGCCGCTT
CCAGTGACGCTGCTTCTAATGGTCCCTTGTGGACAACAAATCTAAAGCATTGGCCTCAAATCGGGTAGGACTACCCGCTG
AACTTAA
>OTU_555
ATGCGATAAGTAATGTGAATTGCAGAATTCAGTGAATCATCGAATCTTTGAACGCACATTGCGCCTTTTGGTTATTCCAT
AGGGCATGCCTGTTCGAGCGTCATTAAAACCCTCAAGCCTAGCTTATCGCTGGTTTGGTCTTGGGCACCGTCTCTCGGGA
CGCGCCTCAAATGCAACGGCGACACTGCCTGCTTCAAGCGTTTAGGAAACTTCTCCGCTATGAATGTCTGGGAGCTGTCC
GCCCCTCAAACAAAATTTTTATCGTTTGACCTCGGATCAGGTAGGGATACCCGCTGAACTTAA
>OTU_556
ATGCGATAAGTAATGTGAATTGCAGAATTCAGTGAATCATCGAATCTTTGAACGCACCTTGCGCCCCTTGGTATTCCGAG
GGGCATGCCTGTTTGAGTGTCATTAAATTCTCAACCTTACTAGCTTTTGCTATGTAATGGCTTGGATATGGGGGTCTTTT
GCTGGTTTCGAAAGGAATCTGCTCCCCTTAAATGCATTAGCCGGTGCCCCGCGTGGACCGTCTATTGGTGTGATAATTAT
CTACGCCGTTAGACGTCTGCTTTAAATGGGTTGTGCTGCTTCTAATCGTCCTCTTAGGACAATTATTGACCATTTGACCT
CAAATCAGGTAGGACTACCCGCTGAACTTAA
>OTU_558
ATGCGATAAGTAATGTGAATTGCAGAATTCAGTGAATCATCGAATCTTTGAACGCACATTGCGCCCGCTAGTATTCTGGC
GGGCATGCCTGTCTGAGCGTCATTTCAACCCTCAAGCAACCTCTGCTTGGTGTTGGGGATCGGCCGTTAAAAGCCGTCCC
CTAAATCTATTGGCGATCTCGCTGTAGCTTCCTATGCGTAGTAGTAACATCTCGCATCTGGAGAGCGGCGCGGTCAAGCC
GTAAAACACCCCACTTTTTTCAGGTTGACCTCAGATCAGGTAGGAATACCCGCTGAACTTAA
>OTU_559
ATGCGATAATTAATGTGAATTGCAGAATTCAGTGAATCATCGAATCTTTGAACGCACATTGCGCCCCCTGGTATTCCGGG
GGGCACGCCTGTCCGAGCGCCATTACACCCCCCAAGCCTCGCTTGATGTTGGGTCATGGTACGCTACCAGACCTCAAACC
TTTAGGCGCCCCCCGCTGGCCGCGAGCGTAGCAAGAATTTCATTCCTCGCTCCGCGTGCCCAGTGGGAAGGCCGCCTCTG
AAACTCATTTTACACGGTTTGGCCTCGGATCAGGCGGGGATACCCGCTGAACTTAA
>OTU_560
ATGCGATAAGTAATGTGAATTGCAGAATTCAGTGAATCATCGAATCTTTGAACGCACATTGCGCCCTTTGGTATTCCGAG
GGGCATGCCTGTTCGAGCGTCATTTGACACCTCAAGCTCTGCTTGGTATTGGGTTGCGGCCTGTCGGGCCCACCCGTAAC
TCGTTGGCGGTAACCGCCGGCTCTGAGCGTAGCAGAAAACTCGCTTGGGGGCCTGTGGGTGCCGTCAGAAACATCCAAAC
CTTAAAGTTTGACCTCGGATCAGGTAGGGATACCCGCTGAACTTAA
>OTU_561
ATGCGATAAGTAATGTGAATTGCAGAATTCAGTGAATCATCGAATCTTTGAACGCACATTGCACCCTCTGGTATTCCAGG
GGGTATGCCTGTTCGAGCGTCATTGCAACCCTCAAGCACTGCTTGGTATTGGATGCTACCACATGGTGCGTCTCAAAAAT
ATTGGCAGTGGCATTCAGCTTCTAGCGTAGTACTTTTTCTCGCTTAGGAGTCTTTTGAGTGTCTTACTGCTAGAATCCTC
TAATTCATCACAAAGGTTGACCTCGGATCAGGTAGGGATACCCGCTGAACTTAA
>OTU_562
GTGTCATAAGTAATGTGAATTGCAGAATTCAGTGAATCATCGAATCTTTCAACGCACCTTGCGCTCCCTGGTATTCCGGG
GAGCATGCCTGTTTGAGTGTCATGAACTCTTCAACCCACCAGTTTCTAGTAGACTGTGTGATGTTTGGATCTTGAGCGTT
GCTAGTCTGACTAGCTCGTTCGTAATATATTAGCATCTCTAATTCGACTTCAGATTGACTCGGTGTAATAGGACTATTCA
CTGAGGACACTTTTATTAGTGGCCGTATCAGAACCAGCAGAAGCTTCCAACTACTTTGATTTAGACCTCAGATCAGGCAG
GATTACCCGCCGAACTTAA
>OTU_563
CTGCGATAAGCAATGCGAAAAGTAGTTTCTCGTGAGACATCGGGTTCTTGAATGCAACTGGCACGTCTTCGGACGTACGC
CTGGTTGAGGGTCTATTGACGCACTCTGCAAGGGAAGTGGGCTGGCAGCTTGCCTACCTGAAAGGCAGCGTACTGTTTAC
AGCCGTTTGGTGTGAGTCGGGCGGACAGGTAAGCAGCGTCTTGTTTATAGCAAACGAGCCATTATTCGTAGACCTCAACT
CAGGCGGGATCACCCGCTGAACTTAA
>OTU_564
ATGCGATACGTAATGTGAATTGCAGAATTCAGTGAATCATCGAATCTTTGAACGCACCTTGCACTCTTTGGTATTCCGAA
GAGTATGTCTGTTTGAGTGTCATGAAACTCTCAACCCCCTTGTTTTGTAATGAGACGAGCGTGGGCTTGGATTATGGCTG
CTGCCGGCTTTCATTAGTCGACTCGGCTGAAATACACGAGCTACCCCGATTTCTATTAGAGAAACAAGCGGCTTGACTCG
GCGTAATAACATATTTCGCTGAGGACGTTACATTCTCTAAGTAAAAAGAATCTTAGTGGTGCTTCTAATGCGTCTGTTGA
GTCAGACACCTTAAGCTTTAGACCTCAAATCAGTCAGGACTACCCGCTGAACTTAA
>OTU_565
ATGCGATAAGTAATGTGAATTGCAGAATTCAGTGAATCATCGAATCTTTGAACGCACATTGCGCCCCCTGGTATTCCGGG
GGGCATGCCTGTTCGAGCGTCATTATGACCAATCCCGCAAGGGGTCTTGGGGTCCGCGGTTCGCTGCGGCCCTTAAAATC
AGTGGCGGCGCCAGCGGTGCTCTCAGCGTAGTAATACTCCTCGCTCGGGAACCACGGTGGATGCTTGCCAGCAACCCAAC
TATTTCAAAGGTTGACCTCGGATCAGGTAGGGATACCCGCTGAACTTAA
>OTU_566
ATGCGATAAGTAGTGTGAATTGCAGAATTCAGTGAATCATCGAATCTTTGAACGCACATTGCGCCCCTTGGTATTCCAGG
GGGCATGCCTGTTCGAGCGTCATTTGTACTCTCAAGCCTTGCTTGGTGTTGGGTGCTTGTCTTTGCTTTGCAAAGACTCA
CCTCAAATATATTGGCAGCCGATAAATTGGTTTGAAGCGCAGCACAATTGCAATTTAAGCCCTTTTATTAGCATCCAAGA
GACATTCTTACACTTTTGACCTCGAATCAGGTAGGGATACCCGCTGAACTTAA
>OTU_567
ATGCGAAACGTAATGTGAATTGCAGAAACACCGTGAATCATCGAATTCTTGAACGCACCTTGCGCCGCCTGGTACTCCGG
TCGGCATGCTTGTTTGAGTGTCGCGATCCTGTCACCCCAATCGGGTGGACCGTGGCTGTGGCTGACTGACCTTGGCCCGG
CCGAAATGCATGCGGAGCAATACTGCGCAACCGTGACTGACGTTGTAGACCCTCGTTGGCGCGCGAGCGTGGGCTTCCAA
GCTTACTCTTCGACCTCAAATCAAGCAAGATTACCCGCTGAACTTAA
>OTU_568
ATGCGAAACGTAATGCGAACTGCATAACTCTGTGAGTCATTGAATCTTTGAACGCACATGGCGCTCATGAAAGTGAGCAT
ACCTGTTTGAGTGTTAGAGGTCAGAGTATTGATTCGGGTGAATCAGATGTGGGGATTCGCAGCGATTGGATCCCTGAAAA
GCAGTAGTGTGGAGATTGCAGAATATTGTGCAATCCGTGTGGTAGAGACGCTAGTCTTGGATCATGGCATTGCGCAATGT
TCATCAATAATATCACTAACTAATGACAACCCCATAACAATTCTAAACCTCAAATCAGGCAAGACTACCCGCCAAACTTA
A
>OTU_569
ATGCGATAAGTAATGTGAATTGCAGAATTCAGTGAATCATCGAATCTTTGAACGCACATTGCACCCTCTGGTATTCCAAG
GGGTATGCCTGTTCGAGCGTCATTACAACCCTCAAGCACTGCTTGGTTTTGGATGTTACCATTGTGGTGCATCTCAAAAG
TATTGGCAGTAGCATTCAGCTTCTAGCGTAGTAGATTTCCTCGCTTTGGAGTTGAAGTGTCTAATTGCTAGAACCCTTAA
TTTGTCAAAGGTTGACCTCGGATCAGGTAGGGATACCCGCTGAACTTAA
>OTU_570
ATGCGATAAGTAATGTGAATTGCAGAATTCAGTGAATCATCGAATCTTTGAACGCACATTGCGCCCCCTGGTATTCCGGG
GGGCACGCCTGTTCGAGCGCCATTTCAACCCTCAAGCCTCGCTTGGTGATGGGCCCCGCCCAAGGGCGGGCCCGAAACCC
GTAGGCGTCGACGACCGGCTCCAAGCGTAGCAAGACCCTCGCTTGGGTGCCCGGCCGGCGGCCGCCCGGACGAAACTTTC
ACAAGGTTGGCCTCGGATCAGGCGGGGATACCCGCTGAACTTAA
>OTU_571
ATGCGATAAGTAATGTGAATTGCAGAATTCAGTGAATCATCGAATCTTTGAACGCACATTGCGCCCTCTGGTATTCCGGA
GGGCATGCCTGTTCGAGCGTCATTACAACCCTCAAGCTCTGCTTGGTATTGGGCCTCGGGCGTCAGCCCGTGCCTTAAAA
TCAGTGGCGGTGCCACCTGGCTCTGAGCGTAGTAAATCTCTCGCTATAGATGCCCGGTGGATACTGGCCAGAACCCCAAA
TTTTATTATGGTTGACCTCGGATCAGGTAGGGATACCCGCTGAACTTAA
>OTU_572
ATGCGATACGTAATGTGAATTGCAGAATTCAGTGAATCATCGAATCTTTGAACGCATCTTGCGCTCTCTGGTATTCCGGA
GAGCATGTCTGTTTGAGTGTCATGAATTCTTCAACCCAATTGTTTATTAAAAGCAGTTGGTGTTTGGATTCTGAGCGCTG
CTGGCTTCGGCCTAGCTCGTTCGTAATACATCAGCATCCCTAATACAAGTTTGGATTGACTTGGCGTAATAGACTATTCG
CTAAGGATTCAATGTTTACATTGAGCCAACTTAATTAAGGAAGCTTCTAATTGAAAAGTCTACCTTTAGATTAGATCTCA
AATCAGGCAGGATTACCCGCTGAACTTAA
>OTU_574
GTGCGATAACTAGTGTGAATTGCATATTCAGTGAATCATCGAGTCTTTGAACGCATCTTGCGGTCGTTGGTATTCCAACG
ACCACGCCTGTTTCAGTATCAAAAACACCCCACATTCATAATTTTATTATTATTGAATGGTTTTGGGAGTCTACCGGCTT
TAGTGTCGGTTCTCCTTAATAATATTTGGCCAAGGTTGTTCTTTCTGTCTTGCCTGAACTTTTTTTTAATTTAAAAGATT
GTTCTTGCTATTTTGTACAGAGGGTTTCAATATCGTGGGCCCACCAAATAATTTTTTTAATTTTGATCTGAAATCAGGCG
GGATTACCCGCTGAACTTAA
>OTU_576
ATGCGATAAGTAATGTGAATTGCAGAATTCAGTGAATCATCGAATCTTTGAACGCACATTGCGCCCTCTGGTATTCCGGG
GGGCATGCCTGTTCGAGCGTCATTACAACCCTCAAGCTCAGCTTGGTATTGGGCTCGCCCTTCATGGGCCTGCCTTAAAA
TCAGTGGCGGCTCCGTCCAGTCTCAAGCGCAGTAATACTCGCCGCTTGTTAGGCTTGGTCGGCGGTTTGCTAACAACCCC
CAATTTTACAAGGTTGACCTCGGATCAGGTAGGGATACCCGCTGAACTTAA
>OTU_577
GGCGCGATAGCTGATGCGACGCGCACAATGTGAGTCATCGAGTCTTTGAACGCAACTTGCACTTGGCGCGAGCCGAGTAT
GCCTGTTTGAGCGCGGGGAAGAATGGTCAAGTCACTTGGCCGATTGGCGCATAGTCTTGCGCCGAAAAGCATCTGCAAGC
GGTCGAGCGTTGAATCTTCTCGACCAGTGCAAACACACACTTCCGCCTCAAATCAGGCAAGACAACCCGCCGAACTTAA
>OTU_578
ATGCGATAAGTAATGTGAATTGCAGAATTCAGTGAATCATCGAATCTTTGAACGCACATTGCACCCCCTGGTATTCCGGG
GGGTATGCCTGTTCGAGCGTCATTGCAACCCTCAAGCACTGCTTGGTGTTGGGTGTCACCACTGTGGTGCATCTCAAAAA
TATTGGCGGTGGCATTCAGCTTCTAGCGTAGTAATCTTCTCGCTTCGGAGCTTGGGTGTCTGACTGCTAGAACCCCTAAT
TTATCAAGGTTGACCTCGGATCAGGTAGGGATACCCGCTGAACTTAA
>OTU_579
ATGCGATAAGTAATGTGAATTGCAGAATTCAGTGAATCATCGAATCTTTGAACGCACCTTGCGCCTTTTGGCATTCCGAA
AGGCACACCTGTTTGAGTGTCGTGTAACCCTCAACCTCACCCTTTGAAGGGCTGCAGGCTTGGATGTTGAGTGTTGCTGC
GGTATGCAGCTCACTTTAAATGCATGAGCATTCCCTTTACTGCTCGGATTGACTCGGCGTAATAACATGTCCGTTGAGGA
TGCCTATCCGGCGGCCGGAAAGTAAGGGTGGCTACTAATGGCTCTAGCGCGTTTGTACTTTAGACCTCAGATCAGGTGGG
ACTACCCGCTGAACTTAA
>OTU_580
ATGCGATAAGTAATGTGAATTGCAGAATTCAGTGAATCATCGAATCTTTGAACGCACCTTGCGCCCTTTGGTATTCCGAA
GGGCATGCCTGTTTGAGTGTCATGAAACCTCACTCCACTTGGGTTTTTGCCTGAGTGGTAGTGTATTGGGTGTTGCCTTG
CCAAAGGCTCGCCTTAAAAGAATAAGCACCTTGGATGTAATACGTTTCATCCTTCTGGGTGGCTAATAACCCCACATATC
TCATGATCTGGCCTCAAATCAGGTAGGGCTACCCGCTGAACTTAA
>OTU_581
ATGCGATAAGTAATGTGAATTGCAGAATTCAGTGAATCATCGAATCTTTGAACGCACCTTGCGCTCCTTGGTATTCCGAG
GAGCATGCCTGTTTGAGTGTCATTAATATATAATCAACCCTCTTGTTTGAGTGGCTTGGATGTGGGGGCTTGCTGGCCTC
TTAAAAGGTTCAGCTCCCCTGAAATGCATTAGTGGAACGACCTGTTCATTCATTGGTGTGATAACTATCTACGCTATTGA
ACGTGAGGCAGTTCAGCTTTCTAACTGTCCTTGGACAATTCATTGTTGTATGTGACCTCAAATCAGGTAGGACTACCCGC
TGAACTTAA
>OTU_582
ATGCGATAAGTAATGTGAATTGCAGAATTCAGTGAATCATCGAATCTTTGAACGCACATTGCGCCCCGTGGTATTCCGCG
GGGCATGCCTGTTCGAGCGTCATTACACCACTCAAGCCTCGCTTGGTATTGGGCGACGCGGTACGCCGCGCGCCTCGAAT
CTCTCGGCTGGTTCGAATCGTCCCTCAGCGTTGTGGAAACTATTCGCTAAAGGTGCGCGTTTCGGTCACGCCGTTAAACA
AACCAACTCGTTAAAGGTTGACCTCGGATCAGGTAGGGATACCCGCTGAACTTAA
>OTU_583
GTGCGATATGTAGTGCGATTTGCATGAATCTGTGAGTCATCTAATCTTTGAACGCAACTTGCGCCTCTTACGAGGCATGT
CTGTTTGAGTGCCGTAATCCTCTGCAGCAATGCGATTTGACTCTTGTCTTTGTTGACCGAGTTTAAAGGGAGCTAGAGGA
TGGTCAGTTTAGACTAGCCCGAGTGCTAAGCATTCTTGGGTCTAGCGCTGGATTGCTCATTTCATCTATTTTTATTTTGG
CCTCAAATCAGGCAAGACTACCCGCTGAACTTAA
>OTU_584
ATGCGATAAGTAATGTGAATTGCAGAATTCAGTGAATCATCGAATCTTTGAACGCACCTTGCGCTCCTTGGTATTCCGAG
GAGCATGCCTGTTTGAGTGTCTTGAAGTCATCAACCCCTGCCGTTTCGTGCGGTTGCGGGTTGGATCTGGGGGCTTGCTG
CCGAGAGGTGGCTCCCCTCAAATGCATCGGTTGGGCCTGTGGGTCGAACTCGATTGGGCGTTGTATTATCCTCGCTTTAA
CGAGATGTTCCCCTTCTTGTGCCCCTCCACGACCTGCCTTATGAGTGGCGGTCAAACAAACTTTGAAATTCTGACCTCAA
ATCAGGTAGGACTACCCGCTGAACTTAA
>OTU_585
ATGCGATAAGTAATGTGAATTGCAGAATTCAGTGAATCATCGAATCTTTGAACGCACATTGCGCCCCTTGGTATTCCGGG
GGGCATGCCTGTTCGAGCGTCATTTCAACCCTCAAGCTCTGCTTGGTATTGGGCCCCGCTGGCAACGGCGGGCCTTAAAG
ACAGTGGCGGTGCCCTGAGGCCCTGAGCGTAGTACATCTCTCGCTACAGGTCCCTGAGGGTCACTGGCCACCAACCCCAA
TTTTTACTATGGTTGACCTCGGATCAGGTAGGGATACCCGCTGAACTTAA
>OTU_586
ATGCGATAAGTAATGTGAATTGCAGAATTCAGTGAATCATCGAATCTTTGAACGCACATTGCGCCCTTTGGTATTCCGAA
GGGCATGCCTGTTCGAGCGTCATTATAACCACTCAAGCCTGGCTTGGTATTGGAGTTCGCTATCGGCGTCTCCTAAAATC
AGTGGCGGTGCCTGTCGGCTCTACGCGTAGTAATACTTCTCGCTATAGAGTTCCGGCAGGTTACTTGCCAGCAACCCCCA
ATTTTTTCAGGTTGACCTCGGATCAGGTAGGGATACCCGCTGAACTTAA
>OTU_587
ATGCGATAAGTAATGTGAATTGCAGAATTCAGTGAATCATCGAATCTTTGAACGCACATTGCGCCCCTTGGTATTCCGAG
GGGCATGCCTGTTCGAGCGTCATTTACACCACTCAAGCCTGGCTTGGTATTGGGGTTCGCACACCAGCGGCCCTTAAACG
CAGTGGCGGCGCCGGTTGGCTCTTCGCGTAGTAATTCTCTCGCGATAGGGCCCCCCGGTGGCTTGCCAGCAACTCATACT
ATCAAGGTTGACCTCGGATCAGGTAGGGATACCCGCTGAACTTAA
>OTU_589
ATGCGATAAGTAATGTGAATTGCAGAATTCAGTGAATCATCGAATCTTTGAACGCACATTGCGCCCTCTGGTATTCCGGG
GGGCATGCCTGTTCGAGCGTCATTACAACCCTCAAGCTCTGCTTGGTATTAGGCATCACCTGCTACAGGCGTGCCTTAAA
ATCAGTGGCGGTGCCATTTGGCTCCAAGCGTAGTAATTTCTTCGGCTTAGGAGTACCAATTGCGTGCCCGCTAGAAATAC
CCAATTTATCAAAGGTTGACCTCGGATCAGGTAGGGATACCCGCTGAACTTAA
>OTU_590
ATGCGATAAGTAATGTGAATTGCAGAATTCAGTGAATCATCGAATCTTTGAACGCACATTGCGCCCCTTGGTATTCCGAG
GGGCATGCCTGTTCGAGCGTCATTATAACCACTCAAGCCTCGGCTTGGTCTTGGGGTTCCGCGGTCTCTCGCGGCCCTTA
AAATCAGTGGCGGTGCCATCTGGCTCTAAGCGTAGTAATTTTCTCGCTATAGGGTCCCGGTGGTCTCCTGCCAGAACCCC
CCCATTTTTTACGGTTGACCTCGGATCAGGTAGGGATACCCGCTGAACTTAA
>OTU_591
ATGCGATAAGTAATGTGAATTGCAGAATTCAGTGAATCATCGAATCTTTGAACGCACCTTGCGCTCCTTGGTATTCCTTG
GAGCATGCCTGTTTGAGTGTCATTAATATATCAACCTCTTCAATCTTTGGCTTGTTGAGTGTTGGATGTGGGTTTGCTGG
TTTCTCTCTTGAGGTCAGCTCCCCTGAAATGCATTAGCTGAACAATTTGTGGACCTTGTTCATTGGTGTGATAATTATCT
ACGCTACTGACAACAAAGCAAGCTCAGCTTCTAACAGTCCATTGACTTGGACAATGTTTATATCAAATGTGACCTCAAAT
CAGGTAGGACTACCCGCTGAACTTAA
>OTU_592
ATGCGATAAGTAATGTGAATTGCAGAATTCAGTGAATCATCGAATCTTTGAACGCATATTGCACTCTCTGGTATTCCGGA
GAGTATGCCTGTTTCAGTATCAGTAACCATCTCAAAACAATAATTTTTTGTTTATGGATATGAGCAAAGCCGAAAGAAAA
ATAAATTTTATCTTCGGCTTGCTTGAAATGTAGTTCACATGCAGAATCCAGATTTACCTGGGCGAAAAGCGTCTTGGTTG
ACTTTTGTGTCATCTTTCGCTGAAAGCCTGGCTGGGGCTGCGGTGATTTGCAGGAAAATAATCGCTGGGATTAACCTCCT
CAGCATTCTTGATCTGAAATCAGGTAGGACTACCCGCTGAACTTAA
>OTU_593
ATGCGATAAGTAATGTGAATTGCAGAATTCAGTGAATCATCGAATCTTTGAACGCACATTGCGCCCGCCAGTATTCTGGC
GGGCATGCCTGTCCGAGCGTCATTTCAACCCTCGAGCCCCCCCGGGGGCCCGGCGTTGGGGATCGGCACCCCGCCCTCAA
AAGCGGGAGCCGGCCCCGAAATACAGTGGCGGTCTCGCCGCAGCCTCTCCTGCGCAGTAGCTTGCACACTCGCACCGGGA
GCGCGGCGCGGCCACGCCGTGAAACACACCAAACTTCTGAAATGTTGACCTCGGATCAGGTAGGAATACCCGCTGAACTT
AA
>OTU_594
ATGCGATAAGTAATGTGAATTGCAGAATTCAGTGAATCATCGAATCTTTGAACGCACATTGCGCCCCTTGGTAATCCGGG
GGGCATGCCTGTTCGAGCGCCGTTTCGACGATGAGGTTCAGCCTTGTGGTGACTGACGTCCGAAGGGACGCGGTCCAAAC
ACGTCGGCGCCGATTTGAGTCGGAAGCGTAGCGAAATCTCGTTTCCTCCTTAAAGTTGGCGGCCAGTGAAACGATTTTTT
GGCCTCGGATCAGGTAGGGATACCCGCTGAACTTAA
>OTU_595
ATGCGATAAGTAATGCGAATTGCAGAATTCAGTGAGTCATCGAATCTTTGAACGCACATTGCGCCCTGTGGTATTCCGCA
GGGCATGCCTGTTCGAGCGTCATTTCAACCCTCAAGCTCTGCTTGGTGTTGGGCCCTGCCCGCTGCGGCCGGCCCCAAAG
ACAGTGGCGGTGCCGCCTGGCCCTGAGCGTAGTACATCTCTCGCTCCAGTGTCCGGCGGTGGCCTGCCAGAACCCAAACT
CTCGTGGTTGACCTCGGATCAGGTAGGGATACCCGCTGAACTTAA
>OTU_596
ATGCGATAAGTAATGCGAATTGCAGAATTCAGTGAGTCATCGAATCTTTGAACGCACATTGCGCCCTTTAGTATTCTGAA
GGGCATGCCTGTTCGAGCGTCATTATCACTAATCAAGCCTGGCTTGCTGTTGGACCTCTTGTCGTTAAAGCGACAGGTCC
TAAAGATAATGACGGTTGTTAATTAGACCCCAGATGCAACGAGCTTTCATTAGCACGCATGATAGGTGGCCTTTTTAACC
CGGTCTTTTTTAACCAATTTTACAAGGTTGACCTCGGATCAGGTAGGAATACCCGCTGAACTTAA
>OTU_597
TTGCGATATGTAATGTGAATTGCAGAATTCAGTGAATCATCGAATCTTTGAACGCACCTTGCGCCCTTTGGTATTCCGAA
GGGCATGCCTGTTTGAGTATCATTAATACCTCACTCTTGAATTCCTTGTGAAGCCAAGAAGTGGACTTTGGAGGTTGCAG
GCCATCACGGGGTCAGCTCCTCTTAAATGCATTAGCGGAACTCTTATGCAGTACCAGCCTCGGTTTGATAATCCTATCTA
TGCTGTCGCTGTTGGACTGTGCTGTTTGGCTTACAATTGTCTTCGGACTGTCGCTTCTGTGGCATAAACTTTAAGCTTGA
TCTCAAATCAGGTAGGACTACCCGCTGAACTTAA
>OTU_598
ATGCGATAAGTAATGTGAATTGCAGAATTCAGTGAATCATCGAATCTTTGAACGCACATTGCGCCCCTCGGTATCCCGGG
GAGCATGCCTGTTCGAGCGTCACGACGCTCATCAAGCCCTGCTTGGTATTGGATCACGCTGCCCGCGGGTCCCAAATCTA
GTGGCCGATGCCCCGTGGCTCGTAGCGTAGTACTCTTCTCGCTACTGGGTCCGCGGGACGTCGCCCCAGCAAGACCTCAC
GGTTGACCTCGAATCAGGTAGGAATACCCGCTGAACTTAA
>OTU_599
ATGCGATAAGTAATGTGAATTGCAGAATTCAGTGAATCATCGAATCTTTGAACGCACATTGCGCCCTCTGGTATTCCGGG
GGGCATGCCTATTCGAGCGTCATTACAACCCTCAAGCTATGCTTGGTATTCGGTCCTACCTGCTAGGCAGGCCGTAAAAT
TAGTGGCGGTGCTATTTGGCTCCAGGCGCAGTAAATTACCTCGCCTTGGATGTCTGATATGTGCCTGCCAGCAACCACAA
TTTTTTAACAGGTTGACCTCGGATTAGGTAGGGATACCCGCTGAACTTAA
>OTU_600
ATGCGATAAGTAATGCGAATTGCAGAATAAGTGAGCCATCGAATATTTGAACGCACATTGCGCCCTTTGGCATTCCGAAG
GGCATGCCTGTTCGAGCGTCATTATCAACCATCAAGCTAGGCTTGCTGTTGGGCCTGCCCTTTAACTGGGCTCGCCCCAA
AGTCAGTGGCGCGGTGGACGGACCCTAGATGCAACGAGCTGTTTCTTAACCAGCACGCATTGATGAGGTCCGCCGCCTTT
GGCCTCAACGGACGAATTTCTCAAGGTTGACCTCGGATCAGGTAGGGATACCCGCTGAACTTAA
>OTU_601
ATGCGATAAGTAATGTGAATTGCAGAATTCAGTGAATCATCGAATCTTTGAACGCACATTGCGCCCGGTGGTATTCCGCC
GGGCATGCCTGTTCGAGCGTCATTATAACCATTCAAGCCTAGCTTGGTATTGGGGTTCGCGGTTCCGCGGCCCCTAAAAT
CAGTGGCGGTGCCGGTGGGCTCTAAGCGTAGTAAATCTCCTCGCTATAGGGTCCCCCCGGTTGCTCGCCAGAACCCCCAA
TTTTTTTTTTAAGGTTGACCTCGGATCAGGTAGGGATACCCGCTGAACTTAA
>OTU_602
ATGCGATAAGTAATGTGAATTGCAGAATTCAGTGAATCATCGAATCTTTGAACGCACATTGCGCCCCTTGGTATTCCGAG
GGGCATGCCTGTTCGAGCGTCATGATAACCAACTCAAGCTCAGCTTGGTCTTGGGGTTCCGCGGTCTCGCGGCTCCTAAA
ATCAGTGGCGGTCTTGCCCGGCTCTAAGCGTAGTAATTTTCTCGCTATGGACCCTGGGTAGGTACTAGCCAGCAACCTCT
ATTTTTTATGGTTGACCTCGGATCAGGTAGGGATACCCGCTGAACTTAA
>OTU_604
ATGCGATAAGTAATGCGAATTGCAGAATTCCAGTGAGTCATCGAATCTTTGAACGCACATTGCGCCCTTTGGTATTCCGA
AGGGCATGCCTGTTCGAGCGTCATTATCACCCCTCGAGCCCCTGTGGCTTGGCTTTGGACGGTCTGGTTAGGCGACTGAC
CCCTCCTAAAGACAATGACGGCGGCCTCGCAGGACCCCCGGTACACTGAGCTTCTTAACTGAGCACGTATCGGATCGAGG
GTTCTCGGGGCACGGTCTCCTTTCCCCCCTCCCCTCGGGGCGGTGGGAAAACAATCTTTCTCAGGTTGACCTCGGATCAG
GTAGGGATACCCGCTGAACTTAA
>OTU_606
ATGCGATAAGTAATGTGAATTGCAGAATTCAGTGAATCATCGAATCTTTGAACGCACATTGCGCCCTCTGGTATTCCGGG
GGGCATGCCTGTTCGAGCGTCATTACAACCCTCACGCCTAGCGTGGTATTGGGCAGACCCTGTAGGGCCTGCCTCAAAGT
CAGTGGCGGCACCGTTTGACCCCTAAGCGTAGTAATACTCGTCGCTTCTGGGACGTTGGACGGCGGCCTGCCAGCAACCC
CCCATTTTTTTTTAAAGGTTGACCTCGGATCAGGTAGGGATACCCGCTGAACTTAA
>OTU_607
GTGCGATAAGCAGTGCGAATTGCAGATCCGTGAGTCATCAGATTTTTGAACGCAATTGGCGCCTCTGGCTATCCAGTTGG
CATGTTTGTTTCAGTGTCTTGTTTTCTCCTCACCCAAATCTTATTGCGAGAGATACCCTTCTCTTGTTAAGTATGAAAGC
ACTCTGATCCCTGCAAGCGTCAGACTTTTGTCTTGGGCGCGCTCAATGCAGCAGTCACATTGCTCACAATGTGAACTCAT
TGAGAGTAGAGTCAGCGCAGCTAGTCTGCTTGTGCTTCGAGCAACAAACTCTTCTTGCACCTGAAATCAAGCAGGATCAC
CCGCTGAACTTAA
>OTU_608
ATGCGATAAGTAATGTGAATTGCAGAATTCAGTGAATCATCGAATCTTTGAACGCACATTGCGCCCCTTGGTATTCCGAG
GGGCATGCCTGTTCGAGCGTCATTACAACCCTCAAGCACTGCTTGGTGTTGGGCTCTGCTGGTAGCAGCGGGCCTTAAAA
TCAGTGGCGGTGCCGCCAGGCCCTGAGCGTAGTAAATCTCCTCGCTACAGGGTCCGGTGGACGCTGGCCATCAACCCCCA
CTCTCTAAGTTTGACCTCGGATCAGGTAGGGATACCCGCTGAACTTAA
>OTU_609
ATGCGATAAGTAATGTGAATTGCAGAATTCAGTGAATCATCGAATCTTTGAACGCACCTTGCACCCTTTGGTATTCCGAA
GGGTACGCCCGTTTGAGTGTCATTGTAATCTCACTACCATCGACTTTGGTCTTTTGGTATGTGGACTTGGATGTTGCCGT
CGATGTCTACGGCTCGTCTGAAATGCTTCAGTGTACCCCGCTTTGCGGCGTATTCGGTGTGATACATCTTCACCGGAGTT
GATCCTTTTGGGGGTCGCGTCTGTAATGTGTGGCTCTATGCTTCCAACCGTCTCTCGAGACAATCTCTGACAATTTGACC
TCAAATCGGGTGGGACTACCCGCTGAACTTAA
>OTU_610
ATGCGATAAGTAATGCGAATTGCAGAATTCAGTGAGTCATCGAATCTTTGAACGCACATTGCGCCCTTTAGTATTCTGAA
GGGCATGCCTGTTCGAGCGTCATTATCACTAATCAAGCTTGGCTTGCTGTTGGGCCTCTTGTCGTTAAAAAACCGACAGG
CCTTAAAAATAATGACGGCGTTACTTGGACCCTAGATGCAACGAGCTTTCATTAGCACGCGTTTAGTTGGACCTTTTAAC
TCAGTCTCTTTTAACCAATTTTCTAAGGTTGACCTCGGATCAGGTAGGAATACCCGCTGAACTTAA
>OTU_611
ATGCGATAAGTAATGTGAATTGCAGAATTCAGTGAATCATCGAATCTTTGAACGCATATTGCGCCCCTTGGTATTCCTTG
GGGCACACCTGTTCGAGCGTCATTTCACCAATCAAGCCTCGCTTGGTTTTGGGCGATGCGCACGTCGCACGCCTCAAATG
CCCCGGCCGAGCAGTCTCTCACCCGGCGTCGTGGAAACATACCGCTACGGAGACGAGACCTGCCCGTGCCGCAGAATAAC
CTATTAACAAAGGTTGACCTCGGATCAGGTGGGGATACCCGCTGAACTTAA
>OTU_612
ATGCGATAAGTAATGTGAATTGCAGAATTCAGTGAATCATCGAATCTTTGAACGCACATTGCGCCCCTTGGCATTCCGGG
GGGCATGCCTGTTCGAGCGTCATTACAACCATCCAGCTTGCTGGGTCTTGGGCACCGCCGCCTGGCGGGCCTCAAACACA
GTGGCGGTACGGCCGGGCCCTCAGCGTAGTACATCTCCTCGCTGTAGGGTCCCGGGCGACACTGGCCAGCAACCCCCATT
TTTTCAGGTTGACCTCGGATCAGGTAGGGATACCCGCTGAACTTAA
>OTU_613
ATGCGATAAGTAATGTGAATTGCAGAATTTAGTGAATCATCGAATCTTTGAACGCACATTGCGCCCCTTGGTATTCCTCG
GGGCACGCCTGTTCGAGCGCCGTTTCAAATCTAAGGCTCTGCCTTGCGTTGGAACCATCCGTTTGCGGATGCTCCGAAAC
TCTTCGGGCGCCTTCCTGACCCTGGCAGCGTAGCAAGTCTTTTCGCTGCTCGGATCCTGCGAAGGCCGCCGGTCCACACG
AGTTTGGCCTCGAATCAGGTGAGGATACCCGCTGAACTTAA
>OTU_614
GTGCGAAAAGTAATGCGATTTGCATGCTCTGTGAGTCATCGAATCTTTGAACGCATATGGCGCCTGCCAGCCCTGCTGGA
AGGCATGCCTGTTTGAGAATCACACTATCACTGATCCGATTGCACCACGTGCAGTTGGTCGACATGGGCCTTCAGCACTG
ACCGCCTCGAATTGCTCGCGATCGTCGTGATATGACAGGGTGTGGCAGCGATGCCTCCGTGCTGTCGACGATCAACCCGT
GCTCGTGATCTCAAATCAGGCAAGGCTACCCGCTGAACTTAA
>OTU_615
ATGCGATAAGTAATGTGAATTGCAGAATTCAGTGAATCATCGAATCTTTGAACGCACCTTGCGCTCCTTGGTATTCCGAG
GAGCATGCCTGTTTGAGTGTCATTAATATATCAACCTCCTCAAGTTTTTACTTGTCGAGTGTTTGGATGTGGGGGTTTCT
TTTGCTGGTCTCTTTTGAGGTCAGCTCCCCTAAAATGCATTAGCGGAACAATTTGTTGACCCGTTCATTGGTGTGATAAT
ATCTACGCTTTTGACGTGAAACAGGTTCAGCTTCTAACAGTCCATTGACTTGGACAATTTTTCATTAATGTGACCTCAAA
TCAGGTAGGACTACCCGCTGAACTTAA
>OTU_616
ATGCGATAAGTAATGTGAATTGCAGAATTCAGTGAATCATCGAATCTTTGAACGCACATTGCGCCCCCTGGTATTCCGGG
GGGCACACCTGTTCGAGCGCCATTACAAACCTCAAGCCTCGCTTGGTGATGGGCCCTGCCTGCACGGCGGGCCCGAAATT
CGTGGGCGCCCCAGACCGGACTCCAAGCGTAGCAAAACCCTCGCTTGCGGACGACCGGTAGGAGGCCGCCCCGGACCCCA
AATTTATCAATGGTTGGCCTCGGATCAGGTGGGGATACCCGCTGAACTTAA
>OTU_617
ATGCGATAAGTAATGTGAATTGCAGAATTCAGTGAATCATCGAATCTTTGAACGCACCTTGCGCTCCTTGGTATTCCGAG
GAGCATGCCTGTTTGAGTGTCTTGAAGTCATCAACCCCTCCGGTTTCGCGATCGGGGACGGTTGGATCTGGGGGCCTGCT
GCCGCGAGGCCGCTCCCCTTAAATGCATCGGTTGGGCCTGTGGGTCGAACTCGATCGGGTGTTGTATTATCCTCGCTCTG
GTTGAGACGTTCCCCTTTGAGCGCCCTCCCTCGACTCGCCTATAGAGTGGCAGTCAGCTTTTTGAAATCTGACCTCAAAT
CAGGTAGGACTACCCGCTGAACTTAA
>OTU_618
ATGCGATAAGTAATGTGAATTGCAGAATTCAGTGAATCATCGAATCTTTGAACGCACATTGCGCTCCCTGGTATTCCGGG
GAGCATGCCTGTTCGAGCGTCATTACACCACTCAAGCACTGCTTGGTATTAGGCCATCGTCCCCCGCAAGGTGGGCGTGC
CTCAAACACCTCGGCGGAGCCTCACCGGCTTTGGGCGTAGTAGAATTTCTCAACGTCTTATAAGTACCGGTCTGACTCTT
TTGCCGCTAAACACCAAACTTTTAAAGGTTGACCTCGGATCAGGTAGGGATACCCGCTGAACTTAA
>OTU_619
TTGCGATAACTAATGTGACTTGCATAACTCTGTGAATCATCTAGTCTTTGAACGCACATGGCGCTCATGGCCTCGGTCGT
GAGCATACCTGTTTGAGAATCGTATGCATGATCCGCACTGTTGTGCGGGAGTTGGGCGTCTGGTTATCAGTTGCCTGGAA
TGCAGTGGGTGTGCTGTGGGATAGGGTGTAGTAGAAGCAGTCGCTTTCTCGCTCTTGCCCACAAACGCTCCCATCAACAT
TTATTTACTTTTGATCTCAAATCAGGCAAGACTACCCGCTGAACTTAA
>OTU_620
ATGCGATAAGTAATGTGAATTGCAGAATTCAGTGAATCATCGAATCTTTGAACGCACATTGCGCCCTCTGGTATTCCGGG
GGGCATGCCTGTTCGAGCGTCATTACAACCCTCAAGCTCTGCTTGGTATTAGGCCTCACCCGTTAGGGCGGGCTGTAAAA
TCAGTGGCGGTGCCATTCGGCTTCAAGCGTAGTAATTTTTCTCGCTTTGGAGTACCGGCTGTGTGCCTGCCAGCAACCCC
AATTTTTATCAAAGGTTGACCTCGGATCAGGTAGGGATACCCGCTGAACTTAA
>OTU_621
ATGCGATAAGTAATGTGAATTGCAGAATTTAGTGAATCATCGAATCTTTGAACGCACATTGCGCCCCTTGGCATTCCAAG
GGGCATGCCTGTTCGAGCGTCATTACAACCCTCAAGCTCTGCTTGGCACTGGGCGTCACCTTCGGGGTGTGCCCTAAAAT
CAGTAGCGGTGCCATCTGGCCTTAAGCGTAGTAAATTTTCTCGCTATAGGTGCCTAGTGGATGCTTGCTAGTAATCTTAA
ATTCTTTTGGTTGACCTCGGATCAGGTAGGAATACCCGCTGAACTTAA
>OTU_622
GTGCGATATGTAGTGCGATTTGCATGAATCTGTGAGTCATCTAATCTTTGAACGCAACTTGCGCCTCGCTGAGGCATGTC
TGTTTGAGTGCCGCATACTCTACTGCAGCAATGCGATGTGGTCCGTGTCGCGACGGCTAGGCGACTAGACGGGACGAGAC
GACTGGGCCTAAATGCAGCCAGATGATGGTCTGTGGGGACTGGACCGAGTGCTAAGCATTCTTGGACCAGGCGCCACTGG
CCACAATCTATCTAACCATTGGCCTCAAATCAGGCAAGACTACCCGCTGAACTTAA
>OTU_623
ATGCGATAAGTAATGTGAATTGCAGAATTCAGTGAATCATCGAATCTTTGAACGCACATTGCGCCCTTTGGTATTCCGAA
GGGCATACCTGTTCGAGCGTCATTTCAACCCTCAAATTTAACTATTTGATGTTGGGCAGTGCCTGTAGAAGGCATGCCTA
AAAGTCAGTGACGGTTGCAAATCCAACCTAGGCGTACAAGTATCGCGATAAGGGACGATTGGGGCCTGTCTTAATTAAAA
ATTCTAAATGTTGACCTCGGATCAGGTAGGGATACCCGCTGAACTTAA
>OTU_624
ATGCGATAAGTAATGTGAATTGCAGAATTCAGTGAATCATCGAATCTTTGAACGCATCTTGCGCTCCTTGGTATTCCGAG
GAGCATGCCTGTTTGAGTGTCATTAATATATCAACCCTCTTCATGTTTTGCATGTCGAGTGTTGGATGTGGGAGTTTTTG
CTGGACTCTCTTGAGAGGTCAGCTCTCCTAAAATACATTAGCAAAACAATTTGTTTACTGCTCATTGGTGTGATAACTAT
CTACGCTATTGACGGTAAAGCACGGTTTAGCTTCTAACAGTCCATTGGCTTGGACAATCTTCTATCAATGTGACCTCAAA
TCAGGTAGGATTACCCGCTGAACTTAA
>OTU_625
GTGCGAAAAGTAATGCGATTTGCATGCTCTGTGAGTCATCGAATCTTTGAACGCATATGGCACCTTTTGGTCTTTACTGA
AAGGTATGCCTGTTTGAGAATCATTCTACCCTTTGATCCTTGTGATCGCAGATCCCCTGGTCAAGACATGGACCTTCATC
ACTGATCGTCTTGAATCTATGCACGGATTGTTCGTGACAAAGAGGTGCACTTGTTGCGCTGTTGCTGTTGATCGATCAAT
CCATCCCTCACCAATGATCTCAAATCAGGCAAGACTACCCGCTGAACTTAA
>OTU_626
GTGCGAAAAGTAATGCGATTTGCATGCTCTGTGAGTCATCGAGTCTTTGAACGCATATGGCACCTCCAGGCCCTGCCCGG
AGGTATGTCTGTTTGAGAATCATATCCTCCTTTTTTGCTTTTATCGAGCAAATAGAATTGGGCTCACATCATTGTCTGCC
CGAAAGAGCCGCGCTGTCGTGGGGTTACACATGCTGCGACAACGAACTAAACCTGATCTCAAATCAGATAGGACTACCCG
CCGAACTTAA
>OTU_627
ATGCGATAAGTAATGTGAATTGCAGAATTCAGTGAATCATCGAATCTTTGAACGCACCTTGCGCTCCTTGGTATTCCTCG
GAGCATGCCTGTTTGAGTATCATGAAATCCTCAAAATAAATCTTTTGTTCATTCGATTGATTTTATTTTGGACTTGGAGG
TCTGCAGATTCACGTCTGCTCCTCTTAAATTTATTAGCTGGATCTCAGTGAGCTCGGTTCCACTCGGCGTGATAAGTATC
ACTCGCTGAGGACACTCGTAAAAAAGTGGCCGGGGTTGCAGACGAACCGCTTCTAATAGTCCATTCACTTGGACAATTTA
TTTATGATCTGATCTCAAATCAGGTAGGACTACCCGCTGAACTTAA
>OTU_628
ATGCGATAAGTAATGTGAATTGCAGAATTCAGTGAATCATCGAATCTTTGAACGCACCTTGCGCCCTGTGGCTTTCCACA
GGGCACGCCCGTTCGAGTGTCACGTTAACCCTCGCCAGCGGTACGGCAACGTATCGTGAAGCGGATTTGGGTGTTGCCGG
TCGTGAGATCGGCTCGCCTCGAAATGCATTAGCGAAGTGCGAAGCACGTGCGACGTTGATAATTGTCTACGCCTCGCGGA
CTTTGCTCCTCGCTTCCAATCGTCGTGAGACAATCATCAAAGTTTGACCTCGAATCGGGTGGGACTACCCGCTGAACTTA
A
>OTU_629
ATGCGATAAGTAATGTGAATTGCAGAATTCAGTGAATCATCGAATCTTTGAACGCACATTGCGCCCTCTGGTATTCCGGG
GGGCATGCCTGTTCGAGCGTCATTACAACCCTCAAGCTCTGCTTGGTATTGGGCGTCACCACTCGTGGTGTGCCTTAAAA
TCAGTGGCGGTGCCATTCGGCTTCAAGCGTAGTAATTCTTCTCGCTTCTGGAGTCCGGGTGTGTGCTTGCCAGCAACCCC
CAATTTTTTTAAGGTTGACCTCGGATCAGGTAGGGATACCCGCTGAACTTAA
>OTU_630
ATGCGATAAGTAATGTGAATTGCAGATTTTCAGTGAATCATCGAATCTTTGAACGCACCTTGCGCTCCTTGGTATTCCGA
GGAGCATGCCTGTTTGAGTGTCATTAAATTCTCAACTCTTAACCCTTTATTGGGTTCTGAGCTTGGACTTGGAGTGTGCT
GGCTTCTGTCGGCTCCTCTTCAAATATATTAGCGGATTTTACTTCTCGCAAAACTCAGCGTGATAATTGTTATGCTGTGT
GAACTTGAAGAGTCGCTTCTAACTGTCCTTCGGGACAATATATGACCAATTTGACCTCAAATCAGGTAGGACTACCCGCT
GAACTTAA
>OTU_631
GCGCGATAGGTATTGTGAATTGCAGAATTGTGAATCATCGAATTTTTGAACGCACATTGCACCCACTGGTATTCCGGTGG
GTATACTTGTTTGAGCGTCATTTCTCTCTCCCTTTGGGGTTTTGGCTTGAGTATTCTTGCTGAATTATAATGGTGCCGCT
AGCCAAATTTACAACGTGATAGTTATTTCGTTTGACGTTTGTGTTTGCTCACCTTAAAAACATATTACGACCTCAAATCA
AGCAGGACTACCCGCTGAACTTAA
>OTU_633
ATGCGATAAGTAATGTGAATTGCAGAATTCAGTGAATCATCGAATCTTTGAACGCACATTGCACCCTCTGGTATTCTGGG
GGGTATGCCTGTTCGAGCGTCATTTCAACCCTCAAGCCCAGCTTGGTATTGGGTGTCACCTGGCAATGGTGCACCTTAAA
ATCAGTGGCGGTGCCATCTGGCCTCAAGCGTAGTAAAACAATCGCTTTGGAGGTTTGGATGGTGTGCTTGCCATCAACCC
CTAATTTACCAAAGGTTGACCTCGGATCAGGTAGGGATACCCGCTGAACTTAA
>OTU_635
ATGCGATAAGTAATGCGAATTGCAGAATTCAGTGAGTCATCGAATCTTTGAACGCATATTGCGCCCCTTGGTATTCCGAG
GGGCATGCCTGTTCGAGCGTCATTATAACCACTCAAGTCTAGCTTGGTATTGGGGTTCGCGGTCTCGCGGCCCTTAAAAT
CAGCGGCGGTGCCATCTGGCTCTAAGCGTAGTAATTTATCTCGCTATTGGGTCCGATAGTTGCTTGCCAACAACCCCCAA
CTTCTAAGGTTGACCTCGGATCAGGTAGGGATACCCGCTGAACTTAA
>OTU_636
ATGCGATAAGTAATGCGAATTGCAGAATTCAGTGAGTCATCGAATCTTTGAACGCACATTGCGCCCTTTAGTATTCTGAA
GGGCATGCCTGTTCGAGCGTCATTATCAACCCTCAAGCCTTTGCTTGCTGTTGGACCTCTTGTCGGTGAAACGACAGGTC
TCAAAGATAATGACGGTGCCAGTCGGACCCTAGATGCAACGAGCTTTTTTAGCACGCATTATAAGGGACCAGCTTGCCCG
GTCTTAAACTATAATCTTCAAGGTTGACCTCGGATCAGGTAGGAATACCCGCTGAACTTAA
>OTU_637
ATGCGATAAGTAATGTGAATTGCAGAATTCAGTGAATCATCGAATCTTTGAACGCACATTGCGCCCCTTGGTATTCCGAG
GGGCATGCCTGTTCGAGCGTCATTACAACCCTCAAGCACTGCTTGGTATTGGGCTCCGCTGGTCTCAGCGGGCCTTAAAA
TCAGTGGCGGCGCCGTCTGGGCTCTGAGCGTAGTAAATATCCTCGCTATAGAGACCGGGCGGTTCTTGTTATCAACCCCC
AACTTTCTAAGTTTGACCTCGGATCAGGTAGGGATACCCGCTGAACTTAA
>OTU_640
CTGCGATAAGCAATGCGAAAAGTAGTTTCTCGTGAGACATCGGGTTCTTGAATGCAACTGGCACGTCTTCGGACGTACGC
CTGGTTGAGGGTCTACTGACGCACTCTGCAAGGGAAGTGGGCTGGCATGTGCCTACCTGAAAGGCAGACTACTGTTTACA
GCCGTTTGGTGTGAGTCGGGCGGACATAAGCAGCGTCTTGTTTAGAGCAAGCAAGCCATGATTAGCGCAGACCTCAACTC
AGGCGGGATCACCCGCTGAACTTAA
>OTU_641
ATGCGATAAGTAATGTGAATTGCAGAATTCAGTGAATCATCGAATCTTTGAACGCACATTGCGCCCCTTGGTATTCCGAG
GGGCATGCCTGTTCGAGCGTCATTATGACCACTCAAGCCTAGCTTGGTATTGGGGTTCGCGGTCCCGCGACCCTTAAAAT
TAGTGGCGGTGCCATCTGGCTCTAAGCGTAGTAATTTATCTCGCTATTGGGCCCGGTGGTTGCTTGCCAATAACCCCTAA
CTTTTTAAGGTTGACCTCGGATCAGGTAGGGATACCCGCTGAACTTAA
>OTU_642
ATGCGATAAGTAATGTGAATTGCAGAATTCAGTGAATCATCGAATCTTTGAACGCACCTTGCGCTCCTTGGTATTCCGAG
GAGCATGCCTGTTTGAGTGTCTTGAAGTCATCAACCCCTCCTGTTTTGTACAGCTGTGGGTTGGAGCTGGGGGCTTGCTG
CCGTGAGGCGGCTCCCCTCAAATGTATCGGTTGGGCCTGCGGGTCGGACTCGATTGGGCGTTGTACCATCCTCGCTCTAA
CGAGATGTTCCCCTTCTGTGCCCCTCCACGACCTGCCTTCTGAGTGGCGGTCAACTAAACATTGAAATCTGACCTCAAAT
CAGGTAGGACTACCCGCTGAACTTAA
>OTU_643
GTGCGATATGTAGTGCGATTTGCATGAATCTGTGAGTCATCTAATCTTTGAACGCAACTTGCGCCTCTCTGAGGCATGTC
TGTTTGAGTGCCGCATCTCTATGCAGCAATGCGACTTGATCTTGTCGAGTGCGACTCGGTCTAAACGTAGCCAGATAGTG
GCCCGCGTAGGCTAGCCCGAGTGCTAAGCATTCTTGGTTCTAGGCGAGCGGGCCATGGCGTGTGCCGGTGTGTGTGTGGT
GTCGTGTGCGTGTCATGCATCCGTGTGGCATGCCCACGGCCCCACACTGCCCATCGCTCACTCCACATATCTTTTTGGCC
TCAAATCAGGCAAGACTACCCGCTGAACTTAA
>OTU_647
GTGCGATATGTAGTGCGATTTGCATGAATCTGTGAGTCATCTAATCTTTGAACGCAACTTGCGCCTCCTTGAGGCATGTC
TGTTTGAGTGCCACATACGCCAATGCATCTATTTTGCGACTTGACTTTAACAGAGGCAACAATGTTTCAGTCTAAACAGA
GCCAGTAAGGGTCTGTGATGCGCCTAGCTCAAGTGCTAAGCATTCTTGGTGCTAGGTGTGTTGGACTTTGGTTATATTAT
TGATTTTGGCCTCAAATCAGGCAAGACTACCCGCTGAACTTAA
>OTU_648
ATGCGATAAGTAATGTGAATTGCAGAATTCAGTGAATCATCGAATCTTTGAACGCACATTGCGCCCTGTGGTATTCCGCA
GGGCATGCCTGTTCGAGCGTCATTTCAACCCTCAAGCCTAGCTTGGTGTTGGGCCCTGCCCGTTGCGGCCGGCCCTAAAG
TCAGTGGCGGCGCCGTCTGGCTCTAAGCGTAGTACATCTCTCGCTCTAGGGTCCTGCGGTGGCTTGCCAGAACCCCCAAC
TCCTATGGTTGACCTCGGATCAGGTAGGGATACCCGCTGAACTTAA
>OTU_649
ATGCGATAAGTAATGCGAATTGCAGAATTCAGTGAGTCATCGAATCTTTGAACGCACATTGCGCCCTTTGGTATTCCGAA
GGGCATGCCTGTTCGAGCGTCATTATCAACCATCAAGTCTGGCTTGTCGTTGGGCCCTATTGTCGTCGAGAGCCGACAGG
TCCGAAAGATAATGACGGTGTCGTGTTTGACCCTAGATGCAACGAGCTTTCATAGCACGCATTGAAGTGGTCGGCCGGCC
CGGTCTTAAACCCCCCATTTTCTAAGGTTGACCTCGGATCAGGTAGGAATACCCGCTGAACTTAA
>OTU_650
ATGCGATAAGTAATGTGAATTGCAGAATTCAGTGAATCATCGAATCTTTGAACGCACATTGCGCCCTGTGGTATTCCGCA
GGGCATGCCTGTTCGAGCGTCATTATAACCACTCAAGCCTGGCTTGGTATTGGAGTTTGCGGTCTCGCAGCCCCTAAAAT
CAATGGCGGTGCCGGTGGGCTCTACGCGTAGTAATTCTTCTCGCGATGGAGTTCCCCCTGGTTACTTGCCAGAACCCCCA
ATTTTTTCAGGTTGACCTCGGATCAGGTAGGGATACCCGCTGAACTTAA
>OTU_651
ATGCGATAAGTAATGTGAATTGCAGAATTCAGTGAATCATCGAATCTTTGAACGCACATTGCGCCCGCTGGTATTCCGGC
GGGCATGCCTGTTCGAGCGTCATTATGACCAATCAAGCTCTGTTTGGCCTTGGGGCCCGCTGTACTGGCGGCCTTTAAAA
CCAGTGGCGGTGCCGTCTGGCTCTAAGCGTAGTAATACTCCTCGCTATAGGGCCCAGCCGTCCACCCGCCAGAACCCCCA
ACTTTCTCAAGGTTGACCTCGGATCAGGTAGGGATACCCGCTGAACTTAA
>OTU_652
ATGCGATAAGTAATGTGAATTGCAGAATTCAGTGAATCATCGAATCTTTGAACGCACATTGCGCCCTTTGGTATTCCGAA
GGGCATGCCTTTTCGAGCGTCATTTCAACCGTCAAGCCTCCGCTTGGGATTGGGCCCTCGTCCGTGCTTGCCACGGACGG
GCCTTAAAGTCATTGGCGGCTTTCGCTATGCGGCTTCGAGCGTTGTAATACACCTCGCGCTCTGGAGCCTCGCTTGGCCT
GCCCAAAAATCATCTATTAAAAGGTTGACCTCGGATAAGGTAGGGATACCCGCTGAACTTAA
>OTU_653
CTACGTTAATCAGTGTAAACTGCACAATAGCAGAACACTTGAACTTCGAACGCACATTGCGGCTAAAGGGTAACTCCTCT
AGCCTTATCTGCGTGAGGGCTGTATAGCGATACTAAACTCATGTTTAGGGAGTGATCACTTTACCGTGAGACTCCGAAGA
GAGAACCTCGCTAGTGGTCTCTGACTGCTGACGTCTCAGGCAGGCAAGACCGCGGGTTAGCGAGAACTGATACACTCCAG
TGTGTGTTTACAACAGCCTCACGTCAGGTAAGATCACCCGCTGAACTTAA
>OTU_654
ATGCGATACGTGATGTGAATTGCAGATTTTGTGAATCATCGAAACTTTGAACGCACATTGCGCCTATTGGTAAACCTTTA
GGCACGTCTGTTTGAGCGTTGTTTAAATCTCGGGCAACCGGCTTTGGGATTTGTGCTCTGCACATTCCTTAAATACCTCG
GCTAGCATGAAGGCTATAGCACGGCGAAACGTGTGTCCCCCTTTTGTCTATCTGTCGATTTACTCGTATCTCAACCTCAA
ATCAGACGGGGATACCCGCTGAACTTAA
>OTU_655
ATGCGATATGTAATGTGAATTGCAGAATTTAGTGAATCATCGAATCTTTGAACGCACATTGCGCCCCTTGGTATTCCGAG
GGGCATGCCTGTCCGAGCGTCATATACACCATTCAAGCCCTGCTTGGTATTGGGCCGTGCCAGCGATGGCAGGCCTTAAA
TTTAGTGGCGGCACCGCTGGGTCTCGAGCGTAGTACTCACCTCGCTACGGGTCCCGGCGGCTGGCGACTAGCAATTCCAA
TTTCTCAAGGTTGACCTCGGATCAGGTAGGAATACCCGCTGAACTTAA
>OTU_656
ATGCGATAAGTAATGTGAATTGCAGAATTCAGTGAATCATCGAATCTTTGAACGCACATTGCGCCCGCCAGTATTCTGGC
GGGCATGCCTGTCTGAGCGTCATTTCAACCCTCAAGCAACTTCTGCTTGGTGTTGGGGATCGGCCGTCAAACGCCGCCCC
CGAAATCTATTGGCGATCTCGCTGTAGCTTCCTATGCGTAGTAGTAACATCTCGCATCTGGAGAGCGGCGCGGTCATGCC
GTAAAACACCCAACTTTTCAGGTTGACCTCAGATCAGGTAGGAATACCCGCTGAACTTAA
>OTU_657
ATGCGAAAAGTAATGTGAATTGCAGAATTCAGTGAATCATCGAATCTTTGAACGCACATTGCGCCCGCTGGTACTCCGGC
GGGCATGCCTGTCCGAGCGTCATTTCAACCCTCAGGTCCCCCTTCCGGGGGCGGACCTGGTGCTGGGGCTCGGCCGTCCT
CGTGGCGGCCGTCCCTTAAATCCAGTGGCGGTCACGCCGTGATCCCTTGCGTAGTACTACACCTCGCACCGGAGAGCGAC
GCGGCCCGCCGTAAAACACCCAATTTTTCAATGGTTGACCTCGGATCAGGTAGGAATACCCGCTGAACTTAA
>OTU_659
ATGCGATAAGTAATGCGAATTGCAGAATTCAGTGAGTCATCGAATCTTTGAACGCACATTGCGCCCTTTGGCATTCCGAA
GGGCATGCCTGTTCGAGCGTCATTATCAACCATCAAGCCTGGCTTGTCGTTGGACCCTTTGTCGCCACGCGACGGGTCCG
AAAGATAATGAACGGTGTCATGGCGGCCCCTACATGCAACGAGCTTTGAACAGCACGCATCTGGCGGTCGGCAGGCCCGT
TCTAACCCCAAATTTCAAGGTTGACCTCGGATCAGGTAGGAATACCCGCTGAACTTAA
>OTU_660
ATGCGATAAGTAATGCGAATTGCAGAATTCAGTGAGTCATCGAATCTTTGAACGCACATTGCGCCCTTTAGTATTCTGAA
GGGCATGCCTGTTCGAGCGTCATTATCACTAATCAAGCCCGGCTTGCTGTTGGACCTCTTGTCGTTAAAAAGACAGGCCC
CAAAGATAATGACGGTGTCATTTGGACCCTAGATGCAACGAGCTTTAATTAGCACGCATGTTAGTGGCCTTTTGACCCGG
TCTTTTTTAACCAATTTCTAAGGTTGACCTCGGATCAGGTAGGAATACCCGCTGAACTTAA
>OTU_661
ATGCGATAAGTAATGTGAATTGCAGAATTCAGTGAATCATCGAATCTTTGAACGCACATTGCGCCCTCTGGTACTCCGGG
GGGCATACCTGTTCGAGCGCCGTTGTACTACTGAGGCTCAGCCTTGCGGTGGCCGTTCCTCTGCCCCGGTGGGGGTGGAG
GATGGCCCAAACGGATGGGCGTCTGTGAGATCGGCCCAGCGTAGCAAGTCTCTCGCTGCGGTGCGGATGTCGGGGACGCC
AGTGCAAACGACACTTGGCCTCGGATCAGGTAGGGATACCCGCTGAACTTAA
>OTU_662
ATGCGATAAGTAATGCGAATTGCAGAATTCAGTGAGTCATCGAATCTTTGAACGCACATTGCGCCCCTTGGTATTCCGGG
GGGCATGCCTGTTCGAGCGTCATTACACCCCTCAAGCATTGCTTGGCGTTGGGCTCCGCTGCTCACGCGGCGGGCCTTAA
AATCAGTGGCGGTGCCGTCGGGCCCTGAGCGCAGTAAATATCCTCGCTACAGGGACCCGGTGGACGCTGGCCATCAACCC
CCAACTTTCTAAGTTTGACCTCGGATCAGGTAGGGATACCCGCTGAACTTAA
>OTU_663
ATGCGATAAGTAATGTGAATTGCAGAATTCAGTGAATCATCGAATCTTTGAACGCACATTGCGCCCCTTGGTATTCCGGG
GGGCATGCCTGTTCGAGCGTCATTACAACCCTCAAGCATAACTGCTTGGTCTTGGGCTTCGCCGTTTACCCGGCGGGCCT
TAAAATCAGTGGCGGTGCCACGAGGCCCTGAGCGTAGTAAATATTCCTCGCTATAGGTGTCTCGCGGTGTCCTGTCATAC
ACCCCCACTTTCTAAGTTTGACCTCGGATCAGGTAGGGATACCCGCTGAACTTAA
>OTU_664
ATGCGATAAGTAATGTGAATTGCAGAATTCAGTGAATCATCGAATCTTTGAACGCACATTGCGCCCGCTAGTATCCTGGC
GGGCATGCCTGTTCGAGCGTCATTTCAACCCTCAGGACCTCCTGGTGTTGGGGCGTTAGGGGAATCCTAAGCCCTCAAAG
TCAGTGGCGGGCTCTGTCACACACCGAGCGTAGTAATCTTTCGCTTAGGGGTGTGCCGGGGCGCGGCCTACTTACACTTT
TATCAAGTTGACCTCGGATCAGGTAGGAATACCCGCTGAACTTAA
>OTU_665
ATGCGATAAGTAATGTGAATTGCAGAATTCAGTGAATCATCGAATCTTTGAACGCACCTTGCGCTCCTTGGTATTCCGAG
GAGCATGCCCGTTTGAGTGTCTTGATATCATCAAACGCCCCTGCCTTTTCTGGTGGGTCGGCGATTTGGACTTGGACGTG
CTGCTGGGCGCTCTGCGCTCGGCTCGTCTTGAATGCATTAGCTGGATCTCCCTCCGGCCTCGGACCTTATGGCGTGATAA
GATCACCCGTCGAGCAGTCCTTGGTCAACGTTGGGTTCCGCTTCCAACCGTCCCCCGCGGACAACACCGAAACCTGGTTT
TCGACATCTGACCTCAAATCGGGTAGGACTACCCGCTGAACTTAA
>OTU_666
ATGCGATAAGTAATGTGAATTGCAGAATTCAGTGAATCATCGAATCTTTGAACGCAACTTGCGCTCTCTGGTATTCCGGA
GAGCATGCCTGTTTGAGTGTCATGAAATCTCAACCATTAGGGTTTCTTAATGGCTTGGATTTGGGTGTTGCCAGTCTCTG
GCTCGCCTTAAAGGAGTTAGCGAGTTTAACAATGTCGTCTGGCGTAATAAGTTTCGCTGGTAAGACTTGTGAAGTTTGCT
TCTAATCGTCTTCGGACAATTACTTTGACTCTGGCCTCAAATCAGGTAGGACTACCCGCTGAACTTAA
>OTU_667
ATGCGATAAGTAATGTGAATTGCAGAATTCAGTGAATCATCGAATCTTTGAACGCACATTGCGCCCTCTGGTATTCCGGG
GGGCATGCCTGTTCGAGCGTCATTACAACCCTCAAGCTCTGCTTGGTATTGGGCGTCACCGCTTCGGTGCGCCTTAAAAT
CAGTGGCGGTGCCATCCGGCTTCAAGCGTAGTAATTCTTCTCGCTCTGGGGATCCGGGTGTGTGCTTGCCAGCAACCCCC
AATTTATCAAAGGTTGACCTCGGATCAGGTAGGGATACCCGCTGAACTTAA
>OTU_668
ACGCGAAATGTAATGTGAATTGCAGAACCCCCGTGAATCATCGAATCCTTGAACGCACCTTGCGCCCTGGGGTATTCCCC
TGGGCATGCCTGTCTGAGTGTTGCGCACCTCTCAACCACTGTGGGTGTTCCCGCACTGGCTTGGATTGTGGCCGCTGGCT
GAGTTCACGGCTCAGCCCGGCCGAAATGCACGCGGAGCGCATGACTGCGTGAACCCGCGACGTAACCGGCGTTGTAGACC
CCTCGCTGGACGCGTCGCGGAAGCGCGGGCTTCCCAGTCTATCATTTCAACCTCAGATCAAGCAGGACTACCCGCTGAAC
TTAA
>OTU_669
ATGCGAAACGTAATGCGAATTGCAGCATCTGTGAGTCATCGAGTCTTTGAACGCACCTGGCACGGAGCCTCGCAGTTCCG
TACACCTGCCTGAGCGGGGGAGTTGAAATGGTGGTGGTTACAGGGGAGAGCTGTGTAGTGATATTCAGCTTAGCCCGGTA
TCCACTGAAAGCTGTATGTGGGCACTGCTGGCCGCGTGACGCCAGAACCAGTTCTGACTCGCGGCCGGGAGAGTAACCCT
ACAAGGCATCCTAACAATACTAACAATACACACCCCTCAGGTCAGGCGAGAGCACCCGCTGAACTTAA
>OTU_670
ATGCGATAAGTAATGTGAATTGCAGAATTCAGTGAATCATCGAATCTTTGAACGCACATTGCGCCCTTTGGTATTCCGAA
GGGCATGCCTGTTCGAGCGTCATTTAAACCCTCAAGCTCTGCTTGGTCTTGGGTGCAGGTTTGTCAAAATCCGCCCGTAA
CTCGTTGGTGGTCGGTACCGGCTCTAAGCGTAGCAAAATCTTTCGCTTCCGAGACGGTGTCTTCCTGCCAGGAAATCACC
CTTTTTAAAAAAGTTTGACCTCGGATCAGGTAGGGATACCCGCTGAACTTAA
>OTU_671
ATGCGATAAGTAATGTGAATTGCAGAATTCAGTGAATCATCGAATCTTTGAACGCACATTGCGCCCGGTGGTATTCCGCC
GGGCATGCCTGTTCGAGCGTCATTATAACCACTCAAGCCTGGCTTGGTATTGGGGTCTTCGCGTGCTCGCGGCCCTTAAA
ATCAGTGGCGGTGCCGTCTGGCTCTAAGCGCAGTAATTTCTCTCGCTATAGGGTCCCTCCGGTTACTCGCCAGAACCCCC
CATTTTTTCAGGTTGACCTCGGATCAGGTAGGGATACCCGCTGAACTTAA
>OTU_673
ATGCGATAAGTAATGTGAATTGCAGAATTCAGTGAATCATCGAATCTTTGAACGCACATTGCGCCCCTTGGTATTCCGGG
GGGCATGCCCGTTCGAGCGTCATTACACCACTCAAGCCTCGCTTGGCCTTGGGCGGCGGGCTCCGCGCCCGCGCCTTCAA
ATCTGCCGGCTGGACGGTTGGAATCTCAGCGTTGTGAAACAAATTCGCTCGGATCTCCGGCCGGACGCGCCGTTCAAATT
TCCATTCAGGTTGACCTCGGATCGGGTAGGGATACCCGCTGAACTTAA
>OTU_674
ATGCGATAAGTAATGTGAATTGCAGAATTCAGTGAATCATCGAATCTTTGAACGCACATTGCGCCCCTTGGTATTCCGAG
GGGCATGCCTGTTCGAGCGTCATTACAACCCTCAAGCCCTGGCTTGGTCTTGGGCGCCGCTGGTTACCCAGCGGGCCCCA
AAATTAGTGGCGGTGCCGTCGAGGCCTTGAGCGTAGTAAACATCCTCGCTATAAGGACCCGATGGACGCTTGCCAGTAAC
CCCAAATATTCTAAGTTTGACCTCGGATCAGGTAGGGATACCCGCTGAACTTAA
>OTU_675
ATGCGATAAGTAATGCGAATTGCAGAATTCAGTGAGTCATCGAATCTTTGAACGCACATTGCGCCCGCTGGTATTCCGGC
GGGCATGCCTGTTCGAGCGTCATTATGACCACTCAAGCTCTGCTTGGCCTTGGGGCCCGCTGTACCGGCGGCCTTTAAAA
TCAGTGGCGGTGCCGTCTGGCTCTAAGCGTAGTAATACTTCTCGCTACAGGGTCCAGCCGTCCACCCGCCAGAACCCCCA
ACTTTCTTAGGTTGACCTCGGATCAGGTAGGGATACCCGCTGAACTTAA
>OTU_676
ATGCGATAAGTAATGTGAATTGCAGAATTCAGTGAATCATCGAATCTTTGAACGCACATTGCGCCCTTTGGCATTCCGAA
GGGCATGCCCGTTCGAGCGTCATTACACCACTCAAGCCTCGCTTGGTATTGGGCGGCGGGAGTCCCCCGCGCCCCTAATT
CATCGGCTGGACGGTTCGAATCTCAGCGTTGTGGTTATTCAAATCGCTGGCGAAGACGACCGGACGTGCCGCTAAAATTC
ATTACAGGTTGACCTCGGATCGGGTAGGGATACCCGCTGAACTTAA
>OTU_677
ACGCGATAGATAATGTGAATTGCAGAATTACGTGAATCATCGAGTCTTTGAACGCACATTGCGCCCTTTGGTATTCCAAG
GGGCATGCCTGTCTGAGCGTCAGTGAACTTCACAGGAAAAGAATTTGTAAAAGTTACTTGGATTGTGATTGAGTGTGACC
TGTCTCACTTGAAATGCATCACGATTGGTGTCATAGGTTCGCCTCACCAAGAATTTAACGTCTTGACCTCAGATCAGGTA
GGGTTACCCGCTGAACTTAA
>OTU_679
ATGCGATAAGTAATGTGAATTGCAGAATTCAGTGAATCATCGAATCTTTGAACGCACATTGCGCCCTCTGGTATTCCGGG
GGGCATGCCTGTTCGAGCGTCATTACACCACTCAAGCTCGGCTTGGTATTGGAGGCCACCCCCCCGGGGGTGCCCCCGAA
AAACAGCGGCGAAGCGGCCGGATTCTCTAGCGCAGTGACTTACATCTCGCTACATGAAGACGGTGGTTTTTGCCGGATAA
CCAACAAATTTTTTAAAGGTTGACCTCGGATCAGGTAGGGATACCCGCTGAACTTAA
>OTU_680
ATGCGATAAGTAATGTGAATTGCAGAATTCAGTGAATCATCGAATCTTTGAACGCACATTGCGCCCCTCGGTATTCCGGG
GGGCATGCCCGTTCGAGCGTCATTACACCACTCAAGCCTGGCTTGGTATTGGGCGCCGCGGTCCGCCGCGCGCCTTAATG
TTGTCGGCCGAGCCGTCCGTCTCATAAGCGTTGTGCATCAATTCGCTTGCGAGCCGGCCGGGTGCGCGCCGTTAAAACCC
TCCATCAAAGGTTGACCTCGGATCGGGTAGGGATACCCGCTGAACTTAA
>OTU_682
ATGCGATAAGTAATGTGAATTGCAGAATTCAGTGAATCATCGAATCTTTGAACGCATATTGCGCCCTTTGGCATTCCGAA
GGGCATGCCTGTTCGAGCGTCATTACACCCCTCAAACTTAGCTGTTTGATGTTGGGCAGTGCCTGTAGGCATGCTTAAAA
ATTAGCGACGGTTTCAGCCAACCTCAGACGTACAAGTATCGTTATAGGGGGCGGTTGGGGCCTGTCTTTAACTAAATATC
TAAATGTTGACCTCGGATCAGGTAGGAATACCCGCTGAACTTAA
>OTU_684
ATGCGATAAGTAGTGTGAATTGCAGAATTCAGTGAATCATCGAATCTTTGAACGCACATTGCGCCCTCTGGTATTCCGGG
GGGCATGCCTGTTCGAGCGTCATCAAAACTACTCAAGCTAAGGTTTACCTTCTGCTTGGTCTTGGAATTGGAGGCTTATG
TCTCCTTTCTGAAATACAGTGGCGAATTGACTGTGCTGTAAACGTAGTAACTTTACCCGTCGAAAGCATGTTCACATTCC
GCCAAAACCCCCTCTATTATCTAGTTTGACCTCGGATCAGGTAGGGATACCCGCTGAACTTAA
>OTU_685
ATGCGATACGTAATGTGAATTGCAGAATTCAGTGAATCATCGAGTCTTTGAACGCACATTGCGCCCTCTGGTATTCCGGA
GGGCATGCCTGTCCGAGCGTCATTGCTGCCCTCAAGCACGGCTTGTGTGTTGGGCTCCGTCCTCCTTCCGGGGGACGGGC
CCGAAAGGCAGCGGCGGCACCGCGTCCGGTCCTCAAGCGTATGGGGCTTTGTCACCCGCTTTGTAGGACTGGCCGGCGCC
TGCCGATCAACCAAACTTTTTTCCAGGTTGACCTCGGATCAGGTAGGGATACCCGCTGAACTTAA
>OTU_686
ATGCGAAACGTAATGCGATTTGCACAATCTGTGAGTCATCGAGTCTTTGAACGCACTTGGCACCCACAAGTTCTTCTTGT
GGGTATACCTGTTTGAGCATCATAAACAACACTACCGCAAGGTGCAGTGAGGGTCAGCCTGTGGGCTGTCTCTTGAAAGA
CAGCAGCAAAGGTAAGGGCGCTCTAGTCCTGTCTTGTGTGGTAGCAGGACTGTGGTCTTGACAGCGCAAGACAGGACGTG
TGTGCTCTTGCATTCACTTTGCTCACTAGTACACTATCATCATGATCTCAAATCAGGCAAGACTACCCGCTGAACTTAA
>OTU_687
AGGCGAAACGTCATGTGACCTGCATGCTTTGCGAATCATCCAATCTTTGAACGCATCTTGCACCTGATGCCTTGCGCATC
AGGTATACCTGTTTGAGTATGACATGCATGATCACAGAGAGACGGGTTCGATGGGCACCGAACCTGAGAGACGCTCTGTG
GACTTGGCACTGTCGGTGTATGGTATGGTGCGTGTGGGTAGCGGCATGGGTACGCTGCGACGATCCCTAACCAACCAACC
GACTTTGCTTAAATGCAGGCCTCAGCTGCCGATGGGTTGAACCTGTCAGAGGCGGCGACGGTGGAAACATGTGTGTGCGC
GTAGCAATACGCACAACACACAACAATACAATCATCATCATCTCAAATCAAGTAAGAGGACCCGCTGAACTTAA
>OTU_688
ATGCGATAAGTAATGTGAATTGCAGAATTCAGTGAATCATCGAATCTTTGAACGCACATTGCGCCCTTTGGCATTCCGAA
GGGCATGCCTGTTCGAGCGTCATTACACCCCTCAAACTTCACTGTTTGTTGTTGGGTACTGCCGGATGGCATACCTAAAA
ATTAGCGACGGTTTCAACCAACCTCAGACGTACAAGTATCGTTATAGGGGGCGGCTGGGGCCTGTCTTAACTAAACTATT
TAAATGTTGACCTCGGATCAGGTAGGAATACCCGCTGAACTTAA
>OTU_689
ATGCGATAAGTAATGTGAATTGCAGAATTCAGTGAATCATCGAATCTTTGAACGCACATTGCGCCCTGTGGTATTCCGCA
GGGCATGCCTGTTCGAGCGTCAGTACAACACTCAAGCTTGGCTTGGTATTGAACCACGTCCGCAAGGACCGGTTTTAAAA
TCAGTGGCGGCGCCATCTGGCTCTAAGCGTAGTAATACTCCTCGCTTTTGGGTCCTGATGGATGTTGGCCAGCAACCCCC
AACTTTCTAAGTTTGACCTCGGATCAGGTAGGGATACCCGCTGAACTTAA
>OTU_690
ATGCGATAAGTAATGTGAATTGCAGAATTCAGTGAATCATCGAATCTTTGAACGCACATTGCACCCTCTGGTATTCCGGG
GGGTATGCCTGTTCGAGCGTCATTACAACCCTCAAGCACTGCTTGGTATTGGATGTGACCAGGCATATGGTGCATCTCAA
AAATATTAGCGGTGGCACTTCGGCCTCTAGCGTAGTATATTTCTCGCTATGGAGCTATAGCTGCGTACCTGCTAGAACCC
TAAATTATATCAAGGTTTGACCTCGGATCAGGTAGGGATACCCGCTGAACTTAA
>OTU_691
ATGCGATAAGTAATGCGAATTGCAGAATTCAGTGAGTCATCGAATCTTTGAACGCATATTGCGCCCTTTGGCATTCCGAA
GGGCATGCCTGTTCGAGCGTCATTATCAACCATCAAGCCTGGCTTGTCGTTGGACCCGTTATCGCCTGCGGCGATAGGTC
CGAAAGATAATGAACGGTGTCCTGGTGGCCCTAAATGCAACGAGCTTTTTAATGGCACGCATCTAGCGGTTGGCAGGCCC
GGTCTTAACCTATCATTTCAAGGTTGACCTCGGATCAGGTAGGAATACCCGCTGAACTTAA
>OTU_692
ATGCGAAAAGTAATGCGATTTGCATGAATCTGTGAGTCATCAAGTCTTTGAACGCATCTTGCACCGTATGAGCAATTGTA
CGGTATACCTGTTTGAGAATCGTAAAGACCCCTTTCCTCTCTCCAGAGGAGAATTGTCAGCTGTCCGCAGTAGTGGACTC
TGATTAAAAGCAGTAGGTATGTGGCCTGGCTGGTGGCCTGGGACATTGTGTGCTAGAGACACGGTTCATCCGAACGTCTT
CCTCACAGTGCGTCCTGGGTCTTACAAGCTGGCTAGGCCATCGCCTGCACAGTGCTCTTCGGAGTACAACCCCAAAATTT
GATCTCAAATCAGGTAAGGCTACCCGCTGAACTTAA
>OTU_693
ATGCGATAAGTAATGCGAATTGCAGAATTCCAGTGAGTCATCGAATCTTTGAACGCACATTGCGCCCTTTGGTATTCCGA
AGGGCATGCCTGTTCGAGCGTCATTATCAACCCTCAAGCCCCCTTTGGCTTGGCTTTGGACGGCCTGGTCAGGCGACTGA
CCCCTCCTAAAGACAATGACGGCGGCGTCGTGGGACCCCCGGTACACTGAGCTTCTTAACTGAGCACGTATCGGATTGAG
GGACCCCGGGCCACGGTCTCCTCTCTTCCCCGCGTGGAAGAGAAACCCCCCTTTCAAGGTTGACCTCGGATCAGGTAGGG
ATACCCGCTGAACTTAA
>OTU_694
GTGCGAAAAGTAATGCGATTTGCATGAACTGTGAGTCATTTAATATTTGAACGCAACTTGCGCCCCTCGGGGCATGTTTG
TTTGAGTGCCTGAAAAGAAATGATATTGTAATGAGAGTTATGATATGATGTGACTGTTGTCTTGGAGGTGTGTGAGTAGG
TGTAACAGTCTGCCAACATCACTCCAAGACACGGTTTAAAAAGAGTTAGAAAATGACCATGTTTCGTTTACAAGTGCTAA
GCATTCTTGATAGATGGGAATATAGTCAGTTGGAGGTGGAATGGATGTAACAATGCACCCACCAACAACAACAACCAATA
CATTGGCCTCAAATCAAACAGGATTACCCGCTGAACTTAA
>OTU_695
ATGCGATAAGTAATGTGAATTGCAGAATTCAGTGAATCATCGAATCTTTGAACGCACATTGCGCCCCCTGGTATTCCGGG
GGGCACACCTGTTCGAGCGCCATTTTCACCATCGAGCCCTGCTCGGAGATGGGCTTTGTCCTCGCGGACGGGCCCGAAAC
TCGTGGGCGCCATCGTCCGGCCCTGAGCGTAGCAAGAGAAATCCCTCGCTCGGTGGACCGTCTGGCGGCTGCCCCGACTA
TTTTTACAAGGTTGGCCTCGGATCAGGTGGGGATACCCGCTGAACTTAA
>OTU_696
ACGCGATATGTAATGTGAATTGCATAATTCCGTGAATCATCAAATCTTTGAACGCACATTGCACTCTGTTTACGCAGAGT
ATGCCTGTTTGAGAATCTATAGTATTCATTTCTGGGTAGTTTATTCAACCTAGGAGATTTGCACTGTGTCTAGCTTCGGC
TCTGACTAACGCTAAATACATTACTTGACTGGCGGTAAATGTTTGACCCTGCTACGTTATTGAAAAGCTATGAATGAGGC
GAAAGTTTCTTTTGGCAGAGTAAATATATGGTGGGTAGTTTATTGTTGGGTAGAGTTCATACCTTATAGACGCTGGCCTA
GCTAGTGATCTGAACCAAGGTCTCAAATCAGGTAGGAAGACCCGCTGAACTTAA
>OTU_698
ATGCGATAAGTAATGCGAATTGCAGAATTCAGTGAATCATCGAATCTTTGAACGCACATTGCGCCCCTCGGCATTCCGAG
GGGCATGCCTGTCCGAGCGTCATTTTACCCCACTCAAGCTCTGCTTGGTCTTGGGCCGCGCCGGCAACGGCGGGCCTCAA
ACTTAGTGGCGGCGCCGCTAGGCTCCGAGCGTAGTACGCCTCTCGCTACGGGGCCTCGCGGTTAGCGACCAGCAACCCCC
ACCACTCTCAAGGTTGACCTCGGATCAGGTAGGAATACCCGCTGAACTTAA
>OTU_699
ATGCGATACGTAGCGCGAAACGCAAGTTTTGGAGCGCTTAATCTTTGAATGTACATTGCGCCATTCGGCTTTGTCGTTTG
GCACGTCTGGTTCAGGGTTGACAAACTAAACAACTGCCTCGTTGTCTTTCTTGTCGTTCGTTCAATTATGTGGCTCTAAT
CAAGCTCGTCAATAATTGTCCGTCCATATGGACTAAAGTGGTGCAACTCGTTGACTTGAGATCGGTCTGCGTCGACTAGA
TCCTCTCGTCACTCTCAGCTGAAAGAGAGTTCGATTTGCCTACTTCTATCAACCTGAGCTCAGACGTGATTACCCGCTGA
ACTTAA
>OTU_700
ATGCGATAAGTAATGTGAATTGCAGAATTCAGTGAATCATCGAATCTTTGAACGCACCTTGCGCTCCTTGGTATTCCGAG
GAGCATGCCTGTTTGAGTGTCATTAATATATATCAACCACTCTTCTTGAGTGGCTTGGATGTGGGGGGTTTGCTGGCCTG
TTCAGCTCCCCTGAAATGCATTAGCGGAACGACCTGTTCATTCATTGGTGTGATAACTATCTACGCTATTGAGTGCGAGG
CGGTTCAGCTTCCTAACGGTCCTCGGACAGTTTTTATCATTTTATGTGACCTCAAATCAGGTAGGACTACCCGCTGAACT
TAA
>OTU_701
ATGCGATAAGTAATGTGAATTGCAGAATTCAGTGAATCATCGAATCTTTGAACGCAACTTGCGCCCTTTGGTATTCCGAA
GGGCATGCCTGTTTGAGAGTCATGAAAATCTCAATCCCTCGGGTTTTATTACCTGTTGGACTTGGATTTGGGTGTTTGCC
GCGACCTGCAAAGGACGTCGGCTCGCCTTAAATGTGTTAGTGGGAAGGTGATTACCTGTCAGCCCGGCGTAATAAGTTTC
GCTGGGCCTATGGGGTAGTCTTCGGCTTGCTGATAACAACCATCTCTTTTTGTTTGACCTCAAATCAGGTAGGGCTACCC
GCTGAACTTAA
>OTU_703
ATGCGATAAGTAATGTGAATTGCAGAATTCAGTGAATCATCGAATCTTTGAACGCACCTTGCGCCCTTTGGTAATCCGAG
GGGCATGCCTGTTTGAGTGTCTTGAAGCTCTCAAACATTTATTTACTTAAATGTTTGGATTTGGGTGTTCTTTGCCGGTC
GCAAGATCGGCTCACCCTAAACGCATTAGCTGGCTTTTGGGTCCGCGAACTCGGTGTGATAATTGTCACTCGCTGGGATT
TCGTAACCTTAAGGAAGTTGCTTCCAATCGTCTCCTCGTGAGACAATACATCTAAGTGTTTGACCTCAAATCAGGTAGGA
CTACCCGCTGAACTTAA
>OTU_705
ATGCGATAAGTAATGTGAATTGCAGAATTCAGTGAATCATCGAATCTTTGAACGCACCTTGCGCCCCTTGGCTATTCCGA
TGGGCATGCCTGTTTGAGTATCGTGAACACCTCAACTCTCATGGTTTGCCATGATGAGCTTGGACTTTGGGGGTTTTGCT
GGCCTATGGTCAGCTCCTCTCAAATAAATCAGCTTGCCAGTGTTTGGTGGCATCACAGGTGTGATAACTATCTACGCTTG
TTGTTGTACACCAGGTAACCTTCAGGGATGGAGGTTCGCTGGAGCTCATAGACGTCTCTCCTCAGGGAGGACAGCTTTTT
GAACGTTCGATCTCAAATCAGGTAGGACTACCCGCTGAACTTAA
>OTU_706
ATGCGATAAGTAATGTGAATTGCAGAATTCAGTGAATCATCGAATCTTTGAACGCACATTGCGCCCGCCAGTATTCTGGC
GGGCATGCCTGTTCGAGCGTCATTTCAACCATCAAGCCCTGCTTGTGTTGGGGTCCTGCGGCTGCCCGCAGGCCCTGAAA
ACCAGTGGCGGGCTCGCTAGTCACACCGAGCGCAGTAATACATCTCGCTTTGGTCGTGCGGCGGGTTCTTGCCGTAAAAC
ACCCCCCTTAACAAAGGTTGACCTCGGATCAGGTAGGAATACCCGCTGAACTTAA
>OTU_707
GTGCGATAAGCAATGCGAATTGCAGAACCGTGAGTCATCAGATTTTTGAACGCAACTGGCGCTGGCTGGGTCTCCAGCCA
GCATGCTTGTTTCAGTGTCTTGTTTTCTCCTCACCCAAAACTTAATGCGAGAGATGCCCTTCTCTTGTTAAACATGAAAG
CACTCTGCGCTCTGCGAGCGGCTTCTTGACTAGCTCAAGAGTCGCACTCAATGCAGCCGTCACATTTCTTTTAATGTGAA
CTCATTGAGAGCAGAGGCTGTCAGCTCACGCTGTCAGTGCTTAGTCACTTAAACTTTCTTTGCATCTGAAATCAAGCAGG
ATCACCCGCTGAACTTAA
>OTU_708
GCGCGAAATGTAGTGTGAATCGTAGAACATTGTGAATCATCGAATCTTTGAACGCACATTGCGCCTCCAGTAACTTGGAG
GCATGCCTGTCTGAGCGTCATTTAAAACCATAGACCCGAAAGGGTTTGTATTGGGCGTCGTCCTCCGGCGTGGCCTCAAA
GACATTGGTCTTACATGCGGACGAGCTCCTTTAGGACAGATCGCGTCGAGACTTTAAACATCTGACTTGACCTCAGATCA
GGTAGGACCACCGCCTGAACTTAA
>OTU_709
GTGCGAAAAGTAATGCGATTTGCATGCTCTGTGAGTCATCGAATCTTTGAACGCATATGGCACCTCCCGGCCCTGCCGGA
GGGTATGCCTGTTTGAGAATCATATCCAAATATGTTCATCATTGATGGACGACCTGGGCATTCAGCAGTGATTGCCGTGA
ATACAAGTGTGTTGCCAGGATATCGCTTGATTTTTGGCAATTGCAACCCCCCCCTCATGATCTCAAATCAGGCAAGGCTA
CCCGCTGAACTTAA
>OTU_710
ATGCGATAAGTAATGTGAATTGCAGAATTCAGTGAATCATCGAATCTTTGAACGCACATTGCGCCCTCTGGTATTCCGGA
GGGCATGCCTGTTCGAGCGTCATTACACCACTCAAGCCTCGCTTGGTATTGGGCGCCGCGGTCGACGCGCGCCTCAATTT
CACCGGCCGAGCACCCGATCTCCGAGCGTAGAAGAAACATTTTCGCTCTCGAGCTTGAGGGGACTCGCTGCCGTTAAGCC
TTCTTTTAACAAGGTTGACCTCGGATCAGGTAGGGATACCCGCTGAACTTAA
>OTU_711
ATGCGATAAGTAATGTGAATTGCAGAATTCAGTGAATCATCGAATCTTTGAACGCACATTGCGCCCCTTGGTATTCCGAG
GGGCATGCCTGTTCGAGCGTCATTACACCACTCAAGCACTGCTTGGTATTGGGCATCGTCCGCCGTAAAGGCGGGCGTGC
CTCGAAGACCTCGGCGGGGTTTCTCCAACTTCGGGCGTAGTAGAGTTAAATCAAAACGTCTTATAAGCTTGGTGAGATCT
CATTGCCGTTAAACCCTTTATATTTTTCAGGTTGACCTCGGATCAGGTAGGGATACCCGCTGAACTTAA
>OTU_713
ATGCGATAAGTAATGTGAATTGCAGAATTCAGTGAATCATCGAATCTTTGAACGCACATTGCGCCCGCCAGCATTCTGGC
GGGCATGCCTGTTCGAGCGTCATTTCAACCCTCGACTTCCCTTTGGGGAAATCGGTGTTGGGGTACGGCAGCATACCGCC
GGCCCCGAAATGAAGTGGCGGCCCGTCCGCGGCGACCTCTGCGTAGTAATCCAACTCGCACCGGAACCCCGACGTGGCCA
CGCCGTAAAACACCCAACTTCTGAACGTTGACCTCGGATCAGGTAGGAATACCCGCTGAACTTAA
>OTU_714
GTGCGATATGTAGTGCGATTTGCATGAATCTGTGAGTCATCTAATCTTTGAACGCAACTTGCGCCTCTCTGAGGCATGTC
TGTTTGAGTGCCACATACACCATGCATTATCTTTTGATCGTGCGACTTGACTTTAACACGCGCACATACATATATATGCG
CTGTTTTGGTTTAAATAAAGCCAGTAACGGTCTGATACGACTAGCTCAAGTGCTAAGCATTCTTGGTGCTAGTCAAGTTG
GACTTTCTACTAATTTTTGGCCTCAAATCAGGCAAGACTACCCGCTGAACTTAA
>OTU_716
ATGCGATAAGTAATGTGAATTGCAGAATTCAGTGAATCATCGAATCTTTGAACGCATATTGCGCCCTTTGGTATTCCGAA
GGGCATGCCTGTTCGAGCGTCATTACACCCCTCAAACTTCACTGTTTGTTGTTGGGTACTGCCTGTGGGCATACCTAAAA
GCTAGCGACGGTTCAAGCCAACCTCAGACGTACAAGTATCGTTATAGGGGACGGTTGGGGCCTGTCTTTAACTAAACTAT
CTAAATGTTGACCTCGGATCAGGTAGGAATACCCGCTGAACTTAA
>OTU_717
GTGCGAAATGTAATGCGATTTGCATGAATCTGTGAGTCATCTAATCTTTGAACGCAACTTGCGCCCTCCAGCGATGGATG
GCATGTCTGTTTGAGTACGACAACCAACTGTGCCTATTTGGTGCGAGGTGGCCTGCGTGCGCAACGTGTTGTGCAGCGGG
CTGAAAAGGAGCCAGTCAGGCTGGGCGGTCTGGCAGTGTGCTAGGGACCAAGGGGCATGCGTGCGGGGACTGCGGAATGT
GGAGAGGTGCGGATGGTGGACCATCGTCTGCGCTGATCTGCACTCTGCCCGCCGCGTTCGCATGTCGCTGTCTTGTCGCT
GCCAGCACCAACCAGCTCACACCACATCTTCCGTCTCAAATCAGGCAAGACGACCCGCTGAACTTAA
>OTU_718
ATGCGAAAAGTAGTGTGAATTGCAGAATTCCGTGAATCATCGAATCTTTGAACGCACATTGCGCCCCTCGGTATTCCGTG
GGGCATGCCTGTTCGAGCGTCATTTACACCCTCAAGCTCTGCTTGGCGATGGGCGTCTGTCCGCGAGGACTCGCCCCAAA
ATCATTGGCAGCGGTTGTGCCAGCTTCTCGCGCAGAGCATTGCGCTTCTTGAAGCTGGTGGATCGGCGTCCAGTAAGCTC
TACATTTAACTTGACCTCGGATCAGGTAGGGATACCCGCTGAACTTAA
>OTU_719
GTGCGATATGTACTGCGCTGTGCGCGAAATGCGCAGTCATTCTTCGAATACACATTGTCCTGTCTGGCGAACAGTCGGCA
GGGCATCTGCTTCAGGGTTGTTGATCAGTTTTTTCGCCGCTTTTGTGGTGTCATTCGAGGGTGTGTCGCCGTACGTGCGT
CCCCCCGTCTTTGTGTCCTCGATGCTCTTGCTTCTGTGGACTTGGGTGTGCAGTCCGGTTCAGTGCTTGCATTGTTCCTT
GTGCCCCTACTATCTTGTTGACCCGACCTGAAGTCAGGTGTGACTACCCGCTGAACTTAA
>OTU_721
ATGCGATAAGTAATGTGAATTGCAGAATTTAGTGAATCATCGAATCTTTGAACGCACATTGCACCTCTCGGTAATCCTTG
AGGTATACCTGTTCGAGCGCCGTTTGTGTCTAAGGCTCTGCCTTGCGTTGAAGGTTCCCCGTTAGGGGTCTTTCGAAACA
CATCGGCGCCCTTTATGGCTTCGAAACGCAGAGAAATGCGGCGAGATGTCATGATGGGCGGCCAATCTCCGAAAGCATGG
CCTCGGATCAGGTAGGGATACCCGCTGAACTTAA
>OTU_722
ATGCGATAAGTAATGTGAATTGCAGAATTCAGTGAATCATCGAATCTTTGAACGCACATTGCGCCCTCTGGTATTCCGGA
GGGCATGCCTGTTCGAGCGTCATTACAACCCTCAAGCTCTGCTTGGCCTTGGGCGTCACCGGCAACGGTGGGCCTCAAAC
TCAGTGGCGGTGCCATCTGGCTCTAAGCGTAGTAATTCTTCTCGCTATGGGTGCCCGGTGGATGCTTGCCAGCAACCCCC
AACTTCTTAAGGTTGACCTCGGATCAGGTAGGGATACCCGCTGAACTTAA
>OTU_725
ATGCGATAAGTAATGTGAATTGCAGAATTCAGTGAATCATCGAATCTTTGAACGCACATTGCGCCCCTTGGTATTCCGAG
GGGCATGCCTGTTCGAGCGTCATTATGACCACTCAAGCCCGGCTTGGTGTTGGGGCACGCGGCTCTGCGGCCCCTAAAAG
CAGTGGCGGCGCCACCTGGCTCTAAGCGTAGTAATCCATCTCGCTACAGAGTTCCGGTGGCTGCTTGCCAGAAACCCTAT
TCTCACGGTTGACCTCGGATCAGGTAGGGATACCCGCTGAACTTAA
>OTU_726
ATGCGATAAGTAATGTGAATTGCAGAATTCAGTGAATCATCGAATCTTTGAACGCACATTGCGCCCGGTGGTATTCCGCC
GGGCATGCCTGTTCGAGCGTCATTATAACCACTCAAGCCTAGCTTGGTATTGGGGTTCGCGGTCCCGCGGCCCCTAAAAT
CAGTGGCGGTGCTGGTCGGCTCTGAGCGTAGTAAATCTCCTCGCTATAGAGTCCTGCCGGTTACCCGCCAGAACCCCCCA
TTTTATCAGGTTGACCTCGGATCAGGTAGGGATACCCGCTGAACTTAA
>OTU_728
ATGCGATACGTAATGTGAATTGCAGAATTCAGTGAATCATCGAATCTTTGAACGCATATTGCGCTCTTTGGTATTCCGAA
GAGCATGCTTGTTTGAGTATCAGTAAACACCTCAAAGCCCTTTTTCTTTTTTTTGAAGAAAGGCTTTGGACTTGAGCAAT
CCCAACACTTTTTTCTTAAGAGTGGCGGGTTGCTTGAAATGCAGGTGCAGCTGGACATTCTCCTGAGCTAAAAGCATATT
CATTTAGTCCCGTCAAACGGATTATTACTTTTGCTGCAGCTAACATAAAGGGAGTTTGACCATTTTGGCTGACTGATGCA
GGATTTTCACAAGAGTCTTCAAAAGCTCTTGTTAAACTCGATCTCAAATCAAGTAAGACTACCCGCTGAACTTAA
>OTU_729
ATGCGATAAGTAATGCGAATTGCAGAATTCCAGTGAGTCATCGAATCTTTGAACGCACATTGCGCCCTTTGGCATTCCGA
AGGGCATGCCTGTTCGAGCGTCATTATCACCTCTCAAGCCCCCTGGGTTTGGCCTTGGACGGCTGGTCGGGCGACGCCCC
GACCCCTCCTAAAGACAACGACGGCGGCTTTGTCTGACCCCCGGTACACTGAGCTTCTTAACCGAGCACGTACCGGAACG
AGGGTCGGCGGGCCACGGTCTTCTCCCCTTACAGGGAAATTTTCTCAGGTTGACCTCGGATCAGGTAGGGATACCCGCTG
AACTTAA
>OTU_730
ATGCGATACGTAATATGAATTGCAGATTTTCGTGAATCATCGAATCTTTGAACGCACATTGCGCCCTGTGGTATTCCACA
GGGCATGCCTGTTTGAGCGTCATTTCTCCCTCAAACCTCTGGTTTGGCGTTGAGTGATACTCGGTTTACTTGAAATACAT
GAAAAGCATAACTATTAGGTTTTACCAACTCGTTATACTAATCTACAAGTTTGACCTCAAATCAGGTAGGACTACCCGCT
GAACTTAA
>OTU_731
GTGCGATATGTAGTGCGATTTGCATGAATCTGTGAGTCATCTAATCTTTGAACGCAACTTGCGCCTCTTACGAGGCATGT
TTGTTTGAGTGCCGCAATTCTCTGCAGCAATGCGATTTGGCTCGTGTCTTTGTTGACCGAGTTTAAAAGAAGCTAGAGGA
TGGTCAGTTTAGACTAGCCCGAGTGCTAAGCATTCTTGGGTCTAGCGCTGGATTGCTCATTTCATCTATTTTTATTTTTG
GCCTCAAATCAAGCAAGACTACCCGCTGAACTTAA
>OTU_733
ATGCGATACGTAATGTGAATTGCAGAATTCAGCGAACCATCGAATCTTTGAACGCACATTGCGCCTGCCAGCATTCTGGC
AGGCATGCCTGTCCGAGCGTCATTTCCCCCCTCACGCGCCCCGTTGCGCGCTGGTGTTGGGGCTCCTCTGCCTGGCAGAG
GGCCCCGAAAGCAAGTGGCGGGCCCGGCTGGCTGGCCCCGAGCGCAGTACCGAACGTCACGTTCTCCTCTCGCTCAGCGG
CCGCCGCCGGCGCCCTGCCGTCAAAACTGCACATGACGTGCAACCCCCATCACAAGGTTGACCTCGGATCAGGTAGGACT
ACCCGCTGAACTTAA
>OTU_734
ATGCGATAAGTAATGTGAATTGCAGATTTTCAGTGAATCATCGAATCTTTGAACGCACCTTGCACCCTTTGGTATTCCGA
AGGGTACACCCGTTTGAGTGTCATTGTAATCTCACTACGATCGACTTTATGTCCTTTTGTATGTGGACTTGGATGTTGCC
GTGGATTTCTATGGCTCGTCTGAAATGCTTCAGTGTACCCACAGAGCGGCGTATTTGGTGTGATACATCTTCACCGGAGT
TGATCCTTTACAGGGTCGCGTCTGTAATGTGTGGCTCTATGCTTCAAACCGTCTTGATAGGACAATCTTTGACAATTCGA
CCTCAAATCGGGTGGGACTACCCGCTGAACTTAA
>OTU_735
ATGCGATAAGTAATGTGAATTGCAGAATTCAGTGAATCATCGAATCTTTGAACGCACCTTGCGCTCCTTGGTATTCCGAG
GAGCATGCCTGTTTGAGTGTCTTGAAGTCATCAGCCCAAGCCGTTTTACTGCGGCCGACGGTTGGACGTGGGGCGTGCTG
CCGTGAGGCTGCTCCCCTCAAATGCGTCGGTTGGGCCTGTGGGTCGAACTCGAAAGGGCGTTGTACCATCCTCGCTCCCT
CGAAATGCCTCCCCCTCCCGTGCCCCTCCACGACCTGCCTCTGAAGGGTGGCGGTCAAAACCTTTTTGAAATCTGACCTC
AAATCAGGTAGGACTACCCGCTGAACTTAA
>OTU_736
ACGCGATATGTAATGTGAATTGCAGACTTTAGTGAATCATCGAATCTTTGAACGCACATTGCGCCCCGTGGTATTCCGCG
GGGCATACCTGTTCGAGCGTCATTACAACCTCTCCAGCTCCGCTGGGTCTTGGGGCTTGCCTTCCCGGGCATCCCTTAAA
GCTAGATGCGGCGCCGCGTGGCTCTAAGCGTAGTACTTTTCTCGCTTCTGGGTCCGCTGTGGTGTCTGCTATATAAACCC
CAACTTTCATATGGTTGACCTCGAATCAGGTAGGGATACCCGCTGAACTTAA
>OTU_737
ATGCGAAACGTAATGCGATTTGCAGCATCTGTGAGTCATCGAGTCTTTGAACGCACTTGGCACCTGGAGATGATCCAGGT
ATACCTGTTTGAGCAGAATATCCAAATAAACCTGAGTTTCATTTTCGAATGTGACTTGAAAAGCGTGTGAAGAGGACGTG
CAACCAGTGCGTGTTCTGTGTGATCGCAAGGCCGTGGTCTTGATTCACAGGGTGCGCAGTGTCATTGTGCGATGCATCCG
CTTCAACAACCAAACTTCTGTACATTCTCTCTCAAATCAGGCAAGATTACCCGCTGAACTTAA
>OTU_738
ATGCGATAAGTAGTGTGAATTGCAGAATTCAGTGAATCATCGAATCTTTGAACGCACATTGCGCCCCTCGGTATCCCGGG
GGGCATGCCTGTTCGAGCGTCATTTCTACCACTCAAGTTTAACTTGGTATTGGGCATCGTTATGAAAATTTTAACGTGCT
TTAAATGTAGACGGCAACAATTCCCCAGCTTAGAGCGTAGCAGTAAAACATTTTCGCTTTAAAAGCTGCTGGGTCTTGTT
TACCGCATAGTTTTTACTACAGTTTGACCTCGGATCAGGCAGGGATACCCGCTGAACTTAA
>OTU_739
ATGCGATAAGTAATGTGAATTGCAGAATTCAGTGAATCATCGAATCTTTGAACGCACATTGCGCCCTTTGGTATTCCGAA
GGGCATGCCTGTTCGAGCGTCATTACAACCACTCAAGCTCTCGCTTGGTATTGGGATTCGCGATTAGCGGTCCCTAAAAT
CAGTGGCGGTGCTCTTAAGCTCTACGCGTAGTAATTTCTCTCGCTATAGAAACTTAAGGGTGACTTGCCAACAACCCCCA
ATTTTTTCAGGTTGACCTCGGATCAGGTAGGGATACCCGCTGAACTTAA
>OTU_740
ATGCGATAAGTAATGTGAATTGCAGAATTCAGTGAATCATCGAATCTTTGAACGCACCTTGCGCTCTATGGTATTCCGTA
GAGCATGCCTGTTTGAGTGTCATGAAAACAATCAACCTTGACTTTGGGTAACTCTGAAGACTTGGATTGGACTTGGGTGT
TTGCCAGCCTCACAGCTGGCTCATCTTAAATGTATTAGCTGGATTTGTCTGGATGACAGGTTTGACTTGGCGTAATAAGT
ATTTCGCTGAGGACATCTCTTTTGAGGTGGCCAGTCTTCAGACAGCAGTCTGCTTTCCAACCTATGTTTCTCTTTGGAGA
CATGACTTTTTATTATTTGGCCTCAAATCAGGTAGGACTACCCGCTGAACTTAA
>OTU_741
GTGCGAAAAGTAATGCGATTTGCATGCTCTGTGAGTCATCGAATCTTTGAACGCATATGGCACCTTTTGGTCTTTACTGA
AAGGTATGCCTGTTTGAGAATCATTTATCCCTTTGATCCTTTTGATCGCACTTGCTTGAGTGCTGATCCCTGGTCAAGAC
ATGGACCTTCATCACTGATCGTCTTGAATCTATGCACGGATTGTTCGTGACAAAGAGGCGCACTTGTTGCGCTGTTGCTG
TTGATCGATCAGTCCATCCCTCACCAATGATCTCAAATCAGGCAAGACTACCCGCTGAACTTAA
>OTU_746
TCGCGATAAGTAGTGTGACTTGCATATACCGTGAATCATCAAATCTTTGAACGCACATTGCACTGACTGGAATTCCGGTC
AGTATGCCTGTTTGAGTATCAGTAAACACTCTCCTAGCCACCCGCTAACGGTGCCTGCTAGCGAGGACTTGAGTCGGTGT
CCTGTCCAAGGGCGCGACTTTAAACTGATCTGCTGGCGAGTCACCGACGACCTTACCGGCTGACAGGGTTAATGGCCTCT
GGCTGTCACTGTCTGGTAGGTAAGAATCGTCGTTGGCTCCAAGGTACACACTCACAATTACAGAGTCAAATCTGTGACCT
TGATCTCAAATCAGGCAAGATCACCCGCTGAACTTAA
>OTU_747
ATGCGATAAGTAATGTGAATTGCAGAATTCAGTGAATCATCGAATCTTTGAACGCACCTTGCGCTCCTTGGTATTCCGAG
GAGCATGCCTGTTTGAGTGTCATGAAACTCTCACCCTCTAGCTTTCTTAATCGTGGCTAGCGGCGTGGACGTGAGCGCTG
CTGCTTTGTTGCGGCTCGCTCGAAATGCATTAGCAGACCCTTTTCGTAATCGGTTCCACTCAACGTGATAAGTATTTCGT
TGAGGACAGTTGCAGCAATGCGGCTGGCCGGGATAAGAAAGGCATAGTTGTCAGCTTCTAATCGCCCTTGGGCAATTTTT
TATGATCTGGCCTCAAATCAGGTAGGACTACCCGCTGAACTTAA
>OTU_748
ATGCGATACGTAATGCGAATTGCAGAATTCAGTGAATCATCAAATCTTTGAACGAAAGTGGCGCTCTCACGCCTGCGTGG
GAGCATGCCTCTTTCAGTATCGGTTATTCATCACTCAGACTTTGTTCTGGAGAATGAGCTGTCGCTGAATCTTGACTTTC
TCTGGTTTTTCGTGTGGTAACGCAGAAAAGAACAAGAAAGTTGTTAAAAGAATGCAGCGTA
>OTU_749
ATGCGATAAGTAATGTGAATTGCAGAATTCAGTGAATCATCGAATCTTTGAACGCACATTGCGCCCCTTGGTATTCCGGG
GGGCATGCCTGTTCGAGCGTCATTAATACCAATCCCTTCGGGGGTCTTGGGGCTTGGGATCTCCCAGCTCTTAAAATCAG
TGGCGGTGCCTCTCGGCTCTAAGCGTAGTAATTCTTCTCGCTATAGTCCCCGGGAGAACACTTGCCATAACCCCCACACT
TTTAAGGTTGACCTCGGATCAGGTAGGGATACCCGCTGAACTTAA
>OTU_750
ATGCGATAAGTAATGTGAATTGCAGAATTCAGTGAATCATCGAATCTTTGAACGCACATTGCGCCCTTTGGTATTCCGAA
GGGCATGCCTGTTCGAGCGTCATTGTCAAACCTCAAGCCTAGCTTGGTATTGGGCTTTTCATCCCTAGGGATGAGCCTAA
AAGTTAGTGGCGGTGCCACCGAGCCTCAAGCGTAGCAGAAATACCTCGCTTTGGAGTATCGGTTTTGGTCACTAGCCTTA
AACCCCAACTTCTAAAGTTTGACCTCGGATCAGGTAGGGATACCCGCTGAACTTAA
>OTU_752
GTGCGATATGTAGTGCGATTTGCATGAATCTGTGAGTCATCTAATCTTTGAACGCAACTTGCGCCTCTCTGAGGCATGTC
TGTTTGAGTGCCGCATACCTTTATGCAGCAATGCGATTTGATTAATGTCTCCGGACTTGGTCTAAACGTAGCCAGATAGT
GGCCAGTGCTGCTAGTCCGAGTGCTAAGCATTCTTGGATCTAGCAATGCTTCCATATCATATCTATTTTTTTGGCCTCAA
ATCAGGCAAGACTACCCGCTGAACTTAA
>OTU_754
TTGCGATATGTAATGTGAATTGCAGAATTCAGTGAATCATCGAATCTTTGAACGCACCTTGCGCCCTTTGGTATTCCGAA
GGGCATGCCTGTTTGAGTATCATTAATATCTCACTCTTGAACCCCTTGTGGAGTCAAGAGGTGGACTTTGGAGGTTTTTG
CAGGCCATCCCCGGTCAGCTCCTCTTAAATGCATTAGCGGAACTCTATGCGGTACCAGCCTCGGTTTGATAATGCTATCT
ATGCTGTCGCTGTTGGACTGCGCTGTTTGGCTTACAGTTGTCTTCGGACTGTCACGCTTGTGGCATAAACTTTTAAACTT
GATCTCAAATCAGGTAGGACTACCCGCTGAACTTAA
>OTU_755
ATGCGATAAGTAATGTGAATTGCAGAATTCAGTGAATCATCGAATCTTTGAACGCACATTGCGCCCGCCAGCATTCTGGC
GGGCATGCCTGTTCGAGCGTCATTTCAACCCTCGCGCCCACTCCCGGGCAGCGGTGTTGGGGACCGGCAACGGCGGGGCT
CACCCCCCGCGCGCCGCCCCCTAAATACAGTGGCGGTCTCGCTGCAGCCTCCCCTGCGTAGTAGCACACCTCGCACCGGA
GCGCAGCGCGGCCACGCCGTAAAACCCCCGACTTTCATGAGTTTGACCTCGGATCAGGTAGGAATACCCGCTGAACTTAA
>OTU_756
ATGCGATAAGTAATGTGAATTGCAGAATTCAGTGAATCATCGAATCTTTGAACGCACATTGCGCCCGCCAGTATTCTGGC
GGGCATGCCTGTCCGAGCGTCATTTCAACCCTCGAACCCCTCCGGGGGGTCGGCGTTGGGGATCGGCCCCTCACCGGGCC
GCCCCCGAAATACAGTGGCGGTCTCGCCGCAGCCTCTCCTGCGCAGTAGTTTGCACACTCGCACCGGGAGCGCGGCGCGG
CCACAGCCGTAAAACACCCCAAACTCTGAAATGTTGACCTCGGATCAGGTAGGAATACCCGCTGAACTTAA
>OTU_757
ATGCGAAAAGTAATGCGATTTGCATGAATCTGTGAGTCATCAAGTTTTTGAACGCACCTTGCACTCTTTGCTCAAGTAAA
GAGTATACCTGTTTGAGAATCGAATATACCATCGCCTCTAGATAGAGACGGACTTGGCCCTCACACTCGATGGGTGAGAG
GGCTGGAATATAGTAGGCTTGAACTAGGCGGGCTGCCTAGACATTGTGTGATAAGAGGGGAAACCTCATATTCGCAATGA
GTCTAGGCACCTCTCTTGGACCTCAAGCCTCAAACAACCCATCTAAGACGCGATCTCAAATCAGGTAAGGCTACCCGCTG
AACTTAA
>OTU_758
ATGTGATAAGCATTGTGAATTGCAGAATTCAAAGAATCAATAGAACGCTGAACGCATACGGCACTGTACTTGTACAGTAG
GTCTGTTTCAGAGTCATCTGAAATCTCTCAAACTCATAATTTGAGAGTCGAGGTACTGTTTGAGTAATCCGACAGTCGCA
GAGTTCTACGATATCTCTAAAATGACAAATTCGATAGATGCTGTTACTATAGAGAGTATGTCGTAGCACACTATACTACT
TGACCTGAAATCAGACCAGGCTACCCGCTGGACTTAA
>OTU_759
ATGCGATACGTAATGTGAATTGCAGAATTTGTGAATCATCGAATCTTTGAACGCACATTGCGCTCTCTGGTATTCCGGAG
AGCATGCCTGTTTGAGCGTCATTAAAATCCTCAATCTTTATTGATTGGTGTTGGACAGTGTGCAGTAAAATGTACTTGTC
CGAAATGGATTGCAAAAGACTTCGTAATAAATAATGATTGTTCGAGATCTTTGGCAAAACTGGCCTCTGCTTTGTTAGCA
GACGTTTTCTAATTTTGACCTCAAATCAGGTAGGACTACGCGCTGAACTTAA
>OTU_760
ATGCGATAAGTAATGAGAATTGCAGAATTCAGTGGATCATCGAATCTTTGAACGCACATTGCGCCCCTTGGTATTCCGAG
GGGCATGCCTGTTCGAGCGTCATTTCAACCCTCAAGCTCTGCTTGGTCTTGGGCCTGGCCGTGATGGCCGGTCTTAAAAT
CAGTGGCGGTGCCGTCGCAGGCTCCAAGCGTAGTACATCTCTCGCTCTGGAAACCTGGCGGTGCCTGCCAGACAACCCCT
AATTGTCTCTTTCGGTTGACCTCGGATCAGGTAGGGATACCCGCTGAACTTAA
>OTU_762
ATGCGATACGTATTGGAAATTGCATATGTGAGTCATCGAGTTTTTGAACGCACATTGCGCCCAGTGGTATTCCGCTGGGC
ATGTGGGGCTGAGCGTTTTTTATAAACTTTGTTGTGTTTCAATTATCGATTCACTAATTACATGGCAGCGCATGTTGATA
AAAGTATGTGTCTTGCAACTTTGTAGATTAAACCTCAGCCTCATAGGATTACCCGCTGAACTTAA
>OTU_763
ATGCGATAAGTAATGTGAATTGCAGAATTCAGTGAATCATCGAATCTTTGAACGCACATTGCGCCCGCCAGTATTCTGGC
GGGCATGCCTGTTCGAGCGTCATTTCAACCCCTCAAGCCCCGCTTGGTGCTGGGGCCCTACGTGCGCCGTAGGCCCCGAA
TTACAGTGGCGGGCTCGCCGCGATCCCGAGCGTAGTAGCACACCTCGCTCTGGGGCTCCGCGGCGGGCGCCGGCCGTGAA
AACGACCAAACACAAACGCAAGGTTGACCTCGGATCAGGTAGGAATACCCGCTGAACTTAA
>OTU_764
ATGCGATAAGTAATGCGAATTGCAGAATTCAGTGAGTCATCGAATCTTTGAACGCACATTGCGCCCTTTAGTATTCTGAA
GGGCATGCCTGTTCGAGCGTCATTATCACTAATCAAGCTCGGCTTGCTGTTGGACCTCTTGTCGTTAAAGACAGGCCCCA
AAGATAATGACGGTGTTATTAGAACCCTATATGCAACGAGCTTTAATCAGCACGCATGTTAGTGGCCTTTTAACCCGGTC
TTGCTTTACCAATTTTAAGGTTGACCTCGGATCAGGTAGGAATACCCGCTGAACTTAA
>OTU_765
ATGCGATAAGTAATGTGAATTGCAGAATTCAGTGAATCATCGAATCTTTGAACGCACATTGCGCCCTCTGGTATTCCGGA
GGGCATGCCTGTTCGAGCGTCATGTAAAGAATCATCAAGCTCTGCTTGGCATTGGGGGCCTCGCCCGCTCGCGCGGGCGC
CCCCTAAATCGGTCGGCGGCGGCGATTAGCCTCAAGCGTAGTAAAACATTCCGCTTTTCGAGTGCTATTCGACGCCCGCT
TCCAGAAAACCATACACCTAAACATTGACCTCGGATCAGGTAGGGATACCCGCTGAACTTAA
>OTU_766
ATGTGAAAAGTAATGCGATTTGCATGAATCTGTGAGTCATCTAATCTTTGAACGCACCTTGCACCCTCTCATGGAGGGTA
TACGTGTTTGAGAATCGTAACAGTATCTTGTCTCTAGTCCTCAGAGGCAGACTTGAGCGCCCAGAGCGCTTTAAATGCAG
TAGTGTATCTCTGCGCGACTCGCGCTTGGTGGACACTGTGTGCTGGAGACCTTGGTGTCTACTCACGGTGCGTCCCCTTG
CGTATGCGCAGAAGCAAGTGCACTCGTAAACGTGTGTGCGCATAATAATAAAAGCGTGTACACAGCAACTGATCTCAAAT
CACGTAAGACTACCCGCCGAACTTAA
>OTU_767
ATGCGAAACGTAATGCGATTTGCAGCATCTGTGAGTCATCGAGTCTTTGAACGCACTTGGCACCTGGAGATGATCCAGGT
ATACCTGTTTGAGCAGAATATCCAATTATACTTGAGTCTCACACTTTTAACGGTGTGTGACTTGAAAAGAGTCTGAGTGG
GACGTGCAACCAATGCGTGTTCTGTGTGATCGCAAGGCCGTGGTCTTGATTCACAGAGTGCGTAGTGTCATTTCACGAAT
AATCCTACTCAATACCAAAAACTTTCGTACATTCTCTCTCAAATCAGGCAAGATTACCCGCTGAACTTAA
>OTU_768
ACGCGAAATGTAATGTGAATTGCAGAATTATAGTGAATCATCGAATCTTTGAACGCATCTTGCGCCCGGTGGTATTCCGC
CGGGCATGCCTGTCTGAGTGTCATTACTATCTCAACCCTAGCGATGTTGTCATGACGTTGCTCAGCGGATTGGAACATGG
ACATGGCGGGGTTCGCCCTGCCGGTCTTAAATGGAGTAGGCTAGCCGACTCTCAGCGGTTGGACCGGGTGTTGTAGAGTC
GCCTCACTCGGGACGCTGATCGGATCAGTTGACTTGTAATTGTATTACTCGAGCGATTTAGACCTCAGATCAGGTAGGAT
TACCCGCTGAACTTAA
>OTU_769
ATGCGATAAGTAATGTGAATTGCAGAATTCAGTGAATCATCGAATCTTTGAACGCACATTGCGCCCCTTGGTATTCCGAG
GGGCATGCCTGTTCGAGCGTCATTACAACCCTCAAGCTCAGCTTGGTATTGGGCTCCGCGGCTTACCCCGCGGGCCTTAA
AATCAGTGGCGGCGTCTTCAGGCTCTGAACGTAGTATATATTCCTCGTTACGGAGTCCTGGCGACGGTAGTCATCAACCC
CCAACTTTCTAAGTTTGACCTCGGATCAGGTAGGGATACCCGCTGAACTTAA
>OTU_770
ATGCGATAAGTAATGTGAATTGCAGAATTCAGTGAATCATCGAATCTTTGAACGCACCTTGCGCTCCTTGGTATTCCGAG
GAGCATGCCTGTTTGAGTGTCATTAAATTCTCAACCTTACCAGCTTTTGCGAGTTCGGTAATGGCTTGGATGTGGGGGTT
TTGTGCCGGCTTCCTAGTGAAGTCAGCTCCCCTTAAATGTATTAGCCGGTGCCCTTTGTGGACTGTCTATTGGTGTGATA
ATTATCTACGCCGTGGACTTCTGCTTTGAATAGGTGCACTGCTTCTAACCGTCTGTTCATTCGGACAATACTTGACAATT
TGACCTCAAATCAGGTAGGACTACCCGCTGAACTTAA
>OTU_771
ATGCGATAAGTAATGTGAATTGCAGAATTCAGTGAATCATCGAATCTTTGAACGCACCTTGCGCCCTCTGGTATTCCGGA
GGGCATGCCTGTTTGAGTGTCATGTAGACTCAATCCCTCGGGTTTCCGAGGAGATTGGACTTGGGTGTTGCCGCTCTGCC
GGCTCGCCTTAAAAGACTTAGCGGGATAGCACCGTAGTCGGCGTAATAAGTTTCGTCGGTGAAGGTTGTGATGACTGCTT
ACAATCGCCCTCGGGCAATTTTTGACTCTGACCTCAAATCAGGTAGGACTACCCGCTGAACTTAA
>OTU_772
ATGCGATACGTAATGTGAATTGCAGAATTCAGTGAATCATCGAATCTTTGAACGCACATTGCGCTCTCTGGTATTCCGGA
GAGCATGCTTGTTTGAGTATCAGTAAAACACCCTCAGCTCTCTCGTTTCTCCTGTTAAAAGGAAGGCGAGGGAACTGGAC
TTGAGTGATCCCAACGGCAGTTTGATTGTAAAAGAAAACCGCTGGCGGGTCGCTTGAAATGCAGGTGCGGCTGGACACAT
CTTCTGAGCTATAAGCATTACTTATTTAATCCCGTTAAACGGATTATTTCTATTGCTGCAGCTAACATAAAGGTTGATTG
TCCTTGTGCCCGACTGATGCAGGAAAACAAAGAGACAATCTTTGTTCAACTCGATCTCAAATCAAGTAAGACTACCCGCT
GAACTTAA
>OTU_773
ATGCGATAAGTAATGTGAATTGCAGAATTCAGTGAATCATCGAATCTTTGAACGCACATTGCGCCCTCTGGTATTCCGGG
GGGCATGCCTGTTCGAGCGTCATTACAACCCTCAAGCTCTGCTTGGTATTGGGCCTCACCGGTTCTGGTGGGCCTTAAAA
TCAGTGGCGGTGCCATTCGGCTTCAAGCGTAGTAATTCTTCTCGCTTCTGGAGTTCCGGGTGTGTGCTTGCCATCAACCC
CCAATTATATCAAAGGTTGACCTCGGATCAGGTAGGGATACCCGCTGAACTTAA
>OTU_774
ATGCGATAAGTAATGTGAATTGCAGACCTCAGTGAATCATCGAATCTTTGAACGCATATTGCACTCTCTGGTATTCCGGA
GAGTATGCCTGTTTCAGTATCAGTAAACACCATCAAACACCCTCTAAGAAGGGGGGGGATTGTTTGGATTTGAGTGTTGC
CGAGAAAACTTACCCTTTTTGCGGCCCGCTCGAAATGCAAGTACACAGGACAGGAATCCCCAGACCCCCCCGAGGTGTGA
AACCAAAAAAAGCGTCGTAGTTGACTTGATTGTCTTCTTTCGCTGAAAAAGAACACCCGGATTTTTGGGACCTTTGCTGT
GCAAATTCGCAGGAAGATAAGGAATATTCTTTATCACTTTCTTGATCTGAAATCAGGTAGGACTACCCGCTGAACTTAA
>OTU_775
ATGCGATAAGTAATGTGAATTGCAGAATTCAGTGAATCATCGAATCTTTGAACGCAACTTGCGCCCTCTGGTATTCTGGA
GGGCATGCCTGTTTGAGTGTCTTGTAGACTCAACCGCTCGGGTTTCCGAGTAGGTTGGATGTGGGTGTTGCCTGTCTCTG
GCTCGCCTTAAAGAACTTAGTGGGGATATCATCCTAGTCGACGTAATAAGTTTCGTCGGTGATGGTGTGAAGCCTGCTCA
TAACTGCCCTTGGGCACCTTTTGACTCTGACCTCAAATCAGGTAGGACTACCCGCTGAACTTAA
>OTU_776
ATGCGATAAGTAATGTGAATTGCAGAATTCAGTGAATCATCGAATCTTTGAACGCACATTGCGCCCCTTGGTATTCCGAG
GGGCATGCCTGTTCGAGCGTCATTTAACCTATCAAGCCCCGCTTGGTGTTGGGTGTGGCCCCCTGGGGCCCGCCTGTAAC
TCGTTGGCGGTGGTCACCGGCTGAAAGCGTAGCAAAATATGCTGGAGCCCGGCGGCCGCCCGCCAGACACCTCACAATCA
AAAGTTTGACCTCGGATCAGGTAGGGATACCCGCTGAACTTAA
>OTU_777
ATGCGATAAGTAATGTGAATTGCAGAATTCAGTGAATCATCGAATCTTTGAACGCACATTGCGCCCCTCGGTATTCCGGG
GGGCATGCCTGTTCGAGCGTCATTTCACCAATCGAGCCTCGCTCGGCCTTGGGCGCCGCGGTCCGCCGCGCGCCCCAATG
TCTCCGGCTTCGCCGACCATCTCGAAGCGTCGTGGTAACAAACTCGCTTCTGGGCTCTGGGAGGACGCGGCCGTAAAACC
ATTCACCAGGTTGACCTCGGATCAGGTAGGGATACCCGCTGAACTTAA
>OTU_779
GTGCGAAAAGTAATGCGATTTGCATGCTCTGTGAGTCATCGAATCTTTGAACGCATATGGCACCTTTTGGTCTTTACTGA
AAGGTATGCCTGTTTGAGAATCATTCTACTCCTTTGATCCTTGTGATCGCATACTGCTGATCCTGGTCAAGACATGGACC
TTCATCACTGATCGTCTTGAATGCATGCACGGATTGTTCGTGACAAAGAGGGTGCACTTGTTGCGCTGTTGCTGTTGATC
GACCAATCCATCCCTTTACCAATGATCTCAAATCAGGCAAGACTACCCGCTGAACTTAA
>OTU_780
ATGCGATAAGTAATGTGAATTGCAGAATTCAGTGAATCATCGAATCTTTGAACGCACATTGCGCCCGGTGGTATTCCGCC
GGGCATGCCTGTTCGAGCGTCATAAGTCCAAATCACGCCTGGCGTGGTCTTGGGGCCTGCCTCTGGGCAGCCCTTAAACG
CAGTGGCGGCGCCGTCTGGCTCTAAGCGTAGTAATTTCTCTCGCTATAGGGTCCTGCGGATGCTTGCCAGCAACCCCTAA
TACAATCGGTTGACCTCGGATCAGGTAGGGATACCCGCTGAACTTAA
>OTU_781
ATGCGATAAGTAATGTGAATTGCAGAATTCAGTGAATCATCGAATCTTTGAACGCACCTTGCGCTCCTTGGTATTCCGAG
GAGCATGCCTGTTTGAGTGTCTTGAAGTCATCAGCCCCTCCGGTTTTTCGAAACTGGGGACGGTTGGATATGGGGGCTTG
CTGCCGCGAGGCTGCTCCCCTCAAATGTGTCGGTTGGACCTGTGGGTCGAACTCGTTGGGCGTTGTATCATCCTCGCTCT
GACAGAGATGTTCCCCTTTGGTTGTCCTCCCATGACTTGCCTGTAGAGTGGCAGTCAACTCTTTGAAATCTGACCTCAAA
TCAGGTAGGACTACCCGCTGAACTTAA
>OTU_782
TCCGCGATAGTTAATATGAATTGCAGGTTTCTGTGAATCATCGAGATTTTGAACGCACTGCGCCCGGGATTACATTTCGG
GCACATTCGGCTGAGTGACATTTTTTTATGACAAAAACCAATTCCGAGTCAACTGGCATTGCGCCGACAGACAGAGTTGC
GGTAATTGTCGGTATCGGCGGTTAAACTTGTTTATCCGCTAAGATGTGTTTAAACTTTTCATTTTTTACAAGTGATTTGT
TTGGACTTAGAAAAAATTCGCTTTCCAAACGTGAACATTTCGATCATGTGCGGACGGTAATTTTTCGAAAATACCCCCGA
CTAGTGCGGGATTTTTTTCGTTTTTGTCCTCAGCCGAGTGAGACTACCCGCTGAACTTAA
>OTU_783
ATGCGATACGTAATGTGAATTGCTTTCCGTGAATCATCGAATCTTTGAACGCACATTGCACTCCTCTGGAGTATGCCTGT
TTGAGAATCTATAGTATTTATTTCTTGTAATTTCATTCGTGAATGATCAAGGAGATATGAAGCTCCCACTCTCTGATTGG
GTTCTTTTAAATAGATTGCTACTAGTAATATGAAAATGCTTGACATTTCTCTGTATCTATTAGAAAAGTATGTGTACGAA
ACCGTGGTTTCTCATAATGCCTATTATTCTAGAGGAGACTTGGAGTTTTTATATGAACAGTTTAGTCCATACCTATAAAG
GCGCAAGCCTTGAACCATGGTCTCAAATCAGGTAGGAAGACCCGCTGAACTTAA
>OTU_784
ATGCGATAAGTAATGTGAATTGCAGATTTCAGTGAATCATCGAATCTTTGAACGCACCTTGCGCTCCTAGGTCTTCCGAG
GAGCATGCCTGTTTGAGTGCCCAGAATTACTCTCAACCAACACCTTTGTGTATTGGTTGGACGTGGGGGTCTGCCGTGTT
CACATGGCTCCTCCTAAATATGTTAGCTCATGGGTGATGAACCACTGTCAGCTTGATATTAGTGTCTATGCTGCAGTTGC
TCATGTGCCGTGGCTTCTAATCGTCCTTGGACAATTATTCTAACCTCGGGCCTCAAATCAGGTAGGACTACCCGCTGAAC
TTAA
>OTU_785
GTGCGATATGTAGTGCGATTTGCATGAATCTGTGAGTCATCTAATCTTTGAACGCAACTTGCGCCTTTTACGAGGCATGT
TTGTTTGAGTGCCGCAATCTTCTGCAGCAATGCGATTTGACTCTTGTCTTTGTTGACCGAGTTTAAAGGAAGCTAGAGGA
TGGTCAGTTTAGACTAGCCCGAGTGCTAAGCATTCTTGGGTCTAGCGCTGGATTGCCTGTTACATCTATTTCTTATTTGG
CCTCAAATCAAGCAAGACTACCCGCTGAACTTAA
>OTU_786
ATGCGATAAGTAATGTGAATTGCAGACTTCAGTGAATCATCGAATCTTTGAACGCACATTGCGCCCTCCGGTACTCCGGG
GGGCATACCTGTTCGAGCGCCGTTGTACTACTAAGGCTCAGCCTTGCGGTGGCCGCCGCTCTCTACTTCCCTTCGGGGGG
ATGGGGAGCGTGGCTCAAACCAGTGGGCGCGTCCTCTACGGTTGTCCAGCGTAGCAAGTCTCTCGCTGAACGAACGGTGG
GAGGGGGCGCCAGTCGAATAACGAACGCTTGGCCTCGAATCAGGTAGGGATACCCGCTGAACTTAA
>OTU_787
ATGCGAAAAGTAGTGTGAATTGCAGAACCGTGAATCATTGAATCTTTGAACGCACATTGCACTGCCTGGCACTCCGGGCA
GTATGTCTGTCTGAGCGTCGATTGCGCTCTCTTTGAGAAAAGAGGATCTGAGCCGAGGTTACGGCGCGGCTTTAAATGTC
TAGAGGGTGTCGGCAGAAATGCTCCAGAGTCAAACTCGATGGGCACTACCCTGACACCCACCTCAAAAATGACCTCAGAT
CAGACAAGATCACCCGCTGAACTTAA
>OTU_788
GTGCGAAAAGTAATGCGATTTGCATGCTCTGTGAGTCATCGAGTCTTTGAACGCATATGGCACCTCCAGGCCCTGCCCGG
AGGTATGTCTGTTTGAGAATCATATTCCTCTTGATTTTTATTGATCAATAATTGGGCTCACATCACTGTCTGCCCGAAAG
AGCCGCGCTGTCGTGGGGTTACACATGCTGCGACAACGAACTAAACCTGATCTCAAATCAGATAGGACTACCCGCCGAAC
TTAA
>OTU_789
ATGCGATAAGTAATGTGAATTGCAGATTTTCAGTGAATCATCGAATCTTTGAACGCACCTTGCGCCCCTTGGTATTCCGA
GGGGCATGCCTGTTTGAGTGTCATTAAATCCTCAACCGCGCCGATTGATTTTCGGTGGGAGGCTTGACCCACGAAACAAA
CCTTGACCTCAAATCGGGTGAGACTACCCGCTGAACTTAA
>OTU_790
ACGCGAAATGTAATGTGAATTGCAGAATTATAGTGAATCATCGAATCTTTGAACGCATCTTGCGCCCGGTGGTATTCCGC
CGGGCATGCCTGTCTGAGTGTCATTACTATCTCAACCCTAGCAATGTTGTCAACATGTCGCTAAGTGGATTGGAACTTGG
ACTTGGTGGGGTTCGCCCTGCCGGTCTTAAATAGAGTAGGCCAGCCGTCTATCAGCGGTTTGACCGGGTGTTGTAGAGTC
GCCTCACTCGGGACGCTGATCGGATTAGTCAAATTGTAATTGTTTTACTCGAGCGATTTAGACCTCAGATCAGGTAGGAT
TACCCGCTGAACTTAA
>OTU_791
ATGCGATAAGTAATGTGAATTGCAGAATTCAGTGAATCATCGAATCTTTGAACGCACATTGCGCCCCTTGGTATTCCGGG
GGGCATGCCTGTTCGAGCGTCATTACAACCCTCAAGCTCTGCTTGGTATTGGGCGTCACCGGTTCCGGTGTGCTCTAAAA
TCAGTGGCGGCGCCGTCTGGCTCTAAGCGTAGTACATACTCTCGCTATAGATGTCAGTTGGATGCTTGCCAGCAACCCCC
AATTTTTTTAAGGTTGACCTCGGATCAGGTAGGGATACCCGCTGAACTTAA
>OTU_792
GCGCGAAATGTAGTGTGAATCGCAGAACATTGTGAATCATCGAATCTTTGAACGCACATTGCGCCTCCCTTAACAGGGAG
GCATGCCTGTCTGAGTCTCATTTAATCTATAAACCCGACGAATGGGTTTGTGCCTGGGCGTTCGCTTGACCGGCGTCGCC
TCAAAGTCATCTGTCTTGTGAGCGGACGAGATCCTTTCGGACTGACCGTTTGTGGGACCCTAAATCTCTGATTTGAGCTC
AGATCAGGTAGGACTACCGCCTGAACTTAA
>OTU_793
ATGCGAAACGTAATGCGAATTGCAGCATCTGTGAGTCATCGAGTCTTTGAACGCACCTGGCACGGAGCCTCGCAGTTCCG
TACACCTGCCTGAGCGGGGGAGTTGAAATGGTGGTGGTTAGCGGGGAGGCGGTGTCATATTCAGCCTGTCCCTTTATCCA
CTGAAAGCGATATGTGGGCACTGCTGGCCGCGTGACGCCAGAACCAGTTCTGACTCGCGGCCGGGAGAGTAACCCTACAA
GGCATCCTAACAATACTAACAATACACACCCCTCAGGTCAGGCGAGAGCACCCGCTGAACTTAA
>OTU_794
ATGCGATAAGTAATGTGAATTGCAGAATTCAGTGAATCATCGAATCTTTGAACGCACATTGCGCCCCTTGGTATTCCGAG
GGGCATGCCTGTTCGAGCGTCATTACAACCCTCAAGCTCTGCTTGGTATTGGGCACCACCCGTCAGGGTGTGCCTTAAAC
GCAGTGGCGGCGCCATCTGGCTCTAAGCGTAGTAATTCTCTCGCTATAGGGTCCTGTGGATGCTTGCCAGCAACCCTAAT
TTTATCTATGGTTGACCTCGGATCAGGTAGGGATACCCGCTGAACTTAA
>OTU_795
ATGCGATAAGTAATGCGAATTGCAGAATTCAGTGAGTCATCGAATCTTTGAACGCACATTGCGCCCTTTGGTATTCCGAA
GGGCATGCCTGTTCGAGCGTCATTATCAACCCTCAAGCCCCGCTTGCTGTTGGATCCTTCGTCGTAAAAGACGGGTCCCA
AAGTTAATGGCGGAGTTGTCGGACCCCCAGATGCAACGAGCTCTCGCAGCACGCATCGCAGGGCCTGGTGGCTCCAGTTT
CAACCACATCATTTACAAGGTTGACCTCGGATCAGGTAGGAATACCCGCTGAACTTAA
>OTU_796
ATGCGATAAGTAATGCGAATTGCAGAATTCAGTGAGTCATCGAATCTTTGAACGCACATTGCGCCCTTTGGTATTCCGAA
GGGCATGCCTGTTCGAGCGTCATTATCAACCCTCAAGCCTAGCTTGCGATTGGATCTTTCGTCGTCAAAAGACGGGTCCT
AAAGCCAATGACGGAGTCTGTCGGACCCTAGATGCAACGAGCTCTCTACGACAGCACGCATCAAAGGGCCCGATGGCTTT
GGTCTCAACTATCTCTTTACAACAAGGTTGACCTCGGATCAGGTAGGGATACCCGCTGAACTTAA
>OTU_799
ATGCGATAAGTAATGTGAATTGCAGAATTCAGTGAATCATCGAATCTTTGAACGCACATTGCGCCCGCTGGTATTCCGGC
GGGCATGCCTGTTCGAGCGTCATTATGACCAACTCACGCTCCGCGTGGTCTTGGGGTCCGCTAACCGGCGGCCCTTAAAC
GCAGTGGCGGTGCCGTGCGGCTCTCAGCGTAGTAATTTATCTCGCTACAGGGTTTGGACGGTGCTGGCCAGCAACCCCAA
CTATACTAGGTTGACCTCGGATCAGGTAGGGATACCCGCTGAACTTAA
>OTU_800
GTGCGATACGTGGTGCGATCTGCATGAATCTGTGAGTCATCGAATCTTTGAACGCAACTTGCGCCACTTGTGGCATGTCT
GTTTGAGTACCAACTCTTCTGTGTGCATGGCAACATGCGTGCGACTTGGCCCGGCTCGCTGGGCTTGAATGTGCATCATC
AAGTGGATAGTGTGAAGCTAGAGACGCTACGTCATGTTCCATGGCCTGCTTCTTGTTCACATGGCCCACTCCTAAACTCA
GGTCTCAAATCAGGCAAGATTACCCGCTGAACTTAA
>OTU_801
ATGCGATAAGTAATGTGAATTGCAGAATTCAGTGAATCATCGAATCTTTGAACGCACCTTGCGCTCCTTGGTATTCCGAG
GAGCATGCCTGTTTGAGTGTCATTAAATTCTCAACCTTCCAACTTTTATTAGCTTGGTTAGGCTTGGATGTGGGGGTTGC
GGGCTTCATTAACGAGGTCGGCTCTCCTTAAATGCATTAGCGGAACTTTTGTGGACCGTCTATTGGTGTGATAATTATCT
ACGCCGTGGATGTGAAGCAGCTTTATGAAGTTCAGCTTCTAACCGTCCATTTATTTGGACAATTTTTGACAATTTGACCT
CAAATCAGGTAGGACTACCCGCTGAACTTAA
>OTU_802
GTGCGAAAAGTAATGCGATTTGCATGCTCTGTGAGTCATCGAATCTTTGAACGCATATGGCACCTCTTGGTTCCTACTAA
GAGGTATGCCTGTTTGAGAATCATTTATCCCTTTGATCCACTGGATCACACATCCACTTTGGTTGTTGATCCCGGTTGGT
CAAGACATGGACCTTCATCACTGATCGTCCTGAATTAAGACACGGATTGTTCGTGAGAGTGGAAGCTAATTCTATTGATC
GACCAATCTGCTCATATACCCCAGTGATCTCAAATCAGGCAAGACTACCCGCTGAACTTAA
>OTU_804
ACGCGAAATGTGTTATGACATGCAATCTTTGAGAATCAAGAAATTTTTGAACGCACCATGTACCCTGCAAAGGGTATGCT
TGTTTGAGTATGAACACCAAATTGGAGATTACAAGCTGTGATTGTTTCTCTGAAATGCAAGATATGTGTAGATTGAGAGT
AGTTTTGGGATAAATGAACAAAACATTCGCGATCTAATACGCTAAGCGTGAACAACTACTTGTTGCTCACCCACTAACCA
TACATTTCATCTCAAATCAAGCAAGATTACCCGCTGAACTTAA
>OTU_805
ATGCGATAAGTAATGTGAATTGCAGAATTCAGTGAATCATCGAATCTTTGAACGCACATTGCGCCCTTTGGCATTCCGAA
GGGCATGCCTGTTCGAGCGTCATTACACCCCTCAAACCTCACCGTTTGACGTTGGGCGCTGCCTCCAGGCACGCCTAAAA
GACAGCGACGGTTCCAGCCAACCTCAGACGTGCAAGTATCGTCATCGGGCGCGGTTGGGGCCTGTCCCTAACTTAATTGT
ACCTAAATGTTGACCTCGGATCAGGTAGGAATACCCGCTGAACTTAA
>OTU_807
ATGTGATAAGTAATGTGAATTGCAGAATTCAGTGAATCATCGAATCTTTGAACGCACCTTGCGCTCCCTAGTATTCTGGG
GAGCATGTCTGTTTGAGTGTCATGAACTCTTCAACCCACTGGTTTCTTGTAGACTAGCTGGTGTTTGGATTTTGAACGTT
GCTGGTCTTCGGACGTAGCTCGTTCGTAATACATTAGCATCTCTAATTCGAATTCGGATTGACTCAGTGTAATAGACTAT
TCGCTGAGGACACTTTTATTAGTGGCCGAACAAGATCATTGTAGAAGCTTCAAACCTCTATAGTCAATTTTAGATTAGAC
CTCAGATCAGGCAGGATTACCCGCTGAACTTAA
>OTU_808
ATGCGATAAGTAATGTGAATTGCAGAATTCAGTGAATCATCGAATCTTTGAACGCACATTGCGCCCCCTGGCATTCCGGG
GGGCATGCCCGTTCGAGCGTCATTAAATCCAATCAAGCCTGGCTTGGTATTGGGCGTCGGGGTCCCCCGCGCCTCAATTT
CACCGGCTGGCCGTCGCCCGTCTTAGCGTTGTGATACACTTCTCGCTAGCGATGGGACCGGACCACGCCGTCAGAACTCA
CGAATTTCAATCGAAATTCATCAAGGTTGACCTCGGATCGGGTAGGAATACCCGCTGAACTTAA
>OTU_809
ATGCGATAAATAATGTGAATTGCAGAATTCAGTGAATCATCGAGTCTTTGAACGCACATTGCGCCCCCTGGTATTCCGGG
GGGCATGCCTGTCCGAGCGTCATTGCTGCCCTCAAGCCCGGCTTGTGTGTTGGGTCCTAGTCCTTAGGGACAGGCCCGAA
AGGCAATGGCAGTACCGCGTCCGGTCCTCGAGCGTATGGGGCTTTGTCACCCGCTCTGTAGGCCCGGCCGGCGCTCCGCC
GACCAACCAAAAAACTATTTTTCAGGTTGACCTCGGATCAGGTAGGGATACCCGCTGAACTTAA
>OTU_810
ATGCGATACGTAATGTGAATTGCAGAATTTTGTGAATCATCGAATCTTTGAACGCACATTGCGCCTCTTGGTACTCCTTG
AGGCATGCCTGTTCGAGCGCCGTTTGAACTCCTAAGGAAACTTGCGTTGGCTAATTGCAAGCAATGGCCTAAATTCTTCT
GCCTTTTTTTATCTGTCAGAAACAGTGAAATGTGACTGTCAGAAAAAGGAAGTGCAAATCAAACGATCGCATGGCCTCGA
ATCAGGTAAGGCTACCCGCTGAACTTAA
>OTU_812
ATGCGATAAGTAATGTGAATTGCAGAATTCAGTGAATCATCGAATCTTTGAACGCACATTGCGCCCCTTGGTATTCCGAG
GGGCATGCCTGTTCGAGCGTCATTATCAACCATCAAGCCCAGCTTGGTATTGGGCGTCCGTCCCCGTAACGGGGGGCGCG
CCCTAAAGCACTCGGCGGTGGCCCCGAGCCTCAAGCGTAGTAAAATCTTTAGCTTCAGAGGCCTCGGCGGTTGCTTGCCC
CTAGAACCCATCACCCAAGGTTGACCTCGGATCAGGTAGGGATACCCGCTGAACTTAA
>OTU_813
ATGCGATAAGTAATGTGAATTGCAGAATTCAGTGAATCATCGAATCTTTGAACGCACCTTGCGCTCCTTGGTATTCCGAG
GAGCATGCCTGTTTGAGTGTCATGAAACTCTCAACCTTCAACTTTTTTATTAAGGCTGAAGGCTTGGACTTGAGCGCTGC
TGGTTTTCACTAACCGGCTCGCTTGAAATGAATTAGCAGATCCTTTTTGTAATCGGTTCCACTCGACGTGATAAGTATTT
CGCCGAGGACATACGAAAGTATGGCCGAGATAAGAGAAGTCTTTTAGATCCGCTTCTAATTCTTAGATCAAGCTTGCTTG
ACTAAACCCCATTTTATGATCTGGCCTCAAATCAGGTAGGACTACCCGCTGAACTTAA
>OTU_815
ATGCGATAAGTAATGTGAATTGCAGAATTCAGTGAATCATCGAATCTTTGAACGCACCTTGCGCTCCTTGGTATTCCGAG
GAGCATGCCTGTTTGAGTGTCATTAAATTCTCAACCCCACTAGCTTTTGTGAGCTATGCTGGGGCTTGGATGTTGGGAGT
TTGCGGGCCTTTACTAGGTCGGCTCTCCTGAAATACATTAGCGGAACCGTTTGCAGTCCCGTCACTAGTGTGATAATTAT
CTACACTGTGATGACTGCTCTCTGACTAGTTCAGCTGCTAATCGTCCACTGTGGACAATCATTAATGAACTTCTTGACCT
CAAATCAGGTAGGACTACCCGCTGAACTTAA
>OTU_816
ATGCGATAAGTAGTGTGAATTGCAGAATTCAGTGAATCATCGAATCTTTGAACGCACATTGCGCCCCTCGGTATCCCGGG
GGGCATGCCTGTTCGAGCGTCATTTCTACCATTCAAGCTTGCTTGGTTTTGGGTATTGTAGCACTCTTAATTTAGGGGTC
TACATATCTTAAATGTAGACGGCAGCAAGTATAAGTTCTGAGCGTAGCAGTAATAACATTTCGCTTTTAGAAACTATATT
TGTTAACCGGAAAAGTATATTTACAGTTTGACCTCGGATCAGGCAGGGATACCCGCTGAACTTAA
>OTU_817
ATGCGATAAGTAATGTGAATTGCAGAATTTAGTGAATCATCGAATCTTTGAACGCACATTGCGCCCACTGGTACTCCGGT
GGGCATGCCTGTCCGAGCGTCATTCACACCCCTCGGCTCCGGCCGGTGTTGGGCCAGCCCGCGCGGCGGCTCGAAAGGCA
GCGGCCCAGGCGCCGTCGGTCACGGTTGACAGGAGTCTCCCGCGGCGGACGTCTGGCGCAGAAGCACTGAACCTTTGACC
TCGGATCAGGTAGGGATACCCGCTGAACTTAA
>OTU_818
ATGCGATAAGTAATGTGAATTGCAGAATTCAGTGAATCATCGAATCTTTGAACGCACATTGCGCCCTTTGGTATTCCGAA
GGGCATGCCTGTTCGAGCGTCATTACAACCCTCAAGCTCTGCTTGGTATTGGGTCTCGTCTATCTTGACGGGCCTTAAAA
TCAGTGGCGGTGCCATTAGGCTCTAAGCGTAGTAATTTTTCTCGCTATGGACGTCTGGTGGATACTTGCCAATAACCCCC
AAATTTTTAAAGGTTGACCTCGGATCAGGTAGGGATACCCGCTGAACTTAA
>OTU_819
ACGCGATATGTAATGTGAATTGCATAATTCCGTGAATCATCAAATCTTTGAACGCACATTGCACTCTGTTTACGCAGAGT
ATGCCTGTTTGAGAATCTATAGTATTCATTTCTGGGTAGTTTACCTAGGAGATTTGCACTGTGTCTAGCTTTTGCTCTGA
CTAACGCTAAATATATTACTTGACTGGCAGTAGATGTTTGACCCTGCTATGTTACTGAAAGCTATGAATGAGACGCAAGT
TTCTTTAGGTGGTAGGTAATGGGTGGGTAGTTTATTGCTGGGTAGAGTTCATACCTTATAGACTCTGGCCTAGCCAGTGA
TCTGAACCAAGGTCTCAAATCAGGTAGGAAGACCCGCTGAACTTAA
>OTU_820
ATGCGATAAGTAATGCGAATTGCAGAATTCAGCGAGTCATCGAATCTTTGAACGCACATTGCGCCCCTCGGCACTCCGGG
GGGCATGCCTGTCCGAGCGTCATTAGTCAATCAAGCACCGCTTGGCCTTGGGCCGTGCCGGCGACGGCAGGCCCCAAACC
CAGTGGCGGCGCCGCGTGGCCCCGAGCGTAGTAACATCCCTCGCTGTGGGCCCCCGCGGCGGTCGACCCGCAACCCCAAC
CCTCTCGGTTGACCTCGGATCAGGTAGGAGTACCCGCTGAACTTAA
>OTU_821
ATGCGATAAGTAATGTGAATTGCAGAATTCAGTGAATCATCGAATCTTTGAACGCACCTTGCGCTCTTTGGTATTCCGAA
GAGCATGCCTGTTTGAGTGTCATGAAATTCTCAAACTTTCTAGCTTTTTCAAAGTTAGCTGGTTTTGGATATTGGAGGTT
GCTGGATCCCTGGGAATCAGCTCTTCTTAAATATATTAGCAGTCCTTACTGGCCGTCATTAGTATGATAATTATCTATAC
TATTGATGATCAGTTTCCTAGTGGAGAGGTGCTGCTTTCTAATCGTCTTTGAGACAACTTGACAACTTTGACCTCAAATC
AGGTAGGACTACCCGCTGAACTTAA
>OTU_822
ATGCGATAAGTAATGTGAATTGCAGAATTCAGTGAATCATCGAATCTTTGAACGCACATTGCGCCCTCTGGTAATCCGGA
GGGCATGCCTGTTCGAGCGCCGTTTCGACGATGAGGCTCAGCCTTGCGGTGGTCGACGTCCGAAGGGACGCGATCCAAAC
ACGTCGGCGCCGACTCGAGATCGGAAGCGTAGCGAAAACCTCGCGACCCTCTCGAGCTGGCGGCCAGTGAAACGATTTTT
TGGCCTCGGATCAGGTAGGGATACCCGCTGAACTTAA
>OTU_823
ATGCGAAACGTAATGCGATTTGCAAAACCTGTGAGTCATCGAGTCTTTGAACGCACTTGGCACTGGGCAGCGATGCCCCG
TATACCTGTTTGAGAATCGTGAAAATTAGCTGGTGGTCAACGCTGTTGTCTGCTGAAAGCGAGAATGCGCGAGCCGGAAG
GCGGCGCGCCGTGTGCATCAGCAAGGCTGTGGTCTTGACTCGCACGGCGACACCGCCCCACGGAAGCACTCGCGCAAACG
TGACTCACCTCACACCACAACCCAACACCGATCTCAGGTCAGGCAGGACTACCCGCTGAACTTAA
>OTU_824
ATGCGATAAGTAATGTGAATTGCAGAATTCAGTGAATCATCGAATCTTTGAACGCACCTTGCACCCTTTGGTATTCCGAA
GGGTACACCCGTTTGAGTGTCATTGTAATCTCACTCCTTCAACTTTGTTGTTGTTGGATGTGGACTTGGACTCTGTCGTG
TCACAACGACTGGTCTTAAATGAATGAGTGCACCCTGCTGTTGCAGCGTCTTCAGTGTGATAAGCATCTTCACTGGAACA
AAGTTCCCTTTTGGGACACGCAGGCATTGTAGGCTCTGTGCTGGCAAACCGTCTTTTTTGGACAAATCTTTGACAATTTG
ACCTCAAATCGGGTGGGACTACCCGCTGAACTTAA
>OTU_825
TGTGCGAAAAGTGATGCGAAACGCATAGGTCTGTGAGTCATCGAGTCTTTGAACGCAAATGGCACGGTCTTGTCGAGAGA
CGGTATGTCTGTTTGAGTGTTGTTTTCATGTTACCACTGTGTTGGTGGTAGACGTGGCCCCGACCTTGGGATACTCAGGT
CCCGGCTTGAATGCATTTGTGCTGTGCTGGATGAGCAGTGTGCTAGCGGACGCGAGTCCTGTGTCGCTGCTTGGTCTGGT
GCGATGAGGCACATGGCACATCACAGTCATGATATATAACATACATCATGACTAGAACAATCAACCTCAAATCAGACAGG
GCTACCCGCTGAACTTAA
>OTU_827
ATGCGATACGTAGTGTGAATCGCAGGACTCAGTGAATCATCGAATCTTTGAACGCAAGTTGCGCTCTCGTGGTAACCCCC
CGGGAGCACGTTCGCTTGAGTGCCGCTTATTTCTACTATCTATCTTTTCAAGATAGGTGTTACAGGTTTTGTCAATAATA
TGACATAGCCTTAGATAGAGCGCATTTATTGCTAGTTAGCTGCTGTGCTTGTGTCCTCTTGTCGAGGATGCAGCATTGGG
TCAGTAGATGGTTTGCATTCTCTGATATGAATGTAACAGTTGGTGGTGTTTACGCACTTACTTGCCTGCTACTTTCTTAT
TGGTCGCTTTCTGTCTCTCCCAGTGTTCAGCATAACAGTTGACCTTACTTTACACGGCCTCAAGTCGAGCGACAGCACCC
GCTGAATTTAA
>OTU_828
ATGCGATAAGTAATGTGAATTGCAGAATTCAGTGAATCATCGAATCTTTGAACGCACATTGCGCCCCTTGGTATTCCGGG
GGGCATGCCTGTTCGAGCGTCATTTCAACCCTCAAGCACTGCTTGGTATTGGGCAGCACCAGCACGGTGCGCCTTAAAAT
CAGTGGCGGCGCCATCGTGGCCCTGAGCGTAGTAACTTTTCTCGCTATAGGACCCGGTGGACGCTTGCCAGCAACCCCCA
ATTTTCTATGGTTGACCTCGGATCAGGTAGGGATACCCGCTGAACTTAA
>OTU_829
ATGCGATACGTAGTGTGAATCGCAGGACTCAGTGAATCATCGAATCTTTGAACGCAAGTTGCGCTCTCGTGGTAACCCCC
CGGGAGCACGTTCGCTTGAGTGCCGCTTATTTCTACTATCTATCTTTGCAAGATAGGTGTTACAGGTTTTGTCAATAATA
TGGCATAGCCTTAGATAGCGCATTAAATTGCCAGTTAGCTGCTGTGCTTGTGTCCTCTTGAAGGATGCAGCATTGGGTCA
GTAGATGGTTTGCATTCGCTGATATGAATGTAACAGTTGGTGGTGTTTACACACTTACTTGCCTGCTACTTTCGTATCAG
TCGCTTTCTGTCTCTCCCAGTGTTTAGCATAACAGTTGACCACTTACTTTACACACGGCCTCAAGTCGAGCGACAGCACC
CGCTGAATTTAA
>OTU_830
TTGCGATAAGTAATGTGAATTGCAGATTTTCAGTGAATCATCGAATCTTTGAACGCACCTTGCGCTCCTTGGTATTCCGA
GGAGCATGCCTGTTTGAGTGTCATTTAATTCTCAACCATCCCTCGATTCGTTTCGAGGGTTTGGCTTGGATTTTGGGGGC
TGCCGGGCGACCCTAGGGTCTTCGGCTCTCCTTAAAAGCATTAGCGATGGCGGCGCGATCTAACCCCCCCATGCATGAAC
GGCCTTCGACGTGATAATGATCGTCGTGGCTGGAGTGTTGTTAGTGGGTGTCGTGAAAGTCGGCGCTTCTAAAGACCTCG
TCGAAAGACGAAAACTCGAAACTTGACCTCAAATCAGGTAGGACTACCCGCTGAACTTAA
>OTU_831
GTGCGATATGTAGTGCGATTTGCATGAATCTGTGAGTCATCTAATCTTTGAACGCAACTTGCGCCGCAAGGCATGTCTGT
TTGAGCGCCGGCTAACGCTGCAGCAATGCGAGGTGGCGGGCTGTCGTCGGTAGGGAGGGGGGTGTTCACTCTCTCGGGAG
TGTTCACTCGTCCTCTTTGCTAGACCCCGCCGGAATACAGCCAGTAGGTTGCGACGTGTCCAGTCCGAGTGCCAAGAAGG
ATATTTTTGTATCTCTTGCACTGGCCACTCGCAACAGCACCACACACTTATCGGCCTCAAATCAGGCAGGACTACCCGCT
GAACTTAA
>OTU_833
ATGCGATAAGTAATGTGAATTGCAGAATTCAGTGAATCATCGAATCTTTGAACGCACCTTGCGCTCTCTGGTATTCCGGA
GAGCATGCATGTTCGAGCGCCTTAACCTTCTTGCAACCGCGGCTTTGCTGCGCGCGCAGACTTGGGCACTGCCGGCCTCG
CCGGCTCGCCCTGAATGCATTAGCGGACGTGTTGCCTCGCTTGACGTGATACATATCTTCGTCGAAACGGGCGTACGCGC
TGCTTCGAACCGTCTTCGGACAGCTTTTAAATGCTAGGCATCGAATCATGTAGGACTACCCGCTGAACTTAA
>OTU_834
GTGCGAAAAGTAATGCGATTTGCATGCTCTGTGAGTCATCGAATCTTTGAACGCATATGGCACCTGCCAGCCCTGCTGGA
AGGTATGCCTGTTTGAGAATCATATTCATTCTTTGATCCCATTCACACTCGTGATTGTGATCGACCTGGGCCTTCACCAC
TGATTGCCTCGAATTGCTCGCGATCGTCGTGTCATGTCTATTCGACATTATTGACGATCACAACCCAAACATGATCTCAA
ATCAGGCAAGACTACCCGCTGAACTTAA
>OTU_835
ATGCGATAAGTAATGTGAATTGCAGAATTCAGTGAATCATCGAATCTTTGAACGCACATTGCGCCCCTTGGTATTCCGGG
GGGCACACCTGTTCGAGCGCCATTTTCACCATCGAGCCCTGCTCGGAGATGGGCTTCGTCCTCGCGGACGGGCCCGAAAC
CCGTGGGCGCCTTCGTCCGGCCCTGAGCGTAGCAAGAGAAATCCCTCGCTCGGTGGACCGTATGGCGGCCGCCCCGACCA
TTTTTCACAAGATTGGCCTCGGATCAGGTGGGGATACCCGCTGAACTTAA
>OTU_836
ATGCGATAAGTAATGCGAATTGCAGAATTCAGTGAGTCATCGAATCTTTGAACGCACATTGCGCCCCCTGGTATTCCGGG
GGGCATGCCTGTCCGAGCGTCATTACAACCCTCAAGCTCAGCTTGGTATTGGGCCCCGCCGACCCGGCGGGCCCTAAAGT
CAGTGGCGGTGCCGTCCGGCTCCGAGCGTAGTAATTCTTCTCGCTCTGGAGGTCCGGTCGTGTGCTCGCCAGCAACCCCC
AATTTTTTTCAGGTTGACCTCGGATCAGGTAGGGATACCCGCTGAACTTAA
>OTU_837
GTGCGATAACTAATGTGACTTGCACCCTTTGTGAATCATCTAGTCTTTGAACGCACATTGCACTGAAGGGCAACCTTCAG
TATGTCTGTCTGAGTAGGACAAAAACCCTCGCAAGGAGCATGGGACGAAGGCGCAAGTCTTGTCCTTAAAGAGATTAATG
TCGGAGCACGGTGAACAACGAGCGCTGCATGATGCAAGTCTAGCACTGTCAGTTGGCCGCTGTGCAACGCAGAAAGTGTG
GGCGAGAGCGAAGGTGTGCAGGTGGGAGAAAGCAGTCAAATGCTCCTCTCATCTCTGCTTCCGTCGCTCCATCCCCCACA
CTAACACCATTCTCTCAGATCAGGCAAGAGTACCCGCTGAACTTAA
>OTU_838
GGCGCGATAGCTGATGCGACGCGCACAATGTGAGTCATCGAGTCTTTGAACGCAACTTGCACTTGGCGCGAGCCGAGTAT
GCCTGTTTGAGCGCGGGGAAGAATGGATTTGGCCAAGTCACTTTGGCCGATTGGCGCGGGGTAGTCTGCGCCGAAATGCA
TCTGAAAGCTGGTCGAGCATCGGAGATTCGTCTACATCTCGACTTAGCTCACTCTCATCACTTCCGCCTCAAATCAGGCA
AGACAACCCGCTGAACTTAA
>OTU_839
ATGCGATAAGTAATGTGAATTGCAGAATTCAGTGAATCATCGAATCTTTGAACGCACCTTGCGCTCCTTGGTATTCCGAG
GAGCATGCCTGTTTGAGTGTCTTGAAATCATCAAACCCCTCCGGTTTCTGCCGGAGTGGGTTTGGACTTGGGGGCTTTTG
CTGCCTTCTGGCGGCTCCCCTTAAATGAATCGGTCGGGCTTTCGCGTGGCTTGTCCCTTGGCGTTGTATCAACCTCGTCG
CTGGATGGCTCGCGAGTTTTGCGCCCCTCCAAGACCAGCCTCTGGAGCGGCGGTCAACTTCAATTTTTGATCTGACCTCA
AATCAGGTAGGACTACCCGCTGAACTTAA
>OTU_840
ATGTGAAAAGTAATGCGATTTGCATGAATCTGTGAGTCATCTAATCTTTGAACGCACCTTGCACTCTCTCATGGAGAGTA
TACCTGTTTGAGAATCGTATATTGATTATTGTCTCTAGTTAGAGGCAGACCTGAGCGTGTGATCATCGCTTTAAATGCAG
TAGTGTAACTCTGGGCTAGTCGTCTGGACACTGTGTGTTGGAGACCTTGGTGTCTACTCACGGTGGGTCCTGCGGGGTTG
TTGTTGTGGTGTGTCGGATTACAATTCTTGCACCCAGAACACACCATCTGGCACAGAAAGTGCGCTTTCATTAAATACAG
CACAACTGATCTCAAATCAGGTAAGACTACCCGCCGAACTTAA
>OTU_841
GTGCGATAACTAATGTGACTTGCACCCTTTGTGAATCATCTAGTCTTTGAACGCACATTGCACTGAAGGGCAACCTTCAG
TATGTCTGTCTGAGTAGGACAAAAACCCTCGCAAGGAGCATGGGACGAAGGCGCAAGTCTTGTTCTTAAAGAGATTAATG
TCGGAGCACGGTGAACAACGAGCGCTGCATGATGCAAGTCTAGCACTGCCAGTTGGCCGCTGTGCAACGCAGAAAGTGTG
GGTGAGAGCGAAGGATGCGGGATTGATAAGGCGATAATACGTCCCTTCTTTTCCTCTCCCTCGTTCCATCCCCCTCACAC
TAACACCATTCTCTCAGATCAGGCAAGAGTACCCGCTGAACTTAA
>OTU_842
ATGCGATAAGTAATGTGAATTGCAGAATTCAGTGAATCATCAAATCTTTGAACGCACATTGCGCTCGCCGGTATTCCGGC
GAGTATGCCTGTTTGAGAATCGATAAACCAAATCACCTTTGTTGGTGGACATGAACTTACCTGGATGCGTTAACTCACGA
CCTAGTTTGTTTGAAATAGAATGCTGGTCTTTGGCTATATCTCGCATCGCTTTGACAGACTTTACGCGTCTTAATGGAGT
AATCCTCATTCCCTAACACGTCTGACTTTGCATATGAAATATACTGAAGCTACTCTCGCACCTAGTGTTGAGTATGAAGG
GCCAGTTCATTTTGAGCTGGATAACCTGTAAACTTGGTCTCAAATCAGGCAGGAAGACCCGCTGAACTTAA
>OTU_843
ATGCGATAAGTAATGTGAATTGCAGAATTCAGTGAATCATCGAATCTTTGAACGCACATTGCGCCCTTTGGTATTCCGAA
GGGCATGCCTGTTCGAGCGTCATTATCAACCCTCAAGCTTGGCTTGTCATTGGACTGCGGTCGTTACAAGACTGGTCCGA
AAGATAATGACGGTGTCGTGTTGGACCCTAGATGCAACGAGCTTATTTAAGCACGCATCCGAGGGGCTGACCGGCCCGGT
CTTTAACCACAATTTTTCTCAGGTTGACCTCGGATCAGGTAGGAATACCCGCTGAACTTAA
>OTU_844
ATGCGATAAGTAATGTGAATTGCAGAATTTAGTGAATCATCGAATCTTTGAACGCACATTGCACCTCTCGGTAATCCTTG
AGGTATACCTGTTCGAGCGCCGTTTGTGTCTAAGGCTTTGCCTTGCGTTGAAGTCTCCCGCTAGGGATTCTTCCAAACAC
ATCGGCGCCCTCCTTGGCTTCGAAACGCAGAGAAATGCGGCGAAAGGTCGAGGAGGGTGGCCCATCTCCGAAAGCATGGC
CTCGGATCAGGTAGGGATACCCGCTGAACTTAA
>OTU_845
ATGCGATAATTAATGTGAATTGCAGAATTCAGTGAATCATCGAATCTTTGAACGCACATTGCGCCCCCTGGTATTCCGGG
GGGCACGCCTGTCCGAGCGCCATTACACCCCCCAAGCTTCGCTTGATGTTGGGCCATGGTACGCTACCAGACCCCAAACC
TCTAGGCGCCCCCCGCCGGCCGCGAGCGTAGCAAGAATTCGTTCCTCGCTCCGCGTGCCCGACGGGAAGGCTGCCTCTGA
ACACCATTCTACACGGTTTGGCCTCGGATCAGGCGGGGATACCCGCTGAACTTAA
>OTU_846
ATGCGAAAAGTAGTGTGAATTGCAGAACCGTGAATCATTGAATCTTTGAACGCACATTGCACTGCCTGGCACTCCGGGCA
GTATGTCTGTCTGAGCGTCGATTGCGCTCTCTTTGAGAAAAGAGGATCTGAGCCGACGCTTATGTTGGGCGCGGCTTTAA
ATGTCTACAGGGTGTCGGCAGAAATGCTCCAGAGTCAAACTCGATGGGCACTACCCTGGCACCCACCAAAAAAATGACCT
CAGATCAGACAAGATCACCCGCTGAACTTAA
>OTU_847
ATGCGATAAGTAATGTGAATTGCAGAATTCAGTGAATCATCGAATCTTTGAACGCACATTGCACCCGGTGGTATTCCGCC
GGGTATGCCTGTTCGAGCGTCATTATAACCACTCAAGCCTGTCTTGGTGTTGGGGTTGCGAGTCTTTGCAGCCCTAGAGT
CCAGTAGCATCACCTGTGGGTCCTAAGCGTAGTAATTTCTCCTCGCTATAGAACCTGCCGGGGAATAAGTGTAATTCGTA
GCCTAGCCCTACGTGTCCAGCTATTAAACCCCCAAATTTTTAAGGTTGACCTCGGATCAAGTAGGGATACCCGCTGAACT
TAA
>OTU_848
TGTGCGAAAAGTGATGCGAAACGCATAGGTCTGTGAGTCATCGAGTCTTTGAACGCAAATGGCACCGTCTTGTCGAGAGA
CGGTATGTCTGTTTGAGTGTTGTTTTCATGTTACCACTGTGTTGGTGGTAGACGTGGCCCCGACCTTGGGATACTCGGGT
CCCGGCTTGAATGCATTTGTGCTGTGCTGGATGAGCAGTGTGCTAGCGGACGCGAGTCCTGTGTCGCTGCTTGGTCTAGT
GCGATGAGGCACATGGCACATCATAGTTATGATTTAACATTGTAACTACACAAGCAGTCAACCTCAAATCAGACAGGGCT
ACCCGCTGAACTTAA
>OTU_849
ATGCGATAAGTAATGTGAATTGCAGAATTCAGTGAATCATCGAATCTTTGAACGCACATTGCGCCCCCTGGTATTCCGGG
GGGCATGCCTGTTCGAGCGTCATTACAACCCTCAAGCTCTGCTTGGTATTGGGCGTCACCCCCGGGTGCGCCTTAAAATC
AGTGGCGGTGCCGTCTGGCTTCAAGCGTAGTAATACTTCTCGCTTTGGAGTTCTGGGCGAGCGTCCTGCCAAAACCCCCA
TATTTTTTCAGGTTGACCTCGGATCAGGTAGGGATACCCGCTGAACTTAA
>OTU_850
ATGCGATAAGTAATGTGAATTGCAGAATTCAGTGAATCATCGAATCTTTGAACGCACCTTGCGCTCCTTGGTATTCCGAG
GAGCATGCCTGTTTGAGTGTCATTAAATTCTCAACCCCTCCAGCTTTTGCGAGTTGTGATGGGGCTTGGATATGGGAGTT
TGCGGGTCTTTATCAATAAAGGTCAGCTCTCCTGAAATGCATTAGCGGAACCGTTTGCAGTCCCGTCACTAGTGTGATAA
TTATCTACACTGTGATGATTGCTCTCTGACTAGTTCAGCTGCTAATCGTCCACTATGGACAACACTTAATGAACTTCTTG
ACCTCAAATCAGGTAGGACTACCCGCTGAACTTAA
>OTU_851
ATGCGATAAGTAATGTGAATTGCAGAATTCAGTGAATCATCGAATCTTTGAACGCACATTGCGCCCGCCAGCATTCTGGC
GGGCATGCCTGTCCGAGCGTCATTTCAACCCCCAAGCCCGGCTTGGTGTTGGGGCACTACGCGCGAGCGTAGGCCCTCAA
AATCAGTGGCGGACTCGCTGGAGGTCCGGGCGTAGTAATACATCTCACCTGAGGTCCCTAGCGAGCCCCTGCCGTTAAAC
CCCCAAACTTACAGAAGGTTGACCTCGGATCAGGTAGGAATACCCGCTGAACTTAA
>OTU_852
GTGCGATATGTAGTGCGATTTGCATGAATCTGTGAGTCATCTAATCTTTGAACGCAACTTGCGCCTTTTACGAGGCATGT
TTGTTTGAGTGCCGCAATTCTCTGCAGCAATGCGATTTGACTCGAGTCTTTGTTGACCGAGTTTAAACAAAGCTAGAGGA
TGGTCAGTTTGGACTAGTCCGAGTGCTAAGCATTCTTGGGTCTAGGACGGATTGGACATTAAATCTAATTTTATATTTGG
CCTCAAATCAAGCAAGACTACCCGCTGAACTTAA
>OTU_853
ATGCGATAAGTAATGTGAATTGCAGAATTCAGTGAATCATCGAATCTTTGAACGCACATTGCGCCCGTTAGTATTCTAGC
GGGCATGCCTGTTCGAGCGTCATTAAAACCCTCAAGCACTGCTTGGTGTTGGGGACCTATGCTAAAGGATAGGCCCTAAA
AATCAGTGGCGGGCTCGTTAGTACCCCAAGCGCAGTAGAAATCCTCGCTTAGGGCGTAGTAGCGGGTTCTAGCCGTTAAA
CCCCCACTATTCAAAATGGTTGACCTCGGATCAGGTAGGAATACCCGCTGAACTTAA
>OTU_854
ATGCGATAATTAATGTGAATTGCAGAATTTAGTGAATCATCGAATCTTTGAACGCACATTGCGCCCCTTGGTATTCCGGG
GGGCATGCCTGTTCGAGCGTCATTTCAACCCTCAAGCTCTGCTTGGTCTTGGGCCGCGCCGGCAACGGCGGGCCTCAAAA
ACAGTGGCGGCGCCGTCCGGTCCCTCAGCGTAGTAATTCTTCTCGCTGCTGGGCCCGGGTGGCCGCTGGCCAGGAACCCC
CAATTTTCTATGGTTGACCTCGGATCAGGTAGGGATACCCGCTGAACTTAA
>OTU_855
ATGCGATAAGTAATGTGAATTGCAGAATTCAGTGAATCATCGAATCTTTGAACGCACCTTGCGCTCCTTGGTATTCCGAG
GAGCATGCCTGTTTGAGTGTCATGAAATTCTCAACCTTTCTAGTTTTTTGGCTAGTCAGGCTTGGACTTTGGAAGTTGCT
GGCTCAACCCGAATCAGCTCTTCTTAAATACATTAGCAAAGACATTTGCTGACCATCTTTGGTATGATAATTATCTATAT
CATTGATAACCAGCTCCCTTCACGGGGAGGTCTTGCTTCTAGCAGTCTTTATAAGACAATTTGACAACTTTGACCTCAAA
TCAGGTAGGACTACCCGCTGAACTTAA
>OTU_856
ATGCGATAAGTAATGTGAATTGCAGAATTCAGTGAATCATCGAATCTTTGAACGCACATTGCGCCCTGTGGTATTCCGCA
GGGCATGCCTGTTCGAGCGTCAGTACAACACTCAAGCCTAGCTTGGTATTGAGCCACGTCCGCAAGGGCCGGCTTTAAAA
TCAGTGGCGGCGCCATCTGGCTCTCAGCGTAGTAATACTCCTCGCTGTTGAGTTCTGGTGGATGCTGGCCAGCAACCCCT
AACTTCTAAGTTTGACCTCGGATCAGGTAGGGATACCCGCTGAACTTAA
>OTU_857
ATGCGATAAGTAGTGTGAATTGCAGAATTCAGTGAATCATCGAATCTTTGAACGCACATTGCGCCTCCCGGTATTCCGGG
AGGCATGCCTGTTCGAGCGTCATTAAATACCTCTCAAGCGAATTTGCTTGGTCGTGGAAGATGAGTATGCTTGCATTCTC
CCTTCTGAAATTCAAAGGTGGATGATCGCATATCCCCAGGTGTAGTAAGTTTATCTTTTCGCTTGGTGTGTGTGATTGTC
CTGCCGTTGACCCCCATTTTTTCAAGGTTGACCTCGGATCAGGTAGGGATACCCGCTGAACTTAA
>OTU_858
ATGCGATAAGTAATGTGAATTGCAGAATTCAGTGAATCATCGAATCTTTGAACGCACATTGCGCCCCTTGGTATTCCGAG
GGGCATGCCTGTTCGAGCGTCATTACACCACTCAAGCACCGCTTGGTATTGGGCACTCGTCCGCCGAAAGGCGGGCGTGC
CTCGAAGACCTCGGCGGGGTTTCTCCAACTTCGGGCGTAGTAGAGTTAAATCAAAACGTCTTATAAGCTTGGTGAGATCT
CATTGCCGTTAAACCTTTTATTTTACAGGTTGACCTCGGATCAGGTAGGGATACCCGCTGAACTTAA
>OTU_859
ATGCGATAAGTAATGTGAATTGCAGAATTCAGTGAATCATCGAATCTTTGAACGCACATTGCGCCCTTTGGTATTCCGAA
GGGCATGCCTATTCGAGCGTCATTATCAACCCTCAAGCCCGGCTTGTTATTGGGTCCCTTATCGTTAAAGATAGGCCCGA
AAGATAATGGCGGCGTCATGAATGACCCCAGGTGCAGCGAGCTTATAGCATACACTGAGGTGGTCTTTGTGGCCCGGCCC
CTTTTCGTTAAAGCAATTTAACTAAACTCAAAGGTTGACCTCGGATTAGGTAGGAATACCCGCTGAACTTAA
>OTU_860
GTGCGAAAATTGATGCGAATTGCACGAATCTGTGAGTCATCTAATCTTTGAACGCAAATGGCACTCTTGTGTAAGCAAGA
GTATGTCTGTTTGAGAATCGCAAACCCGATCTACTCTAGATAGAGTGAGGTATTGGCTTTAGGACGCGTAAGCGATCTTT
AGCTTGAATGTATTAAGGCTGATGAGTTCCCAATGGTGGCCTCAATGTGTGCTAGCGGACAGATGTTTCGATGTCACATT
GACGGTTCCAGTGCAAGCTCTATAAACGGCCTCCTGCTGGTTCTGTGGGAGGAGGAGGAGGAAAGGGGGACGGCGACATG
GTCAAACATGCCGTCATCACCATCTCATCATCATCACAACAGGATCAGATCATCTATTACGATCTCAAATCAGGCAAGAT
TACCCGCTGAACTTAA
>OTU_861
ATGTGATAAGTAATGTGAGGAATTACAGAATTCAGTGAATCCTCAAATCTTTGAACGCACCTTGCGCTCCCTGGTATTCC
GGGGAGCATGCCTGTTTGAGTGTCTTGAACTCTTCAACCCACCAGTTTCTAGTAGACTGTGTGATGTTTGGATCTTGAGC
GTTGCTAGTCTAACTTGCTCGTTTGTAATATATTAGCATCTCTAATTCGACTTCGGATTGACTCAGTGTAATAGGACTAC
TCGCTGAGGACACTTTTATTAGTGGCCGTATGAGAAACAGTAGAAGCTTCCAACTACTTAGTCAACTTCGATTTAGACCT
CAGATCAGGCAGGATTACCCGCCGAACTTAA
>OTU_862
ATGCGATAAGTAATGTGAATTGCAGAATTCCGTGAATCATCGAATCTTTGAACGCACATTGCGCCCGCCAGTATTCTGGC
GGGCATGCCTGTTCGAGCGTCATTTCAACCCTCAAGCCCCCGGGCTTGGTGTTGGGGATCGGCCGCCCTCCGGCGCGCCG
GCCCCGAAATCTAGTGGCGGTCTCGCTGTAGCCTCCTCTGCGTAGTAACACACCTCGCACCGGAACGCAGCCTGGCCACG
CCGTTAAACCCCCCACTTCTGAAGGTTGACCTCGGATCAGGTAGGAATACCCGCTGAACTTAA
>OTU_863
ATGCGATAAGTAGTGTGAATTGCAGAATTCAGTGAATCATCGAATCTTTGAACGCACATTGCGCCCCTTGGTATTCCATG
GGGCATGCCTGTTCGAGCGTCATTTGTACCTTCAAGCTCTGCTTGGTGTTGGGTGTTTGTCCTTGCTCTAGTGGCGGGAC
TCGCCTTAAAGTAATTGGCAGCCAGTGTTTTGGTTTTGAAGCGCAGCACAAGTCGCGATTCAAGTCTATACGCTAGTTTC
CACAAGTCTTTTATCACTTTTGACCTCGGATCAGGTAGGGATACCCGCTGAACTTAA
>OTU_864
ATGCGATAAGTAATGCGAATTGCAGAATTCAGTGAGTCATCGAATCTTTGAACGCACATTGCGCCCTTTGGTATTCCGAA
GGGCATGCCTGTTCGAGCGTCATTATCAACCGTCAAGCCTGGCTTGCTGTTGGACCCCGTCGTCACCAGACGGGTCCCAA
AGACAATGACGGAGTCGTGTCGGACCCTAGATGCAACGAGCTTTCCAAGCACGCATTGAGGTGGCCCACGGCTCCCGTTT
CAACCCCCAATTTTAACAAGGTTGACCTCGGATCAGGTAGGAATACCCGCTGAACTTAA
>OTU_865
ATGCGATAAGTAATGCGAATTGCAGAATTCAGTGAGTCATCGAATCTTTGAACGCACATTGCGCCCGCCAGTATTCTGGC
GGGCATGCCTGTTCGAGCGTCATTTCAACCCTCAAGCCCCCGGGCTTGGTGTTGGGGATCGGCGTGCCCTCGCGGCGCGC
CGTCCCCGAAATCTAGTGGCGGTCTCGCTGTAGCTTCCTCTGCGTAGTAGCACACCTCGCACTGGAAAGCAGCGCGGCCA
CGCCGTTAAACCCCCCACTTCTGAAAGTTTGACCTCGGATCAGGTAGGAATACCCGCTGAACTTAA
>OTU_866
ATGCGATACGTAATGTGAATCGCAAAGGCCTGTGAATCATCTAATTTTTGAACGCACCTTGCACTCGCCTTGGCGAGTAT
GCCTGTTTGAGTATCGGAACATCGCTGTGATGCGTGTCCCTTGGGCATGAGTCATTCTTGAGGCGTCAGCATGCTGTGCC
TTTAAACGCAGCAGCCTCTTTTGGGGAACCAGTGTGATACACTAATTTCATCGGCTCCCAGGAAAGGCTCTCTCCTAACC
AGATCTCAAATCAGGCAAGGCTACCCACTGAACTTAA
>OTU_867
ATGCGATAAGTAATGTGAATTGCAGAATTCAGTGAATCATCGAATCTTTGAACGCACCTTGCGCTCCTTGGTATTCCGAG
GAGCATGCCTGTTTGAGTGTCATTAAATTCTCAACCTTTATCAACTTTTTAAGTAGATAAATGGCTTGGATGTGGGGGTT
GCCGGTTTCTCTTTTGAAATCAGCTCTCCTGAAATATATTAGCTGGTTGCCTTGTGTAAACCTGTCTATTGGTGTGATAA
TTATCTACGCCGTGGACTATTTACCGTTTTTAAGCACTGCTTCTAACCGTCTGTTCATTCGGACAATCTATGACAATTTG
ACCTCAAATCAGGTAGGACTACCCGCTGAACTTAA
>OTU_868
ATGCGATAAGTAATGCGAATTGCAGAATTCAGTGAGTCATCGAATCTTTGAACGCACATTGCGCCCGGTGGTATTCCGCC
GGGCATGCCTGTTCGAGCGTCATTTAAACCAATCCAGCCTCGTGCTTGGGTCTTGGGCCTTTCGCCTCTGGGCGGGCCTC
AAAATCAGTGGCGGTGCCGTCTGGCTCTAAGCGTAGTAATACTCCTCGCTATAGACGTCTGGTGGTGTCTTGCCAACAAC
CCCTAATTTTTAAAGGTTGACCTCGGATCAGGTAGGGATACCCGCTGAACTTAA
>OTU_869
ATGCGATAAGTAATGTGAATTGCAGAATTCAGTGAATCATCGAATCTTTGAACGCACATTGCACCCTCTGGTATTCCGGG
GGGTATGCCTGTTCGAGCGTCATTTCAACCCTCAAGCTCAGCTTGGTATTGGGTGTCACCTGGCAATGGTGCACCTTAAA
ATCAGTGGCGGTGCCATCTGGCTTCAAGCGTAGTAATTCTCTCGCTGTGGATGTTTGGATGTGTGCCTGCCATCAACTCC
TAATTTATCAAAAGGTTGACCTCGGATCAGGTAGGGATACCCGCTGAACTTAA
>OTU_870
ATGCGATAAGTAATGTGAATTGCAGAATTCAGTGAATCATCGAATCTTTGAACGCACCTTGCGCTCCTTGGTATTCCTTG
GAGCATGCCTGTTTGAGAGTCTTGAATATCTCCGCTTTTATGTTTTTTAATTAAAATATAACAAGTCGGGTCCTTGGGTC
TGCTTGCGGTTTGTTACAAACACAAGCTTACCTTAAATGAATTAGCTGGACTTCAGCAGAGTTGTTAAGTAACATTTTGA
ACTCTCGTAATATGAAGTCTGCTTTCTAACCAAATCTTTCGAGATTTAATTTTCTATTTTGGCCTCAAATCAGGTAGGAC
TACCCGCTGAACTTAA
>OTU_871
ATGCGATAAGTAATGCGAATTGCAGAATTCAGTGAGTCATCGAATCTTTGAACGCATATTGCGCCCTTTGGCATTCCGAA
GGGCATGCCTGTTCGAGCGTCATTATCAACCATCAAGCCTGGCTTGTTGTTGGACCCTGTTGTTGCCCGGCGACAGGTCC
GAAATTAAACGAACGGTGTCATGGTGACCCTAAATGCAACGAGCTTTCACACAGCACGCATCTGGTGGTTGGCAGGCCCG
CTCTTAACCCATTATTTCAAGGTTGACCTCGGATCAGGTAGGAATACCCGCTGAACTTAA
>OTU_872
ATGTGATAAGTAATGTGAATTGCAGAATTCAGTGAATCATCGAATCTTTGAACGCACCTTGCACTCTCTGGTATTCCGGA
GAGTATGTCTGTTTGAGTGTCATGAACTCTTCAACTGTTCAGTTTCATACTGTTCAGCTTGGTTTCTGGGAACTGCTTTG
AATGAAGCTGTCCCGTAATTGATTAGCAACTGTCATCCACTTCGGATTGACTCTGTGTAATAGACTATTCGCAGAGGACG
AAGGGGGGAGATGCTACCAACCGACGTGGTCTTTATTTTGAATTAGACCTCAAATCAGATAGGATTACCCGCTGAACTTA
A
>OTU_873
ATGCGATAAGTAATGTGAATTGCAGAATTCAGTGAATCATCGAATCTTTGAACGCACCTTGCGCCTTTTGGTATTCCGAA
AGGCATGCCTGTTTGAGTGTCATGAAATATCAATCCCTCAGGTTTTTCCTGATCGATTGGACTTGGGCGTCTGCCGACCG
GCTCGCCTTAAATGCGTTAGTGGTTCAAGTCACTCGTGTCTGACGTAATAAGTTTCGTCTCGCATGGTGGCCTACCCGCT
CACAACCCCCATCTTTACTTCTGACCTCAAATCAGGTAGGGCTACCCGCTGAACTTAA
>OTU_874
ATGTGATAAGTAATGTGAATTGCAGAATTCAGTGAATCATCGAATCTTTGAACGCACCTTGCGCTCTCTGGTATTCCGGA
GAGCATGCCTGTTTGAGTGTCATGAACTCTTCAACCCACCGGTTCCTTGTTGAATCGAGTTGGTGTTTGGATTTTGAGCG
TTTTGCAATTTAACTATTGCTCGTTCGTAATACATTAGCATCTCAATTTCGAAACTCGGATTGACTCAGCGTAATAGACT
ATTCGTTGAGGACACTTTAGCAATAAGGTGGCCGAATTAGATAAAAGTGGAAGCTTCCAATCCCTCTAGTCAAATTTTAG
ATTAGACCTCAGATCAGGCAGGATTACCCGCTGAACTTAA
>OTU_875
ATGCGATAAGTAATGTGAATTGCAGAATTCAGTGAATCATCGAATCTTTGAACGCACATTGCGCCCCTTGGTATTCCGAG
GGGCATGCCTGTTCGAGCGTCATTATGACCAATCAAGCTCAGCTTGGTGTTGGGGTTCGCGGTTCCGCGGCCCTTAAAAT
CAGTGGCGGTGCCGCCCGGCTCTAAGCGTAGTAACTTTCTCGCTATAGGGTCCGGGTGGTCTCCTCCAGAACTCCCCCAA
TCTTACGGTTGACCTCGGATCAGGTAGGGATACCCGCTGAACTTAA
>OTU_877
ATGCGATAAGTAATGTGAATTGCAGAATTCAGTGAATCATCGAATCTTTGAACGCACATTGCGCCCCTTGGTATTCCGAG
GGGCATGCCTGTTCGAGCGTCATTATAACCCATCACGCCTGGCGTGGTCTTGGGGTTCGCGTCCCGCGGCCCTTGAAATC
AGTGGCGGCGTCCGTTGGGCTCTAAGCGTAGTAATCTACCCTCGCTTCTGGGCTCCTCGGGTGCTTGCCGTAACCCCAAC
TCTCTCAGGTTGACCTCGGATCAGGTAGGGATACCCGCTGAACTTAA
>OTU_878
ATGCGATAAGTAGTGTGAATTGCAGAATTCAGTGAATCATCGAATCTTTGAACGCACATTGCGCCCTTCGGTATTCCGTT
GGGCATGCCTGTTCGAGCGTCATTTAAACCTTCAAGCTATGCTTGGTGTTGGGTGTTTGTTCCGCCTCAGCGCGTGGACT
CGCCTCAAATTCATTGGCAGCCGGTATGTTGGCTTCGTGCGCAGCACATTGCAAGCGACTTCAGCAAACCTCCTTCCACA
AGCCTTTTTTTACTTTGACCTCGGATCAGGTAGGGATACCCGCTGAACTTAA
>OTU_879
CTGCGAAACGTCATGTGACCTGCAATCTTCGTGAATCATCCAATCTTTGAACGCAATTTGCACCGGAGGATGCATGTCCC
CCGGTATACTTGTTTGAGTATCCGAAACACTCTCACTCCCCCCTCGGGGCGGAGTGGATCTAGTGAGATTCCAGTGCCGC
AAGGCTTGGTCTCTTGAAAGACATGAGTCCCGCTTTGTGGAAGGTCTCCACTGACTTGGACGTGACTATTGGGATAACAT
CCTAACAATCGTCCTCTGAGTCGTTACGTGCTGACCAACCTGTGGACTTACCATGGACGTTGAATGCTTCGGCAGGATGC
TCCACGTTTGCAACCCTTGTGGAACCAAACTGTTATCTGGATCTCAAATCAAGTAAGGATACCCGCTGAACTTAA
>OTU_881
ATGCGATACGTAATGTGAATTGCAGAATTTTGTGAATCATCGAATCTTTGAACGCACATTGCGCCTCTTGGTACTCCTTG
AGGCATGCCTGTTCGAGCGCCGTTTGAATTCCTAAAGCTTGCTTTGTGTTGAGCCGTTTGCTGTGGCAAAGGCTTCAAAG
AACTCTGCCCAACTCGGGTTGCGTGAAGCAGTGAAAATGCTGAGCGTCGCAACGACAAAGGCACGTCAAACGATCGCATG
GCCTCGGATCAGGCAAGGCTACCCGCTGAACTTAA
>OTU_882
GTGCGATACGTAGTGCGATTTGCATGAATCTGTGAGTCATCTAATCTTTGAACGCAACTTGCGCCCCCCGGGGCATGTCT
GTTTGAGAACCGCATCCTACTAACCACACGGTTGAGTTGTGCTGTAACGCGCAAGTGTTTCGCATCAAATGGAGCAAGCG
AGGGGCGCTCCGCCCCCCGCCATGTGCTGGAGACCTCGGTCTTGTCATGGCGGGGGCGGCGCGCTCTGCAAATACACATT
TGGTCTCAAATCAGGCAAGACTACCCGCTGAACTTAA
>OTU_883
TCCGCGATAGTTAATATGAATTGCAGGTTTCTGTGAATCATCGAGACTTTGAACGCACTGCGCCCGGAATTACATTTTGG
GCACATTCGGCTGAGTGACATTTTTTCAATGACATAAAACCAATTCCGAGTCAACTGGCATTGCGCCGACAGACAGAGTT
GCGGTAATTGTCGGTATCGGCGGTTAAACTTGTTCATCCGCTAAGATATGTTCAAATTTTGTCATTTTTACAAGTGATTT
GTTTGGACTTAGAAAAAATTCGCTTTCCAAACGTGAACATTCGGTCATGTGCGGGCGGCAATTTTTCAAAAATACCCCCG
ACTAGTGCGGGATTTTTTCGTTTTTGTCCTCAGCCGAGTGAGACTACCCGCTGAACTTAA
>OTU_884
ATGCGATAAGTAATGTGAATTGCAGAATTCAGTGAATCATCGAATCTTTGAACGCACATTGCGCCCTCTGGTATTCCGGG
GGGCATGCCTGTTCGAGCGTCATTACAACCCTCAAGCTCTGCTTGGTATTGGGTGTCACTGTCTCAGTGCACCTTAAAAT
CAGTGGCGGTGCCACCTGGCTTCTAGCGTAGTAATACTTCTCGCTATGGAGTTTTGGTGTATATTTGCCATCAACCCCTA
ATTTTAAAAGGTTGACCTCGGATCAGGTAGGGGTACCCGCTGAACTTAA
>OTU_885
ATGCGATAAGTAATGTGAATTGCAGAATTCAGTGAATCATCGAATCTTTGAACGCACATTGCGCCCCTTGGTATTCCGAG
GGGCATGCCTGTCCGAGCGTCATACAACCAATCCCCTCGGGGGTATTGGACCCTGCCGGCGACGGCCGGTCCTAAACCCA
GTGGCGGCATCGCACGCACTCGAGCGTAGTAGCTTTATCTCGCTTGGAGGCGCGTGCGATCTTGACCAGCAAACCTCACA
TACGTGTTTATAGGTGGACCTCGGATCAGGTAGGAATACCCGCTGAACTTAA
>OTU_886
ATGCGATAAGTAATGTGAATTGCAGAATTCAGTGAATCATCGAATCTTTGAACGCACCTTGCGCTCCTTGGTATTCCGAG
GAGCATGCCTGTTTGAGTGTCATTAAATTCTCAACCTTACCAGCTTTTGTTGGTAATGGCTTGGATGTGGGGGTCTTTTT
GCTGGCTTCTTCAAGAGGTCTGCTCCCCTTAAATGCATTAGCCGGTGCCCTGCGTGGACTGTCTATTGGTGTGATAATTA
TCTACGCCGTGGATGTCTGCCTTGAATGGGATGCACTGCTTCTAACCGTCTATTCAGTTAGACAATCAATGACAATTTGA
CCTCAAATCAGGTAGGACTACCCGCTGAACTTAA
>OTU_887
ATGCGATAAGTAATGTGAATTGCAGAATTCAGTGAATCATCGAATCTTTGAACGCACATTGCGCCCCTTGGTATTCCGAG
GGGCATGCCTGTTCGAGCGTCATTATAACCACTCAAGTCTAGCTTGGTATTGGGGTTCGCGGTCTCGCGGCCCTTAAAAT
CAGCGGCGGTGCCATCTGGCTCTAAGCGTAGTACATACTCCCGCTATAGAGTTCCCCCCGGTGGCTCGCCAGAACCCCCA
ATTTTTTTTACAGGTTGACCTCGGATCAGGTAGGGATACCCGCTGAACTTAA
>OTU_888
ATGCGATAAGTAATGTGAATTGCAGAATTCAGTGAATCATCGAATCTTTGAACGCACCTTGCGCCCTTTGGTAATCCGAG
GGGCATGCCTGTTTGAGTGTCTTGAAGCTCTCAAATGTTTATTTAGTTAAACATTTGGATTTGGGTGTCTTTGCCGGTCT
TGTATCGGCTCACCCTAAATGCATTAGCTGGCTTTTGGGTCCGCGAACTCGGTGTGATAATTGTCACTCGCTGAGATTTC
GTAACCTTAAGGAAGCTGCTTCCAGTCGTCTTAGGACAATACATCTAAGTGTTTGACCTCAAATCAGGTAGGACTACCCG
CTGAACTTAA
>OTU_889
GTGCGAAAAGTAATGCGATTTGCAACTTCTGTGAGTCATCGAGTCTTTGAACGCATATTGCACCAAATGCGTAAGTATTT
GGTATGCCTGTTTGAGAATCATTTTACACCACCTTGTCCTTGTGACGTGTTGTGCCCTCAGTGATGAGCGGTGCCGAATT
CCGTGTTGATGTGTTAAATCATTCATTAGTCATCGCAATGCTCACAACCTTCTACATGATCTCAAATCAGGCAAGACTAC
CCGCTGAACTTAA
>OTU_890
ATGCGATAAGTAATGTGAATTGCAGAATTCAGTGAATCATCGAATCTTTGAACGCACATTGCGCCCCGTGGTATTCCGCG
GGGCATGCCTGTTCGAGCGTCATTTCACCAATCAAGCCTCGCTTGGTATTGGGCGTCTGCGGCGGGAACGTCGCGCGCCC
CAATGTCTCCGGCTGAGCCGTCCGTCTCTTAAGCGTTGTGGTCTAACTGTTCGCTTCGGAGCGCGGGCTGGTCTGTGCCG
TTAAACCCCCCATCAAAGGTTGACCTCGGATCAGGTAGGGATACCCGCTGAACTTAA
>OTU_891
TGTGCGAAAAGTGATGCGAAACGCATAGGTCTGTGAGTCATCGAGTCTTTGAACGCAAATGGCACCGTCTTGTCGAGAGA
CGGTATGTCTGTTTGAGTGTTAGATGAATATGTTGCCACTGTATTGGTGGTAGACGTGGCCCCGACCTTGGGATACTCAG
GTCCCGGCTTGAATGCATTTGTGCTGTGCTGGATGAGCAGTGTGCTAGCGGACGCGAGTCCTGTGTCACTGCTTGGTCTA
GTGCGATGAGGCACATCATAGTTATGATATAACATTGTAACTAAAACAATCAACCTCAAATCAGACAGGGCTACCCGCTG
AACTTAA
>OTU_892
ATGCGATAAGTAATGCGAATTGCAGAATTCAGTGAGTCATCGAATCTTTGAACGCACATTGCGCCCTTTAGTATTCTGAA
GGGCATGCCTGTTCGAGCGTCATTATCACTAATCAAGCCTGGCTTGCTGTTGGACCTCTTGTCGTTAACAGACAGGTTCC
AAAGATAATGACGGCGTCAATTGGACCCTAGATGCAACGAGCTTTCATTAGCACGCATGTTAGAAGCCTTTTGACCCGGT
CTTTAACCAATTTTCTCAGGTTGACCTCGGATCAGGTAGGAATACCCGCTGAACTTAA
>OTU_893
TTGCGATAACTGGCGTGAGGCGCATAGCTCGAGCGCTAAAGTTTCGAATGCTCATGGCACCGTTTGGTAGCACCAATCGG
ATCGTCTGGTTCAGGGTTGCCCCTATGGAGACACGAACAGGTCGAAGCGAGCGAAGATGCACACTAGCGTCCCGTCTCAA
TGTTGACTTGCAACGTGCAATGTTGGTCCGTTCAGTTCCAAGCTGTTCGAACCTGTGTGGAGCCGATAGCGACACTTGGG
AGTTCTGATTCGCTCAGCGGATCTTTGCTCATTGACACTTTGTTGTCTGTTGTTGTGTCGCGTCGTGCTCGTCACCCACT
CATGTCAACCTGAACTCAGGCGAGAGCACCCGCTGAACTTAA
>OTU_894
ATGCGATAAGTAATGTGAATTGCAGAATTCAGTGAATCATCGAATCTTTGAACGCACATTGCGCCCTCTGGCATTCCGGG
GGGCATGCCTGTTCGAGCGTCATTAGAACCCTTCAAGCTCCGCTTGGTGTTGGGCGCCGTCGCGTGTCGACGCGCCCCGA
ATTGCACTGGCTGCGGGCACCGACTCCCAGCGCAGCGAGGCGCCACAGCGTCATGCGTCACGGCGAGTCGGGCCCTGCGG
GCCACCAAAACTTCCATCAGCTTGACCTCGGATCAGGTAGGGATACCCGCTGAACTTAA
>OTU_895
ATGCGATAAGTAATGTGAATTGCAGAATTCCGTGAATCATCGAATCTTTGAACGCACATTGCGCCCCTCGGTATTCCGGG
GGGCATGCCTGTTCGAGCGTCATTACACCACTCAAGCCTAGCTTGGTATTGGGCGTCGCGGTTCCCGCGTGCCTTAATGT
CGTCGGCCGGTGTGCCTGTCTCTAAGCGTTGTGACTTCCAGTTCCGCTTGTGAGATTGGGTATATCGTGCCGTGAAAACA
CCAATTTTACAGGTTGACCTCGGATCAGGTAGGGATACCCGCTGAACTTAA
>OTU_896
ATGCGATAAGTAATGTGAATTGCAGAATTCAGTGAATCATCGAATCTTTGAACGCACATTGCGCCCCTTGGTATTCCGGG
GGGCATGCCTGTTCGAGCGTCATTATCACCACTCAAGCTCTGCTTGGTTCTGGATCACGCCGGTAGCGGCTGGTCTTAAA
TTCAGTGGCGGCCTCTATAGGTTCTTCGCGTAGTAATTCTCTCGCTTGAGCACTATAGAACAGTCGACCAAAAAACCATC
TTTAGGTTGACCTCGGATCAGGTAGGAATACCCGCTGAACTTAA
>OTU_897
ATGCGATAAGTAATGTGAATTGCAGAATTCAGTGAATCATCGAATCTTTGAACGCACCTTGCGCTCTATGGTATTCCGTA
GAGCATGCCTGTTTGAGTGTCATGAAAACAATCAACCTTGACTTTGGTTTACTCCATTGACTCGGCTTGGACTTGGGTGT
TTGCCATCTTTACGGATGGCTCACCTTAAATGCATTAGCTGGACTTGTTTGTGAGGATCGGTTTGACTTGGCGTAATAAG
TATTTCGCTAAGGACATCTTTGGATGGCCCATCTTCTCGACGTCTGTCTGCTTTCCAACCACGTTCTCTTTTGGAGACAT
GACTATTTTATTATCTGGCCTCAAATCAGGTAGGACTACCCGCTGAACTTAA
>OTU_899
ATGCGATAAGTAATGTGAATTGCAGAATTCAGTGAATCATCGAATCTTTGAACGCACATTGCGCCCTCTGGTATTCCGGG
GGGCATGCCTGTTCGAGCGTCATTACAACCCTCAAGCTCTGCTTGGTATTGGGCCCCGCCGGTTCTGGCGGGCCTTAAAA
TCAGTGGCGGTGCCGTCCGGCTTCAAGCGTAGTAATTCTTCTCGCTCTGGAGTCCCGGGCGCGTGCCTGCCAGCAACCCC
CAATTTTTTAAAGGTTGACCTCGGATCAGGTAGGGATACCCGCTGAACTTAA
>OTU_900
ATGCGATAAGTAATGTGAATTGCAGAATTTAGTGAATCATCGAATCTTTGAACGCACATTGCGCCCCTTGGTATTCCTCG
GGGCACGCCTGTTCGAGCGCCGTTTCAAACCTAAGGCATTGCCTTGCGTTGATGGTTTCGGCATACGATCCATCGAAACA
TGTCGGCGACTTTTTGGTCGGTAGCATCAGCAAGTTTTTGCTATTCACCAAGAAAGGCGGCCTCTCTCAAAAGTTTGGCC
TCGAATCAGGTGGGGATACCCGCTGAACTTAA
>OTU_902
ATGCGATAAGTAATGCGAATTGCAGAATTCCGTGAGTCATCGAATCTTTGAACGCACATTGCGCCCGCCAGCATTCTGGC
GGGCATGCCTGTTCGAGCGTCATTTCAACCCTCAGGCCCTGCCTGGCGTTGGAGGACTGCACTGCAGCCTCCCAAAGCGA
GCGGCGGCGGCGCCCCACAACCGAACGTAGTAGTTATATTTCGTTTTGGGCGTGGGACGTTGTCCTGCCGGAAAACACCC
CCTTTTTAATTGTTGACCTCGAATCAGGTAGGAATACCCGCTGAACTTAA
>OTU_903
ATGCGATACGTAGTGTGAATCGCAGGAATCAGTGAATCATCGAATCTTTGAACGCAAGTTGCGCTCTCGTGGTTCCCCCC
GGGAGCACGTTCGCTTGAGTGCCGCCTATTTTCATCACCTCCCCTTGTCTCAAGGAGCGAGCGTTGGTAACGGATCTTGC
TTCGAATATGAAGCATGGTCTCAGACTGTGAAACAATCTTCTTGTGTTGTACAGCAGTGTGACCTTGTCTGACGCAAAGT
GCCATTCTTTGCTTCCAGTCGTCTGACACTGAAACTGGTGTGACGTTCGCGTCCATTAGGTTTTGTATGTCCGACAACTA
TGTGAAGTCTGTCATGTCAGACAGCTTAGGTGTGACTGATAACATCACTCTTACTTTTCCACGGCCTCAAGTCGAGCGAC
AGCACCCGCTGAATTTAA
>OTU_905
ATGCGATAAGTAATGTGAATTGCAGAATTCAGTGAATCATCGAATCTTTGAACGCACATTGCGCCCCTTGGTATTCCGGG
GGGCATGCCTGTTCGAGCGTCATTATAACCCCTCAAGCTCAGCTTGGTGTTGGGGCCTGCCATCTGGCAGCCCTTAAAAT
CAGTGGCGGTGCCGTCTGGCTCTAAGCGTAGTAATTTTTCTCGCTACAGAGTTCTGATGGATGCTTGCCATTAACCCCCA
ATTTTTTATGGTTGACCTCGGATCAGGTAGGGATACCCGCTGAACTTAA
>OTU_907
ATGCGATAAGTAATGTGAATTGCAGAATTCAGTGAATCATCGAATCTTTGAACGCACCTTGCGCTCCTTGGTATTCCGAG
GAGCATGCCTGTTTGAGTGTCATTAATATATCAACCTCTTCAGCTTTTGCTTATTGAGTGTTGGATGTGGGGGTCTTTTG
CTGGTCTTTTAAAAGAGATCAGCTCCCCTAAAATGTATTAGCAGAACAATTTGTTGATCGTTCATTGGTGTGATAATTAT
CTACGCTATTGACGTGAAGCAGTTCAGCTTCTAACTGTCCATTGACTTGGACAATTTTTCATTAATGTGACCTCAAATCA
GGTAGGACTACCCGCTGAACTTAA
>OTU_908
ATGCGATAAGTAATGTGAATTGCAGAATTCAGTGAATCATCGAATCTTTGAACGCACATTGCGCCCCCTGGCATTCCGGG
GGGCATGCCTGTTCGAGCGTCATATCAACGTTCAAGCTCCGCTTGGTGTTGGGCGCCGCCGCCTGCTGCGCGGCGCGCCT
GGAATAGCATTGGCTGCGGGTCCGGCCCGCGAGCGCTGCGGGACGTGAGAAGCGTCATGCGCTGGCGGGTTGGGCTAAGC
GGGCCAGCAAACAATGAAGGGGTCCGCCCCTCTGCGTCTGACCTCGGATCAGGTAGGGATACCCGCTGAACTTAA
>OTU_909
CTGCGAAACGTAATGTGACCTGCACTCTTCGTGAATCATCCAATCTTTGAACGCACTTTGCACCTCGTGGCTCCTGTCAC
GAGGTATACTTGTTTGAGTATCCGTAACCATCTCACCTCTCCCTCGGGGCGGTGGACGCTGAGATTCGATGAGCGGTAAT
AGCGAGTCGTCTCTTGAAAACTATGGCCCGTCTGTGGTAGGTCTCCGTTGGGACCTGACCGACCATTTGGATAACGTCCT
ACAATTGTCGTGTCAGTGTTCGTATCAGCGTTGACTGTCCTTGGCCACCCTGATCAAGTGGGCACCGATAACATGGTGCC
TGTGCGATCATACCATTTGCAACTGGATCTCAAATCAAGTAAGGATACCCGCTGAACTTAA
>OTU_910
ATGCGATAAGTAATGCGAATTGCAGAATTCAGTGAGTCATCGAATCTTTGAACGCACATTGCGCCCTTTAGTATTCTGAA
GGGCATGCCTGTTCGAGCGTCATTATCACTACTCAAGCCCGGCTTGCTGTTGGACCTCTTGTCGTTAAAAGACAGGCCCC
AAAGATAATGACGGTGTCAGTTAGGCCCTAGATGCAACGAGCTTTCATTAGCACGCATTTTAGTTGGCCTGCTGACCCGG
TCTTTTGTAACCCATTTCTAAGGTTGACCTCGGATCAGGTAGGAATACCCGCTGAACTTAA
>OTU_911
ATGCGATAAGTAATGTGAATTGCAGAATTCAGTGAATCATCGAATCTTTGAACGCACCTTGCGCTCCTTGGTATTCCGAG
GAGCATGCCTGTTTGAGTGTCATTAAATTATCAACCTCTTCAACTTTGAAGAGGATTGGATGTGGGGGCTGGAGGCTTAT
TCAAGTCCCCTCCCCTTAAATGCATTAGCTGGAACCTTTTTGTGAACCTACAATGGTGTGATAATTATCTACGCTATTGG
TGAGACGCAATATAAATACAGAGGTTCTGCTTCTAACAGTCCATTTGATTGGACACTCTGACAATTTGACCTCAAATCAG
GTAGGACTACCCGCTGAACTTAA
>OTU_912
ATGCGATAAGTAATGTGAATTGCAGAATTCAGTGAATCATCGAATCTTTGAACGCACATTGCGCCCCGTGGTATTCCGCG
GGGCATGCCTGTTCGAGCGTCATTATGACCCATCACGCCTGGCGTGGTATTGGGGCCTGCCGCCGGGCAGCCCCTAAACT
CAGTGGCGGCGCCGCGTGGCTCTCAGCGTAGTAATTCTTCTCGCTACAGGGTCCGCGTGGATGCTCGCCAGCAACCCCCA
CCTCTTAAGGTTGACCTCGGATCAGGTAGGGATACCCGCTGAACTTAA
>OTU_913
ATGCGATACGTAGTGTGAATCGCAGGACTCAGTGAATCATCGAATCTTTGAACGCAAGTTGCGCTCTCGTGGTAACCCCC
CGGGAGCACGTTCGCTTGAGTGCCGCTTATTTCTACTATCTATCTTATCAGATAGGTGTCACAGGTTTTGCCTTCAAAGG
CATAGCCTTAGATAGAGCATTCATTGCTAGTTAGCTGCTGTGCTTGTGTCCTCTTGTGGGATGCAGCATTGGGTCAGTAG
ATAGTTTGCATTCGCTGATATGAATGTAACAGTTGGTGGTGTTTACGCACTTACTTGCCTGCTATTTTCGTATCGGTCGC
TTTCTGTCTCTCCCAGTGTTTAGCATAACAGTTGACCACTTATTTTACACACGGCCTCAAGTCGAGCGACAGCACCCGCT
GAATTTAA
>OTU_914
ATGCGATAAGTAATGTGAATTGCAGAATTCAGTGAATCATCGAATCTTTGAACGCACATTGCACCCTCTAGTATTCTGGG
GGGTATGCCTGTTCGAGCGTCATTACAACCCTCAAGCACCGCTTGGTATTGGATGCCACTCATGTGGTGCATCTCAAAAG
TATTGGCGGCAGCATTCAGCTTCTAGTGTAGTATTTTCTCGCTAAGGAGTGCAGGTGTCTGCTTGCCTAGACCCTAAATC
TCAAAGGTTGACCTCGGATCAGGTAGGGATACCCGCTGAACTTAA
>OTU_915
ATGCGATAAGTAATGTGAATTGCAGAATTCAGTGAATCATCGAATCTTTGAACGCACATTGCGCCCGCTAGTATCCTGGC
GGGCATGCCTGTTCGAGCGTCATTTCAACCCTCAGGACCTCCTGGTGTTGGGGCGTTAGTAACCTAAGCCCTTAAAGTCA
GTGGCGGGCTCTGTCATATACCGAGCGTAGTAATCTCTCGCTTAGGGGTATGCCGGGGCGCAGTCTACCTATACTTTTAT
CAAGTTGACCTCGGATCAGGTAGGAATACCCGCTGAACTTAA
>OTU_916
ATGCGATAAGTAATGTGAATTGCAGAATTTAGTGAATCATCGAATCTTTGAACGCACATTGCGCCCCTTGGTATTCCGAG
GGGCATGCCTGTTCGAGCGTCATTACAACCCTCAAGCTCTGCTTGGTCTTGGGCCCCGCCGCTCACCCGGCGGGCCTTAA
AATCAGTGGCGGTGCCGTCGGGCCCTGAGCGTAGTAAACATCCTCGCTACAGGGACCCGGTGGACGCTGGCCAGCAACCC
CCAACTTCTTAGTTTGACCTCGGATCAGGTAGGGATACCCGCTGAACTTAA
>OTU_917
ATGCGATAAGTAATGTGAATTGCAGAATTCAGTGAATCATCGAATCTTTGAACGCACATTGCGCCCCGTGGTATTCCGCG
GGGCATGCCTGTTCGAGCGTCATTTAAACCAATCCAGCCTGCTGGGTCTTGGGCTTCTGCCTTTGGGCGGGCCTTAAAAC
TAGTGGCGGCGCTATCTAGCTCTGAGCGTAGTACATCTTCTCGCTATAGGGTCTTAGGTAGTGGCTTGCCAACCAACCCC
TCATTTTCAAAGGTTGACCTCGGATCAGGTAGGGATACCCGCTGAACTTAA
>OTU_918
ATGCGATAAGTAATGTGAATTGCAGAATTCAGTGAATCATCGAATCTTTGAACGCACATTGCGCCCTCTGGTATTCCGGG
GGGCATGCCTGTTCGAGCGTCATTACAACCCTCAAGCTCTGCTTGGTATTGGGAGTTTACCGCAACGGTGCTCCTCAAAG
TCAGTGGCGGCGCCTCTCGGCTTCAAGCGTAGTAATTCTTCTCGCTCTGGACACCGGGTGGATGCTTGCCAGCAACCCCC
AATTTTTATAAGGTTGACCTCGGATCAGGTAGGGATACCCGCTGAACTTAA
>OTU_919
ATGCGATAAGTAATGTGAATTGCAGAATTCAGTGAATCATCGAATCTTTGAACGCACCTTGCACCCTTTGGTATTCCGAA
GGGTATGCCTGTTTGAGTGTCTTGAACATCTCAAATGCCCAATGTTTTTTTAAAACGTCGTGGTATTTGGTTTTTGAGCA
TTGCCAGTTTAAATGTTATTGGCTTGCTTTAAATGAATTAGCTGGGCGCATTTACAAGTTAAGTCTCACAAGCGTAATAA
TCTTATTTCGTTTGGTTCTTTTTCTTCTCTTTGCAAAAAGGGAGGGAAAGGGGGGCTGTTTGTAAATCGTTTGCTTCTAA
GCATACAATCTCATTTCATCAGACCTCAAATCAGGTAGGACTACCCGCTGAACTTAA
>OTU_920
ATGTGATAAGTAATGTGAATTGCAGAATTCAGTGAATCATCGAATCTTTGAACGCACCTTGCGCTCTCTGGTATTCCGGA
GAGCATGCCTGTTTGAGTGTCATGAACTCTTCAACCCACCGGTTCCTTGTTGAACTGCTGTGGTGTTTGGATTTTGAACG
CTGCTATGTAATTAGCTCGCTCGTAATACATTAGCATCTCAATTTCGTAATCGGATTGACTCAGCGTAATAGACTATTCG
CTGAGGACACTTTTTCAGAGTGGCCGAGACATGAAAAGTTAGAAGCTTCAAACCCATCTAGTCATTCTTAAGATTAGACC
TCAGATCAGGCAGGATTACCCGCTGAACTTAA
>OTU_921
ATGCGATACGTAATGTGAATTGCAGAATTCAGTGAATCATCGAATCTTTGAACGCACCTTGCGCCCCATGGTATTCCGTG
GGGCATGCCTGTTTGAGTGTCACGTAAACCCTCATCCGTGCGATCTTACCGTCGCACGAATGGACTTGAGTGTTGCCGTA
ATCGGCTCGCTCTGAAATGCATTAGCTTTGCGTCTATTAGCGCGCTCGGCGTGGTGTGATAATTATCTTCACCTAGCCTT
AGGCCGCTTCCAATGTCGCTGCTTCCAATGGTCTTCACGGACAAATCCAATTAAAGCTTTGGCCTCAAATCAGGTAGGAC
TACCCGCTGAACTTAA
>OTU_924
ATGCGATAAGTAATGTGAATTGCAGAATTCAGTGAATCATCGAATCTTTGAACGCACATTGCGCCCTGTGGTATTCTGCA
GGGCATGCCTGTTCGAGCGTCATTTGACCACTCAAGCCTAGCTTGGTATTGGGGCACGCGGTTCCGCGGCTCTCAAAATC
AGTGGCGGCGCCGGTGGGCTCTAAGCGTAGTACATACTCCCGCTATAGAGTTCCCCCGGTCGCTCGCCAGAACCCCCAAT
CTTTACAGGTTGACCTCGGATCAGGTAGGGATACCCGCTGAACTTAA
>OTU_925
ATGCGATAAGTAATGTGAATTGCAGAATTCAGTGAATCATCGAATCTTTGAACGCACATTGCGCCCCGTGGTATTCCGCG
GGGCATGCCTGTTCGAGCGTCAGTACAACACTCAAGCTCTGCTTGGTATTGGATCACACCGGCAACGGTCGATCTTAAAA
TCAGTGGCGGTGCCCTCTGGCTCTAAGCGTAGTAATTTCTCTCGCTACAGTGTCCAGGTGGTGTCCTGCCAGCAACCCCC
AATTTTCTAGTTTGACCTCGGATCAGGTAGGGATACCCGCTGAACTTAA
>OTU_926
ATGCGATAAGTAATGTGAATTGCAGAATTCAGTGAATCATCGAATCTTTGAACGCACATTGCGCCCCTTGGTATTCCGGG
GGGCACGCCTGTTCGAGCGCCATTTCAACCCTCGAGCCCTGCTCGGTGATGGGCCACGTCCTTGGGGACGGGCCCCAAAC
CCGTGGGCGTCGACGTCCGGTCCCGAGCGTAGCAAGAGAAATCCCTCGCTCGGGCCCCGGCCGCCGGCCGCCTCGACCCA
AATCACAAGGTTGGCCTCGGATCAGGCGGGAATACCCGCTGAACTTAA
>OTU_927
TTGCGATAAGTAATGTGAATTGCAGAATTCAGTGAACCATCGAGTCTTTGAACGCACATTGCGCCCGTCAGTACTCTGGC
GGGCACGCCTGTTCGAGCGTCATTTCAACCCTCAGGCTTAAACGGCCTGGCGCTGGGAGTTTGGTTGGCCAAACCCCAAA
GTACAGTGGACGGGCCACGAAAGAACCGGGCGTAGTAACAAACCTCTCGCCCTGGGTCTTGCGGGCGGCCCTGTAAACTA
CAGGTTGACCTCGGATCAGGCGGGGATACCCGCTGAACTTAA
>OTU_928
ATGCGATAAGTAATGCGAATTGCAGAATTCAGTGAGTCATCGAATCTTTGAACGCATATTGCGCCCTTTGGTATTCCGAA
GGGCATGCCTGTTCGAGCGTCATTATCAACCATCAAGCCTGGCTTGTTATTGGACCACTTTGCGACTGAAACATGTGGCA
GGTCCGAAAGATAATGACGGTGTCGTGTTTGACCCTAGATGCAACGAGCTTTTCATAGCACGCATTGAAGTGGTCGGCTG
ACCCGGTCTTAACCATCATTTTCTAAGGTTGACCTCGGATCAGGTAGGAATACCCGCTGAACTTAA
>OTU_930
ATGCGATAAGTAATGTGAATTGCAGAATTCAGTGAATCATCGAATCTTTGAACGCACATTGCGCCCTCCGGTATTCCGGG
GGGCATGCCTGTTCGAGCGTCATTACAACCCTCACGCCCCGCGTGGTGTTGGGCTGGCCCGGTTCGGGCCTGCCTCAAAA
TCAGTGGCGGCACCGTTGGACCCCTAAGCGCAGTACTACACGTCGCTTCTGGGCGCCCGGCGGCGGCCCGCTAGGAAACC
CCCATATTTACAAGGTTGACCTCGGATCAGGTAGGGATACCCGCTGAACTTAA
>OTU_931
ATGCGATACGTAATGTGAATTGCAGAATTCAGTGAATCATCGAATCTTTGAACGCATATTGCGCTCTTTGGTATTCCGAA
GAGCATGCTTGTTTGAGTATCAGTAAACACCTCAACACTCTTTATCGATTTGTTTCGACTGGGAGTATTGGATTTGAGCA
AACCCAACGCCTTTCTGCTAGCCAGACTTGCGGCGGGTTGCTTGAAATGCAGGTGCAGCTGAGTTTTCTTCTGAGCTAAT
AGCATACTTAATTAGTCCCGTAAAAAGGATTATTAATCTGCTGAAGCTTACACCAAAGGAAGAGTTCTCTGGCTGACTGA
TGCAGAATTACACATGGCCGGTAAAACGGCTTTGTAAACTCGATCTCAAATCAAGTAAGACTACCCGCTGAACTTAA
>OTU_933
ATGCGATAAGTAATGTGAATTGCAGATTTTCAGTGAATCATCGAATCTTTGAACGCACCTTGCGCTCCCTGGTATTCCGG
GGAGCATGCCTGTTTGAGTGTCATTAAATTCTCAACCCCGATCGGATTTATTTTCGCATTCGGAGGCTTGGATAGTGGAG
CGTGCTGGCCCCCTCTCATGGGTCGGCTCCTCTCAAATGAATTCGCGGAATCGACTTTGGTCCATTTCGGTCATCAGTGT
GATAAATGTTGCGCTGTTGGCTAGGATCGAGGTGCCGCATACAATGGTCTTCGGACAATTTTATAAACCATTTGACCTCA
AATCAGGTAGGACTACCCGCTGAACTTAA
>OTU_935
ATGCGATAAGTAATGTGAATTGCAGAATTCAGTGAATCATCGAATCTTTGAACGCACCTTGCGCCCTTTGGTATTCCGAA
GGGCATGCCTGTTTGAGTGTCATTAAATTCTCAACCTTGCTCGCCTTTACCGGCTTGAGTGAGGCTTGGACGTGAGGGCT
TTGCTGGCTTCCTTAAGTGGATGGTCTGCTCCCTTTAAATGCATTAGTGGGATCTCTTGTGGACCGTCACTTGGTGTGAT
AATTATCTACGCCTCGTCGACTTTGAAGCAAACTTATGGGAACCTGCTTATAACCGTCTCGCAAGGGACAACTTTCTGAC
ATTTTGACCTCAAATCAGGTAGGACTACCCGCTGAACTTAA
>OTU_936
ATGCGATAAGTAATGTGAATTGCAGAATTCAGTGAATCATCGAATCTTTGAACGCACCTTGCGCCCTGTGGCTTTCCACA
GGGCACGCCCGTTCGAGTGTCACGTTAACCCTCGCCAACGGCGTAGTAATACGCCGGGAAGCGGATTTGGACGTTGCCGG
TCGTGAGATCGGCTCGTCTCGAAATGCATTAGCGAAGTGCGAAGCACGTGCGACGTTGATAATTGTCTACGCCTCACGGA
CTTTGCTCCTCGCTTCTAACCGTCGTGAGACAATCATCAAAGTTTGACCTCGAATCGGGTGGGACTACCCGCTGAACTTA
A
>OTU_937
ATGCGATAAGTAATGTGAATTGCAGAACCCAGTGAATCATCGAATCTTTGAACGCACATTGCGCCCGCCAGCATTCTGGC
GGGCATGCCTGTCCGAGCGTCATTTCAACCCTCAAGCACTGCTTGGCGTTGGGGCACTACGCGCCGAGCGTAGGTCCCTA
AAATCAGTGGCGGGCCCGCCGTGGCTCCGGGCGTAGTAGCAACACCTCGCCTCGGGACTGCGGCGCGCTCCAGCCGTTAA
ACCCCCCACTATACTGAAGGTTGACCTCGGATCAGGTAGGAATACCCGCTGAACTTAA
>OTU_938
ATGCGATACGTAATGTGAATTGCAGAATTCAGTGAATCATCGAATCTTTGAACGCACATTGCGCTCTCTGGTATTCCGGA
GAGCATGCTTGTTTGAGTATCAGTAAAACACCCTCAGTTCTCTTTTTGAGAACTGGACTTGAGTCATCCCAACGGCAGTT
TCAAAACTACTGGCGGGTCGCTTGAAATGCAGGTGCGGCTGGACACATCTTCTGAGCTATAAGCATTACTTATTTAATCC
CGTCAGACGGATTATTTCTACTGCTACAGCTATATAAGGTCGATTGTCCGTTTGCCCGACTGATGCAGAAAAAACAGAGA
GAAATCTTTGTTCACTCGATCTCAAATCAAGTAAGACTACCCGCTGAACTTAA
>OTU_939
ATGCGATAAGTAATGCGAATTGCAGAATTCAGTGAGTCATCGAATCTTTGAACGCACATTGCGCCCTTTAGTATTCTGAA
GGGCATGCCTGTTCGAGCGTCATTATCACTAATCAAGCCCGGCTTGCTGTTGGACCCATTTTTGTCGTGAAAAACGACAG
GTCCAAAAGATAATGACGGTGTTATTTGGACCCTAGATGCAACGAGCTTTTATTAGCACGCGTTTAGTAGGACCTTTTAA
CCCGGTCTCTTTAACCATTTTTCTAAGGTTGACCTCGGATCAGGTAGGAATACCCGCTGAACTTAA
>OTU_940
ATGCGATAAGTAATGTGAATTGCAGAATTCAGTGAATCATCGAATCTTTGAACGCACATTGCACCCTCTGGTATCCCAGG
GGGTATGCCTGTTCGAGCGTCATTTCAACCCTCAAGCGCAGCTTGGTATTGGGCGTCACTGGTGTGGTGCGCCTCAAAAG
TATTGGCGGCGAGCCTTCAGCTTCTAGCGTAGTAATTTCTCGCTTCGGAGCCTGGGTGTTTGGCCGCTGGAATCTTACAT
CACAAAAGGTTGACCTCGGATCAGGTAGGGATACCCGCTGAACTTAA
>OTU_941
ATGCGATAAGTAATGTGAATTGCAGAATTCAGTGAATCATCGAATCTTTGAACGCACCTTGCGCCCTTTGGGTTTACCCT
GGGCATGCTGGATTGTGAGCGCCTTTTATATCTTGCCTATGGCAGAGTTGAGCGTGTTGCCGGCTTGCCGGCTCGCTCTG
AATGCATGAGCGACCCTATGCTCGAAGCAACGTGATAAGTATTTCGTTGTGGAGAGAGTAAGGACGCTTCGAATCGTCCC
TTGGACACTTTCGAATGCGAGGCATCAGTCTAGTAGGATTACCCGCTGAACTTAA
>OTU_943
ATGCGATAAGTAATGTGAATTGCAGAATTCAGTGAATCATCGAATCTTTGAACGCATATTGCGCCCCTTGGTATTCCGAG
GGGCATGCCTGTTTGAGTGTCATTAAATCCTCAACCGCGCCGATTGATTTTCGGTGGGGCTTGGACTTTGGAGCGTGCTG
GCGAAGGTCGGCTCCTCTTTAAATGCATCAGCGGAAGAAACCTTTGTCTTTCCCGCCTTCGGTGTGATAATTGTGTTGCG
CCGTGGTGGAACTTCAACGATCCGCTTACAATGGTCTTCGGACGAAACCTCATGTCATCTTGACCTCAAATCAGGTAGGA
CTACCCGCTGAACTTAA
>OTU_944
ATGCGATAAGTAATGTGAATTGCAGAATTCAGTGAATCATCGAATCTTTGAACGCACATTGCGCCCTTTAGTATTCTGAA
GGGCATGCCTGTTCGAGCGTCATTATCACTAATCAAGCCTGGCTTGCTGTTGGACCTCTTGTCGTTAAAAACCGACAGCC
CTTAAAGATAATGACGGCGTTATTTGGGCCCTAGATGCAACGAGCTTTCATTAGCACGCGTTTAGTTGGACCTTTTAACC
CGGTCTTTTTTAACCAATTTTCTAAGGTTGACCTCGGATCAGGTAGGAATACCCGCTGAACTTAA
>OTU_945
ATGCGATAAGTAATGTGAATTGCAGAATTTAGTGAATCATCGAATCTTTGAACGCACATTGCACCTCTCGGTAATCCTTG
AGGTATATCTGTTCGAGCGCCGTTTTAAATCTAAGGCTTTGCCTTGCGTTGATTATACCTGCTGTTATAGGTTAATCAAA
ATATATTGGCATTTTCTTCGGCCTGAATTGCAGCGAAATGTAATGATGGTTATTTGAAGATTGCCTATTTTCTGAAAACA
TGGCCTCGGATCAGATAGGGATACCCGCTGAACTTAA
>OTU_946
ATGCGATACGTAATGTGAATTGCAGAATTCAGTGAATCATCGAATCTTTGAACGCACATTGCACTTCTTGGTATTCCGAG
GAGTATGCCTGTTTCAGTATCATGAGCACCCTCACAGCTAACCTTTGTTGGTTCAGATTGTGGAATTGGGATGCGCCAGT
TGTTATGATTGGCCCTCCTAAAATGTAGTTCTTGACTGTGGACTAGTGCAGTAGTTTGGCCTAATAGTTTTGGCACTTGT
TTGTCAAATCTTTGGCTACATTTACTTTGGTCCAATGCAGTCTTGATATACAGAAAACTCAATTCAAAACTTTGATCTGA
AATCAGGTAGGGCTACCCGCTGAACTTAA
>OTU_947
ATGCGAAACGTATTGTGACATGCAATCTTTGTGAATCAACGAATTTTTGAACGCACCTTGCACCGACGGGCACACGCCAG
TCGGTATACTTGTTTGAGCATCGACCCCCCTCGGCAGCGCGTCGTAGTGGCGAGCGACCGGAGATGGCTAGCGACGTGCC
CCGCACACCGTGCAGGAGCGTCCGAGCCGAAAGACAGCGAGCGCAGCAGGCGCGCACATGGAACAGAAAGGCAATGGCCG
ATCGCATGGGCGTGTGCAGGCCGTGTCTCCCCCATTCATGCCTGGGCTTCATGCCTGGACACGAATCGAAACGAAACCGA
TCTCAAATCAAGTAGGACGACCCGCTGAACTTAA
>OTU_948
CTGCGATAAGCAATGCGACTTGCAGTCCTTCGTGAGTCATCGGGTTCTCGAATGCAACTGGCACGTCTCCGGACGTACGT
CTGGTTGAGGGTCTTATACATACTCCACTTGTGGGATGTGAATGGGCGGCAAGCCTGTTTGAAAGGAAAGTGCGCATGCG
CTGAACCGTTTGGTGGAAATCGATCGGGCAAGGTGACGTGCAGGGAAGCCGATAGCGGTGGACCACTTTTACAAAGACCT
CAACTCAGGCGAGACTACCCGCCGAACTTAA
>OTU_949
ATGCGATAAGTAATGTGAATTGCAGAATTCAGTGAATCATCGAATCTTTGAACGCACATTGCGCCCTTTGGTATTCCAGA
GGGCATGCCTGTTCGAGCGTCATTACAACCCTCAAGCTCTGCTTGGTATTGGGCGTCACCGGCAACGGTGTGCCTTAAAA
TCAGTGGCGGCGCCATCTGGCTCTAAGCGTAGTAATTCTTCTCGCTATAGACGTCCGGTGGAAGCTTGCCAGCAACCCCA
AATTTTTTTAAGGTTGACCTCGGATCAGGTAGGGATACCCGCTGAACTTAA
>OTU_950
ATGCGATACGTAATGTGAATTGCAGATCTCTCAGTGAATCATCGAATCTTTGAACGCACATAGCGCCCGCCGGCCATTCC
GGCGGGCATGCCTGTCCGAGCGTCGATGACGCCTTTCGAGCCCCTCTGATGGGCTCGGTGTTGGGGCGCTAGGGGGCGGT
TTCTCGCGAAGCCCCCCCTAGGCCCCCAAGCAGAAGTGCGCGGTCCGTCTGCGGGCCCCGGGTACAGTAACTCTACCGTT
AACCTGGGAGAAGCAGCTGGGCTTGCCGTAAAACCCCCGACATAGGGACCTCCGTGCCTCGCGCAGGGAGGGACCGCCAT
ATGTTGACCTCGGATCAGGTAGGACTACCCGCTGAACTTAA
>OTU_951
ATGCGATAAGTAGTGTGAATTGCAGAATTCAGTGAATCATCGAATCTTTGAACGCACATTGCGCCCTTTGGTATTCCATA
GGGCATGCCTGTTCGAGCGTCGTCTCAAACCTTCAAGCCTAGCTTGGTGTTGGGTGTTTGTCCCGCCTAGGGCGCGGACT
CGCCTCAAAGTCATTGGCAGCAGACATGGTAGCTAATCGCGCAGCAGACCCGCGCCTGCCGCTCCCTGTCCGCTCTCCAT
GAGCCTCCTTTCAGTTTGACCTCGGATCAGGTAGGGATACCCGCTGAACTTAA
>OTU_952
ATGCGATAAGTAATGTGAATTGCAGAATTCAGTGAATCATCGAATCTTTGAACGCACATTGCGCCCTCTGGTATTCCGGA
GGGCATGCCTGTTCGAGCGTCATAATGACCAACTCACCCCCGTGGTGGACTTGGAGCTGGCCGGCCTGGCCTCTCTTAAA
ACCAGTGGCGGTGCTCTTAAGCTCTACGCGTAGTAATTTCTCTCGCGACAGGGTCTTGATGGTACTTGCCAACAACCCCA
ACTATTATAAGGTTGACCTCGGATCAGGTAGGGATACCCGCTGAACTTAA
>OTU_953
ATGCGATAAGTAATGTGAATTGCAGAATTTAGTGAATCATCGAATTTTTGAACGCATATTGCGCCTCTTGGTATTCCTTG
AGGCATATCTGTTCGAGCGCCGTTTTAATACTATGGCTTTGCCTTGTGTTGATGGTGTTCTGTCGGGAACCCATTGAAAG
TGTCAAGTCGGCGTTAATTTTTATGGTCTGATTCGCAGCAAAATGTGGAAGATGACTTTCTAATTAACTGCCTTGCTACC
GAATTCATGGCCTCGGATCAGATAGGGATACCCGCTGAACTTAA
>OTU_954
ATGCGATAAGTAATGTGAATTGCAGAATTCAGTGAATCATCGAATCTTTGAACGCACATTGCGCCCTTTAGTATTCTGAA
GGGCATGCCTGTTCGAGCGTCATTATCACTAATCAAGCCCGGCTTGCTGTTGGACCTCTTGTCGTTAAAAGACAGGTCCC
AAAGATAATGGCGGTGTTATTAGAACCCTAGATGCAACGAGCTTTAATTAGCACGCATGATAGTGGCCTTTTAACCCGGT
CTTTTTAACCAATTTTTAAGGTTGACCTCGGATCAGGTAGGAATACCCGCTGAACTTAA
>OTU_956
ATGCGATACGTAGCGCGACACGCAAGTATTGGAGCGCTGAAACTTTGAATGCACATTGCGCCATTCGGCTTTGCCGTCTG
GCACGTCTGGCTCAGGGTTGACAAATTAAACAACAGCCTCGTTGTCTTTCTTGTCGTTCGTTCAATCTTGTGGCTCTAAT
CAAGCTCGTCTAAGCATTGTTCGGACATGTGGAATATAGTGGTTGCATCGTTTGACTTGAGATCGGTCTGCGTCGACTAG
ATCCTCTCGTCACTCTCAGCGAAAGAGAGTTCGTTGCGTCCACTTCCATCAACCTGAGCTCAGTCGTGATTACCCGCTGA
ACTTAA
>OTU_957
ATGCGATAAGTAATGCGAATTGCAGAATTCAGTGAGTCATCGAATCTTTGAACGCACATTGCGCCCTGTGGTATTCCGCA
GGGCATGCCTGTTCGAGCGTCATTTCAACCCTCAAGCCCTGCTTGGTGTTGGGCCCTGCCCGTTGCGGCCGGCCCTAAAG
TCAGTGGCGGCGCCGTCTGGCTCTAAGCGTAGTACATCTCTCGCTCTAGGGCCCCGCGGTGGCTTGCCAGCAACCCCTAA
TCTTATGGTTGACCTCGGATCAGGTAGGGATACCCGCTGAACTTAA
>OTU_958
ATGCGATAAGTAGTGTGAATTGCAGAATTCAGTGAATCATCGAATCTTTGAACGCACATTGCGCCCTTTGGTATTCCTTA
GGGCATGCCTGTTCGAGCGTCATTTAAACCTTCAAGCTCAGCTTGGTGTTGGGTGACTGTCCGCTGCCCCCGGGCGCGGA
CTCGCCTCAAAATTATTGGCGGCCGGTACTTTGGCTTCGAGCGCAGCAGAAACGCGAACTCGAGCCCGTTGTATTGGCTC
CCAGAAGCTATCTTCACAATTTTGACCTCGGATCAGGTAGGGATACCCGCTGAACTTAA
>OTU_959
ATGCGATAAGTAATGTGAATTGCAGAATTCAGTGAATCATCGAATCTTTGAACGCACATTGCGCCCCTTGGTATTCCGAG
GGGCATGCCTGTTCGAGCGTCATTATGACCACTCAAGCCCGGCTTGGTGTTGGGGCCCGCGGTCTCGCGGCCCTTAAAAT
CAGTGGCGGCGCCATCTGGCTCTAAGCGTAGTAATACTCCTCGCTACAGAGTTCCGGTGGATGCTTGCCAGTAACCCCCA
ATCTCACGGTTGACCTCGGATCAGGTAGGGATACCCGCTGAACTTAA
>OTU_960
ATGCGATAAGTAATGTGAATTGCAGAATTCAGTGAATCATCGAATCTTTGAACGCAAATTGCGCTCCTTGGTATTCCGAG
GAGCATGCCTGTTTGAGTGTCATGAAATCATCCACCTCTACTTTGGGCTTTTGTCCGGGGTTCTGGCTGGGAGTTGGGTG
TTTGCCTGCGAGAGCTGGCTCACCTTAAATGAATTTCGGTCTGACTAGTGGCTAATGGCCGGTTTGACTTGGCGTTATAA
GTTATTTCGCTAAGGACATCCTTCGGGGTGGCCGATCATGGACTCTGGTCTCGCTTCTAACGAGGCAACATATTTTGACA
TCTGGCCTCAAATCAGGTAGGACTACCCGCTGAACTTAA
>OTU_961
ATGCGATACGTAATGTGAATTGCAGAATTCCGTGAATCATCGAATCTTTGAACGCACATTGCGCCCCTTGGTATTCCAGG
GGGCATGCCTGTTTGAGCGTCATTTCCTTCTCAAACATTCTGTTTGGTAGTGAGTGATACTCTTTGGAGTTAACTTGAAA
TTGCTGGCCTTTTCATTGGATGTTTTTTTTTTCCAAAGAGAGGTTTCTCTGCGTGCTTGAGGTATAATGCAAGTACGGTC
GTTTTAGGTTTTACCAACTGCGGCTAATCTTTTTTATACTGAGCGTATTGGAACGTTATCGATAAGAAGAGAGCGTCTAG
GCGAACAATGTTCTTAAAGTTTGACCTCAAATCAGGTAGGAGTACCCGCTGAACTTAA
>OTU_962
TCCGCGATAATTAATATGAATTGCAGGTTTCTGTGAATCATCGAGATTTTGAACGCACTGCGCCCGGGATTACATTTCGG
GCACATTCGGCTGAGTGACATTTTTTATATGGCATTAACTTAATGTCGGCATCGGCGGTTAAATGAATTTATCCGCTTAG
AATTTTTCTAAGTTAATTTTTTGACTTAGAAATTTTTGAAAAGTGTTCAACCAAACGTGATCACTCATGTGCGGTCGGTA
CTTTTCGGAAATAACCCCTCATTGGGACTTATTTTCAATTTGTCCTCAGCCGAGTGAGACTACCCGCTGAACTTAA
>OTU_963
ATGCGATAAGTAATGTGAATTGCAGAATTCAGTGAATCATCGAATCTTTGAACGCACATTGCGCCAGCCAGTATCCTGGC
GGGCATGCCTGTTCGAGCGTCATTTCAACCCTCAGGACTTTCCTGGTGTTGGGGTACCTAGTAATAGGGCCCTCAAAGAC
AGTGGCGGGCTCTGTCACATACCGAGCGTAGTAATCTCTCGCTTAGGGCGTGTGTTAGGGCGCAGCCTAAACCTATACTT
ATAAAGGTTGACCTCGGATCAGGTAGGAATACCCGCTGAACTTAA
>OTU_965
ATGCGATAAGTAATGTGAATTGCAGAATTCAGTGAATCATCGAATCTTTGAACGCACATTGCGCCCCCTGGCATTCCGGG
GGGCATGCCTGTTCGAGCGTCATTAACACCACTCAAGCTCAGCTTGGTATTGGGTCCCGCCAGCAATGGCCAACTCCAAA
CACAGTGGCGGCACCGTCGGGTCCCGAGCGTAGTAAACACCTCGCTAATGGTTCCCCCGGTTGACGACCAACAACCCCAA
TTTTCTCAGGTTGACCTCGGATCAGGTAGGAATACCCGCTGAACTTAA
>OTU_966
ATGCGATAAGTAATGTGAATTGCAGAATTCAGTGAATCATCGAATCTTTGAACGCACATTGCGCCCGCTAGTATTCTAGC
GGGCATGCCTGTTCGAGCGTCATTTCAACCCTCAAGCTCTGCTTGGTGTTGGGGTCCTACGGCTGCCGTAGGCCCTGAAA
GAAAGTGGCGGGCTCGCTACAACTCCGAGCGTAGTAGAAATACACCTCGCTAGGGAAGAGTAGTGTGCTCCAGCCGGTAA
AGCCCCAAAACTTTAACCCAGGTTGACCTCGGATCAGGTAGGAATACCCGCTGAACTTAA
>OTU_967
TTGCGATAAGTAATGTGAATTGCAGAATTTTGTGAATCATCGAATCTTTGAACGCACATTGCGCCCTCTGGTATTCCAGG
GGGCATACCTGTTTGAGCGTCATTTCATTCTTAAAACATAAGTTTTAGTGTTGAGATTGTTTGTATTAATACAATAACTC
GAAATGAATTGGGCAGAGGCAACTTTAGCTTTTATACAACGTATTAGGTTTTACCATCTCGTTGGACAAACGGAAGCTAT
TGCGGCATCGGCGTTATAACGAATTATAAGTTTGACCTCAAATCAGGTAAGATTACCCGCTGAACTTAA
>OTU_968
GTGCGATACGTAGTGCGATTTGCATGAATCTGTGAGTCATCTAATCTTTGAACGCAACTTGCGCCCCTCGGGGCATGTCT
GTTTGAGAACCGCATCTTTTCTAACCAGAAATGGTTGAACTGCACCGTAACCAATGGTTTGGTGTTAAATAAAGAAAGAA
AAAGCTTATTTATTAGGCGCTAATGTGCTAAAGGCTTTTGTCTTGTCATTAGTGTCTTTTAAGGAGCTCTAAACTCTATT
TTGGTCTCAAATCAGGCAAGACTACCCGCTGAACTTAA
>OTU_969
ATGCGATAAGTAATGTGAATTGCAGAATTCAGTGAATCATCGAATCTTTGAACGCACATTGCGCCCTCTGGTATTCCGGA
GGGCATGCCTGTTCGAGCGTCATTACAACCCTCAAGCTCTGCTTGGTGTTGGGCTTCGGGCGTCAGCCTGGGCCCTAAAA
TCAGTGGCGGTGCCACCTGGCTCTGAGCGTAGTAAATCTCTCGCTATAGACGCCTGGTGGATGCTGGCCAGAACCCCTAA
TTTTTTATGGTTGACCTCGGATCAGGTAGGGATACCCGCTGAACTTAA
>OTU_970
ATGCGAAACGTAATGCGATTTGCAGCATCTGTGAGTCATCGAGTCTTTGAACGCACTTGGCACCTGGAGATGATCCAGGT
ATACCTGTTTGAGCAGAATATCCAAATAAACTTGAGTCTCACATGTTACAGTGTGTGACTTGAAAAGAGTCTGAAGAGGA
CGTGCAACCAGTGCGTGTTCTGTGTGATCGCAAGGCCGTGGTCTTGATTCACAGAGTGCGCAGTGTAATTGTGCGATCAA
TCCGCTTCAACAACCAAAACTTCTGTACATTCTCTCTCAAATCAGGCAAGATTACCCGCTGAACTTAA
>OTU_971
ATGCGATAAGTAATGTGAATTGCAGAATTCAGTGAATCATCGAATCTTTGAACGCACCTTGCGCTCCTTGGTATTCCGAG
GAGCATGCCTGTTTGAGTGTCATTAATATATATATCAAACCCTCTTTGTTGAGTGGCTTGGATGTGGAGGTTTTTTGCTG
GCCTCTTAAAAGGTCCAGCTCCTCTGAAATGCATTAGCAGAACAGCCTGTTCATTCATTGGTGTGATAACTATCTACGCT
ATTGAATGTGGGGCAGTTCAGCTTCCTAACAGTCCTTTGGACAATTCATCATTTTATGTGACCTCAAATCAGGTAGGACT
ACCCGCTGAACTTAA
>OTU_972
ACGCGAAATGTAATGTGAATTGCAGAACCCCCGTGAATCATCGAATCTTTGAACGCACCTTGCGCCCTGGGGTATTCCCC
TGGGCATGTCTGTCTGAGTGTCGCGCACCTCTCAACCACGCCTTGCGCGCTGGCTTGGACCGTGGCCGCTGGCTGTGTAC
ACAGCCCGGCCGAAATGTACGCGGAGCGCTTACGCGCTTCTGCGACGTGACACAGCGTTGTAGACCCCTCGCTGACCGTT
GCAGGAGCACGGCTCCCCAGTCTATCATTTCGACCTCAGATCAGACAGGACTACCCGCTGAACTTAA
>OTU_973
ATGCGATACGTAGTGCGATTTGCATTATTTGCGAGTCATCAAATCTTTGAACGCAACTTGCGCCTGTTTATGCAGGCATG
TCTATTTGAGTACCGTATACCAATTTAACAGTTGCTCTCAAGAGCTAAACTTGGCATGTATATCGGAGGTTTGAAGTTAG
AGACTTCGGTCTTGTTCACACCCCCTCTATTCACCGGTCTCAAATTAGGCAAGATTACCCGCTGAACTTAA
>OTU_974
ATGCGATACGTAATGCGAATTGCAGAACTCAGCGAGCCATCGAATCTTTGAACGCACATTGCGCCCGCCAGCACTCTGGC
GGGCATGCCTGTCCGAGCGTCATCTCCACCCGTCAAGCCCCCGCTTGTGCTGGGGCGCTGCGAGGCCCGCAGGCCCCGAA
AGGGAGCGGCGGGGCCCGCCGCCACGCCGAGCGTAGTAGACCGCTCGCTCCGGGGTGCCGGCGGCCCCTGCCTACACCGT
CCTCACAAGGTTGACCTCGGATCAGGTAGGAATACCCGCTGAACTTAA
>OTU_975
ATGCGATAAGTAATGTGAATTGCAGAATTCAGTGAATCATCGAATCTTTGAACGCACCTTGCGCCCCTTGGCTATTCCGA
GGGGCATGCCTGTTTGAGTATCATGAACACCTCAACTCTCATGGTTCGCCATGATGAGCTTGGACTCTGGGGGTTTTGCT
GGCCCGCGGTCGGCTCCCCTCAAATGAATCAGCCTCCCAGTGTTTGGTGGCATCACGGGTGTGATAAATATCTACGCTCG
CGGTCGTCTGCCAGGTAACCTTTGGTGACAAAGGTTTGCTGGAGCTCACAGATGTCTCTCCTCGGTGAGGACAGCTTTTT
TGAACGTTCGATCTCAAATCAGGTAGGACTACCCGCTGAACTTAA
>OTU_976
ATGCGATACGTAATGCGAATTGCAGAATTCAGTGAATCATCAAATCTTTGAACGCAAATGGCGCTCTCGGGATAGGCCTG
AGAGCACGCCTCTTTGAGTATCGATTCCACCACATCCAGTAAACATGCTGGGATATTGTGTGTTCACAGAAGTTCAACCT
TCTGTGTCACTTTAAGAGTAAAGGGTCGGACCCTTGATTTGCGCTTGACGAAAGTCTAGAACAATTTGAAGTGCAAACTT
CTCTGCTTGCAAATCTTATACCAATGTGACGTGGGTAACCCTCACTGTAACAAGTGAACCTATCCAATACGTGACGCTGG
GTTGCAAAGCATCGGCAATTGTTTCGAACGTGCACAATCAAATTCTGCTGGTTGGCCCAACCAACAACACTAAACACTTT
GAATTAGATCTCAAATGAAGCGAGAATACCCGCTGAACTTAA
>OTU_977
ATGCGATAAGTAATGTGAATTGCAGAATTCAGTGAATCATCGAATCTTTGAACGCACATTGCGCCCTTTGGCATTCCGAA
GGGCATGCCCGTTCGAGCGTCATTACACCACTCAAGCCTCGCTTGGTATTGGGCGACGAGAGTCCTCGCGCCCCCATTTC
ACCGGCTGGACGGATCGAACCTCAGCGTTGTGGTCATTCAAATCGCTGCCGGGACGAGACGGACGCGCCGTTAAACCTCT
TTATCACAGGTTGACCTCGGATCGGGTAGGGATACCCGCTGAACTTAA
>OTU_978
ATGCGATAAGTAATGTGAATTGCAGAATTTAGTGAATCATCGAATCTTTGAACGCACATTGCGCCCTCTGGTATTCCGGA
GGGCATGCCTGTTCGAGCGTCATTACAACCCTCAAGCTCTGCTTGGTATTGGGCCGCGCCACCTGGCCGGCCCCAAAGAC
AGTGGTGGCGCCCCCCGGCCCTCAGCGTAGTACATTTCTCGCTGTAGGACCCGTGGCGGTGTCGACACCCTAAACGCACA
AGGTTGACCTCGGATCAGGTAGGGATACCCGCTGAACTTAA
>OTU_979
ATGCGATAAGTAATGTGAATTGCAGAATTCAGTGAATCATCGAATCTTTGAACGCACATTGCGCCCTTTGGTATTCCAGA
GGGCATGCCTGTTCGAGCGTCATTACAACCCTCAAGCTCTGCTTGGTATTGGGCTTCAGGTGTTAGCCTGTGCCCTAAAA
TCAGTGGCGGTGCCATCTGGCTCTATGCGTAGTAAATCTCTCGCTATGGATGTCTGGTGGATGCTAGCCATAACCCCTAA
TTTTTACAGGTTGACCTCGGATCAGGTAGGGATACCCGCTGAACTTAA
>OTU_980
ATGCGATAATTAATGTGAATTGCAGAATTCAGTGAATCATCGAATCTTTGAACGCACATTGCGCCTCCTGGTATTCCGGG
AGGCACGCCTGTCCGAGCGCCATTACACCCCCCAAGCCTTGCTTGATGTTGGGCCATGACGCGCTGTCAAGCCCCAAACC
TTTAGGCGCCCCCTACTGGCCGCGAGCGTAGCAAGAAATCTTTTTCCCTCGCTTCGCGTGTCCATTGGGCGGGTCGCCGA
TTGACCCCCTAAATTTTACAAGGTTTGGCCTCGGATCAGGCGGGGATACCCGCTGAACTTAA
>OTU_981
ATGCGATAAGTAGTGTGAATTGCAGAATTCAGTGAATCATCGAATCTTTGAACGCACATTGCGCCCTTTGGCATTCCGAA
GGGCATACCTGTTCGAGCGTCATTTCAACCCTCAAGCTCTGCTTGGTGTTGGGCGTCTTGTCCCGCCTTGGTGCGCGGAC
TCGCCTCAAATGCATCGGCGTTGGCATGTTGGCCTGGAGCGTAGCAAAACACGCGCAAAGGCTTCGACGTGGTGACCGCC
GCAACCCCATTTTTTATTTTGACCTCGGATCAGGTAGGGATACCCGCTGAACTTAA
>OTU_984
ATGCGATAAGTAATGTGAATTGCAGAATTCAGTGAATCATCGAATCTTTGAACGCACATTGCGCCCCTTGGCATTCCGAG
GGGCATGCCTGTTCGAGCGTCATTATGACCACTCAAGCCTGGCTTGGTGTTGGGGCCCGCGGTTCCGCGGCCCTTAAAAT
CCGTGGCGGCGCCATCTGGCTCTAAGCGCAGTAATACTCCTCGCTACAGAGTCCTGGTGGATGCTTGCCAGCAACCCCCA
ATCTCACGGTTGACCTCGGATCAGGTAGGGATACCCGCTGAACTTAA
>OTU_985
ATGCGATAAGTAATGTGAATTGCAGACTTCAGTGAATCATCGAATCTTTGAACGCACATTGCGCCCTCCGGTACTCCGGG
GGGCATACCTGTTCGAGCGCCGTTGTACTACTAAGGCTCAGCCTTGCGGTGGCCGACGCCTCTTCCGCCCAGTTTTTCTG
GATGGGAAGAGGTGCGGTCGAAACCCATGGGCGCGTCCTCGCAGGTCGTCCAGCGTAGCAAGTCTCTCGCTGAACGTGCC
GGGGAGGAGGCGCCAATTGTATACACGAACGCTTGGCCTCGAATCAGGTAGGGATACCCGCTGAACTTAA
>OTU_986
GTGCGATAACTAATGTGACTTGCACCCTTTGTGAATCATCTAGTCTTTGAACGCACATTGCACTGAAGGGCAACCTTCAG
TATGTCTGTCTGAGTAGGACAAAAACCCTCGCAAGGAGCATGGGACGAAGGCGCAAGTCTTGTCCTTAAAGAGATTAATG
TCGGAGCACGGTGAATAACGAGCGCTGCATGATGCAAGTCTAGCACTGCCAGTTGGCCGCTGTGCAACGCAGAAAGTGTG
GGTGACAGCGAAGCAGTGCAGGTGGGAGAAAGCAGTCAAATGCTTCTCTCATATCTGCCTCCCTCGCTCTTCCCCCCTCA
CACTAACACAATTCTCTCAGATCAGGCAAGAGTACCCGCTGAACTTAA
>OTU_987
ATGCGATAAGTAATGTGAATTGCAGAATTCAGTGAATCATCGAATCTTTGAACGCACCTTGCGCTCCTTGGTATTCCGAG
GAGCATGCCTGTTTGAGTGTCATTAATATATCAACCCTCTTCGGCTTTTTGCATGACGAGTGTTGGATGTGGGGGTTTTT
TGCTGGACTCTTTCTCTTGAGGTCAGCTCTCCTAAAATACATTAGCAAAACAATTTGTTTACCGCTCATTGGTGTGATAA
CTATCTACGCTATTGACAGTAAAGCACAGTTTAGCTTCTAACAGTCCATTGACTTGGACAACCTTTTATCAATGTGACCT
CAAATCAGGTAGGATTACCCGCTGAACTTAA
>OTU_989
ATGCGAAACGTAATGCGATTTGCAGCATCTGTGAGTCATCGAGTTTTTGAACGCACTTGGCACCTGGAGATGATCCAGGT
ATACCTGTTTGAGCAGAATATCTAAATTTATTTGAGTTTCACGATTGTGTGACTTGAAAAGAGTTTGAGTGGGACGTGCA
ACCAGTACATGTTCTGTGTGATCGCAAGGCCGTGGTCTTGATTCACAGAGTGTGTAGTGTGTTTGTACGGGTAATCCTAT
TCACAACCAAAATACTCATAATTCTCTCTCAAATCAGGCAAGATTACCCGCTGAACTTAA
>OTU_990
ATGCGATAAGTAATGTGAATTGCAGAATTCAGTGAATCATCGAATCTTTGAACGCACCTTGCGCTCCATGGTGTTCCGTG
GAGCATGCCTGTTTGAGTGTCACGTCAACCCTCACCCTTGCGATGTCAAAGTCGTACGTGGTGGATTTGGACCGTGCCGT
AATCGGCTCGTCCTGAAATGCATTAGCTTGCGCTTTTAGAGTGCTGGGCACTGGTGTGATAATTATCTGCGCCAACGCCT
CAGGCCTCTTCAGCGGCGCTGCTTACAGCCGTCCTGACGGACAACATAATAAAGCTTTGGCCTCAAATCAGGTAGGACTA
CCCGCTGAACTTAA
>OTU_991
ATGCGATAAGTAATGTGAATTGCAGAATTCAGTGAATCATCGAATCTTTGAACGCACCTTGCACCCTTTGGTATTCCGAA
GGGTACACCCGTTTGAGTGTCATTGTAATCTCACCCCCTCGACTTTTTGTTGATCGGTGTGGACTTGGATGTTGCCGTGT
AACAAACGGCTCGTCTGAAATGCCTGAGTGTACCCTGCTTTTGCGGCGTATTCGGTGTGATAAATCTTTACCGGAGTTGA
CTTTTCAAGTCACGCTTGTAGCTGTAGGCTCTATGCTTCCAACTGTCCAACAAGACAATCTTTGACAATTTGACCTCAAA
TCGGGTGGGACTACCCGCTGAACTTAA
>OTU_992
ATGCGATAAGTAATGTGAATTGCAGAATTCAGTGAATCATCGAATCTTTGAACGCACATTGCGCCCTCTGGTATTCCGGG
GGGCATGCCTGTTCGAGCGTCATTATAACCACTCAAGCTCTCGCTTGGTATTGGGGTTCGCGTCTTCGCGGCCTCTAAAA
TCAGTGGCGGTGCCTGTCGGCTCTACGCGTAGTAATACTCCTCGCGATTGAGTCCGGTAGGTTTACTTGCCAACAACCCC
CAATTTTTTACAGGTTGACCTCGGATCAGGTAGGGATACCCGCTGAACTTAA
>OTU_994
GCGCGAAATGTAGTGTGAATCGCAGAACATTGTGAATCATCGAATCTTTGAACGCACATTGCGCCTCTCTTTACCGGGAG
GCATGCCTGTCTGAGCGTCATTTAAACCGTAGCCCCGAAAGGGTCTGTCTTGGGCTTCGCCGGTCGGCGTCGCCTCGAAG
CGATCGGTCTAAAGAGCGGACGAGATCCACTGGGACTTATCGCTTTGAGACCTTAAACCTCAGACTTGACCTCAGATCAG
GTAGGGCTACCGCCTGAACTTAA
>OTU_995
ATGCGATAAGTAATGTGAATTGCAGAATTCAGTGAATCATCGAATCTTTGAACGCACCTTGCGCTCCTTGGTATTCCGAG
GAGCATGCCTGTTTGAGTGTCATTAATATATCAATCTCTTCAGCTTTTGCTTGTTGAGTATTGGATGTGGGGGTATATTG
TTTGTTGGCCTTGTCTTCTGAGGTCAGCTCCCCTGAAATGTATTAGCGGAACAATTTGTTGACCGTTCATTGGTGTGATA
AAACTATCTACGCTATTGACGTGAAGCAGGTTCAGCTTCTAACAGTCCATTGACTTGGACAACTCTTCATTAATGTGACC
TCAAATCAGGTAGGACTACCCGCTGAACTTAA
>OTU_996
ATGCGATAAGTAATGTGAATTGCAGAATTTAGTGAATCATCGAATCTTTGAACGCACATTGCGCCCCTTGGTATTCCGGG
GGGCACACCTGTTCGAGCGCCATTTCACCCCTCGAGCCCTGCTCGGTGATGGGCCACGTCCTCGCGGACGGGCCCGAAAC
TCGTAGGCGCCATCGTCCGGCCCTAAGCGTAGCAAGAGAAATCCCTCGCTTGGTGGACCGTCTGGTGGCAGCCCCGACAA
CTTTTTTTTTACAAGGTTGGCCTCGGATCAGGTGGGGATACCCGCTGAACTTAA
>OTU_997
ATGCGAAACGTAATGTGATCCGCATACACCTGTGAGTCATCAAGTCTTTGAACGCACATGGCACTCGCGGCCTCGGCTGC
GAGTATACCTGTTTGAGAATCGGTTCCGAGTGGCCCTCCGCAGGGCGGGCCGAGCTGGCGGCTCTTGGCGCAGGCCAAGT
CCGCTCAAAGGAAGCGTGTGGGGCCGGGGTCGCCACCCTAGCGCCGTGTGGTACGGGACAGTTTGTCTTTGCGAGCACGG
ATGCAACGCCAGGGCGGCGGCGGCGGCACCAACCTGCACGACGGCCTCTCCCCTCCGGGGCGGGAGGCACTACGGCGCAG
CCGTGATCATTGATCTCAAATCAGGCAAGGCTACCCGCTGAACTTAA
>OTU_998
GCTACGTTAGTCAGGGTGATGTGCAAACCACGGATCCCTTGGCTTTTGAACGCAAATTGCGGCTAAGAGTGTCAAAGCCT
TAGCCTTGTCTGAGTGAGGGTCGTTGTTGAAGTTAACACTACTCATGGTGCTATCATCGGTATTATTATACACTGATGGC
GCGCTGTTGTAATGTACGGTTCGTCTTTAGACGTCGCCGACTGTTGAAAAGACAGTCTGACTCTATCACACGAGACACCG
TGTAACACAAACTCAACTAACTCGACCTCACTTCAGGCAAGAGCACCCCCTGAACTTAA
>OTU_999
ATGCGATAAGTAATGTGAATTGCAGAATTCAGTGAATCATCGAATCTTTGAACGCACATTGCGCCCTTTGGTATTCCGAA
GGGCATGCCTGTTCGAGCGTCATTTAAACTCTCAAGCTAAGCTTGGTATTGGAAGATGTCCTTTGGGACCCTTTCGTAAC
TCGTCAGTGCGGGACCTTCCGGCTTCAAGCGTAGCAAGTCATTCGCTTCGTGGTTTGGATGGACCTCGCCAGAAAAACCT
TTTTTCTACAGTTTGACCTCGGATCAGGTAGGGATACCCGCTGAACTTAA
>OTU_1000
ACGCGATATGCCTTGTGAATTGCAGAGTGAAACATTGATTTTTGAACGCACATTGCACCTAAAGGTATTCCTTTAGGTAT
GGCTGGATGAGCGACTTTTCAATTGTGAACGTAATTTACTTCATGAAAGAATAACAACGAAACTAATTTCTTTTTGAAAA
ACTTCGTCCTCACCTCAACCAAGATTACCCGCTGAACTTAA
>OTU_1002
ATGCGATACGTAATGTGAATTGCAGAATTCAGTGAATCATCGAATCTTTGAACGCACATTGCACTCTCTGGTATTCCGGA
GAGTATGCTTGTTTGAGTATCTGTAAACATCTCAAATCTCCCAGCGCTTGCGCAAAAGAGAATTGGATTTGAGCGATCCC
GACTCCTTCGTCAGAAAGAGGAGGGCCGCTTGAAATGCAGGTGCAGCTGGACATTCTTCTGAGCTAAAAGCATATCTATT
TAGTCCCTTCAAACGGATTATTACTTTTGCTTCAGCTAATATAAAGGTCGAATGAACAACCAACGCTGATTGCAGGAAAA
CTCGTTCTTAACCGAACTTGTGAACTCGATCTCAAATCAAGTAAGACTACCCGCTGAACTTAA
>OTU_1005
ATGCGATACGTGATGTGAATTGCAGATTTTGTGAATCATCGAAACTTTGAACGCACATTGCGCCTGTTGGTATGCCTTCA
GGCACGTCTGTTTGAGCGTTGTTTAAAATCTCGGGCAATCCGGTGATGGCGGAAGCGTGCTCCGTCGAAATAACTCAGCA
AAGAGCTAACGCGGCGAAACGCAAAGGCTTTGCGCTGTCAAAAATGTCTTCGGACAACTTCTCATCTCAACCTCAAATCA
GACGGGGATACCCGCTGGACTTAA
>OTU_1006
ATGCGATAAGTAATGTGAATTGCAGAATTCAGTGAATCATCGAATCTTTGAACGCACATTGCGCCCCGTGGTATTCCGCG
GGGCATGCCTGTTCGAGCGTCATTATGACCAATCCCGCTCGCGGGGTCTTGGGCACCGCCTCCGGGCGGGCCTCAAAACC
AGTGGCGGTCCGGCCGGGCTCTGAGCGTAGTAAATCTTCTCGCTACAGGGTCCCGGGCGGCACTGGCCAGCAACCCCCAA
TCTTTCACAGGTTGACCTCGGATCAGGTAGGGATACCCGCTGAACTTAA
>OTU_1007
GTGCGATATGTACTGCGCTGTGCGCGAAATGCGCAGTCATTCTTCGAATACACATTGTCCTGTCTGGCGAACAGTCGGCA
GGGCATCTGCTTCAGGGTTGTTGATCAGTTTTTTCGCCGCTTTTGTGGTGTCATTCTGGGGGTGTCGCCGTGTTATGTGC
GTCCCCCCGTCTCTGTGTCCTCGATGCTCTTGCTTCTTGGACTTGGGTGTGCAGTCCGGTTCAGTGCTTGCATTGTTCCT
TGCTCCCCTGCTATTTGTTGACCCGACCTGAAGTCAGGTGTGACTACCCGCTGAACTTAA
>OTU_1008
ATGCGATAAGTAATACGAATTGCAGAACTTCATGAATCATCGAATCTTTGAACGCACATTGCGCCCCCTGGTACTCTAGG
GGGCATGCCTGTCCGAGCGTTAGGAAACACCCTCGGGCGCTGCCTGGTCTTAGGCCACGCCATCTCGATGGCCGGCCTCA
AATCTAGTGGTGCGTCCTCCACGTCCTAAGCGTAGTATCTTCTCGCTACAGGGCCGGGGCGGCGCGACCAGAACGTCTCT
CCTCTCGTATAACCTCGGATCAGGCAAGGATACCCGCTGAACTTAA
>OTU_1009
ATGCGATAAGTAATGTGAATTGCAGAATTCAGTGAATCATCGAGTCTTTGAACGCACATTGCGCCCTCTGGTATTCCGGA
GGGCATGCCTGTCCGAGCGTCATTGCTGCCCTCAAGCCCGGCTTGTGTGTTGGGCCCCGTCCCCCCCGCCGGGGGGACGG
GCCCGAAAGGCAGCGGCGGCACCGCGTCCGGTCCTCGAGCGTATGGGGCTTCGTCACCCGCTCTAGTAGGCCCGGCCGGC
GCCAGCCGACCCCCAACCTTTAATTATCTCAGGTTGACCTCGGATCAGGTAGGGATACCCGCTGAACTTAA
>OTU_1011
ATGCGAAACGTAGTGCGATTTGCATGAACCTGTGAGTCACTAAATCTTTGAACGCAACTTGCGCCCTCGGGCATGTTCCT
TTGAGTCGGACACAAACACTTGTTGGACTATAGGCCTCGGTCTTTGTCTGGAATGCGTGAGCAAGCGGTGCTGCAGGCAG
TGCAAATGTGAGCCAAGCAGGAGCGGCGCAAGCCGCGCCTCTTCACAGATGCGCTGCGGACGAGCACCCGGACGGGGAGG
AGGGGCAACCCACTCCCGATGCATTCCGCTCAAATGGAACAGGACTACCCGCTGGACTTAA
>OTU_1012
GTGCGAGAAGTGTCATGACTTGCAGATTCCCGAGAGCTGACAAATTTCTGAATGCAAATGGCGGCCGTCAAAACGGCCAT
GTATTGCAGAGTGTAGTTGTTCCTACTCATCATCCCCTATCATCAACATACACACACGCTGATGATAGCGATTGGGATCT
GCGCTTGCGATTCAACGCGCGAGCGTGAAATCAGGAGCGCCGAATGGAGTTCCGACTCCATAGGCGACTTCGGAATTCGA
GGCACTCGTGCCATCGAGTAATGAAGTTCGAAAGACTCCATATCATAATTCGACAGCCACCTCTGCGATGCAGGAGAACC
CGCTGAACTTAA
>OTU_1013
ATGCGATAAGTAATGTGAATTGCAGAATTCAGTGAATCATCGAATCTTTGAACGCACATTGCGCCCTCTGGTATTCCGGG
GGGCATGCCTGTTCGAGCGTCATTACAACCCTCAAGCATTGCTTGGTATTAGGCTCCGCCGCTCACCCGGCGGGCCTTAA
AACTAGTGGCGGTGCCGTCGAGGCCCTGAGCGCAGTAAATATCCTCGCTATAGGGACCCGGTGGACACTTGCCATCAACC
CCCACTTTCTAAGTTTGACCTCGGATCAGGTAGGGATACCCGCTGAACTTAA
>OTU_1014
ATGCGATACGTAATGTGAATTGCAGAATTCAGTGAATCATCGAATCTTTGAACGCATATTGCGCTCTTTGGTATTCCGAA
GAGCATGCTTGTTTGAGTATCAGTAAACACCTCAAAGCTTTTGGATTTTTTAATCGAAAAGCTTTGGACTTGAGCAATCC
CAACACCAATCTTTTTGAGATCGGTGGCGGGTTGCTTGAAATGCAGGTGCAGCTGGACATTCTCCTGAGCTAAAAGCATA
TTCATTTAGTCCCGTCAAACGGATTATTACTTTTGCTGCAGCTAACATAAAGGGAGTTTGACCGTATTGGCTGACTGATG
CAGGATTTCACAAGGGTCGGCAACGATTCTTGTTAAACTCGATCTCAAATCAAGTAAGACTACCCGCTGAACTTAA
>OTU_1015
ATGCGATAACTAGTGTGAATTGCAGATTACGTGAATCATCGAGTCTCTGAACGCAAATTGCGCTTCATGGCATTCCATGG
AGCATACCTGTTTGAGTCTCGCTTTATCTCCTTTCTCTTTTGAGAAGAATTGCACTTCCTTTCTGCACACTTGCGGAAAA
CAGTGTTAAAAGCTTGAACCTTTTAAAAAATAACACATGTGATTAAAAACCTTGTATCATTTTGAAAGGGGAAAATAGTG
TGCCTACCATACCAATTTTCCTCTCTTCATATCAAGTGTTTTCAAAACATGAACCTTTGAGCTCAAATCAGGCAGGACTA
CCCGCTGAACTTAA
>OTU_1016
ATGCGATAAGTAATGTGAATTGCAGAATTCAGTGAATCATCGAATCTTTGAACGCACATTGCGCCCCCTGGTATTCCGGG
GGGCACACCTGTTCGAGCGCCATTTCAACCCTCAAGCCCCGCTTGGTGATGGGCCCCGCCCGCGGGCGGGCCCGAAACTC
GTGGGCGTCGTCGTTCGGCTCCAAGCGTAGCAAAACCCTCGCTTGGGCGCCCGGACGGCGGCCGCCCGGAACGAATCATT
TACAAGGTTGGCCTCGGATCAGGTGGGGATACCCGCTGAACTTAA
>OTU_1017
ATGCGATAAGTAATGTGAATTGCAGAATTCAGTGAATCATCGAATCTTTGAACGCATATTGCGCCCTTTGGTATTCCGAA
GGGCATGCCTGTTCGAGCGTCATTATCAACCATCAAGCCTGGCTTGTCGTTGGACCCTTTTTACCGCTGAAATATGTGGT
AGGTCCGAAAGATAATGACGGCGTCGTGTTTGACCCTAGATGCAACGAGCTTTTTATAGCACGCATTGAAGTGGTCGACC
GACCCGGTCTTTAACCATCATTTTCTAAGGTTGACCTCAAATCAGGTAGGACTACCCGCTGAACTTAA
>OTU_1018
TGTGCGAAAAGTGATGCGAAACGCATAGGTCTGTGAGTCATCGAGTCTTTGAACGCAAATGGCACCGTCTTGTCGAGAGA
CGGTATGTCTGTTTGAGTGTTAGATGAATATGTTACCACTGTGTTGGTGGTAGACGTGGCCCCGACCTTGGGATACTCAG
GTCCCGGCTTGAATGCATTTGTGCTGTGCTGGATGAGCAGTGTGCTAGCGGACGCGAGTCCTGTGTCGCTGTCTGGTCTG
GCACGATGAGGCACATCATAGCTATGATATAACATCATGGCTAAAACAATCAACCTCAAATCAGACAGGGCTACCCGCTG
AACTTAA
>OTU_1019
ATGCGATACGTAATGTGAATTGCAGAATTCAGTGAATCATCGAATCTTTGAACGCACATTGCACTCTCTGGTATTCCGGA
GAGTATGCTTGTTTGAGTATCTGTAAACATCTCAAATCTCTACTTTATTGTAAAGAATTGGACTTGAGCAATCCCAACTC
CTTCGTCAGAAAGAGAAGGGTTGCTTGAAATGCAGGTGCAGCTGGACATTCTTCTGAGCTAAAAGCATATTTATTTAGTC
CCGTCAAACGGATTATTATTCTTGCTTCAGCTTACATAAAGGTCGAATGGCTACCAAGGCTGATTGCAGGTAAACTCGTT
CCGTAAAAAAGAACTTGTAAACTCGATCTCAAATCAAGTAAGACTACCCGCTGAACTTAA
>OTU_1020
TCGCGATATGTAATGTGAATTGCAGATCTACAGTGAATCATCGAATCTTTGAACGCACCTTGCGCTTATCGGTGTTCCGA
TGAGCATGCCTGTTTGAGCGTCATTAAATTCTCAACCCCTCTCGATTTGCTTCGAGAGGGAGCTTGGATCGTGGAGGCTG
CCGGAGACCTGTTTTTCAGGACTCGGGCTCCTCTGAAATGTATTGGCTTGCGGTCGACTTTCGACTGTGCATGACAAGGC
CTTTGGCGTGATAATGATCGCCGCTCGCCGAAGTGCACGAACGAATGGTCTCGTGCCTCTAATCAGTCGACGCCTTTTCG
AAGGCGTCTTCCTTATTGACGTTTGACCTCAAATCAGGTAGGACTACCCGCTGAACTTAA
>OTU_1022
ATGCGATAAGTAATGTGAATTGCAGAATTCAGTGAATCATCGAATCTTTGAACGCACATTGCGCCCTCTGGTATTCCGGG
GGGCATGCCTGTTCGAGCGTCATTACAACCCTCAAGCACTGCTTGGTGTTGGGCGGTACCTCCTGTGGTACGCCTCAAAC
TCAGTGGCGGCGCCACTCGGCTCCTAGCGTAGTAACATTTCTCGCTTCGGGGTCCGGGTGCGCTCTCGCCAGCAACCTCA
CTTCTCAAATGTTGACCTCGGATCAGGTAGGGATACCCGCTGAACTTAA
>OTU_1024
ATGCGATAAGTAGTGTGAATTGCAGAATTCAGTGAATCATCGAATCTTTGAACGCACATTGCGCCCTTCGGTATTCCGTT
GGGCATGCCTGTTCGAGCGTCATTTAAACCTTCAAGCTCTGCTTGGTGTTGGGTGTTTGTTCCGCCTCTGTGCGTGGACT
CGCCTCAAATTCATTGGCAGCCGGTATGTTGGCTTCGTGCGCAGCACATTGCGTCTCGACTCTGACTATCTCCTTCCATC
AAGCCTCTTTTTTACTTTGACCTCGGATCAGGTAGGGATACCCGCTGAACTTAA
>OTU_1025
ATGCGATACGTAATGTGAATTGCAGAATTCAGTGAATCATCGAATCTTTGAACGCACATTGCACTCTCTGGTATTCCGGA
GAGTATGCTTGTTTGAGTATCTGTAAACATCTCAAATCTCTTTGCGCTTGCGCATAAGAGACTTGGATTTGAGCGATCCC
GACTCCTTCGACAGAAAGAGGAGGGTCGCTTGAAATGCAGGTGCAGCTGGACATTCTTCTGAGCTAAAAGCATATCTATT
TAGTCCCGTCAAACGGATTATTACTTTTGCTTCAGCTAATACAAAGGTCGAATGAACTACCAACGCTGATTGCAGGAAAA
CTCGTTTTTTTACTAAAACTTGTAAACTCGATCTCAAATCAAGTAAGACTACCCGCTGAACTTAA
>OTU_1026
GTGCGAAAAGTGTCATGACTTGCAGATTCCCGAGAGCTGACAAATCTCTGAATGCAAATGGCGGCCGGTGAAAACGGCCG
TGTATTGCAGAGTGTAGATGTTACATCTCTTCATCCCCCATGCCACACACATGTGTGCTTGGAGATAGGGATCTGCGCTT
GCAACGAGCTCGTCTCTTGCGAGTGTTAAATTGGAGTGGCTTTGCTGGGACACTCGTTCCAGTAGAGCAACTTCGCAAAC
TGGCTGTGTCTCACACAGCAAGAGTGTGAAGTGAAGACTCCTTTCCTTTACCAACCTACCTCTGCAATGCAAGATTACCC
GCTGAACTTAA
>OTU_1027
ATGCGATACGTAATGTGAATTGCAGAATTCAGTGAATCATCGAATCTTTGAACGCACATTGCACTCCTTGGTATTCCGAG
GAGTATGCCTGTTTCAGTATCATGAGCACTCTCACACCTAACCTTTGGGTTTTGTTGTGGAATTGGGATGCGCCGATTTC
AATAGTCGGCACTCCTAAAATGTAGTTCTTGGCTGTTTCCTACTACAGCAGTTTGGCCTAATAGTTTTGACTTTTGTCAA
ATCTTTGGCTACATTTGCTTCTGGAAATCAGTCTTGATAATACAGAAAACTCATTCAAACTTTGATCTGAAATCAGGTAG
GGCTACCCGCTGAACTTAA
>OTU_1028
ATGCGATACGTAATGTGAATTGCAGAATTCAGTGAATCATCGAATCTTTGAACGCACCTTGCGCTCCTTGGTATTCCGAG
GAGCATGCCTGTTTGAGTGTCATGAAATCTTCAACCCACCTCTTTCTTAGTGAATCTGGTGGTGCTTGGTTTCTGAGCGC
TGCTCTGCTTCGGCTTAGCTCGTTCGTAATGCATTAGCATCCGCAACCGAACTTCGGATTGACTTGGCGTAATAGACTAT
TCGCTGAGGATTCTAGTTTACTAGAGCCGAGTTGGGTTAAAGGAAGCTCCTAATCCTAAAGTCTGTTTTTTGATTAGATC
TCAAATCAGGTAGGACTACCCGCTGAACTTAA
>OTU_1030
ATGCGATAAGTAATGTGAATTGCAGACCTCAGTGAATCATCGAATCTTTGAACGCATATTGCACTCTCTGGTATTCCGGA
GAGTATGCCTGTTTCAGTATCAGTAAACACCATCAAACACCTCCAAGAGCGGGGTTGTTTGGATTTGAGTGTTGCCGAGA
AAACTTACCCTTTTTGCGGCCCGCTCGAAATGCAAGTACACAGGACAGGGATCTCCCGAGGTGTGAAACAAAAAAAGCGT
CGTAGTTGACTTGATCGTCTTCTTTCGCTGAAAAAGAACGCCCGGTTTTTGGGACCTTTGCTGTGCAAATTCGCAGGAAG
ATAAGGAATATTCTTTATCACTTCTTGATCTGAAATCAGGTAGGACTACCCGCTGAACTTAA
>OTU_1032
ATGCGATAAGTAATGCGAATTGCAGAATTCAGTGAGTCATCGAATCTTTGAACGCATATTGCGCCCTTTGGTATTCCGAA
GGGCATGCCTGTTCGAGCGTCATTATCACCTCTCAAGCCCGGCTTGTCGTTGGACCTTTTGCCGGTAACACGGCAGGTCT
CAAAGATAGTGACGGCGTCGTGTTTGACCCTAGATGCAACGAGCTTTCTGAGCACGCGTCAGGTGGTCGACCGGCCCCGG
TCTTTTAACCATTAATTTCTTAAGGTTGACCTCGGATCAGGTAGGAATACCCGCTGAACTTAA
>OTU_1034
ATGCGATAAGTAATGCGAATTGCAGAATTCAGTGAGTCATCGAATCTTTGAACGCACATTGCGCCCGGTGGTATTCCGCC
GGGCATGCCTATTCGAGCGTCATTACAACCCTCACGCCCCGCGTGGTCTTGGGTCGAGCCCCCCGGGGCTGGCCTCAAAA
GCAGTGGCGGTGCCTCTGGGTCCTGAGCGTAGTAATACTTCCGCTACAGGGCTCCCGAGTGCGCTGGCCAAACCCCAACT
CTCCAGGTTGACCTCGGATTAGGTAGGGATACCCGCTGAACTTAA
>OTU_1035
ATGCGATAAGTAATGTGAATTGCAGAATTCAGTGAATCATCGAATCTTTGAACGCACCTTGCGCCCCTTGGTATTCCGAG
GGGCATGCCTGTTTGAGTGTCATTAAATCCTCAACTGCGCCGATTGATTTTGGTGGGGCTTGGACTTTGGAGCATGCTGG
CGAAGATCGGCTCCTCTTTAAATGCATCAGCGGAAGAGACCTTTGTCTTTCCTGCCTTCGGTGTGATAATCGTGTTGTGC
CGTGGTGGAACTTCAACGATCCGCTTACAATGGTCTTCGGACGAAACCTCATGTCATCTTGACCTCAAATCAGGTAGGAC
TACCCGCTGAACTTAA
>OTU_1037
ATGCGATAAATAATGTGAATTGCAGAATTCAGTGAATCATCGAGTCTTTGAACGCACATTGCGCCCCCTGGTATTCCGGG
GGGCATGCCTGTCCGAGCGTCATTACTGCCCTCAAGCACGGCTTGTGTGTTGGGCCCCGTCCTCCCCCTCCCGGGGGGAC
GGGCCCGAAAGGCAGCGGCGGCACCGCGTCCGGTCCTCGAGCGTATGGGGCTTTGTCACCCGCTCTGTAGGCCCGGCCGG
CGCCAGCCCACCCCCCAACCTTCTTCTTCAGGTTGACCTCGGATCAGGTAGGGATACCCGCTGAACTTAA
>OTU_1039
ATGCGATAAGTAGTGTGAATTGCAGAATTCAGTGAATCATCGAATCTTTGAACGCACATTGCGCCCCTTGGTATTCCATG
GGGCATGCCTGTTCGAGCGTCATTTGTACCCTCCAGCCCTGCTGGGTGTTGGGCGTTTGTTCCGCTGCGCGCGTGAACTC
GCCTCAAATGCATTGGCAGCCCGCCGTCCCGTGTGGGAGCGCAGCACATTTTGCGCTCTTCACTGCTGACGGTGGCATCC
ACAAGTCTACCATTTTACGCTTGACCTCGGATCAGGTAGGGATACCCGCTGAACTTAA
>OTU_1040
ATGCGATAAGTAATGTGAATTGCAGAATTCAGTGAATCATCGAATCTTTGAACGCACCTTGCACCCTTTGGTATTCCGAA
GGGTATGCCTGTTTGAGTGTCATTAAATTCTCAACCATGATGGGGTTTTACTTCATTTCATGGCTTGGATCTGAGGGTTG
TGTCGGACTCCTGACGGAGGTCGACTCCCTTTAAAAGCATTAGTGGGTTTGACCATCGCGGATACGCCTCGATTTGATAA
TATCTATGTCGTCGCGCTGAAGCGGTAACCTGCTCCTAACCGTCCCTCACACGGACAATTTTTGACCATTTGACCTCAAA
TCAGGTAGGACTACCCGCTGAACTTAA
>OTU_1041
ATGCGATAAGTAATGTGAATTGCAGAATTCAGTGAATCATCGAATCTTTGAACGCACATTGCGCCCGCTAGTATTCTGGC
GGGCATGCCTGTCTGAGCGTCATTTCAACCCTCAGCGCCCGTCCGCGGGAGCTGGTGTTGGGGATCGGCCGTCCTTCGCG
GCGGCCGGCCCCGAAATCTAGTGGCGGTCTCCTCGCGACCTCCTCTGCGTAGTAACACTACCTCGCAGCTGGATAGCGGT
CTGACCACGCCGTAAAACCCCAACTTCTCAAGGTTGACCTCAGATCAGGTAGGAATACCCGCTGAACTTAA
>OTU_1042
ATGCGATAAGTAATGCGAATTGCAGAATTCCAGTGAGTCATCGAATCTTTGAACGCACATTGCGCCCTTTGGTATTCCGA
AGGGCATGCCTGTTCGAGCGTCATTATCACCCCTCAAGCCCTGTGCTTGGTGTTAGACGGCCGGTCGAGCGATCGACCCC
TCCTAAAGACAATGACGGCGGCCTGTGGTTCCCCCGGTACACTGAGCTTTTCACCGAGCACGTATCGGACAAGGGCACCC
GGGACCCGGTCCTCTCCTTTAGTTAAAGGAAACTTCTATGGTTGACCTCGGATCAGGTAGGAATACGCGCTGAACTTAA
>OTU_1044
ATGCGATAAGTAATGTGAATTGCAGAATTTAGTGAATCATCGAATCTTTGAACGCACATTGCACCCCTTGGTACTCCTTG
GGGTATACCTGTTCGAGCGCCGTTTGTGTAATAAGGCCTTGCCTTGCGATGAGGATCCGTCCGTCGAGGACGTCCTCCAA
ACGAATTGGCGTCTGCTTTTGACCCGAGTTGCAGCGAAATGCGATGAAAGACGAAAGCAGGCCGCATATGCAAAATATCT
AAGCATGGCCTCGGATCAGGTAGGGATACCCGCTGAACTTAA
>OTU_1046
ATGCGATAAGTAATGTGAATTGCAGAATTCAGTGAATCATCGAATCTTTGAACGCACATTGCGCCCTCTGGTATTCCGGA
GGGCATGCCTGTTCGAGCGTCATTACAACCCTCAAGCTCTGCTTGGTATTGGGCTCTGCCAGTCCTGGCAGGCCTCAAAG
TCAGTGGCGGTGCCATCCGGCTCCAAGCGTAGTAACTCTTCTCGCTTCGGAGGCCGCGGTGCGTGCTAGCCAGCAACCCC
CAATTTTTTTCAGGTTGACCTCGGATCAGGTAGGGATACCCGCTGAACTTAA
>OTU_1047
ATGCGATAAGTAATGTGAATTGCAGAATTCAGTGAATCATCGAGTCTTTGAACGCACATTGCGCCCCCTGGTATTCCGGG
GGGCATGCCTGTCCGAGCGTCATTGCTGCCCTCAAGCACGGCTTGTGTGTTGGGCCCCGCCCCCCGGTCCCGGGGGGCGG
GCCCGAAAGGCAGCGGCGGCACCGCGTCCGGTCCTCGAGCGTATGGGGCTTCGTCACCCGCTCCGTAGGCCCGGCCGGCG
CCCGCCGGCGACCCCCCATCAATCTATCCAGGTTGACCTCGGATCAGGTAGGGATACCCGCTGAACTTAA
>OTU_1049
ATGCGATACGTAATGTGAATTGCTTTCCGTGAATCATCGAATCTTTGAACGCACATTGCACTCCTTTGGAGTATGCCTGT
TTGAGAATCTATAGTATTCTTTTTCCTATTTTTTGTTCGCAAGTTCAATCAGTAGGAGAGATATGAAGCTTCCCTGACTT
TGTTAGGGTGCTTTAAAATTGATTGCCTAACGAGTGCTAGAAATGTCTGACATTCCTACAACTCTAAAGAAACGTATGTG
AATGGGACCTCGGTTTCTTCTGATGCTTATTACTTAGAGAAGGTTTTTAGTTTCAAGGACTCGGTAGGTTCATAACATGA
TGAAGACCTTTAAAAGTCTTGAACCATGGTCTCAAATCAGGTAGGAAGACCCGCTGAACTTAA
>OTU_1050
ATGCGATACGTGGCGCGATACGCAAGTATTGGAGCGCTGTATCTTTGAATGCACATTGCGCCATTCGGCTTTGCCGTCTG
GCACGTCTGGCTCAGGGTTGACAAACTAAACAACAGCCTCGTTGTCTTACTTGTCGTTCGTTCAATCTTGTGGCTCTAAT
CAAGCTCGTCGTAGAATTGTTCGGACATGTGGCATTAGTGGGTGCTTCGAAGACTGAAGATCTGTCTGTATCGATACGAT
CCTCTCGTCACTCTCAGCAAAAGGGAGAAAGTTGTGTCCACTTCTATCAACCTGAGCTCGGTCGTGATTACCCGCTGAAC
TTAA
>OTU_1052
ATGCGATAAGTAATGTGAATTGCAGAATTCAGTGAATCATCGAATCTTTGAACGCACCTTGCGCTCCTTGGTATTCCGAG
GAGCATGCCTGTTTGAGTGTCATGAATATCTCAACCCCGTTCTCTTTATTGAGGATGTGGGCTTGGACTTGGAGGCTTTT
GCCGGCGTCTGTCGGCTCCTCTTTAAATGCATTAGCTGGGATCTTTCGAGAGACAGCCTCGGTGTGATAATTGTCTACGC
CGTGTGTCTGTTGATCGCTCAGTTTGCTACCCTGCCTGCAAAGGTGGTTGTGTGGCTTGGAGATCTTGCTTCAAAACTGT
CCTCGGACAAACTCTTCATTGACATCTGACCTCAAATCAGGTAGGACTACCCGCTGAACTTAA
>OTU_1054
ATGCGATAAGTAATGTGAATTGCAGAATTCAGTGAATCATCGAATCTTTGAACGCACATTGCGCCCAGCGGCATTCCGCT
GGGCATGCCTGTTCGAGCGTCATTTCAACCCTCAAGCTCAGCTTGGTATTGGGTGCCACCGTGCCGGTGCGCCTTAAAAT
CAGTGGCGGTGCCATCTGGCTTCAAGCGTAGTAATACTTCTCGCTCTGGAGGTCCAGGTGGTCCACTGGCCAAAACCCCA
TACTTTCTCAAGGTTGACCTCGGATCAGGTAGGGATACCCGCTGAACTTAA
>OTU_1056
GTGCGACAAGTGTCATGACTTGCAGATTCCCGAGAGCTGACAAATCTCTGAATGCAAATGGCGGCCGTCAACACGGCCAT
CGATTGCAGAGGGTAGTCGTTCGAACCGTTCATCCATTGAACAACATAGCATTCAATGGCATCTGCACTTGCGATCCCAT
CCCCGCGAGTGTGAAATGGATCGTGACTCGACACACACAAACACAGAGTGTCAAGTGGCATCGAGGAAAGAGCACATCAA
CCTGTTCATATTCGATCCACATCTGTCTCTGTGATGTATACATCGAGTATCATGATCAAACTTCTATATTCAACCACCTC
TGCGATCGAGGAGAACCCGCTGAACTTAA
>OTU_1057
ATGCGATAAGTAATGTGAATTGCAGAATTCAGTGAATCATCGAATCTTTGAACGCACATTGCGCCCGCTAGTACTCTGGC
GGGCATGCCTGTTCGAGCGTCATTTCAACCCTCAAGCACCGCTTGATGTTGGTGTACTACAGCCTGTAGGCACCTAAAAC
TAGTGGCAGGCTCGCTGACACTCCGGGCGTAGTAATTACTTAGCCCTTGGCGTGGTGGCGGGTTCTCGCCGTTAAACACA
CAATTTAATTGTTGACCTCGGATCAGGTAGGGATACCCGCTGAACTTAA
>OTU_1058
ATGCGATAAGTAATGTGAATTGCAGAATTCAGTGAATCATCGAATCTTTGAACGCACATTGCGCCCCTTGGTATTCCGAG
GGGCATGCCTGTCCGAGCGTCATTTCAACCCTCAAGCATAGCTTGGTCTTGGGCTTCGCCGCTAACCCGGCGGGTCTTAA
AACCAGTGGCGGTGCCGTCGGGCCCTGAGCGTAGTAAATCTCCTCGCTATAGGGTCCCGGTGGATACTGGCCAACAACCC
CCAATTTTCTATGGTTGACCTCGGATCAGGTAGGGATACCCGCTGAACTTAA
>OTU_1059
ATGCGATAAGTAGTGTGAATTGCAGAATTCAGTGAATCATCGAATCTTTGAACGCACATTGCGCCTCCTGGTATTCCGGG
AGGCATGCCTGTTCGAGCGTCATCAAACACATCCTCAAGCATTTTTGCTTGGTCCTGGAGGAAGATGGTCTCTCGACTAT
CCCCTCTGGAATTCCTCAGCAGAGACCACAGCAGCCTCAGGTGTGATAATTCTACCTCGCTTGAGTGTTACTGTGGGCTC
CCGCTGGAGAACAGCCCCCCAGCTTTTACCATGTTTGACCTCGGATCAGGTAGGGATACCCGCTGAACTTAA
>OTU_1060
ATGCGATAAGTAATGTGAATTGCAGAATTCAGTGAATCATCGAATCTTTGAACGCACATTGCGCCCTCTGGTATTCCGGG
GGGCATGCCTGTTCGAGCGTCATTACAACCCTCAAGCCAAGCTTGGTATTGGGCCATGGCTAAGTAAACAGCCGGCCTTA
AAATAAGTGGCAGCACTAATCCAGCTCTAAGCGCAGTAAACATTTTACGCTTTTGGGCCTGGCTTGGTTGCTTGCCAGGA
ACCACCAAATTCAAAGGTTGACCTCGGATCAGGTAGGGATACCCGCTGAACTTAA
>OTU_1061
ATGCGATAAGTAATGTGAATTGCAGAATTCAGTGAATCATCGAATCTTTGAACGCACATTGCGCCCGGTGGTATTCCGCC
GGGCATGCCTGTTCGAGCGTCATTTAAACCAATCTAGCCTCGTGCTTAGGTCTTGGGCCTTTCGCCTTTGGGCGGGCCTT
AAAATCAGTGGCGGTGCCATCTGGCTCTAAGCGTAGTAATACTCCTCGCTATAGACGTCAGGCGGTGTCTTGCCAACAAC
CCCTAATTTTTAAAGGTTGACCTCGGATCAGGTAGGGATACCCGCTGAACTTAA
>OTU_1062
ATGCGATAAGTAATGTGAATTGCAGAATTCAGTGAGTCATCGAATCTTTGAACGCACATTGCGCCCTTTGGCATTCCGAA
GGGCATGCCTGTTCGAGCGTCATTATCAACCCTCAAGCCTGGCTTGCTGTTGGACCTCTCGTCGTTAAAAGACGGGTCCT
AAAGTTAATGGCGGAGTCGTCGGACCCTAGATGCAACGAGCTCTCGTAGCACGCATTCAAGGGGCTCACGGCTCTAGTCT
CAACCCATATCATTTACAAGGTTGACCTCGGATCAGGTAGGAATACCCGCTGAACTTAA
>OTU_1063
ATGTGATAAGTAATGTGAATTGCAGAATTCAGTGAATCATCGAATCTTTGAACGCATCTTGCGCTCGCTGGTATTCCGGC
GAGCATGTCTGTTTGAGTGTCGTGAACTCTTCAAATCCTTAATTTATTTTTTTATGAATTAAGTTTGATTTGGTTTTTGA
ATATTGTTGGAGGAGTAATCCTCGAAACTTATTCGTAATACATTAGCCTTCCCATTTCGAGATCAGATTGACTCGGCGTA
ATAGATTATTCGCTGAGGATTATAGAACTTCTATAAGCTGAACTTGTAAATATTTAGAAAGCTTCTAATCACATTAAATT
CTAAGATTTAGACCTCAGATCAGGCAGGATTACCCGCTGAACTTAA
>OTU_1064
ATGCGATAAGTAATGCGAATTGCAGAATTCAGTGAGTCATCGAATCTTTGAACGCACATTGCGCCCCTTGGTATTCCGAG
GGGCATGCCTGTTCGAGCGTCATTACAACCCTCAAGCTCTGCTTGGTATTGGGCCTCACCCGTTAGGGCGTGCCTTAAAA
TTAGTGGCGGTGCCATCTGGCTCTAAGCGTAGTAATTTTCTCGCTATGGGGTCCTGTGGATGCTTGCCAGCAACCCCAAT
TTTTCTATGGTTGACCTCGGATCAGGTAGGGATACCCGCTGAACTTAA
>OTU_1065
ATGCGATACGTAGTGTGAATCGCAGGAATCAGTGAATCATCGAATCTTTGAACGCAAGTTGCGCTCTCGTGGTTTCCCCC
CGGGAGCACGTTCGCTTGAGTGCCGCCTATTTTCATCACCTCCCCTTATCTCAAGGAGTGAGTGTTGGTAACGGATCTTG
CTTCGAATATGAAGCATGGTCTCAGACTGTGAAACTATCTTCTCGTGTTGTACAGCAGTGTGACTTTGCCTGACGCAAAG
TGCCATTCTTTGCTTTCAGTTGTCTGACACTGAAACTGGTGTGACGTTCGCGTCCATTTGGTTTCGTACGTCCGACAACT
ATGTGAAGTCTGTCATGTCAGACAGCTACAGGTGTGACTGTTATAACAACACTCTTACTTTAACACGGCCTCAAGTCGAG
CGACAGCACCCGCTGAATTTAA
>OTU_1066
ATGCGATAAGTAATGTGAATTGCAGAATTCAGTGAATCATCGAATCTTTGAACGCACCTTGCGCTCCTTGGTATTCCTCG
GAGCATGCCTGTTTGAGTATCATGAAATTCTCAAAATAAATCTTTTGAACACTCGATTGATTTTATTTTGGACTTGGAGG
TCTGCAGATTCACGTCTGCTCCTCTTAAATTCATTAGCTGGATCACTGTGAACTCGGTTCCACTCGGCGTGATAAGTATC
ACTCGCTGAGGACACTCGTAAAAAAGGTGGCCGGGGTTGCTGAAAGAACCGCTTCTAATAGTCCATTGACTTGGACAAAT
TAAAATTTATGATCTGATCTCAAATCAGGTAGGACTACCCGCTGAACTTAA
>OTU_1068
ATGCGATAAGTAATGTGAATTGCAGAATTCAGTGAATCATCGAATCTTTGAACGCACCTTGCACCCTTTGGTATTCCGAA
GGGTACACCCGTTTGAGTGTCATTGTAATCTCACTACGATCGACTTATGTCTTTCGGTATGTGGACTTGGATGTTGCCGT
GGATGTCTATGGCTCGTCTGAAATGCTTCAGTGTACCCCGCAATGCGGCGTATTCGGTGTGATACATCTTCACCGGAGTC
GATCCTTTGTTGGGTCGCGTCTGTCAATGTGTGGCTCTATGCTTCGAACCGTCTTGATAGGACAATCTCTGACAATTCGA
CCTCAAATCGGGTGGGACTACCCGCTGAACTTAA
>OTU_1069
ATGCGATAAGTAATGCGAATTGCAGAATTCAGTGAGTCATCGAATCTTTGAACGCACATTGCGCCCTTTAGTATTCTGAA
GGGCATGCCTGTTCGAGCGTCATTATCACTAATCAAGCCTGGCTTGCTGTTGGATCTCTTGTCGTTAAAAGACAGGTCCC
AAAGATAATGACGGTGTCAGTTGGACCCTAGATGCAACGAGCTTTAACTAGCACGCATCTTAGTGGGCCTTTTGACCCGG
TCTCTTTTAACCAATTTTTTAAGGTTGACCTCGGATCAGGTAGGAATACCCGCTGAACTTAA
>OTU_1071
ATGCGATACGTAGTGTGAATCGCAGGAATCAGTGAATCATCGAATCTTTGAACGCAAGTTGCGCTCTCGTGGTATCCCCC
CGGGAGCACGTTCGCTTGAGTGCCGCCTATTTTCATCATATCCCCTTCCAATGGAAGTGAGATGTAGAAACGGATCTTGT
TGCATCTCCTTGAGAGACAAACGACATGATCTCAGATAGTGTTTCTTATTGTGGCGAGCATTAATCCTTGTCTGCAAACA
TATACTTGGTGTAGTGGTTTGCATTCCTGATTGTAATTGGTGTGACATTACGTCCATTATATTTCAGTCTTGAGTGTGCA
TTACGTACCGAGTTAACTTGTGAAGCCAGACAATCTAAGGAAATGTCTCACTCTTATCTTTACACGGCCTCAAGTCGAGC
GACAGTACCCGCTGAATTTAA
>OTU_1072
ATGCGATAAGTAATGTGAATTGCAGAATTCAGTGAATCATCGAATCTTTGAACGCACATTGCGCCCCTTGGTATTCCGAG
GGGCATGCCTGTTCGAGCGTCATTATAACCACTCAAGCCTAGCTTGGTATTGGGGTTCGCGGTCTCGCGGCCTCTAAAAT
CAGTGGCGGTGCCGTCTGGCTCTAAGCGTAGTAATTTTCTCGCTATAGTGTCTGGGCGGTTACTTGCCAAAACCCCCCCC
ATCTCACGGTTGACCTCGGATCAGGTAGGGATACCCGCTGAACTTAA
>OTU_1073
ATGCGATAAGTAATGTGAATTGCAGAATTCAGTGAATCATCGAATCTTTGAACGCACATTGCGCCCTGTGGTATTCCGCA
GGGCATGCCTGTTCGAGCGTCATTTAACCACTCAAGCTTGGCTTGGTATTGGGGTACGCGGTTCTGCGACCCTCAAAATT
AGTGGCAGCGCCAGTGGGCTCTAAGCGTAGTACATACTCCCGCTATAGAGTTCCTCCGGTGGCTCGCCAGAACCTCCATA
TTTTACAGGTTGACCTCGGATCAGGTAGGGATACCCGCTGAACTTAA
>OTU_1075
ATGCGATAAGTAATGTGAATTGCAGAATTCAGTGAATCATCGAATCTTTGAACGCACATTGCGCCCCTTGGTATTCCGAG
GGGCATGCCTGTTCGAGCGTCATTATAATAACCACTCAAGCCTAGCTTGGTATTGGGGTTCGCGGTCCTGCGGCCCTTAA
AATCAGTGGCGGTGCCGCCTGGCGCTAAGCGTAGTAATTCTCTCGCTATAGTGCCCGGGCGGTTACTTGCCAGAATCCCC
CCACTCTCACGGTTGACCTCGGATCAGGTAGGGATACCCGCTGAACTTAA
>OTU_1076
ATGCGATACCTGATGTGAATTGCAGACATGTGAATCATCGAACCTTTGAACGCACATTGCGCCTATCGGTATTCCGTTAG
GCACGTCTGTTTGAGCGTTGTTAAAATCTCGGGCAACCGGTGATGGCAGAAGCCGTGGCTCTGCCAAAAATATATCAGCA
AGAGCTTTCTAGCACGATGACTCGTGAATAATATAGCTTGCGCTTGAAAGCAAACTCTTCTCTCTCAACCTCAAATCAGA
CGGGATTACCCGCTGGACTTAA
>OTU_1077
ATGCGATAAGTAATGTGAATTGCAGAATTCAGTGAATCATCGAATCTTTGAACGCATATTGCGCCCTTTGGTATTCCGAG
GGGCATGCCTGTTCGAGCGTCATTTCACCACTCAAGCCTGGCTTGGTATTGGGCGGCGGGGGGTACCCGCGCCCCAATTT
CGCCGGCTGGACGACCTAGATCTCAGCGTTGTGTATTAAATTCGCTGGTGAGACGGGGCTTCCACGCCGTTAAACATCTA
TTCAAGGTTGACCTCGGATCAGGTAGGGATACCCGCTGAACTTAA
>OTU_1078
ATGCGATAAGTAATGCGAATTGCAGAATTCAGTGAGTCATCGAATCTTTGAACGCACATTGCGCCCTTTAGTATTCTGAA
GGGCATGCCTGTTCGAGCGTCATTATCACTAATCAAGCCCGGCTTGCTGTTGGACCTCTTGTCGGTAACACGACAGGCCC
CAAAGATAATGACGGTGTCAGTTGGACCCCTAGATGCAACGAGCTTTGATTAGCACGCGTCGTGGTGGCCTTTTGACCCG
GTCTTGTTTAACCAATTTCTTAAGGTTGACCTCGGATCAGGTAGGAATACCCGCTGAACTTAA
>OTU_1079
ATGCGATAAGTAATGTGAATTGCAGAATTCAGTGAATCATCGAATCTTTGAACGCACATTGCGCCCCTTGGTATTCCGAG
GGGCATGCCTGTTCGAGCGTCATTATCACTAATCAAGCCCGGCTTGCTGTTGGACCTTTTGTCGTTAAAAGACAGGTCCT
AAAGATAATGACGGCGTCAGTTGGACCCTAGATGCAACGAGCTTTAACCAGCACGCGTCTTAGTTAGCCCTTTTGACCCG
GTCTTTTTTAACCAAATTTTTAATGTTGACCTCGGATCAGGTAGGAATACCCGCTGAACTTAA
>OTU_1080
ATGCGATAAGTAATGTGAATTGCAGAATTCAGTGAATCATCGAATCTTTGAACGCACATTGCGCCCCCTGGTATTCCGAG
GGGCATGCCTGTTCGAGCGTCATTACAACCATCAAGCCCAGCTTGGTATTGGGTGCCGTCCTCCCGGGGGCGCGCCTGGA
AATCAGCGGCGGTGCAGCCCGGCGATCGAGCGTAGTAACGAAACTTCCCGCTTCGAATTTGCCCGGGCGTTCCGGCCGAA
CAACCCCCCTATTACCCCCAATGATTGACCTCGGATCAGGTAGGGATACCCGCTGAACTTAA
>OTU_1081
ATGCGATAAGTAATGTGAATTGCAGAATTCAGTGAATCATCGAATCTTTGAACGCACATTGCGCCCTCTGGTATTCCGGG
GGGCATGCCTGTTCGAGCGTCATTACAACCCTCAAGCTCTGCTTGGTATTGGGTGTCACCCGTCTGGGTGCGCCTTAAAA
TCAGTGGCGGTGCCATTCGGCTTCAAGCGTAGTAATTCTTCTCGCTTTGGAGAACCGGGTGTGTGCTTGCCAGCAACCCC
CAATTTTTTAAAGGTTGACCTCGGATCAGGTAGGGATACCCGCTGAACTTAA
>OTU_1082
TTGCGATATGTAATGTGAATTGCAGAATTCAGTGAATCATCGAATCTTTGAACGCACCTTGCGCCCTTTGGTATTCCGAA
GGGCATGCCTGTTTGAGTATCATTAATACCTCACTCTTGAATTCCTTGTGAAGTCAAGCAGTGGACTTTGGAGGTTTTTT
GCAGGCCGTCACCGGTCAGCTCCTCTTAAATGCATTAGCGGAACTCTATGCAGTACCGGCCTCGGTTTGATAATCCTATC
TATGCTGTCGCTGTCTGTACTTGTGCTGTTTGGCTTACAACCGTCTTCGGACTGTCACTCCTGTGGCATAACTATTTTAA
ACTTGATCTCAAATCAGGTAGGACTACCCGCTGAACTTAA
>OTU_1083
ATGCGATAAGTAATGTGAATTGCAGAATTCAGTGAATCATCGAATCTTTGAACGCACATTGCGCCCGCCAGTATTCTGGC
GGGCATGCCTGTTCGAGCGTCATTTCAACCATCAAGCCCTGCTTGCGTTGGGGTCCTGCGGCTGCCCGCAGGCCCTTAAA
ACCAGTGGCGGGCTCGCTGTCACTCCGAGCGCAGTAATACATCTCGCTTTGGACCGTGCAGCGGGTACCGGCCGTTAAAC
ACCCCCCTTTTACAAGGTTGACCTCGGATCAGGTAGGAATACCCGCTGAACTTAA
>OTU_1084
ATGCGATAAGTAATGTGAATTGCAGAATTCAGTGAATCATCGAATCTTTGAACGCACATTGCGCCCCTTGGTATTCCGGG
GGGCATGCCTCTTCCAGCGTCATTTCACCCCTCAAGCTCTGCTTGGTCTTGGGCCGCACCGCGCAAGCGGTGGGCCTCGA
AAACAGTGGCGGCGCCATCTGGGCTCTCAGCGTAGTAATTCTTCTCGCTGTTGGGCTCCGGTGGCCGCCCGCCAGCAACC
CCCAACTTTTACAGTTTGACCTGGGATGAGGTAGGGATACCCGCTGAACTTAA
>OTU_1085
ATGCGATAAGTAATGTGAATTGCAGAATTCAGTGAATCATCGAATCTTTGAACGCACATTGCGCCCTTTGGTATTCCGAA
GGGCATGCCTGTTCGAGCGTCATTACACCCCATCAAGCTCAGCTTGGCCTTGGGCGGCACGTCCCTGACCGGACGCCCCC
GAAAGTCCTCGGCGGCGGCGTCGAGCCACAAGCGTATTAGCAATTTTCTCGCTATGTAGGCCTCGGAGTCGCCCGCCCCG
AAACACCCAACACCTAAAGGTTGACCTCGGATCAGGCAAGGATACCCGCTGAACTTAA
>OTU_1086
ATGCGATAAGTAGTGTGAATTGCAGAATTCAGTGAATCATCGAATCTTTGAACGCACATTGCGCCCCTTGGTATTCCATG
GGGCATGCCTGTTCGAGCGTCATTTGTACCCTCAAGCTCTGCTTGGTGTTGGGTGTTTGTCCTCTCCTCTGTGTTTGGAC
TCGCCTTAAAGCAATTGGCAGCCAGTGTTTTGGTATTGAAGCGCAGCACATTTTGCGATTCTAGCCGATAATACTTGCGT
CCATAAGCCTTTTTTAACTTTTGACCTCGGATCAGGTAGGGATACCCGCTGAACTTAA
>OTU_1087
ATGCGAAACGTAATGTGAATTGCAGAACTCCAGTGAATCATCGAATCTTTGAACGCACCTTGCGCTCTGTGGTATCCCGC
AGAGCATGCCTGTTTGAGCGTCGCGCTCCCCTCTCAACTCGTCATCTCTTCATTGAGGAGACAAGCTTGGATCATGGCTC
GAGCGGCTGATGTCGGCTCCTTCGGGAGCGCAGACGAACGCTGCGGGCCAAAATAACGTCAGCGAATTCGGAATCGTCCC
TTGGCTAGTTGACGTTGTACGCACCTCGTCAACACCTACACCTTGCGGTCTGAGACCAGCCTCGCTCCGAACTACCGATC
GCAAGATCTAGATTCGACCTCAAATCAGGTAGGACTACCCGCTGAACTTAA
>OTU_1088
ATGCGATAAGTAATGTGAATTGCAGATTTTCAGTGAATCATCGAATCTTTGAACGCATATTGCGCCCTTTGGTATTCCGA
AGGGCATGCCTGTTCGAGCGTCATTATCAACCATCAAGCCTGGCTTGTCGTTGGACCTTTGGTCGTGGGACCGGTCCGAA
AGATAATGGACGGGTGTCTGGCGGCCCTCGATGCAACGAGCTTTTTTACAGCACGCATCGACGCGGTCGGTAGCCCCGCC
CCAAACCCCAATTTTTTCAGGTTGACCTCGGATCAGGTAGGAATACCCGCTGAACTTAA
>OTU_1090
ATGCGATAAGTAATGTGAATTGCAGAATTCAGTGAATCATCGAATCTTTGAACGCACCTTGCGCCCTTTGGTATTCCGAA
GGGCATGCCTGTTTGAGTGTCATTAAAATTATCAACCTTGCTCGTTTTTCGAGTAAGGCTTGGATGTGAGGGCTTGCTGG
CTTCCTTCAGTGGATGGTCTGCTCCCTTTAAATGCATTAGTGGGATCTCTTGTGGACCGTCACTTGGCGTGATAATTTAT
CTATGCCTCGTCGACTTTGAAGCAAAATTATGAGGACCTGCTTATAACCGTCTCGCAAGGGACAATATCTCTGACATTTT
GACCTCAAATCAGGTAGGACTACCCGCTGAACTTAA
>OTU_1091
ATGCGATAAGTAATGTGAATTGCAGAATTCAGCGAATCATCGAATCTTTGAACGCACATTGCGCCTCCGGGTATTCCTGG
AGGCATGCTTGTTCGAGCGTCGTTAAAGACCATAAGGCCTTGCCTTGCGATGAGCTGCCGACTCTGGTTGGCGGCTTCAA
ACTGATTGGCGTCTGAAGTTTAGCCCAAGCACAGCAAAATGTGCCTGTACGAACGCGAACGACAGCCGATGCACCAATAC
AAGGTCGACCTCGGATCAAGCAAGATTACCCGCTGAACTTAA
>OTU_1092
ATGCGATACGTAATGTGAATTGCAGAATTCAGTGAATCATCGAATCTTTGAACGCACATTGCACTCTCTGGTATTCCGGA
GAGTATGCTTGTTTGAGTATCAGTAAACACCTCAAATCTCGACATTCGTGTTGAGAATTGGACTTGAGCAATCCCAACTC
TTTGCAAAAAGGGGCGGGTTGCTTGAAATGCAGGTGCAGCTGGACATTCTTCTGAGCTAAAAGCATATTTATTTAGTCCC
GTCAAACGGATTATTACTTTTGCTCTAGCTAATACAAAGGTCGAATGTGCTACATGCTGACTGATGCAGGATTACCAAGT
TTCCGTCAAAAGAAACTTGTAAACTCGATCTCAAATCAAGTAAGACTACCCGCTGAACTTAA
>OTU_1093
ATGCGATAAGTAATGTGAATTGCAGAATTCAGTGAATCATCGAATCTTTGAACGCACATTGCGCCCTCTGGTATTCCGGG
GGGCATGCCTGTTCGAGCGTCATTACAACCCTCAAGCTCTGCTTGGTATTGGGTGTCACACCTGCGTGCACCCTAAAATC
AGTGGCGATGCCCTGCAGCTTCAAGCGTAGTAAATCTCTCGCTCCGGAGTCTGTCAGGAGCAGTGCCAACAACCCTCTAT
AACAAAGGTTGACCTCGGATCAGGTAGGGATACCCGCTGAACTTAA
>OTU_1094
ATGCGATACGTAATGTGAATTGCAGAATTCAGTGAATCATCGAATCTTTGAACGCACATTGCACTCTCTGGTATTCCGGA
GAGTATGCTTGTTTGAGTATCAGTAAACACCTCAAGTCTCTTCTCTAGAGAAGAGAATTGGACTTGAGCAATCCCAACTC
TTTGCAAAAAGAGGCGGGTTGCTTGAAATGCAGGTGCAGCTGGACATTCTTCTGAGCTAAAAGCATATTTATTTAGTCCC
GTCAAACGGATTATTACTTTTGCTCTAGCTAATATAAAGGTCGAATGCGCTATATGCTGACTGATGCAGGATTACCAAGT
TTTACTAGCTAAAACTTGTAAACTCGATCTCAAATCAAGTAAGACTACCCGCTGAACTTAA
>OTU_1096
ATGCGATAAGTAATGTGAATTGCAGAATTCAGTGAATCATCGAATCTTTGAACGCACATTGCGCCCCCTGGCATTCCGGG
GGGCACACCTGTTCGAGCGCCATTTCAACCCTCGAGCCCTGCTCGGCGATGGGCGACGCCCCCTGGGGCGCGCCCGAAAC
CCGTCGGCGCCGTCGTCCGGCCCCGAGCGTAGCAAGAGAAATCCCTCGCTCGGTGGACCGTCCAGCGGCCGCCACGACCA
CTTTCACAAGGTTGGCCTCGGATCAGGTGGGAATACCCGCTGAACTTAA
>OTU_1097
GTGCGATATGTAGTGCGATTTGCATGAATCTGTGAGTCATCTAATCTTTGAACGCAACTTGCGCCTTTTACGAGGCATGT
TTGTTTGAGTGCCGCAATTCTCTGCAGCAATGCGATTTGACTCGTGTCTTTGTTGACCGAGTTTAAACAGAGCTAGAGGA
TGGTCAGTTTGGACTAGTCCGAGTGCTAAGCATTCTTGGGCCTAGGCTGGATTGCCCATTAATCTATCTTTATATTTGGC
CTCAAATCAAGCAAGACTACCCGCTGAACTTAA
>OTU_1098
ATGCGATAAGTAATGTGAATTGCAGAATTCAGTGAATCATCGAATCTTTGAACGCACATTGCGCCCATTAGTATTCTAAC
GGGCATGCCTGTTCGAGCGTCATTTCAACCCTCAAGCCCTGCTTGGTGTTGGGGCACTATTTTCGTATAGGCCCTGTAAC
GTAGTGGCGGATCTGCTGTTATCCTGAGCGTAGTAATACACGTCGCTTTGGGCTCTCAGTGGGCTTCTGCCGTTAAACCC
CCACTTTATAAGGTTGACCTCGGATCAGGTAGGAATACCCGCTGAACTTAA
>OTU_1099
ATGCGATAAGTAATGTGAATTGCAGAATTCAGTGAATCATCGAATCTTTGAACGCACCTTGCGCCTCTTGGTATTCCGAG
AGGCATGCCTGTTTGAGTGTCTTATAAAATCAATCCCCATGGGTTTCATTACCCGGTGGTGGGCTTGGACTTGGGTGTTT
GCCGTTCCGGCTCGCCTCAAAGATGTCAGTGGGACAAGCTGCCTACGGCCCGACGTGATAAGTTTCGTCAGACCTGGCTC
CTTATGCCCGCTCATAACCTGCCCTCGGGCAACACTTTATGCTAGACCTCAAATCAGGTAGGACTACCCGCTGAACTTAA
>OTU_1100
ATGCGATAAGTAATGTGAATTGCAGAATTTTGTGAATCATCGAATTTTTGAACGCATATTGCGCCCTCTGGTATTCCGGA
GGGCATACCTGTTTGAGCGTCATTTTAAAATCTCAAAAGAAGTTTTTTTTAATTAAGATTCTTCGTTTGGTCTTGAGTAG
TATTCTGTTTTACGACGGGATTCTGTTTGAAATATATTAGTAGAGCATGCTTAGAGGAAAGTTCGAAAGCATTATGATAA
ACCTTTTATTGGTGTATTAAGATTTATTCTAAATCACTATAATGGTATATCTAGTTTTAGATCTTGCATATCTTCTATTG
AAAGCTCTTCTGTAATCTGCTTTTGTTTATAGATTTATCTGTAAGCGAAATCAACTTCTATATTTTTGACCTCAAATCAG
GCAGGAGTACCCGCTGAACTTAA
>OTU_1101
ATGCGATAAGTAATGTGAATTGCAGAATTCAGTGAATCATCGAATCTTTGAACGCACATTGCGCCCCTTGGTATTCCGGG
GGGCATGCCTGTTCGAGCGTCATTTCAACCCTCAAGCTCTGCTTGGTCTTGGGCGTCACCGGTCTCGGTGTGCTCTAAAA
TCAGTGGCGGCGCCGTCTGGCTCTAAGCGTAGTAATGCTCTCGCTATAGACGCCCGGCGGATGCTTGCCAGCAACCCCTA
ATTTATCAAAGTTGACCTCGGATCAGGTAGGGATACCCGCTGAACTTAA
>OTU_1102
TTGCGATATGTAATGTGAATTGCAGATTTTCAGTGAATCATCGAATCTTTGAACGCACCTTGCGCTCCTTGGTATTCCGA
GGAGCATGCCTGTTTGAGTGTCATTAAATTCTCAACTCTCTTTGATTTCTTCAAAGGCGAGCTTGGATCTTGGAGGCTTT
GCCGGCTGTGAAGTCGGCTCCTCTGAAAAGCATTGGTAAAGACGTATTGCATGCCTCTGTAATGGAGGTGTGTGCTGGCC
TCTGTAATGGAGGTTGGTATCAGGTCGGCCTTTCGGTGTGATAATGATCACCGTGGCTAGCTGGCTATTAATGTCTATGC
CTTACTTGCTACTTTTTCCATTGACTTGGAAAAAAGCACTTTGACCATTTTGACCTCAAATCAGGTAGGACTACCCGCTG
AACTTAA
>OTU_1103
ATGCGAAACGTAATGCGAATTGCAGCATCTGTGAGTCATCGAGTCTTTGAACGCACCTGGCACGGAGCCTCACAGTTCCG
TACACCTGTCTGAGTGGGTGATAAACTGGTGGTGGTTACGGGGGACGGTGATTATTCACTCCACCCTCATATCCACTGAA
AATGATATGTGGGCACCGACGGCCGTGTGACGCCAGGACACTGTTCTGACTCACTGCCGGCGGAGTACGCTCACACAAAG
GAACCGCTAGGAAGGGAAGGGACAGGAACCGCAAGGAACCTGCACCTACACCTACACCTACAGGAACCAACCATAACACA
CCCCTCAGGTCAGGCGAGAACACCCGCTGAACTTAA
>OTU_1104
ATGCGATAAGTAATGTGAATTGCAGAATTCAGTGAATCATCGAATCTTTGAACGCACATTGCGCCCGCCAGTATTCTGGC
GAGCATGCCTGTCCGAGCGTCATTTCAACCCTCAAGCCCCTCCGGGCGTGGCGTTGGGGATCGGCCCCGCTCCGGCGGCC
GGCCCCGAAATGTAGTGGCGGTCTCGCCGCTGCCTCCTCTGCGTAGTAGAAACACCTCGCATTGGGAAGCGGCGCGGCCA
CGCCGTTAACCAGATGAATTGTCTTCAAGGTTGACCTCGGATCAGGTAGGAATACCCGCTGAACTTAA
>OTU_1106
ATGCGATAAGTAGTGTGAATTGCAGACTTTAGTGAATCATCGAATCTTTGAACGCACATTGCGCCCCTTGGTATTCCATT
GGGCATGCCTGTTCGAGCGTCATTTACACCCTCAAGCTCACGCTTGGTGTTGGGCGTCTGTCCGCGCTTTCGAGCGTGGA
CTCGCCCCAAATCCATTGGCAGCGGCTCCGCCGGCTTTTCGCGCAGCACTTTGCGTCCAGGAAGGCTTTCGGCGGGCTTG
CGTCCATCAAGACACCCCTCATTTTGACCTCGAATCAGGTAGGGATACCCGCTGAACTTAA
>OTU_1107
ATGCGATAAGTAATGTGAATTGCAGAATTCAGTGAATCATCGAATCTTTGAACGCACATTGCGCCCCTTGGTATTCCGAG
GGGCATGCCTGTTCGAGCGTCATTATCCACCTCAAGCTTGGCTTGGTGTTGGGCCCTGTCCGTCGCGACGGGCCCGAAAC
GCAGTGGCGATCCGCCGGACCACGAGCGCAGTAAACTGTCGCGCTTCCGTGGCCCGGGGCGGTCGGCCAAACCCCCATCT
CCACGCATTTGACCTCGGATCAGGTAGGGATACCCGCTGAACTTAA
>OTU_1109
GTGCGATATGTAGTGCGATTTGCATGAATCTGTGAGTCATCTAATCTTTGAACGCAACTTGCGCCAGGTAACTGGCATGT
CTGTTTGAGTACAACTTATAATACTACCGCAAGGTGATTCGATCATTGACGTCAGGTCTATGGTTTAAATGAAGCAAGAA
AGGCGAGTATACGCTTGATAATGTGCCAGAGACTTTTGTCTTCTCATTGTCAAACGCATCCTCACCCCAACTACTCAACC
TTTGTCTCAAATCAGGCAAGAAGACCCGCTGAACTTAA
>OTU_1110
ATGCGATAAGTAATGCGAATTGCAGAATTCAGTGAGTCATCGAATCTTTGAACGCACATTGCGCCCTGTGGTATTCCGCA
GGGCATGCCTGTTCGAGCGTCATTTCAACCCTCAAGCCTCGCTTGGTGTTGGGCCCTGCCCGCCGCGGCCGGCGCCAGCC
GACAACCCATCATCCTTTTCAGGTTGACCTCGGATCAGGTAGGGATACCCGCTGAACTTAA
>OTU_1111
ATGCGATAAGTAATGTGAATTGCAGAATTCAGTGAATCATCGAATCTTTGAACGCACATTGCGCCCTCTGGTATTCCGGG
GGGCATGCCTGTTCGAGCGTCATTACAACCCTCAAGCTCTGCTTGGTATTGGGCTTCACCCGCAAGGGCGGGCCTTAAAA
TCAGTGGCGGTGCCATTCGGCTTCAAGCGTAGTAATTTTCTCGCTTTGGAGTACCGGCTGCGTGCCTGCCAGCAAACCCC
AAATTTTTTAAAGGTTGACCTCGGATCAGGTAGGGATACCCGCTGAACTTAA
>OTU_1112
ATGCGATAAGTAGTGTGAATTGCAGAATTCAGTGAATCATCGAATCTTTGAACGCACATTGCGCCCTTTGGTATTCCAAA
GGGCATGCCTGTTCGAGCGTCATTTGTACCCTCAAGCTTTGCTTGGTGTTGGGCGTTCTTGTCTCTGGTCCGCCAGCGAC
TCGCCTTAAAATCATTGGCAGCCGGCCTACTGGTTTCGGAGCGCAGCACAAATTTGCGCTTCTTCCAGCAGCGGTCCGCG
TCCATGAAGCCACTTTTTCAACGTTTGACCTCGGATCAGGTAGGGATACCCGCTGAACTTAA
>OTU_1113
ATGCGATAAGTAGTGTGAATTGCAGAATTCAGTGAATCATCGAATCTTTGAACGCACATTGCGCCTCCTGGTATTCCGGG
AGGCATGCCTGTTCGAGCGTCATTAAAAACCACTCAAGCTCTTTTGCTTGGTATTGGGAGAGGAGTGCACTCGTTGCCCT
CCCTTCCGAAATTCAATGGCGGAAAGCCCCATGTGCCCCGGCGTAGTAAGTTTTCTTTCGCTTGGAACGTGAGGTGATCC
TGCCGCAAACCCCCAATTCTTTCTAGGTTGACCTCGGATCAGGTAGGGATACCCGCTGAACTTAA
>OTU_1114
ATGCGATAAGTAATGTGAATTGCAGAATTCAGTGAATCATCGAATCTTTGAACGCACATTGCGCCCGCCAGTATTCTGGC
GGGCATGCCTGTTCGAGCGTCATTTCAACCCTCAAGCCCCCACGGGCCTGGTGTTGGGGACCGGCAAAGGGAGCCCTCGG
GCCCCGGCCGCCCCCGAAATACATTGGCGGTCTCGCCGCAGCCTCCTCTGCGTAGTAGCACAACCTCGCACCGGAGCGCG
GCGCGGCCAAGCCGTAAAACCCCAACTTTCTGAATGTTGACCTCGGATCAGGTAGGAATACCCGCTGAACTTAA
>OTU_1115
ACGCGAAAAGTGTTATGATGTGCAGTCTTTGAGAATCATGAATGTTTGAACGCAACTTGCGCGGGAGGAGCGATCTTTCC
GCATGACTGTTTGAGCGAGGTTTTGAAAGTGAATGGAGATTCATTCGGTATTGAGACGTAGCACGTGCGTAGCCGTTGCT
TGTCTCGAAAAGCATGACACGTGATCCTTGGGATAGTATCCGTCAAGAATTGCGATTTTTTACAAATACCGCCTCAAATC
AGTCAAGATCACCCGCTGAACTTAA
>OTU_1117
ATGCGATAAGTAATGTGAATTGCAGAATTATGTGAACCATCGAATCTTTGAACGCATATTGCGCCCTTTGGTATTCCGAA
GGGCATGCCTGTCCGAGCGTCATTGTCCACCATCAAGCCCGGCTTGTGAGTTGGGCCCCGCGCCGTTGAAGTGCGGGCCC
GAAAGTCAGTGACGGTGCCGCGGCTGGCCCCCAGATGTAGCGAGCTTTACAAGCAGCATCCGGGCGGTCGGCGGGCCCGC
CTCAACCATGTTTTTACACCAGGTTGACCTCGGATCAGGTAGGGATACCCGCTGAACTTAA
>OTU_1119
ATGCGATAAGTAATGTGAATTGCAGAATTTAGTTAATCATCGAATCTTTGAACGCACATTGCGCCCGGTGGTATTCCGCC
GGGCATGCCTGTTCGAGCGTCATTATAACCACTCAAGCCTGGCTTGGTATTGGGGTTCGCGGTTCCGCGGCCCCTAAAAT
TAGTGGCGGTGCCGGTGGGCTCTAAGCGTAGTAAATCTCCTCGCTATAGGGTCCCTCCGGTTGCTCGCCAGAACCCCCCC
ATTTTTTCAGGTTGACCTCGGATCAGGTAGGGATACCCGCTGAACTTAA
>OTU_1120
ATGCGATAAGTAATGTGAATTGCAGAATTCAGTGAATCATCGAATCTTTGAACGCACCTTGCGCTCCTTGGTATTCCGAG
GAGCATGCCTGTTTGAGTGTCATTAATATTATATATCGAACCCTCTTTTTTTGAGTGGTTTGGATGTGGGGTTGCTGGCC
TCTTGAAGGGGTCAGCTTCCCTGAAATGCATTAGCAGAACAGCCTGTTCGTTCCATTGGTGTGATAACTATCTACGCTAT
TGAATGATGAAGGCAAGTTCAGCTTTCTAACCGTCTTTGGACAATTTATCATCTATATGTGACCTCAAATCAGGTAGGAC
TACCCGCTGAACTTAA
>OTU_1121
GTGCGATATGTAGTGCGATTTGCATGAATCTGTGAGTCATTAAATTTTTGAACGCAACTTGCACCTCTGATGAGGAGGTA
TGTCTGTTTGAGTGCCGCATTTAATAATTGGATTGATGGTTGTCTATGGACTCTGTCTAAAAGTAGCCAGTAATGTCGTG
GAAATAGTTATCCCGAGTGCTAAGCATTCTTGGTCTGACTATAGCCACGGCGGGAGTGACGATAGTCTTCTATCACCGCT
CCCACTATACTTTGGCCTCAAATCAGGCAGGATTACCCGCTGAACTTAA
>OTU_1123
ATGCGAAACGTAATGCGAACTGCATAACTCTGTGAGTCATTGAATCTTTGAACGCACATGGCGCTCATGAAAGTGAGCAT
ACCTGTTTGAGTGTTAGAGGTCAGAGTATTGATTCGGGTGAATCAGATTTGGGGATTCGCAGCGATTGGATCCCTGAAAA
GCAGTAGTGTGGAGATTGCTGAATGTTGTGCAATCCGTGTGGTAGAGACGCTAGTCTTGGATCATGGCATTGCACATAAT
TCATCAATTACATCACTAACTAATGACAACCCCATAACAATTCTTAACCTCAAATCAGGCAAGACTACCCGCCAAACTTA
A
>OTU_1124
ATGCGATAAGTAATGTGAATTGCAGAATTCAGTGAATCATCGAATCTTTGAACGCACATTGCGCCCCTTGGTATTCCGAG
GGGCATGCCTGTTCGAGCGTCATTTCAACCAATCAAGCCTCGGCTTGGTCTTGGGGTTTGCGGTCCCGCATCCCCTAAAC
TCAGTGGCGGTGCGATTGAGCTCTGAGCGTAGTAATTTTTTCTCGCTATAGGGTCTCGATCGTGACTTGCTAGTAACCCC
CCATTTTTATCAGGTTGACCTCGGATCAGGTAGGGATACCCGCTGAACTTAA
>OTU_1125
ATGCGATAAGTAATGTGAATTGCAGAATTCAGTGAATCATCGAATCTTTGAACGCACATTGCGCCCTTTGGTATTCCGAG
GGGCATGCCTGTTCGAGCGTCATTTCAACCCTCAAGCTCTGCTTGGTATTGGGCCGCACCGGAGACGGTCGGCCTCAAAG
ATAGTGGCAGCGCCACCTGGCACTGAGCGTAGTAAATCTTCTCGCTACTGTGCCTGGTGGATGCCCGCCATCAACCCCAA
ATTTATTCTGGTTGACCTCGGATCAGGTAGGGATACCCGCTGAACTTAA
>OTU_1127
ATGCGATAAGTAATGTGAATTGCAGAATTCAGTGAATCATCGAATCTTTGAACGCACATTGCGCCCGCTGGTATTCCGGC
GGGCATGCCTGTTCGAGCGTCATTATAACCAATCAAGCTCTGCTTGGCCTTGGGGCCCGCTACCTCAGCGGCTCTTAAAA
CCAGTGGCGGTGCCGTCTGGCTCTAAGCGTAGTAATACTCCTCGCTATAGCGTCTAGGCGTCCACCCGCCAAAACCCCCA
ATTTTTAAGGTTGACCTCGGATCAGGTAGGGATACCCGCTGAACTTAA
>OTU_1128
ATGCGATAAGTAATGCGAATTGCAGAATTCAGTGAGTCATCGAATCTTTGAACGCACATTGCGCCCTTTGGTATTCCGAA
GGGCATGCCTGTTCGAGCGTCATTATCACCCCTCAAGCCTGGCTTGTCATTGGATTCTTGGTCGTTATAAGACTGATCCC
AAAGATAATGACGGTGTCGATCTGACCCTAGACGCAACGAGCTCTCGTAGCACGCGTTGAACGGTTGAACGACCCGGTCT
ATAACCATTATTTTCTAAGGTTGACCTCGGATCAGGTAGGAATACCCGCTGAACTTAA
>OTU_1130
ATGCGATAAGTAATGCGAATTGCAGAATTCAGTGAGTCATCGAATCTTTGAACGCACATTGCGCCCTTTAGTATTCTGAA
GGGCATGCCTGTTCGAGCGTCATTATCACCAATCAAGCCCGGCTTGCTGTTGGACCTCTTGTCGTTAAGAGACAGGCCCC
AAAGATAATGACGGCGTCAATTGGACCCTAGATGCAACGAGCTTTCATTAGCACGCATTTTAGTAAAGCCTTTTGACCCG
GTCTTTTTTAACCAATTTCTAAGGTTGACCTCGGATCAGGTAGGAATACCCGCTGAACTTAA
>OTU_1132
TGCGAAAAGTATTGAGAACTGCAATCTTTGTGAAGCAACGAATTTTTGAACGCAGCAAGCACTGGGCAACACCCAGGGTA
CTTGATTGAGCATTGAACCGATTCGCAACATATGTGTATGTGTATGTGTATGTAGCGGAAGTGGAAGCATGGCAAGATTG
CCGGCATCTGAAAGAGAGCAGGTAATGGTAAAGGGGATGGGAGAGAATAATGCGCATGCGCATGTGCATGTCACACCACA
CCACACCACGCCAGACAAGAATACACACAGTGTTGATGCATTCCATTCTCAGTCAAGCAAGACGACCCGCTGAACTTAA
>OTU_1133
ATGCGATAAGTAATGTGAATTGCAGAATTCAGTGAATCATCGAATCTTTGAACGCATATTGCGCCCTTTGGCATTCCGAA
GGGCATACCTGTTCGAGCGTCATTACACCCCTCAAGTCAAACTTTTTGGTTAACTTGGTGTTGGGCCTTGCCGGAAGGCA
TGCCTAAAAATTAGCGATGGTACGTTAAACCACGGACGCACAAATGTCGTTACGTAGGGGCACGGCACCAGTCTAATGAT
TAATTTCTCAATGTTGACCTCGGATCAGGTAGGAATACCCGCTGAACTTAA
>OTU_1134
ATGCGATACGTGATGTGAATTGCAGATTTTGTGAATCATCGAAACTTTGAACGCACATTGCGCCCATTGGTAAACCATTA
GGCACGTCTGTTTGAGCGTTGTTTAAATCTCGGGCAACCGGCTTTGGGAACTGTGCCCCGCACATTCCTTAAATACCTCG
GCTAGCACGAAGGCTATATAGCACGGCGAAACGTGTGTCTCCCTTCATCTATCTGTCGATTTACTCGTACCTCAACCTCA
AATCAGACGGGGATACCCGCTGAACTTAA
>OTU_1136
TCGCGATAAGTAATGTGAATTGCAGATTTTCAGTGAATCATCGAATCTTTGAACGCACCTTGCGCCCCTTGGTATTCCGA
GGGGCATGCCTGTTTGAGTGTCATTTTATCATCAACTCATTAGTCTTTTATTAGGCTTTTGGGCTTGGACTTGGGAATTG
CTGGCTTGATCTTTACTCATTGAAAAGTATCTAATACTTAATAGAGGGTAGAGTGTAGTCGGCTGTCCTTAAATGCATTA
GCGAGTGTTAGTCTACATGGCACGGCCTCTTGACGTGATAATGATCGTCGTGGGCTGGAAGTGCAGTGTCTGGCTTCTAA
TCATTGATTGCGTGCATACGGCCCATAAAGCTGGAAGCGCAACAAACCACGACTTACGTGCAAGCGTAGTTCGAAATTGA
CATTTGACCTCAAATCAGGTAGGACTACCCGCTGAACTTAA
>OTU_1137
GTGCGATATTTAATGCGATCTGCATGAACCTGTGAGTCATCGAGTCTTTGAACGCAACTTGCGCCACTTGTGGCATGTCT
GTTTGAGTACCAATTCTTTCTGCAGCAATGCGATTTGATTCGGCGTCTGCCAAATCTAAAAGAATATTTATACACAGGGC
AGCCTGCGAAGCTAGAGACGCAAGTCTTGTTCGCAGCAGCTCTCGATTCTGGTCTCAAATCAGGCAAGACTACCCGCTGA
ACTTAA
>OTU_1140
ATGCGATAAGTAATGTGAATTGCAGAATTCAGTGAATCATCGAATCTTTGAACGCACCTTGCGCCCCTTGGTATTCCGAG
GGGCATGCCTGTTTGAGTGTCATTAAATCCTCAACCCCTCCGATTCGTTTCGGCGGGGATTGGACTTGGAGCGTGCTGGC
GAAGGTCGGCTCCTCTTTAAATGCATCAGCGGAGAAAATGCCTTTTGCGCCTCTGGCCGTTCAGCGTGATAATGACGTTG
CGCTGCGGTCGAGCTCAAGGTCCGCTTCCAAAGGTCCTCGGACGATACGTAATGACTTTTGACCTCAAATCAGGTAGGAC
TACCCGCTGAACTTAA
>OTU_1142
ATGCGATAAGTAATGCGAATTGCAGAATTCAGTGAGTCATCGAATCTTTGAACGCACATTGCGCCCTTTAGTATTCTGAG
GGGCATGCCTGTTCGAGCGTCATTATCACTAATCAAGCCCGGCTTGCTGTTGGACCTCTTGTCGTTAAAAGACAGGCCCC
AAAGATAATGACGGTGTTATTGAACCCTAGATGCAACGAGCTTTCACGAGCACGCATTGTAGTGGTCTTTAACCCGGTCT
TTTTTAACCAATTTCTAAGGTTGACCTCGGATCAGGTAGGAATACCCGCTGAACTTAA
>OTU_1143
ATGCGATACGTAGTGTGAATTGCAGAATTCAGTGAATCATCGAATCTTTGAACGCACCTTGCGCTCCTTGGCATTCCTCG
GAGCATGCCTGTTCGAGTGTCTTTTCTTCCTCCATTCCCCTCCACCTCGTGTGAAGGTGAATGGGATCGTGATGGTTTCG
CGCGTGAAAGCGAGCGTCCATTGAAAGAAAGTCGAGCGCGCGCCGCACGAGATCGGCCCGACTCTGACGTTGTAATCGCC
TAGCGTTCCTCGTTGGATACGGTCTCTTGGGGGCGGCTGCCAATAACGATCTCGAGGATTCCTCGAGTGAGTGTGATTTT
GACCTCGAATCAGGTAGGACTACCCGCTGAACTTAA
>OTU_1144
ATGCGATAAGTAATGTGAATTGCAGAATTCAGTGAATCATCGAATCTTTGAACGCACATTGCGCCCGCCAGTATTCTGGC
GGGCATGCCTGTTCGAGCGTCATTTCAACCCTCAAGCCCCAGTGGCCTGGTGTTGGGGACCGGCGACCTCGCCCGGGGGA
ACACCCCCGGCGCGTCCGCCGCCCCCGAAATGAATTGGCGGCCCCGTCGCGGCCTCCTCTGCGTAGTAGCACAACCTCGC
AGCGGGAGCGCGACGCGGCCACTGCCGTAAAACGCCCAACTTTTTTTAGAGTTGACCTCGGATCAGGTAGGAATACCCGC
TGAACTTAA
>OTU_1146
ATGCGATAAGTAATGTGAATTGCAGAATTCAGTGAATCATCGAATCTTTGAACGCACATTGCGCCCCTTGGTATTCCGGG
GGGCATGCCTGTTCGAGCGTCATTACAACCCTCAAGCTCTGCTTGGTATTGGGTGTCACCATATTGGTGCACCTCAAAAT
CAGTGGCGGTGCCACCTGGCTTCTAGCGTAGTAATACTCCTCGCTATGGAATTAGGTGTATACTTGCCAACAACCCCTAA
TTTTATAAGGTTGACCTCGGATCAGGTAGGGATACCCGCTGAACTTAA
>OTU_1147
ATGCGATAAGTAATGTGAATTGCAGAATTCAGTGAATCATCGAATCTTTGAACGCACATTGCGCCCCTTGGTATTCCGAG
GGGCATGCCTGTTCGAGCGTCATTACACCACTCAAGCTCTGCTTGGTATTGGGCCCTCGTCCTCCCGGGGACGTGCCCGA
AAATCAGTGGCGGTGCCGCCTGACTTCAAGCGCAGTAATTTCTCTCGCTTTGGAAGGAAGGGTCGGTTGCCTGCCAGACA
AACCCATTATTTTTCTATGGTTGACCTCGGATCAGGTAGGGATACCCGCTGAACTTAA
>OTU_1149
ATGCGATAAGTAATGTGAATTGCAGAATTCAGTGAATCATCGAATCTTTGAACGCACCTTGCGCTCCTTGGTATTCCGAG
GAGCATGCCTGTTTGAGTGTCATTAAATTCTCAACCTTTATCAACTTTTGTTGATAATGGCTTGGATATGGGGGTTTATT
TTGCTGGCTTCTTTACAGATGGTCAGCTCCCCTTAAATGCATTAGCCGGTGCCCCGCGTGGACTGTCTATTGGTGTGATA
ATTATCTACGCCGTGGACATCTGCAATCATATGGGTTTGCACTGCTTCCAACTGTCTGTTGAATCAGACAATACATGACA
ATTTGACCTCAAATCAGGTAGGACTACCCGCTGAACTTAA
>OTU_1150
ATGCGATAAGTAATGCGAATTGCAGAATTCAGTGAGTCATCGAATCTTTGAACGCACATTGCGCCCTTTGGTATTCCGAA
GGGCATGCCTGTTCGAGCGTCATTATCAACCATCAAGCCTGGCTTGTCGTTGGACCCATGCCGGTGAGACACCCGGCAGG
CCCGAAAGATAATGACGGTGTCGTGTCCGACCCCAGATGCAACGAGCTTTCATAGCACGCATTGAGGTGGTCGGCCGGCC
CGGTCTTTAACCAAATATTTTACAAGGTTGACCTCGGATCAGGTAGGAATACCCGCTGAACTTAA
>OTU_1151
ATGCGATAAGTAGTGTGAATTGCAGAATTCAGTGAATCATCGAATCTTTGAACGCACATTGCTCCCTTCGGTATTCCGTT
GGGCATGCCTGTTCGAGCGTCATTTAAACCTTCAATCTTTGCTTGGTGTTGGGTGTTTGTTCCGCCTTAGTGCGTGGACT
CGCCTTAAATTCATTGGCAGCCGGTATGTTGGCTTTGAGCGCAGCACATTGCGTAACAAATCTAGCCTATCTCCTTCCAT
TAAGCCTCTTTTTACTTTGACCTCGGATCAGGTAGGGATACCCGCTGAACTTAA
>OTU_1152
ATGCGATAAGTAATGTGAATTGCAGAATTCAGTGAATCATCGAATCTTTGAACGCACATTGCGCCCCTTGGTATTCCGAG
GGGCATGCCTGTTCGAGCGTCATTACACCCCTCAAGCACTGCTTGGTCTTGGGCTCTGCCGCTAACCCGGCGGGCCTTAA
AACGAGTGGCGGCGCCATCAGGCTCTGAGCGTAGTAAATTTCCTCGCTACGGAGTCCTGGTGACGGTGGTCATCAACCCC
CAACTTTCTAAGTTTGACCTCGGATCAGGTAGGGATACCCGCTGAACTTAA
>OTU_1153
ATGCGATAAGTAATGTGAATTGCAGAATTCAGTGAATCATCGAATCTTTGAACGCACATTGCGCCCTTTGGTATTCCGAA
GGGCATGCCTGTTCGAGCGTCATTATCAACCATCAAGCCTGGCTTGTCGTTGGACCCCCTTGTCGTCGAGAGCCGACAGG
TCCGAAAGATAATGACGGTGTCGTGTTTGACCCTAGATGCAACGAGCTTTTACAGCACGCATCAAGTGGTTGGCCGGCCC
CGGTCCTTCAAACCCCCCATTTAATAAGGTTGACCTCGGATCAGGTAGGAATACCCGCTGAACTTAA
>OTU_1154
ATGCGATACGTAATGTGAATTGCAGAATTCAGTGAATCATCGAATCTTTGAACGCACATTGCGCCCGCTAGTATTCTGGC
GGGCATGCCTGTTCGAGCGTCATTTCAACCATTAAGCCCTAGGCTTGTGTTGGGGCCCTGCGGCCGTCCGCAGCCCCCGA
AAAGCAGTGGCGGGCTCGCTGTCACACCGAGCGCAGTAGTATATCTTCGCTGGGACGTGATTGCGGGTTCCGGCCGTGAA
ACACCCCATTTATCAAGGTTGACCTCGGATCAGGTAGGAATACCCGCTGAACTTAA
>OTU_1155
ATGCGATAAGTAATGTGAATTGCAGAATTCAGTGAATCATCGAATCTTTGAACGCACCTTGCGCTCCTTGGTATTCCGAG
GAGCATGCCTGTTTGAGTGTCATTAAATTCTCAAACTCCGATCGATTTGTTTCGACTTCGGGGCTTGGATTTGGAGCGTG
CTGGCGTCGGTCGGCTCCTCTCAAATGCATCAGCGGAATCTAACGTTTCGGACGTCAGTGTGATAATCACGTTGCGCTGT
CAACCGATCCTGAAAGGCCCGCTCACAATGGTCTTCGGACAACTTCATATCAAATTTGACCTCAAATCAGGTAGGACTAC
CCGCTGAACTTAA
>OTU_1156
ACGCGATAGTTAATGTGAATTGCAGAATTCAGTGAATCATCGAGTCTTTGAACGCACATTGCGCCTTCCGGTATTCCGGG
AGGCACGTCCGTTTGAGCGTCAGTGAACACCCTCCGGCCCCCGGTTTTTGCGAACCGGCTGGCGCGGGCCCATGGCGCGG
GGATAGAGGCCACCGCGTTTCGGCGCGTCGAGGCATTCCCCCGCTTAAACGCGGAGAAAAGCTAGCGGGCAGGTGCCCCC
ATCGCGATGACTCGTAGATTTATCTTCCGTCGTCCAGCGTGAGGGAAGCCGCCGCCATAAAAACGAGGGGAGCCCCCCGC
GGGCACCCCTCCAGAATCTTGACCTCAGATCGGACGAGGATACCCGCTGAACTTAA
>OTU_1157
ATGCGATAAGTAATGTGAATTGCAGAATTCAGTGAATCATCGAATCTTTGAACGCACCTTGCGCTCCTTGGTATTCCGAG
GAGCATGCCTGTTTGAGTGTCATTAAATTCTCAACCTTACTAGCTTTTGTTGGTAATGGATTGGATGTGGGGGTCTTCTG
CTGGCTTCGTCAAGAGGTCTGCTCCCCTTAAATGCATTAGCCGGTGCCCCGCGTGGACCCGTCTATTGGTGTGATAATTA
TCTACGCCGTGGACGTCTGCTTTAAATGGGTTGTGCTGCTTCTAACCGTCTATTCAGTTGGACAATCAATGACCATTTGA
CCTCAAATCAGGTAGGACTACCCGCTGAACTTAA
>OTU_1158
GTGCGAAAAGTAATGCGATTTGCATGCTCTGTGAGTCATCGAGTCTTTGAACGCATATGGCACCTCCAGGCCCTGCCCGG
AGGTATGTCTGTTTGAGAATCATTTCCTTTTGATCTTTGTTGATCCCGATCAGCAAGCGTCGCCCTGGGCTCACATCACT
GTCTGCCCGAAAGCAGCCGCGCCGTCGTGGGGCTACAAATGCTGCGACGGTGCCGTGTATTCCGTGATCTCAAATCAGAC
AGGACTACCCGCCGAACTTAA
>OTU_1159
ATGCGATAAGTAATGTGAATTGCAGAATTCAGTGAATCATCGAATCTTTGAACGCACATTGCGCCCTCTGGTATTCCGGG
GGGCATGCCTGTTCGAGCGTCATTACAACCCTCAAGCTCTGCTTGGTGTTGGGCTCGCCCTGTAGGGCCTGCCTCAAAGT
CAGTGGCGGCACCGTCTGACCCTAAGCGTAGTACTATTCGCCGCTTCTGGAATCGGTCGGCTGCCTGCCAGCTTAACCCC
CACCATATCAAGGTTGACCTCGGATCAGGTAGGGATACCCGCTGAACTTAA
>OTU_1161
ATGCGATAAGTAATGTGAATTGCAGAATTCAGTGAATCATCGAATCTTTGAACGCACATTGCGCCCCGTGGTATTCCGCG
GGGCATGCCTGTTCGAGCGTCAGTACAACACTCAAGCTCTGCTTGGTCTTGAGCCCCGCCGGCAACGGCAGGCTTTAAAA
TCAGTGGCGGCGCCACCTGGCTCTAAGCGTAGTAATACACCCCGCTACAGTGTCCCGGTGGCTGCTTGCCAGCAACCCCC
AACTTCTAAGTTTGACCTCGGATCAGGTAGGGATACCCGCTGAACTTAA
>OTU_1162
ATGCGATAAGTAATGTGAATTGCAGAATTCAGTGAATCATCGAATCTTTGAACGCACATTGCGCCCCTTGGTATTCCGGG
GGGCATGCCTGTTCGAGCGTCATTTCACCACTCCAGCCTCGCTGGGTTTTGGGCGCCGCCGCGTTGGCGCGCCCCAATGT
CTCCGGCTGAGCCGTCCGTCTCAAAGCGTTGTGGCAACTCAATCCGCTTGAGGGACCGGACGGATCGACGCCGTTAAACA
CCCCACACAAGGTTGACCTCGGATCAGGTAGGGATACCCGCTGAACTTAA
>OTU_1164
ATGCGATAAGTAATGTGAATTGCAGAATTCAGTGAATCATCGAATCTTTGAACGCACATTGCGCCCCTTGGTATTCCGAG
GGGCATGCCTGTTCGAGCGTCATTTGACCACTCAAGCCTAGCTTGGTATTGGGGTTCGCGGTTCCGCGGCCCCTAAAATC
AGTGGCGGTGCTGTCTTGGCTTCAAGCGTAGTAATTTTCTCGCTATGGAGTCCGGGTGGTTACTTGCCAGAATCCCCCAC
ATTTACAAGGTTGACCTCGGATCAGGTAGGGATACCCGCTGAACTTAA
>OTU_1165
ATGCGATAAGTAGTGTGAATTGCAGAATTCAGTGAATCATCGAATCTTTGAACGCACATTGCGCCTCCTGGTATTCCGGG
AGGCATGCCTGTTCGAGCGTCATTAAAACCCACTCAGGTCCCTTTTGGGGGTTCTGGTCGTGGAGGAGCAGCCGCGAGGC
GAGCCCCTCCGAAATCCATCGTGCGGAAAGCCCCCCGGTGGCCCAGGCGTAGTAAAACTTCTTTCTCTCGTCTGGCGTCC
GTCGAGCGTTCCTGCCGTCAACCCCCCCACAGTCTTCTTGTGATATTGACCTCGAATCAGGTAGGGATACCCGCTGAACT
TAA
>OTU_1167
ATGCGATAAGTAATGTGAATTGCAGAATTCAGTGAATCATCGAATCTTTGAACGCACATTGCACCCGGTGGTATTCCGCC
GGGTATGCCTGTTCGAGCGTCTGTAGAACAACACGAAGACCAAGCTTATGCTTGATTTTGAGGTTGCGGCTTCGGCTGCA
GCCTTTAAGAAAGGTGGCGGCGTCCGATGGACTCTAAGCGTAGTAAATATCCTCGCTATAGGGTCCCTCCGGTTACTCGC
CAGAACCCCCCATTTTAGTTTGACCTCGGATCAAGTAGGGATACCCGCTGAACTTAA
>OTU_1168
ATGCGATAAGTAATGTGAATTGCAGATTTTCAGTGAATCATCGAATCTTTGAACGCACCTTGCGCCTCGTGGTATTCCGC
GAGGCATGCCTGTTTGAGTGTCATTAAATTATCAACCTCAAAAGCTTTTATGGTTTTTGATGGCTTGGACTTGAGGTGTG
CTGGACTTTTATTAGTTCGGCTCCCTTTTAAATGCATTAGCGGAGCAACTCGCTTCCGGCTAACATTGACGTGATAATTA
TCTTACGTCGTTGTCTACCGGTTCCAGAGTCCGCTTATAATGGTCTTAGGACAACACATAATGACAATTTGACCTCAAAT
CAGGTAGGACTACCCGCTGAACTTAA
>OTU_1169
ATGCGATAAGTAATGCGAATTGCAGAATTCAGTGAGTCATCGAATCTTTGAACGCACATTGCGCCCTTTAGTATTCTGAG
GGGCATGCCTGTTCGAGCGTCATTATCACTAATCAAGCCCGGCTTGCTGTTGGACCTCTTTGCCGTTAATAGGCAGGTCC
TAAAGATAATGACGGTGTCATTTAGACCCTAGGTGCAACGAGCTTTAACTAGCACGCATTTTTAGTTGGTCTTTTTGACC
CGGTCTTTTTTAACCACTTTTTAAGGTTGACCTCGGATCAGGTAGGAATACCCGCTGAACTTAA
>OTU_1170
ATGCGATAAGTAATGTGAATTGCAGAATTCAGTGAATCATCGAATCTTTGAACGCACCTCGCGCCCTCTGGTATTCCGGA
GGGCATGCCTGTTTGAGTGTCATGAAATCTCACCCCTCCAGGTTTTCTGATCTGGTCGGTGTGGACTTGGGCGTCTGCCG
CTTCGCGCGGCTCGCCTCAAAGGTCTTAGCGGTCTGACTCGGCAACGTGTGCCGGCGTAATAAGTTTCGCCAGCCGCCGT
CGGGTCTGCGCTCATAACCGTCTTCTTGACAATCTCTTTTGATTCTGACCTCAAATCAGGTAGGGCTACCCGCTGAACTT
AA
>OTU_1171
ATGCGATAAGTAATGTGAATTGCAGAATTCAGTGAATCATCGAATCTTTGAACGCACATTGCGCTCCCTGGTATTCCGGG
GAGCATGCCTGTTCGAGCGTCATTACAACCCTCAAGCTCTGCTTGGTGTTGGGCCCCGCCGCCTCGGCGGGCCCTAAAGT
CAGTGGCGGTGCCGTCCGGCTCCGAGCGTAGTAATTTTTCTCGCTTTGGAGGCCCGGGCGCGTGCTCGCCATCAACCCCC
AATTTTTTCAGGTTGACCTCGGATCAGGTAGGGATACCCGCTGAACTTAA
>OTU_1172
ATGCGATAAGTAATGTGAATTGCAGAATTCAGTGAATCATCGAATCTTTGAACGCACATTGCGCCCCTCGGTATTCCGGG
GGGCATGCCTGTTCGAGCGTCATTGCACCCCTCAAGCGTAGCTTGGTATTGGGCCCTCGTCCTTGCGGACGTGCCCGAAA
AAGAGTGGCGGTCCGATGCGACTTCAAGCGTAGTAAAATATCTCCCGCTTTGGAAGCTTTCGCATCGTGGCTGGCCAAAA
CCCACCCATATTTCAATGATTGACCTCGGATCAGGTAGGGGATACCCGCTGAACTTAA
>OTU_1173
ATGCGATAAGTAATGTGAATTGCAGAATTCAGTGAATCATCGAATCTTTGAACGCACCTTGCACCTTTTGGTATTCCGAA
AGGTATGCCTGTTTGAGTGTCTTGGAGAAACACATTCCTAAGGATTTGTTAATCCTTCCGAATGGACGTGGGAGTCGCCT
TGATTCCAAGAGGCCCTCCTGAAATGCCTGAGTGGGAATTCCTATTGCACTCGCTGAACGTAATAAGTTTCGTTCGAGCA
ACTGCTAGGCCTGCTTACAACCCCAGGTTGCAATATACCTTTTAAGACTAGACCTCAAATCAGGTAGGACTACCCGCTGA
ACTTAA
>OTU_1174
ATGCGATAAGTAATGTGAATTGCAGAATTCAGTGAATCATCGAATCTTTGAACGCACATTGCGCCCTTTGGCATTCCGAA
GGGCATGCCCGTTCGAGCGTCATTATCACCAATCAAGCCTGGCTTGGTATTGGGCGACGGGACTCCCCCGCGCCTCCATG
TCCTCGGCTGGACGGACCGTATCTCAGCGTTGTGGCAACAGAATCGCTCAGAGAAGGACCGGACGCGCCGTTAAACCATT
TCACAGGTTGACCTCGGATCGGGTAGGGATACCCGCTGAACTTAA
>OTU_1175
TTGCGATAAGTAGTATGAATTGTAAATTCTGTGAATCATCGAATCTTTGAACGCATATTGCGCTCTCTGGTACTCCGGAG
AGCATGCCTGTTTGAGGGTAATTAACAGAATCTTTAACCTTTTTCTTGGTTAAAGGATATGGGCATTCCGCGATTAGCGG
TGGCCTAAAATATATGGTCAGTCTCATCGAGAGGAGATGTGTAATAATTATTATTTCGCAAAACCATTTGATGAGCTACC
AAGTTTTGATTCATTCAACTATGTTGGGTGCGGCTAAAACAAATATTTTTGACATTACCTCAAATCAGGTAGGAATACCC
GCTGAACTTAA
>OTU_1177
ATGCGATAATTAATGTGAATTGCAGAATTTAGTGAATCATCGAATCTTTGAACGCACATTGCGCCCCTTGGTATTCCGGG
GGGCATGCCTGTTCGAGCGTCATTTCAACCCTCAAGCTCTGCTTGGTCTTGGGCCGCGCCGGCAACGGCGGGCCTCAAAA
ACAGTGGCGGCGCCATCGTGTCCCTCAGCGTAGTAATTCTTCTCGCTGCTGGTGCCCGGTGGCCGCTGGCCAGCAACCCC
AAATTTTTCTATGGTTGACCTCGGATCAGGTAGGGATACCCGCTGAACTTAA
>OTU_1178
ATGCGATAAGTAGTGTGAATTGCAGAATTCAGTGAATCATCGAATCTTTGAACGCACATTGCGCCCCTCGGTATCCCGGG
GGGCATGCCTGTTCGAGCGTCATTTCTACCATTCAAGCTTTGCTTGGTTTTGGGTATTGTAGCACTCTTAACCTGGAGTT
TTACATATCTTAAATGTAGACGGCAGCAAGTATATTAGTTCTGAGCGTAGCAGTAATAAATTTCGCTTTCAGAAACTATA
TTTGTTAACCGGAAAAGTATATTTACAGTTTGACCTCGGATCAGGCAGGGATACCCGCTGAACTTAA
>OTU_1179
ATGCGATACGTAATGTGAATTGCAGAATTCAGTGAATCATCGAATCTTTGAACGCACATTGCACTCCTTGGTATTCCGAG
GAGTATGCCTGTTTCAGTATCATGAGCACTCTCACATCTAACCTTTGGGTTAAAATGTGGAATTGGGATGCGCCGGTTAT
TATAACGGCCCTCCTAAAATTCAGTTCTTGGCTGCTTCCTACTACAGCAGTTTGGCCTAATAGTTTTGAGTCTTCGATTC
AAATCTTTGGCTAACATTTGCTTCAGGATGTCAGTCTTGATATACAGAAATCTCATTCAAACTTTGATCTGAAATCAGGT
AGGGCTACCCGCTGAACTTAA
>OTU_1180
ATGCGATAAGTAATGTGAATTGCAGAATTCAGTGAATCATCGAATCTTTGAACGCACATTGCGCCCCCTGGCATTCCGGG
GGGCATGCCTGTCCGAGCGTCATTAGTCAGCCCTCAAGCTCTGCTTGGTCTTGGGCCACGCCAGCGATGGCTGGCCCTAA
ACGCAGTGGCGGCGCCGCCGGGCTCCGAGCGTAGTACACCTCTCGCTACGGACCCCGGGGGACGACGACCAGCAACCCTA
CACCTCAAGGTTGACCTCGGATCAGGTAGGAATACCCGCTGAACTTAA
>OTU_1181
ATGCAAAAAGCAATGCGAATTGCAGAATTCCACGAGTCATCAGATCTTCGAACGCACCTCGCGCCAATTGGATAACTTGC
ATATCTCATTGGGATTGACTCTTCGCTACTTGTAGAGAAGTGTCTTCCATGAAAATAGATTGCGCATACCGCAACGATGC
AGTAGTCAGTTAACGCTGATACTCATCGGTGAAATGGTATGATTACGTAATGTTGGAAACAACAATACATGACATAAAAC
TAATCTCCATGCATCTGAATTAAGCAAAAACATCCCCTGAACTTAA
>OTU_1182
ATGCGATAAGTAATGTGAATTGCAGAATTCAGTGAATCATCGAATCTTTGAACGCACCTTGCGCCCTCTGGTATTCCGGA
GGGCATGCCTGTTTGAGTGTCATGAACACCTCACCCCCTCGGGTTTCCGATCGGGTGGATTTGGGTGCTGCCAGTTACAT
GGCTCGCCTTAAAAGCATTAGCGGTTGTAGACTTAATAAGTTTCGTCTTGTCGACCGCTTCTAATCTCCTTCGGGATGTC
TTCGGACACTTCATGATCTGACCTCAAATCAGGTAGGACTACCCGCTGAACTTAA
>OTU_1183
ATGCGATAAGTAATGTGAATTGCAGAATTCAGTGAATCATCGAATCTTTGAACGCACATTGCGCCCTTTGGTATTCCGAG
GGGCATGCCTGTTCGAGCGTCATTTCACCACTCAAGCCTGGCTTGGTATTGGGCGTCGGGGTCTCACCCGCGCCCTAATT
TCGCCGGCTGGACGACCCAGTTCTCAGCGTTGTGCATCAAGTTCGCTGGCGAGACCGGGGTCCGCGCCGTTAAACATCAT
TCAAAGGTTGACCTCGGATCAGGTAGGGATACCCGCTGAACTTAA
>OTU_1185
ATGCGATAAGTAATGTGAATTGCAGAATTCAGTGAATCATCGAATCTTTGAACGCACATTGCGCCCTCTGGTATTCCGGA
GGGCATGCCTGTTCGAGCGTCATAATGACCAACTCACCGTAATGGTGGTCTTGAGGATGGCCGTCTGGCCTCCTTTAAAA
CTAGTGGCGGTGCTGTCAAGCTCTAAGCGTAGTAATTTTCTCGCTACAGGGTCTTGATAGTTACTTGCCATAACCCCAAC
TATTATAAGGTTGACCTCGGATCAGGTAGGGATACCCGCTGAACTTAA
>OTU_1187
ATGCGATAAGTAATGTGAATTGCAGAATTCAGTGAATCATCGAATCTTTGAACGCACCTTGCGCTCTCTGGTATTCCGGA
GAGCATGCCTGTTTGAGTGTCATGAACTCTTCAACCCACCAGTTTCTTGTACTCTGCGTGGTGTTTGGATTCTGAACGTT
GCTTGCGCCTACCGCCACAGCTCGTTTGTAATACATTAGCATTTCTAATTCGACCCCGGATTGACTCAGTGTAATAGACT
ATATCGCTGAGGACATCGCTAGCGTGATGGCCGGATCGGATTACAAGTCAGATGCTCCTAGCCCCACAAGTCACCTCTAT
TTAGACCTCAGATCAGGCAGGATTACCCGCTGAACTTAA
>OTU_1188
ATGCGATAAGTAATGCGAATTGCAGAATTCAGTGAGTCATCGAATCTTTGAACGCACATTGCGCCCTTTAGTATTCTGAA
GGGCATGCCTGTTCGAGCGTCATTATCACCAATCAAGCCTGGCTTGCTGTTGGGGCCCCTTGCCGTTAACACGGCAGTCC
CCAAAGATAGTGGCGGTGTTATTTGGACCCTAGACGCAACGAGCTTTCATTAGCACGCGTGTAGTTGGACCTTTTAACCC
GGTCTTTTTAACCAACTTCTAAGGTTGACCTCGGATCAGGTAGGAATACCCGCTGAACTTAA
>OTU_1189
ATGCGATAACTAATGTGAATTGCAGAATTCAGTGAATCATCGAGTTTTTGAACGCACCTTGCGCTCCTTGGTATTCCTTG
GAGCATGCCTGTTTGAGTGTCATGAAATTCTCAACTCTTCCAACCTTTGCTGGTCTGGTCGAGCTTGGACTTGGAGGTAT
ATTGCTGGCCGCAAGGTCGGCTCCTCTTGAATTTATTAGCTGAACCCGCAGTGGATCGGTTGCTCGGTTTGATAACAATG
TCTATGCCGTCTTCCGTGAAGCCTCGAAAGTGGGATTCGCTTCCAATCGTCTTCGGACATTGCCTTCGGGCGATCATTGA
CCATTTTGACCTCAAATCAGGTAGGACTACCCGCTGAACTTAA
>OTU_1190
GAGCGATATGTAGTGCGAAATGCGCTCACTGAGAGTCATCGAGTTTTTGAACGCAACTTGCGTCCCGCGGGCAGCTGCGG
GACATGTCTGCTTGAGGATCGGAAGGCATTGCTTCAGCGAGGCAGAGTTGGGGCGCCGGAGCGGCGGCCTGGAACGGAGA
CGAGGGCAGTCTGCTGCCGCAGCGTGGCAGTTGCAAGCAGCAAGATCGCGGCAGGCAGGGGCTGTCCGCAGTGTGGAGCA
TTGGTCGGACGGAGGCATGGTCGGACGGAAGCAATTTGGTCTGGACGGAGCATCTGGACGATTGGATGCACGCACTGCAC
AGTACATTTGATCTCAAGTCAGACAGGACTACCCGCTAAACTTAA
>OTU_1192
GTGCGATAGTTGGTGTTCTGTGCACGCATCGGACACTCAGTTTTCGAATACACATCGTTCTGTCTAAGCGAAAAGCTAGC
AGAGCATCTGCTTCAGGGTTGTTATTTTTTGACTCGTCAGCTTTGCATCACGCAGTGTCTGTCAAGTTCATTATACGTTA
GCCAGATCACTGCTCGCAGTGTTCTGGCATAATGCGAGAAGTGTTTGCTGCGGCAACCTTCTCCGCTACTTCAGCCTAGT
CGTTGTCGTAGTGCCCGTACTCGGTGCGGTTCCTGCAACCTGAAGTCAGGTGTGGCTACCCGCTGAACTTAA
>OTU_1193
CCGCGAAATGCAGTGATAGCCGCAGCGCCATACACTGATGTTCGAATGCACCCTGCATCGTCCGCGATACACCTTCTCCA
TTGAAACCATGTCCTTTGGGGATTTGATTCTGTGTTACTGGATTGAAATTCAAACGAGAAAGAGATAGATTTTCTTCTTT
CTTTTACCGCCAACTCTGCTTTGCAGAGTTGATAGTCAAAAAAGATGGAGGAGGTGAGAAGACCCGCTGAACTTAA
>OTU_1195
GTGCGAAATGTAATGCGATTTGCATGAATCTGTGAGTCATCTAATCTTTGAACGCAACTTGCACCATCCAGAGATGGATG
GTATGTCTGTTTGAGTACGAAAAACGTAATGCGCTTCGGTGCGATGTGGCCCACACGGTGGGTTGAAAAGGAGCCAGTCA
GGCTGGACGGTCTGGCAGTGTGCTAGGGACGGGGTGTGGAGTAGGTGGTGCTGAGGTGGTCGTGGATTGCGGATGTGCGA
TGCATATCTGCGCAACACGCTGCACGCAATACCACCCGCTCGCATGCTCACTGTCTTGTCGCTGCCGGCGCCAACCAGCC
TCATAATCCAACCTCACGTCTCAAATCAGGCAAGAAGACCCGCTGAACTTAA
>OTU_1196
ATGCGATACGTAATGTGAATTGCAGATCAACGTGAACCATCGAATCTTTGAACGCAACTGGCGCTTGCCGCTCTGTGCGG
TGAGCATGTTTGGCAGAGTGTCGATACGCACACCGTGCAGCACGCACATGATGCAGTGATGCACGCACACACGAGAGTCA
CACAGCGTGCGTCTCTCCAGAAGTGACATATTGCGCTCTCTGTGAATGAGCAGCAACAGCAGCAGCCTTGTTGGTGGCAA
CACTTGCAACTGGCAGCAACTGCAATCACTCACAAAGAGTCACAATCACACCTCCCTCCTCGACCTCTGCTCAAGCAAAG
CTACCCGCTGAATTTAA
>OTU_1197
ATGCGATAAGTAATGCGAATTGCAGAATTCAGTGAGTCATCGAATCTTTGAACGCACATTGCGCCCCGTGGTATTCCGCG
GGGCATGCCTGTTCGAGCGTCATTTCAACCCTCAAGCCTCGCTTGGTGTTGGGCCCTGCCCGTCGCGGCTGGCCCTAAAG
ACAGTGGCGGTGCCGTCTGGCTCCAAGCGTAGTAAATCTCTCGCTCTGGTGCCTGGCGGCGTCCTGCCAGAACCCCAAAC
TTTCTATGGTTGACCTCGGATCAGGTAGGGATACCCGCTGAACTTAA
>OTU_1199
ATGCGATACGTAATGTGAATTGCAGAATTCAGCGAACCATCGAATCTTTGAACGCACATTGCGCCCGCCAGTATTCTGGC
GGGCATGCCTGTCCGAGCGTCATTTCCCCCCTCACGCGCCTCGTTGCGCGCTGGTGTTGGGGCTCCTCCGCCTGGCGGAG
GGCCCCGAAAGCGAGTGGCGGGCCCGGCTGGTTGGCTCCGAGCGCAGTACCGAACGCAAGTTCTCCCCTCGCTCCGTGGC
CCCGCCGGCGCCCTGCCGTCAAAACGCGCATGACGTGCAACTTTTACCAAGGTTGACCTCGGATCAGGTAGGACTACCCG
CTGAACTTAA
>OTU_1200
ATGCGATAAGTAATGCGAATTGCAGAATTCAGTGAGTCATCGAATCTTTGAACGCACATTGCGCCCCTTGGTATTCCATG
GGGCATGCCTGTTCGAGCGTCATTTGTACCTTCAAGCCTTGCTTGGTGTTGGGTGTTTGTCTCGCCTCTGCGCGCAGACT
CGCCTCAAAACAATTGGCAGCCGGCGTATTGATTTCGGAGCGCAGTACATCTCGCGCTTTGCACTCATAACGACGACGTC
CAAAAAGTACATTTTTACACTCTTGACCTCGGATCAGGTAGGGATACCCGCTGAACTTAA
>OTU_1201
ATGCGATAAGTAATGTGAATTGCAGAATTCAGTGAATCATCGAATCTTTGAACGCACATTGCGCCCTCTGGTATTCCGGA
GGGCATGCCTGTTCGAGCGTCATTTCAAACCTCAAGCTTCGGCTTGGTATTGAGCGCCGTCCGCGTAGGACGTGCTCGAA
ACTCGTCGGCGGTGGTGCCTGTCTCCCAGCGTAGTCAATTTTAACCCGCTATGGAGTCCAGGTGTCGCCCGCCGGATGAC
CCCCAAACTATTTCTATGGTTTGACCTCGGATCAGGTAGGGATACCCGCTGAACTTAA
>OTU_1203
TTGCGATAAGTAATGTGAATTGCAGAATTCAGTGAATCATCGAATCTTTGAACGCACCTTGCACTCTTTGGTATTCCGAA
GAGTATGTCTGTTTGAGTGTCATGAAACTCTCAACCCCCCTGTTTTGTAATGAAACGGGCGTGGGCTTGGATTATGGCTG
CCTGTCGGCGTAAATGCCGGCTCAGCTGAAATACACGAGCAACCCATTTTGAAATAGACGGTTTGACTCGGCGTAATAAT
TATTACCGCTGAGGACGTCTTCTTTAAATATTAGTGGTGCTTCTAATGCGCTTTTAATACAAGCACTTTCAACTTTAGAC
CTCAAATCAGTCAGGGCTACCCGCTGAACTTAA
>OTU_1204
ATGCGATAAGTAATGTGAATTGCAGAATTCAGTGAATCATCGAATCTTTGAACGCACCTTGCGCTCCTTGGTATTCCGAG
GAGCATGCCTGTTTGAGTGTCATGAAATTCTCAACCTCTTCTTGCTTTGCGGCTTGAAGTAGGCTTGGATTTGGGAGCTT
TGCTGGTTTCACAATCGGCTCTCCTTGAATGTATTAGCTGGACTTTCCGATTTAATAGCGGTTCACGGTGTGATAACTAT
CTACGCCTGATAAATCCGTCTTTGAGTCTGGTCGAGCTTCTAATCAGTTCGTCCATCGCTGGGCAAACACTTTTAAGATC
TGACCTCAAATCAGGTAGGACTACCCGCTGAACTTAA
>OTU_1206
GTGCGAAAAGTAATGCGATTTGCATGCTCTGTGAGTCATCGAATCTTTGAACGCATATGGCACCTTTTGGTCATACTAAA
AGGTATGCCTGTTTGAGAATCATTTACCTTCTTGATCCATTGATCAACTTGATTGACATGGTATCAGACATGGACATTAT
TCATCAATGATTGTCTTGAATTGTGCACGATTGTGTCGTGATAGAATGGCATGTTATACTGTGCTGTGGTTGATCGACCA
ATCCCTTTTACCTTTGTTAATGATCTCAAATCAGGCAAGACTACCCGCTGAACTTAA
>OTU_1207
ATGCGATAAGTAATGTGAATTGCAGAATTCAGTGAATCATCGAATCTTTGAACGCACCTTGCGCCCCTTGGTATTCCGAG
GGGCATGCCTGTTTGAGTGTCATTAAATCCTCAACCGCGCCGATTGATTTTCGGTGGGGCTTGGACTTTGGAGGCCTTTG
CTGGCACCTCTCGCCAGCTCCTCTTTAAATGCATCAGCGGAAGAAACCTTTGTCTTTCCCGCCTTCGGTGTGATAATTGT
GTTGCGCCGTGGTGGAACTTCAACGATCCGCTTACAATGGTCTTCGGACGAAACCTCATGTCATCTTGACCTCAAATCAG
GTAGGACTACCCGCTGAACTTAA
>OTU_1208
ATGCGATAACTAGTGTGAATTGCAGATTACGTGAATCATCGAGTCTCTGAACGCAAATTGCGCTTCATGGCAATCCATGG
AGCATACCTGTTTGAGTCTCGCTTTATCCCTTTCTAAACCTTTGTTTGGAAGATGTGCGTTTTCTATTTTCGTATCTCAC
TGCGAAAAGAACGTTAAAAAGCATTTTTACGAATCACATGTTTTACCCGCCACAGGTTTTCAGATTCGAGAAATAAGTGT
GCCTATCATACCAATTTCTCCTTTCGAAACTTGCTACAGGGACTTACCAATAAAACATGAACTCTTGAGCTCAAATCAGG
CAGGACTACCCGCTGAACTTAA
>OTU_1210
ATGCGATAAGTAATGTGAATTGCAGAATTCAGTGAATCATCGAATCTTTGAACGCACATTGCGCCCCTTGGTATTCCGAG
GGGCATGCCTGTTCGAGCGTCATTTCAAACCCTCAAGCTCGCGCTTGGTGCTGGGCGTCGTCCGCTAGGACGTGCCTGAA
ACTCGTAGGCAGCGGTGCCCGTCTCCCAGCGTAGTCAAGTTACCCGCTTCGGAGCGCGCGGTGCCGCCCGCCAGACGAAC
AAACATATTTTTCTATGGTTTGACCTCGGATCAGGTAGGGATACCCGCTGAACTTAA
>OTU_1211
ATGCGATACGTAATGTGAATTGCAGAACTCCGTGAATCATCAAATCTTTGAACGCAGTAGGCGCCTCTGGGGTCCTCCTG
GAGGCATGTCCGTTTGAGTGTTATTAACCTCTCCTCATCCTATTAGGACGGTGTGGATGCGTTCCTACCTCTTAGGGATG
GAAATTGAGAGTCAGTGCGTGCGGCGCATTGTCTCTTTAAATCTAGTGGGGCATTTCTGGTGTCGCGACCGTTGAGCCGG
TCTCGTTCATCTGCTTCACTCACTACGATGCGGTACCTCATTTGCGCAATGTAATACCATCATCTACGGTGAGTGTGATA
TGCAGCTATGACTCGAGCTGGAGTGCGATTCGACCCGGGCTAACAGATGTCCTTGAACGGAAGAAACACCAAAAAAACTC
AGGTTTTTTTCTAACATAACCTCAAATCGGACAAGGCTACCCGCTGAATTTAA
>OTU_1212
ATGCGATAAGTAATGTGAATTGCAGAATTCAGTGAATCATCGAATCTTTGAACGCACATTGCGCCCTTTAGTATTCTGAA
GGGCATGCCTGTTCGAGCGTCATTATCACTAATCAAGCCCGGCTTGCTGTTGGACCTCTTGTCGGTAAAAGACAGGCCCC
AAAGATAATGACGGTGTCAGTTGGACCCTAGATGCAACGAGCTTTAGTTAGCACGCGTCGTAGTGGCCTTTTGACCCGGT
CGTTTTGTAACCAATTTCTAAGGTTGACCTCGGATCAGGTAGGAATACCCGCTGAACTTAA
>OTU_1213
ATGCGATAAGTAATGCGAATTGCAGAATTCAGTGAGTCATCGAATCTTTGAACGCACATTGCGCCCTTTAGTATTCTGAA
GGGCATGCCTGTTCGAGCGTCATTGTCACTAATCAAGCTCGGCTTGCTGTTGGACCTCTTGTCGTTCAAAGACAGGCCCC
AAAGATAATGACGGTGTTATAAGAACCCTAAATGCAACGAGCTCTAACCAGCACGCATGTTAGTGGCCTTATAACCCGGT
CTTTTTACACCAATTTTAAAGGTTGACCTCGGATCAGGTAGGAATACCCGCTGAACTTAA
>OTU_1215
ATGCGATACGTAATGTGAATTGCTTTCCGTGAATCATCAAATCTTTGAACGCACATTGCACTCTTAAGGAGTATGCCTAA
TTGAGAATGACTAGTAACATTGGTCCTTTGTTCGTAAGAACGAGGAGCAGATGTGAGACTTCCCACATTTGGGTGTCTTG
AAAAGAATTGCTTTCAGGTGGTCGAGATGACGAAGTGCCAACATCATCGAAGCGTATGTGAATGGAACTGTGGTTTCTCA
TAATGCTCAGTAAGTGATAGGTATGGAGTTTCGATTGCTTGGGGGTTCATAACTATAAAGGCTGTTTTCCGCAAGGGAGA
TTGTCTTGAACCTTCGTCTCAAGTTAGGTAGGAAGACCCGCTGAACTTAA
>OTU_1216
CTACGTTAATCAGTGTAAACTGCACAATAGCAGAACACTTGAACTTCGAACGCACATTGCGGCTAAAGGGTAACTCCTCT
AGCCTTATCTGCGTGAGGGCTGTATAGCGATTCTAAACTCATGTTTAGGGAGTCATCACTTTACCGTGAGACTCCTCACG
GAGAACCTCGCTAGTGGTCTCTGACTGCTGACGTCTCAGGCAGGCAAGACCGCGGGTTAGCGAAGTCCCTATCACACATC
TCAACAGCCTCACGTCAGGTAAGATCACCCGCTGAACTTAA
>OTU_1217
ATGCGATAAGTAATGTGAATTGCAGAATTCAGTGAATCATCGAATCTTTGAACGCACATTGCGCCCCTTGGTATTCCGGG
GGGCATGCCTGTTCGAGCGTCATTTAACACACTCAAGCTCTGCTTGGTATTGGGAATCACTGGTCACCTAGTGTACCCTA
AAATCAGTGGCAGTGCCATTCGGCTTCAAGCGTAGTAAATCTCTCGCTCTGGATGTCTGGGTGGTGCCCGCCAACAACAA
CCTAAATTTTTCAGGTTGACCTCGGATCAGGTAGGGATACCCGCTGAACTTAA
>OTU_1218
ATGCGATAAGTAATGTGAATTGCAGAATTCAGTGAATCATCGAATCTTTGAACGCACATTGCGCCCCGTGGTATTCCGCG
GGGCATGCCTGTTCGAGCGTCATTTAAACCAATCCAGCTTGCTGGGTCTTGGGTTTCGCCTCTGGGCGGGCCTTAAAATC
AGTGGCGGTGCCACCCGGCTCTAAGCGTAGTAATTCTTCTCGCTACAGAGTCCCGGGTGGAGGCTTGCCAACCAACCCCC
AATTTTTAAAGGTTGACCTCGGATCAGGTAGGGATACCCGCTGAACTTAA
>OTU_1219
ATGCGATAAGTAATGTGAATTGCAGAATTCAGTGAATCATCGAATCTTTGAACGCACATTGCGCCCCTTGGTATTCCGAG
GGGCATGCCTGTTCGAGCGTCATTACAACCCTCAAGCTCTGCTTGGTATTGGGCCCCGCCGGTTCCGGCGGGCCCTAAAG
TCAGTGGCGGTGCCATCCGGCTCCGAGCGTAGTAATTCTTCTCGCTCTGGAGACCCGGCTGTGTGCTTGCCAGCAACCCC
CAATTTTTTAAGGTTGACCTCGGATCAGGTAGGGATACCCGCTGAACTTAA
>OTU_1220
ATGCGATACGTAATGTGAATTGCTTTCCGTGAATCATCGAATCTTTGAACGCACATTGCACTCCATTGGAGTATGCCTGT
TTGAGAATCTATAGTATTTATTTTTGGGTACCTTTTTTGGCACCTAAGAGATATGAAGTGTCCCCTTTCCCTAGGGAGTG
GGGTACTTTGAAATAGATTGCTTGCGGTTCGGTATGAAATGCTTGACATCTCTTATCAAACCCTATAGAAAAGTATTTGA
ATGGAACTGTGGTTTCTTATAATGCTGAATACATAGGGAAGAGACTAGTTTCTTATTGACTGAAAGTCCAAAACCTAAGA
CTTGGTAGCATTTTTGGTACCAAGTCTGAACCATGGTCTCAAATCAGGTAGGAAGACCCGCTGAACTTAA
>OTU_1221
GGGCGAAAGTAGTGTGAACTGCAGTGATCATCGAGTTCTTGAACGCAGCATGCATAGATGCGGATTTGAGGGTGGAGAAA
GATGGTCGGATGTATGATTGTATGATTGTATGATTGTATGAGATTGTATGAATCTGACCGAGATGGCACGGCAGAAGCGT
GCTGGAGGATGAGGAGAGGAAAGAAAGAGCAACCACCTGAGATCTGCAAGAGGACGCGCTGAACTTAA
>OTU_1223
ATGTGATAAGTAATGTGAATTGCAGAATTCAGTGAATCATCGAATCTTTGAACGCACCTTGCACTCTCTGGTATTCCGGA
GAGTATGTCTGTTTGAGTGTCATGAACTCTTCAACTTGTAATTTGTTTTACAAGCTTGGTTTCTGGAGATTGCTTGTAAC
CGAGCTTCTCCGTAATGCATTAGCAACTCTAGTCGATCTCGGATTGACTCTGTGTAATAGACTATTCGCAGAGGACGAGG
TTACTGAGGCGCTGCCAACGCCCAAAGTCAATTTTGAATTAGACCTCAAATCAGATAGGATTACCCGCTGAACTTAA
>OTU_1224
ATGCGATAAGTAATGTGAATTGCAGAATTCAGTGAATCATCGAATCTTTGAACGCACATTGCGCCCGCTGGTATTCCGGC
GGGCATGCCTGTCCGAGCGTCATTATGACCAATCAAGCTCTGCTTGGCCTTGGGGCCTGCTATACCAGCGGCTCTTAAAA
CCAGTGGCGGTGCCGTCTGGCTCTAAGCGTAGTAATTCTCCTCGCTATAGGGCTCTAGACGTCCACCCGCCAGAACCCCC
AAACTTCTCAGGTTGACCTCGGATCAGGTAGGGATACCCGCTGAACTTAA
>OTU_1226
ATGCGATACGTAGTGTGAATCGCAGGAATCAGTGAATCATCGAATCTTTGAACGCAAGTTGCGCTCTCGTGGTTTCCCCC
CGGGAGCACGTTCGCTTGAGTGCCGCCTATTTTCATCACCTCCCCTTATCTCAAGGAGTGAGCGTTGGTAACGGATCTTG
CTTTGAATATCAGCATGGTCTCAGACTGTGAAACAATCTTTTCGTGTTGCGCAACAGTGTGACCTTGTCTGACGCAAAGT
GACATTCTTTGCTTCAGTTGTTCTGACACTGAAACTGGTGTGACGTTTGCGTCCATTAGGTTTTGTATGTCCGACAACTA
TGTGAAATCTGTCATGTCAGACAGCTATAGGTGTGACTGATAACAACACTCTTACTTTAACACGGCCTCAAGTCGAGCGA
CAGCACCCGCTGAATTTAA
>OTU_1227
GTGCGAAAAGTAATGCGATTTGCATGCTCTGTGAGTCATCGAGTCTTTGAACGCATATGGCACCTCCAGGCCCTGCCCGG
AGGTATGTCTGTTTGAGAATCATTTCCTTTTGATCTTTGTTGATCAAGCATCAGCATCGATCGACCTGGGCTCACATCAC
TGTCTGCCCGAAAGCAGCCGCGCCGTCGTGGGGCTACAAATGCTGCGACGGTGCCGTGTATTCCGTGATCTCAAATCAGA
CAGGACTACCCGCCGAACTTAA
>OTU_1228
ATGCGATAAGTAATGTGAATTGCAGAATTCAGTGAATCATCGAATCTTTGAACGCACATTGCGCCCCTTGGTATTCCGAG
GGGCATGCCTGTTCGAGCGTCATTATAACCACTCACGCCTAGCGTGGTATTGGGGCACGCGGGTCTCCGCGGCCCTCAAA
ATTAGTGGCGGCGCCGGTGGGCTCTAAGCGTAGTACATACTCCCGCTATAGAGTTCCCCCGGTGGCTCGCCAGAACCCCC
AATTTTTACAGGTTGACCTCGGATCAGGTAGGGATACCCGCTGAACTTAA
>OTU_1229
ATGCGATAAGTAATGTGAATTGCAGAATTCAGTGAATCATCGAATCTTTGAACGCACATTGCGCCCCTTGGTATTCCGAG
GGGCATGCCTGTTCGAGCGTCATTATAACCACTCACGCCTAGCGTGGTATTGGGGCACGCGGTCTCGCGGCCCTCAAAAT
CAGTGGCGGCGCCGGTAGGCTCTAAGCGTAGTACATACTCCCGCTATAGAGTTCCCCCGGTGGCTCGCCCGAACCCCCAA
TTTTCTATGGTTGACCTCGGATCAGGTAGGGATACCCGCTGAACTTAA
>OTU_1230
ATGCGATAAGTAATGCGAATTGCAGAATTCAGTGAGTCATCGAATCTTTGAACGCACATTGCGCCCTGTGGTATTCCGCA
GGGCATGCCTGTTCGAGCGTCATTACAACCACTCAAGCCTGGCTTGGTATTGGGGTGTGCGGTTCCGCAGCCCCTAAAAT
CAGTGGCGGTGCCGGTGTGGCTCTACGCGTAGTAATTCTTCTCGCGATGGAGTTCCCCCGGATACCTGCCAGAACCCCCC
AATTTTACAGGTTGACCTCGGATCAGGTAGGGATACCCGCTGAACTTAA
>OTU_1231
ATGCGATAAGTAATGTGAATTGCAGAATTCAGTGAATCATCGAATCTTTGAACGCACCTTGCGCTCCTTGGTATTCCGAG
GAGCATGCCTGTTTGAGTGTCATGGTATTCTCAATCCATCTGGTTCTGTCACCGGAATTATGGTGGACTTGGATGTGGAG
GTTTTTGCTGGTCTTTGATGATCAGCTCCTCTGAAATGCATCAGCATAAACACTTTGCTGCTCTCAGTGTGATAATTATC
TGCACTGTGGTAAAGCTCTTGAGTTATTGCTTCTAATTGTCTGTTTGCTCAGACAACTTTCATTGACATCTGACCTCAAA
TCAGGTAGGACTACCCGCTGAACTTAA
>OTU_1232
ATGCGATAAGTAATGTGAATTGCAGAATTTAGTGAATCATCGAATCTTTGAACGCACATTGCGCCTGCTGGTATTCCGGC
AGGCATGCCTGTCCGAGCGTCATTCACACCCCTCGACTCCGGTCGGTGTTGGGCCCGCCCGCGCGGCGGCCCGCAAGACA
AGGGCCCGGGCGCCGTCGGTCACGGTTGACAGGAGTCTCCCGCGACGGCCGTCCGGCGCAGAATCACGTACTCTTGACCT
CGGATCAGGTAGGGATACCCGCTGAACTTAA
>OTU_1233
ATGCGATAAGTAATGCGAATTGCAGAATTTCCGTGAGTCATCGAATCTTTGAACGCACATTGCGCCCTTTGGTATTCCGA
AGGGCATGCCTGTTCGAGCGTCATTATCACCTCTCAAGCCCTGGCTTGTTGTTGGACTTTTGGTCCCGCCCTCGTGGCGC
GACCGGTTCCAAAGACAATGACGGCGTCCGTGGGACCCTCGGTACAATGAGCTTTCACCAGCACGTATCAGAGTTGAAAG
GTTCTCGGGCCCGGTCTCCTTTTATTTTAACAAGGTTGACCTCGGATCAGGTAGGAATACCCGCTGAACTTAA
>OTU_1234
ATGCGATAAGTAATGTGAATTGCAGAATTCAGTGAATCATCGAATCTTTGAACGCACCTTGCGCTCCTTGGTATTCCGAG
GAGCATGCCTGTTTGAGTGTCATGAAATTCTCAACCTATAAACCTTTGCGGGTTTGTAGCGTTGGATGTTGGAGGCTTTT
GCTGGCCCAGTCAGCTCCTCTTAAATGCATTAGCTTGGTTCCTTGTGGATCGGCTGTCGGTGTGATAATGTCTACGCCGC
ACCCGTGAAGCGATTGGAGAGCTTCTAATGGTCTCGTCAGAGACAGCTTTTATGAACTCTGACCTCAAATCAGGTAGGAC
TACCCGCTGAACTTAA
>OTU_1235
ATGCGATAAGTAGTGTGAATTGCAGAATTCAGTGAATCATCGAATCTTTGAACGCACATTGCGCCCCTTGGTATTCCATG
GGGCATGCCTGTTCGAGCGTCATTTGTACTCTCAAGCTTTGCTTGGTGTTGGGTGTTTGTCTCTGCTCTGCTTAGACTCG
CCTTAAATATATTGGCAGCCGGTATACTGGTTTGAAGCGCAGCACATTTGCAATTCAAGCCTGCTATTATTGGTATCCAC
AAAGAATATCAACACTTTTGACCTCGGATCAGGTAGGGATACCCGCTGAACTTAA
>OTU_1236
ATGCGATAAGTAATGTGAATTGCAGAATTCAGTGAATCATCGAATCTTTGAACGCACATTGCACCCCCTGGTATTCCGGG
GGGTATGCCTGTTCGAGCGTCATTGCAACCCTCAAGCACAGCTTGGCATTGGGTGACACCACTGTGGTGCACCCTAAAAG
TATTGGCGGTGGCACTCAGCTTCTAGCGTAGTAATTTTCTCGCTCTGGAGCCTGGGTGCTAACTGCCAGAACCCCTAATT
TACAAAGGTTGACCTCGGATCAGGTAGGGATACCCGCTGAACTTAA
>OTU_1237
ATGCGATAAGTAATGTGAATTGCAGAATTCAGTGAATCATCGAATCTTTGAACGCACATTGCGCCCTGTGGTATTCCGCA
GGGCATGCCTGTTCGAGCGTCATTTAACCACTCACGCCTAGCGTGGTATTGGGGCACGCGGTCTCCGCGGCCCTCAAAAT
TAGTGGCGGCGCCGGTGGGCTCTAAGCGTAGTACATACTCCCGCTATAGAGTCCCCCCCGGTGGCTCGCCAGAACCCCAA
CTTCTGTGGTTGACCTCGGATCAGGTAGGGATACCCGCTGAACTTAA
>OTU_1238
ATGCGATAAGTAATGTGAATTGCAGAATTCAGTGAATCATCGAATCTTTGAACGCACCTTGCGCTCCTTGGCATTCCGAG
GAGCATGCCTGTTTGAGTGTCATTAAATTCTCAATCCCTACAATCTTGTGTTGTTTGGTGATTGGATTATGGGGGTTTGC
TGGCCTTGTTCAGCTCCCCTTAAAAGCATTAGCAGGACATTATGCCATCTGTGCTTTGTATGATATTTATCTATACACTG
TACTTATTGTGCACAACTGCTTCTAACTGTCACTTTTGACATTTGACCAATTTGACCTCAAATCAGGTAGGACTACCCGC
TGAACTTAA
>OTU_1239
ATGCGATAAGTAATGCGAATCGCAGAATCTAGTGAGTCATTGAATCTTTGAACGCATATTGCGCCTTTTGGTATTCCAAA
GGGCATGCCTGTTCGAGCGTCTTAAATACTATCTTTTGGATGTGTTGATCTATGTCATCGAGACAAGATCTAAATCTCGT
GGCGATCGACTTTCCCCAATTCAGCGAATTACATCACGCTCCAATTCGTGGATCACGATCAGCCTAATCTTTTCACAAGT
TTGACCTCGAATCAGGTAGGAGTACCCGCTGAACTTAA
>OTU_1240
ATGCGATACGTGATGTGAATTGCAGAATTTGTGAATCATCGAAACTTTGAACGCACATTGCGCCTATTGGTACTCCTTTA
GGCACGTCTGTTTGAGCGTTGTTTAAATCTCGGGAAAAAACCGGCTTTGAAGATTGGCTTCTTGTGTGTCATCTTTGAAA
TACCTCGGCTAGCTTTGTTAAGCTTACAGCACGGAGAAACGTGTGTGTGTCCTTACAAAACTATCTGTAGATCTAAACTT
TTTTGTACCTCAACCTCAAATCAGACGGGGATACCCGCTGAACTTAA
>OTU_1241
ATGCGATAAGTAATGTGAATTGCAGAATTCAGTGAATCATCGAATCTTTGAACGCACATTGCGCCCTCTGGTATTCCGGG
GGGCATGCCTGTTCGAGCGTCATTGAACTCCTCTCAAGCTCTGCTTGGTGTTGGGTGCCGTCGCCGCGCGACGCCCCCGA
AATAAATTGGCTGCGGGGTTGTCTCCGAGCGCTGCGAGGCGTACAACGTCGTGCGTTTGGGTGCGATCCGGCCGGCCAGC
AAACAACAAATGGGCTCGCCCATCCAAGTTGACCTCGGATCAGGTAGGGATACCCGCTGAACTTAA
>OTU_1242
ATGCGATACGTAGTGCGAAACGCAAGTTTTGGAGCGCTGAATCTTTGAATGCACATTGCGCCATTCGGCCTGAGCCGTCT
GGCACGTCTGGCTCAGGGTTGACAAACTAAACAAACTGCCTCGTAGTCTTTCTTGTCGTTCGTTCAATTATGTGGCTCTA
ATCAAGCTCGTCAATAATTGTTCGTCCATATGGACTAAAGTGGTGCAACTCGTTGACTTGAGATCGGTCTGCGTCGACTA
GATCTCTCGTCACTCTCAGCGAAAGAGAGTTCGATGCGTCTACTTCAATCAACCTGAGCTCAGGCGTGATTACCCGCTGA
AATTAA
>OTU_1243
ATGCGATAAGTAATGTGAATTGCAGAATTCAGTGAATCATCGAATCTTTGAACGCACATTGCGCCTCCTGGTATTCCGGG
AGGCATGCCTGTTCGAGCGTCATTATGACCACTCACGCTCCGCGTGGATTTGGGGCTCGCTGTACCGGCGGCCCTTAAAA
GCAGTGGCGGTGCCGTCTGGCTCTACGCGTAGTAATTTTTCTCGCGATTGGGCCTTGCGGTTGCTTGCCAACAACCCCCA
ACTTTTTAAGGTTGACCTCGGATCAGGTAGGGATACCCGCTGAACTTAA
>OTU_1244
ATGCGATAAGTAATGCGAATTGCAGAATTCAGTGAGTCATCGAATCTTTGAACGCATATTGCGCCCTTTGGCATTCCGAA
GGGCATGCCTGTTCGAGCGTCATTATCAACCATCAAGCCTGGCTTGTCGTTAGACCCGTTGTCGCTTTATGGCGACAGGT
CCGAAAGATAATGAACGGTGTCATGGTGGCCCTAAATGCAACGAGCTTTTAGTTAGCACGCATCTGGTGGTTGGCAGGCC
CGGTCTTAACCCATTATTTCAAGGTTGACCTCGGATCAGGTAGGAATACCCGCTGAACTTAA
>OTU_1245
ATGCGATAAGTAATGCGAATTGCAGAATTCAGTGAGTCATCGAATCTTTGAACGCACATTGCGCCCCTTGGTATCCCGAG
GGGCATGCCTGTTCGAGCGTCATTTCACCACTCAAGCCTGGCTTGGTGTTGGGCGACGTCCCCCTTTAGGGACGCGCTTC
GAAACGCTCGGCGGCGTGGCACCGGCTTTAAGCGTAGCAGAATCTTTCGCTTTGAAAGTCGGGGCCCCGTCTGCCGGAAG
ACCTACTCACAAGGTTGACCTCGGATCAGGTAGGAATACCCGCTGAACTTAA
>OTU_1246
ATGCGATAAGTAATGTGAATTGCAGAATTCAGTGAATCATCGAATCTTTGAACGCACATTGCGCCCGTCGGCATTCCGAC
GGGCACGCCTGTCCGAGCGTCATTGCAACAATCCAGCCTCGCTGGGTGTTGGGGGACGTCGCGCCCGCGCGACCCCCCCG
GAACCCGTTGGCGGTGGCCCTTCGCCCCGATCGTCGCGCATGTTACGACGGGAGGGGGACCGCCCGCCCAAAACCGGCGC
TCGCGCCATGTTTGACCTCGGATCAGGCGGGGATACCCGCTGAACTTAA
>OTU_1247
ATGCGATAAGTAATGTGAATTGCAGAATTCAGTGAATCATCGAATCTTTGAACGCACCTTGCGCTCCTTGGTATTCCGAG
GAGCATGCCTGTTTGAGTGTCATGAAATCATCAACCTTACTGTCTTTGTTGACGGTGTAGGCTTGGACTTGGGGACCTTG
CCGGCCTTTCTGAGGTCGGCTTCCCTTGAATGTATTAGTCGAGCGCCCTCGCTCCGAGACGTGTGATAATTATCATTCAC
TGATCGACGAGGGCTGTGCTAGGCTTCTAACCGTCGCGTTAGTGACAATCTTGACAATCTGACCTCAAATCAGGTAGGAC
TACCCGCTGAACTTAA
>OTU_1248
TTGCGATATGTAATGTGAATTGCAGAATTCAGTGAATCATCGAATCTTTGAACGCACCTTGCGCCCTTTGGTATTCCGAA
GGGCATGCCTGTTTGAGTATCATTAATGCCTCACTCTTGAATTCCTTTGTGAAGTCAAGCAAGTGGACTTTGGAGGTTGC
AGGCCATCACTGGTCAGCTCCTCTTAAATGAATTAGCGGAACTCTATGCAGTACCAGCCTCGGTTTGATAATCCTATCTA
TGCTGTCGCTGTTGGACTGTGCTGTTTGGCTTACAATTGTCTTTGGACTGTTGCTTTATGCAGCATAACATTTAAGCTTG
ATCTCAAATCAGGTAGGACTACCCGCTGAACTTAA
>OTU_1249
ATGCGAAACGTAATGCGATTTGCACAATCTGTGAGTCATCGAGTCTTTGAACGCACTTGGCACCCACTAGGCCTTCTAGT
GGGTATACCTGTTTGAGCATCATAAACACCTATCCCTCTGGATGACTTGAGTGTCAGTTACTTATTGTCACTTTAAATTG
AGCAGTGAGGGCGCTTGTGGTGCGCCTTGGAACCTTGTGTGGTAGCAGGACTGTGGTCTTGACAGCGCAAGGACCCAAGG
TGCCTATATGTGCATAACCTCACTCACACAACACACACATATCACTATGATCTCAAATCAGGCAAGACTACCCGCTGAAC
TTAA
>OTU_1250
ATGCGATACGTAATGTGAATTGCAGAATTTGTGAATCATCGAATCTTTGAACGCACATTGCGCTCTCTGGTATTCCGGAG
AGCATGCCTGTTTGAGCGTCATTAAAACCTCTCAATCATTTGAATGTTTGCGCATGCGAATGGTTGGTGTTGGACACTGT
GCGCAGCGCCTTTTGGGGAAGCTGTGCTTGTCTGAAAGATATTGCAACGAAAACGTAATAAGAAATTACCTCGTGATCGG
ATTGCACATTCTGGGCGGCAGATCTGATCGATCTGGCGTCTACTTCTAATTTTGACCTCAAATCAGGTAGGACTACGCGC
TGAACTTAA
>OTU_1251
ATGCGATAAGTAATGCGAATTGCAGAATTCAGTGAGTCATCGAATCTTTGAACGCATATTGCGCCCTTTGGTATTCCGAA
GGGCATGCCTGTTCGAGCGTCATTATCAACCATCAAGCCTGGCTTGTCGTTGGACCTTTGGTCGTCGTGGCCGGTCCGAA
AGATAATGGACGGGCGTCTGACGGCCCCCGATGCAACGAGCTCTTTTAAACAGCACGCATCGAGGTGGTCGGCAGCCCCG
CCCCAAACCCCCCTTTTTTTCAGGTTGACCTCGGATCAGGTAGGAATACCCGCTGAACTTAA
>OTU_1253
ATGCGATAAGTAATGCGAATTGCAGAATTCAGTGAGTCATCGAATCTTTGAACGCACATTGCGCCCTTTGGTATTCCGAA
GGGCATGCCTGTTCGAGCGTCATTATCAACCATCAAGCCTGGCTTGTCGTTGGACCCCTTTGTCGCCCGGCGACAGATCC
AAAAGATAATGACCGGTGTCGTGGTGACCCTACATGCAACGAGCTTGTAAGAGCATGCATTTGGTGGTCGTTCGGCTCGG
TTGTCACCCTTTATTTTCTCAAGGTTGACCTCGGATCAGGTAGGAATACCCGCTGAACTTAA
>OTU_1254
ATGCGATAAGTAATGTGAATTGCAGAATTCAGTGAATCATCGAATCTTTGAACGCACATTGCACCCTCTGGTATTCCGGG
GGGTATGCCTGTTCGAGCGTCATTTCAACCCTCAAGCCCAGCTTGGTATTGGGTGTCACCTGGCAATGGTGCACCTTAAA
ATCAGTGGCGGTGCTATCTGGCTTCAAGTGTAGTAAAAACAATCGCTTTGGAGGTTTGGATATGTTGCTTGCTATCAACC
CCTAATTTATTCAAAGGTTGACCTCGGATCAGGTAGGGATACCCGCTGAACTTAA
>OTU_1255
ATGCGATAAGTAATGTGAATTGCAGAATTCAGTGAATCATCGAATCTTTGAACGCACATTGCGCCCCTTGGTATTCCGAG
GGGCATGCCTGTTCGAGCGTCATTATGACCACTCAAGCCTAGCTTGGTCTTGGGCCTCGCCGGAAACGGCGGGCCTTAAA
ATTAGTGGCGGCGCCTGTTAGGCCCTAAGCGTAGTAATTCATCTCGCTATTGGGTCCGGTGGTTGCTTGCCAACAACCCC
CAACTTCTAAGGTTGACCTCGGATCAGGTAGGGATACCCGCTGAACTTAA
>OTU_1260
ATGCGATAAGTAATGTGAATTGCAGAATTCAGTGAATCATCGAATCTTTGAACGCATATTGCGCCCTTTGGCATTCCGAA
GGGCATGCCTGTTCGAGCGTCATTACACCCCTCAAACTTAACTGTTTGATGTTGGGTATTGCCTCTAGGCATACCTAAAA
GTCAGCGACGGTTCCAGCCAACCTCAGACGTACAAGTATCGTTATAGGGGAACGTTGGGGCCAGTCCTTAACTAAACTTT
TAAATGTTGACCTCGGATCAGGTAGGAATACCCGCTGAACTTAA
>OTU_1262
ACGCGATATGTAATGTGAATTGCAGAATTCAGTGAATCATCGAATCTTTGAACGCATCTTGCGCTTGCTGGTATTCCGGC
AAGCATGCCTGTTTGAGTGTCATGAACTCCTCAACCCTTAAATTCCTAGTTGAATTGAAAGGTGTTTGGATCTTGAGTGT
TTGCTGGCTATGGAAGCTTCGGCTTCCTAATGTCTTAGCTCACTCGTAATGCATTAGCATCTCAATTTCGAACCATTCGG
ATTGACTCGGCGTAATAGACTTTTATTCGCTGAGGACACCTGACAAGGTGGCCGAATTTCGAGGTAGAAGCTTCTAATCG
AAACTTGAAGTCTACATCTTAGATCAGACCTCAGATCAGGCAGGACTACCCGCTGAACTTAA
>OTU_1264
ATGCGATAAGTAATGTGAATTGCAGAATTCAGTGAATCATCGAATCTTTGAACGCACATTGCGCCCTCTGGTATTCCGGG
GGGCATGCCTGTTCGAGCGTCATGTCTAACTCAAGCTCTTTGCTTGGTGTTGGGTGCCGTCCCCCGGGACGCACCTGGAA
ATCAGCGGCGATGCGGCCGGCGACCAGGCGTAGTAAACCACTTCCGCTTAGGTTCCCCGGGCGCGTTCGCCGGACAACCC
TCCATTTTTTAAACTATGGTTGACCTCGGATCAGGTAGGGATACCCGCTGAACTTAA
>OTU_1265
ATGCGATAAGTAATGTGAATTGCAGAATTCAGTGAATCATCGAATCTTTGAACGCACATTGCGCCCCTTGGTATTCCGAG
GGGCATGCCTGTTCGAGCGTCATTACACCACTCAAGCATTGCTTGGTATTGGGCACTCGTCCGCCGCAAGGCGGGCGTGC
CTCGAAGACCTCGGCGTGGCCTAACCGGCTTCGGGCGTAGTAGAGTTAAATCGAACGTCTTATAAGTCTGGATAGGTTCC
ACTTTGCCGTAAAACCTTTATATTTTCTAGGTTGACCTCGGATCAGGTAGGGATACCCGCTGAACTTAA
>OTU_1266
ATGCGATAAGTAATGTGAATTGCAGAATTCAGTGAATCATCGAATCTTTGAACGCACATTGCGCCCGCCAGTATTCTGGC
GGGCATGCCTGTTCGAGCGTCATTTCAACCCTCAAGCCCCCGGGCTTGGTGTTGGAGATCGGCGTGCCCCCCGGGGCGCG
CCGGCTCCCAAATATAGTGGCGGTCTCGCTGTAGCTTCCTCTGCGTAGTAGCACACCTCGCACTGGAAAACAGCGTGGCC
ACGCCGTTAAACCCCCCACTTCTGAAAGGTTGACCTCGGATCAGGTAGGAATACCCGCTGAACTTAA
>OTU_1267
ATGCGATACGTAGTGTGAATCGCAGGACTCAGTGAATCATCGAATCTTTGAACGCAAGTTGCGCTCTCGTGGTAACCCCC
CGGGAGCACGTTCGCTTGAGTGCCGCTTATTTCTACTATCTATCTTATTATATAAGATAGGTGTTACAGGTTTTGTCAAT
TATATGACATAGCCTTAGATAGCGAGCATTTATTGCTAGTTAGCTGCTGTGCTTGTGTCCTCTTGTGGGATGCAGCATTG
GGTCAGTAGATAGTTTGCATTCGCTGATATGAATGTAACAGTTGGTGGTGTTTACGCACTTACTTGCCTGCTACTTTCTT
ATTGGTCGCTTTCTGTCTCTCCCAGTGTTTAGCATAACAGTCGACCTTACTTTACACGGCCTCAAGTCGAGCGACAGCAC
CCGCTGAATTTAA
>OTU_1269
ATGCGATAAGTAATGTGAATTGCAGATTTTCAGTGAATCATCGAATCTTTGAACGCACCTTGCGCTCCTTGGTATTCCGA
GGAGCATGCCTGTTTGAGTGTCATTAAATTCTCAACCCTGTCGATTTTGTTATCGGTCAGAGGCTTGGACTTGGAGTGTG
CTGGCGAAAGTCGGCTCCTCTCAAATGCATCAGCGGAATAAATTCTCTGAATCCTTCCGGTCATCGGTGTGATAACTACG
TCTCGCCGTTGCTGAGGGAAATAAACCAGAGTCCGCTTATAGCTGTCTTCGGACGAAACCCAGTCACCTTCACAGGCCTG
GAAAACCAATTTTGACCTCAAATCAGGTAGGACTACCCGCTGAACTTAA
>OTU_1270
ATGCGATAAGTAATGTGAATTGCAGAATTCAGTGAATCATCGAATCTTTGAACGCATCTTGCGCCTTTTGGTATTCCGAA
AGGCATGCCTGTTTGAGTGTCATGAAATATCAATCCTCTGGGTTTTTTCCTGGTTGATTGGACATGGGTGCTGCCATTGT
TGGCTCACCTTAAAAGCGTTAGTGGGTTAATCCTCTGGCATGGACGTAATAAGTTTCGTCTGTCCGTTGGACTGTGCTCG
CTCCCAACCCCCCATATTTTTATCTCTGACCTCAAATCAGGTAGGGCTACCCGCTGAACTTAA
>OTU_1271
ATGCGATAAGTAATGTGAATTGCAGAATTCAGTGAATCATCGAATCTTTGAACGCACATTGCGCCCATTAGCTATTCTAG
TGGGCATGCCTGTTCGAGCGTCATTTCAACCCTCAGGCCCTGGCTGCCTGGTGATGGGGCATATACAGCGCTGCTGTAGG
CCCCGAAATATAGTGGCGGTGTCTGCCAGCACTCTGGGCGCAGTAGCATTACTCCTCGCCCTGGACGTCTGGCGGCCTAC
CGGCCGTTAAACCCCAACTTATACAAGGTTGACCTCGGATCAGGTAGGAATACCCGCTGAACTTAA
>OTU_1273
ATGCGATAAGTAATGTGAATTGCAGAATTCAGTGAATCATCGAATCTTTGAACGCACATTGCGCCCCCTGGTATTCCGGG
GGGCACGCCTGTCCGAGCGCCATTACACCCCCCAAGCCTAGCTTGATGTTGGGCCATGATGCGCTATCAGACCCCAAACC
TCTAGGCGCCCCCCGCTGGCCGCGAGCGTAGCAAGAATTTATTCCTCGCTCCGCGTGTCCATCGGGTCGGCTGCCCTTTG
AAACCCATTTTCTACGGTTTGGCCTCGGATCAGGCGGGGATACCCGCTGAACTTAA
>OTU_1274
GTGCGAAAAGTAATGCGATTTGCATGCTCTGTGAGTCATCGAATCTTTGAACGCATATGGCGCCTGCCAGCCCTGCTGGA
AGGTATGCCTGTTTGAGAATCACACTATCACTGATCCGATTGCACCACGTGCAGTTGGTCGACATGGGCCTTCAGCACTG
ATCGCCTCGAATTGCTCGCGATCGTCGTGATATGATGACAGGGTGTGGCAGCGATGCCGTCCAGTGTTGTCGACGATCAA
CCCGTGCTCGTGATCTCAAATCAGGCAAGGCTACCCGCTGAACTTAA
>OTU_1275
ATGCGATAAGTAATGTGAATTGCAGAATTCAGTGAATCATCGAATCTTTGAACGCACCTTGCGCTCCTTGGTATTCCGAG
GAGCATGCCTGTTTGAGTGTCATGGTACTCTCAATTCTTCTTGTTTCTGACGAGCAAGAATTGGATGTGGAGGTTTATGC
CGGTGTTCATCATCGGCTCCTCTGAAATGCATTAGCGCGAATGTTTACCAAACGTTCCTCAGTGTGATAATTGTCTACGC
TGTGGTAGTGAGGTTTCATGAAGTTCATGCTTCTAATCGTCCCGCATAGGACAATTACTTTTGACATCTGACCTCAAATC
AGGTAGGACTACCCGCTGAACTTAA
>OTU_1276
ATGCGATAAGTAATGTGAATTGCAGAATTCAGTGAATCATCGAATCTTTGAACGCACCTTGCACCCTTTGGTATTCCGAA
GGGTACACCCGTTTGAGTGTCATTGTAATCTCACTATGATTGACTTTATGTCTTTCTGTATGTGGACTTGGATGTTGCTG
TGGATATCTATGGCTCGTCTGAAATGCTTCAGTGTACCCCGCGATGCGGCGTATTCGGTGTGATACATCTTCACCGGAGT
TGATCCTTTGTTGGGTCGTGTCTGTAACGTGTGGCTCTATGCTTCGAACCGTCTTGATAGGACAATCTCTGACAATTCGA
CCTCAAATCGGGTGGGACTACCCGCTGAACTTAA
>OTU_1277
ATGCGATAAGTAATGTGAATTGCAGAATTCAGTGAATCATCGAATCTTTGAACGCACCTTGCGCCCATTGGTATTCCGAT
GGGCATGCCTGTTTGAGTGTCTTGAAATCATCAAGCCCGTTCGGTTTCACCGCCGAGCGGGGTTGGACTTGGGGGCTTGC
CGCTTCGCCGCGGCTCCCCTTAAATGCATCGGTTTCGGGTCTCTGTGGGAGTCACCCCTTGGGCGTTGTATAACCCTCGC
TGTCTGGGAACTCCACGCGACGTCCGCGTCGTTGAAGGGCCTTGAAGAAACCTCGACCTGCTGTAGAGTGGCGGTCAATG
TTAAATCGAGATCTGACCTCAAATCAGGTAGGACTACCCGCTGAACTTAA
>OTU_1278
ATGCGATAAGTAATGTGAATTGCAGAATTCAGTGAATCATCGAATCTTTGAACGCACATTGCGCCCGCCAGCATTCTGGC
GGGCATGCCTGTTCGAGCGTCATTTCAACCCTCGGTTTCCCTTTGGGGAAGTCGGCCGTTGGAGATCGGCGATCCATATC
GGATCGCCGGCTCCCAAATTTAGTGGCGGCCCGTCCGCGGCGACCTCTGCGTAGTAACAACCACTCGCACCGGAGACCCG
ACGCTGGCCACGCCGTAAAACAACCCAATTTCTGAATGTTGACCTCGGATCAGGTAGGAATACCCGCTGAACTTAA
>OTU_1279
ATGCGATAAGTAATGTGAATTGCAGAATTCAGTGAATCATCGAATCTTTGAACGCACCTTGCGCTCCCTGGTATTCCGGG
GAGCACGCCTGTTCGAGTGTCATGAAACTCTCAAACAGCATAGCTTTATTGTTATGTTCTGTTTGGATTTGGACTCTGCC
GCTTTTACGAGTGGCTGGTCTTAAATGTATTAGCTGGCCTTTGTGAGTCTTGGTTCTACTCGGCGTGATAATTATCTAAC
GTTGAGGACAGTCTTCGGATTGGCCAAAGTCTTCAAAGACCGCTTCTAATCGTCTTTGGACAATATATTTCTACATCTGA
CCTCGAATCAGGCGGGACTACCCGCTGAACTTAA
>OTU_1280
ATGCGATAAGTAATGCGAATTGCAGAATTCAGTGAGTCATCGAATCTTTGAACGCATATTGCGCCCTTTGGCATTCCGAA
GGGCATGCCTGTTCGAGCGTCATTATCAACCATCAAGCCTGGCTTGTCGTTGGACCTCTTTTACCGCTGAAATATGTGGT
AGGTCCGAAAGATAATGACGGCGTCGTGTTTGACCCTAGATGCAACGAGCTTTGACTAGCACGCATGATAGTGGCCTTTT
AACCCGATTTTTTTTAACCAATTTTTTTTAAGGTTGACCTCGGATCAGGTAGGAATACCCGCTGAACTTAA
>OTU_1281
ATGCGATAAGTAATGTGAATTGCAGAATTCAGTGAATCATCGAATCTTTGAACGCACCTTGCGCTCCTTGGTATTCCGAG
GAGCATGCCTGTTTGAGTGTCATTAATTTCTCAACCTTACCAGCTTTTACAAGCTTCGGTAATGGCTTGGATATGGGGGT
CTTTTGCTGGCTTCATCATGATGTCTGCTCCCCTTAAATGCATTAGCTGGTGCCCCGCGTGGACCATCTATTGGTGTGAT
AATTATCTACGCCGTTAGATGTCTGCTTTAATGGGTTGCGCTGCTTCTAACCGTCCATTCACTTGGACAATCAATGACAA
TTTGACCTCAAATCAGGTAGGACTACCCGCTGAACTTAA
>OTU_1282
ATGCGATAAGTAATGTGAATTGCAGAATTCAGTGAATCATCGAATCTTTGAACGCACCTTGCGCTCTCTGGTATTCCGGA
GAGCATGCCTGTTTGAGTGTCATGAACTCTTCAACCCACCAGTTTCTAGTAAATTGGATGGCGTGTGGATTTTGAGTGTT
GCTGGTCCTTTCGGACGTAGCTCATTCGTAATACATTAGCATCTCAATTTCGAACTTCGGATTGACTCAGCGTAATAGAC
TATTCGCTGAGGACACCTCACGGTGGCCGAATAAGAAGACAGTTAGAAGCTTCTAATCAGATCTTAGTCGACTTTTAGAT
TAGACCTCAGATCAGGCAGGATTACCCGCTGAACTTAA
>OTU_1283
ATGCGATAAGTAATGTGAATTGCAGAATTCAGTGAATCATCGAATCTTTGAACGCACCTTGCGCTCCTTGGTATTCCGAG
GAGCATGCCTGTTTGAGTGTCATTAATATAATCAACCTCTTCAGCTTTTGCTTGCCGAGTGTTGGATGTGGGGGTATTTT
TGCTGGCCTCTCTGAGGTCAGCTCCCCTGAAATGTATTAGCGGAATAATTTGTGAACCGTTCATTGGTGTGATAACTATC
TACGCTATTGACGTGAAGCAATTCTGCTTCTAACAGTCCATTGACTTGGACAAATTTCATTAAACATGACCTCAAATCAG
GTAGGACTACCCGCTGAACTTAA
>OTU_1284
ATGCGATAAGTAATGTGAATTGCAGAATTCAGTGAATCATCGAATCTTTGAACGCATATTGCGCCCTTTGGCATTCCGAA
GGGCATGCCTGTTCGAGCGTCATTACACCCCTCAAACTTCACTGTTTGATGTTGGGTACTGCCTAGGGGCATACCTAAAA
GTCAGCGACGGTTTCAGCCAACCTCAGACGTACAAATATCGTTATAGTGGAAGGTTGGGGCCAGTCTTTAACTAAACTTC
TAAATGTTGACCTCGGATCAGGTAGGAATACCCGCTGAACTTAA
>OTU_1285
ATGCGATACGTAGTGTGAATCGCAGGACTCAGTGAATCATCGAATTTTTGAACGCAGGTTGCGCTCTCGTGGTATCCCCC
CGGGAGCACGTTCGCTTGAGTGCCGCTTATTTCTACTACCCCCCTCTTAAAACGAGGTGGGTGCTACGGGCTTTGTTCAG
CGTTCACGCTGGACATGGCCTTAGATGGAATCAATTGGTAGCTATGTTGCGTGTGTTCTCACAAGGAACACAGCACTAGA
GACGGACAGTCAGCACTCAGCTGGCGTGAATGGATCAAATGGTGGTGTTTACTCACTTACTTCCTTGTTACATTCACGTC
AGTTGCTTACTTTATCCACTCCAGTGTGTAACATAGTAGACCTCTCTACTATACACGGCCTCAAGTCGAGCGACAGTACC
CGCTGAATTTAA
>OTU_1286
ATGCGATAAGTAATGTGAATTGCAGATTTTCAGTGAATCATCGAATCTTTGAACGCATCTTGCGCCCGGTGGTATTCCGC
CGGGCATGCCTGTCTGAGTGTCATTACTATCTCAACCCTAGCAATGTTGTCATAACGTCGCTAAGTGGATTGGAACCTGG
ACTTGGTCGGGTTCGCCCTGCCAGTCTTAAATGCAGAGGCCAGCCGTCTATCAGCGGTTTGACCGGGTGTTGTAGAGTCG
CCTCACTCGGGACGCTGATCGGATTAGTCAAATTGTAATTGTATTACTCGAGCGATTTAGACCTCAGATCAGGTAGGATT
ACCCGCTGAACTTAA
>OTU_1287
GTGCGACAAGTGTCATGACTTGCAGATTCCCGAGAGCTGACAAATCTCTGAATGCAAATGGCGGCCGTCAACACGGCCAT
CGATTGCAGAGGGTAGTCGTTCGAACCGTTCATCCATTGAACAACATAGCATTCAATGGCATCTGCACTTGCGATACCAT
ACATCCCCGCGAGTGTGAAATGGATCGTGACTCGACACACACCAACACAGAGTGTCAAGTGGCATCGAGGAAAGAGCACA
TCAACCTGTTCATATTCGATCCACATCTGTCTCTGTGATGTATGGAGTTGATCGATCAATCTTCTATATCCAACCACCTC
TGCGATCGAGGAGAACCCGCTGAACTTAA
>OTU_1288
ATGCGATAAGTAATGCGAATTGCAGAATTCAGTGAGTCATCGAATCTTTGAACGCACATTGCGCCCCGTGGTATTCCGCG
GGGCATGCCTGTTCGAGCGTCATTTCAACCCTCAAGCTCCGCTTGGTGTTGGGCCCTGCCCGTCGCGGCCGGCCCTAAAG
ACAGTGGCGGCGCCGTCTGGCTCTAAGCGTAGTACATCTCTCGCTCTAGGGTCCTGCGGTGGCTTGCCAGAACCCCCAAC
TTTCTTAGGTTGACCTCGGATCAGGTAGGGATACCCGCTGAACTTAA
>OTU_1289
ATGCGATAAGTAATGTGAATTGCAGAATTCAGTGAATCATCGAATCTTTGAACGCACATTGCGCCCATCAGTATTCTGTT
GGGCATGCCTGTTCGAGCGTCATTTCCACCCTCAAGCCCTAGCTGCTTGGTGTTAGGGTACTCTACAGCTGCTGTAGGCC
CTGAAAATCAGTGGCGGTCTCGCCGGGACCCCGAGCGTAGTAGATTTCTCTCGCTCAGGGGCGACCGGTGGGTTTCTAGC
CGTTAAACCCCCCAATTTTTAAGGTTGACCTCGGATCAGGTAGGAATACCCGCTGAACTTAA
>OTU_1290
ATGCGATAAGTAATGTGAATTGCAGAATTCAGTGAATCATCGAATCTTTGAACGCACATTGCGCCCTGTGGTATTCCGCA
GGGCATGCCTGTTCGAGCGTCATTTCAACCCTCAAGCCCTGCTTGGTGTTGGGCCCTGCCCGCCGCGGCCGGCCCTAAAG
TCAGTGGCGGCGCCGTCCGGCTCTAAGCGTAGTACACCTCTCGCTCTGGAGCCCCGCGGTAGCTTGCCAGAACCCCAAAT
CTTATGGTTGACCTCGGATCAGGTAGGGATACCCGCTGAACTTAA
>OTU_1291
ATGCGATAAGTAATGTGAATTGCAGAATTCAGTGAATCATCGAATCTTTGAACGCACATTGCGCCCGCCAGCACTCTGGC
GGGCATGCCTGTCCGAGCGTCATTTCAACCCTCGAGCCCCGCTCGGCGCTGGGGGACGGCCGCGCGCCGCCCCCGAAATG
CAGTGGCGACCCCGCCGCGTCCTCCCCTGCGCAGTAGCTCCCAGAGAACCTCGCACCGGCGGCGCGGCGGCGGTCACGCC
GTGAAACGACACCTCAGAGTTGACCTCGGATCAGGTAGGGATACCCGCTGAACTTAA
>OTU_1292
ATGCGATAAGTAATGTGAATTGCAGAATTCAGTGAATCATCGAATCTTTGAACGCACATTGCGCCCTAAAGTATTCTTTT
GGGCATGCCTGTTCGAGCGTCATTTCAACCCTCAAGCACTGCTTGGTGATGGGGCACTACGCCGCGTAGGCCCTGAAATG
TAGTGGCGGGCCCGCCGTGGTCCCGAGCGCAGTAATACATCTCGCTTAGGGCTCCATGGCGGACCTCTGCCGTTAAACCC
CCACTCAAAGGTTGACCTCGGATCAGGTAGGAATACCCGCTGAACTTAA
>OTU_1293
ATGCGATAAGTAATGTGAATTGCAGAATTCAGTGAATCATCGAATCTTTGAACGCACATTGCGCCCTCTGGTATTCCGGG
GGGCATGCCTGTTCGAGCGTCATTACAACCCTCAAGCTCTGCTTGGTATTGGGCACCACCGGCTCGGTGTGCCTCAAAAT
CAGTGGCGGCGCCACCTGGCTTCAAGCGTAGTAACACCTCTCGCTTCTGGAGACCCGGTGCGTGCCCGCCAGCAACCCCC
TCTCTTTTAAAGGTTGACCTCGGATCAGGTAGGGATACCCGCTGAACTTAA
>OTU_1294
ATGCGATAAGTAATGTGAATTGCAGAATTCAGTGAATCATCGAATCTTTGAACGCACCTTGCGCTCCTTGGTATTCCGAG
GAGCATGCCTGTTTGAGTGTCATGAAATTCTCAACCTTTTCGACTTTTTCTAAGTCGACTAGGCTTGGATGTGGGAGTTT
GCGGGCTTCTCCGAAGTCGGCTCTCCTTAAATTTATTAGTAGGGACCTCTGTTGCCTTAGCTTTTGGTGTGATAATTATC
TACGCCATCATGTGAAGCAGCTTTAAATTGGGGTTGCTGCTCTCTAACAGTCTCTTTGGTGGGACAATTTATGACAATTT
GACCTCAAATCAGGTAGGACTACCCGCTGAACTTAA
>OTU_1296
ATGCGATAAGTAATGTGAATTGCAGAATTCAGTGAATCATCGAATCTTTGAACGCACATTGCACCCTTTGGCATTCCGAG
GGGTATGTCTGTTCGAGCGTCATTTATACCTCAAGCCCTAGGCTTGGTGATGGGCAATGCCAGCTATAAGGCATGCCTGA
AAATCAGAGGCAGTGAAGCCTGAGTGCGGAAGCGTAGTGATAATTTTATAACCGCTTAGGCCTCAGGTGAAGCTTGCAGA
ACACCAAACTTCAATGTTTTTGACCTCGGATCAGGTAGGGATACCCGCTGAACTTAA
>OTU_1297
ATGCGATAAGTAATGTGAATTGCAGAATTCAGTGAATCATCGAATCTTTGAACGCACATTGCGCCCTCCGGTACTCCGGG
GGGCATACCTGTTCGAGCGCCGTTGTACTACTAAGGCTCAGCCTTGCGGTGGTCATTCCCTTTTGACTCGAAAGAGTGGT
GAGGGAGGACCGAAACCCATGGGCGTTCCCCCGATGGGGTTCAGCGTAGCAAGTCTCTCGCTGGACTCTGAAGGGTGGGA
GCGCCAATTCAACGAACGCTTGGCCTCGAATCAGGTAGGGATACCCGCTGAACTTAA
>OTU_1298
CTGCGAAACGTAATGTGACCTGCACTCTTCGTGAATCATCCAATCTTTGAACGCACTTTGCACCTCGTGGCTCCTGTCAC
GAGGTATACTTGTTTGAGCATCCGTAACCATCTCACCACTCCCTCGGGGCGGCGGACACTGAGATTCGATGAGCACTGCA
AGTCGTCTCTTGAAAACCATGGCCCGTTTGTGGAAGGTCTCCGCTGTGACCTGACCGACCATTTGGATAACGTCCTACAA
TTGTCGCGTCAGTGTCAATCAAAGCGTTGACCGACCTTGGCCACCCTGATCAAGTAGGCTCCACTTGCCTGGAACCTGTG
CGATCAATACTTTGCAACTGGATCTCAAATCAAGTAAGGATACCCGCTGAACTTAA
>OTU_1299
ATGCGATAAGTAATGTGAATTGCAGAATTTAGTGAATCATCGAATCTTTGAACGCACATTGCACCTCTCGGTAATCCTTG
AGGTATACCTGTTCGAGCGCCGTTTGTGTCTTAAGGCCTTGCCTTGCGTTGAAGGTTTCCCCGGTAGGGGACCTTCGAAA
CACATCGGCGCCCGTTATGGCATCGAAACGCAGAGAAATGCGGCGAGAAGTCATGATGGGCGGCCAATCTCCGAAAGCAT
GGCCTCGGATCAGGTAGGGATACCCGCTGAACTTAA
>OTU_1300
ATGCGATAAGTAATGTGAATTGCAGAATTCAGTGAATCATCGAATCTTTGAACGCACATTGCGCCCCTTGGTATTCCGAG
GGGCATGCCTGTTCGAGCGTCATTACAACCCTCAAGCTCTGCTTGGTATTGGGCTTCACCCGTCAGGGTGGGCCTTAAAA
TCAGTGGCGGTGCCATTTGGCTTCAAGCGTAGTAATTTTCTCGCTCTGGAGTACCGGATGTGTGCCTGCCAGCAAACCCC
AATTTATTAAAGGTTGACCTCGGATCAGGTAGGGATACCCGCTGAACTTAA
>OTU_1301
ATGCGATAAGTAATGTGAATTGCAGAATTCAGTGAATCATCGAATCTTTGAACGCACATTGCGCCCCTTGGTATTCCGAG
GGGCATGCCTGTTCGAGCGTCATTACAACCAAATCAAGCCCTGCTTGGTGTTGGGGTGCGCGGTACCCGCGGCCCCTAAA
CGCAGTGGCGGCGCCGGTTGGGCTCTAAGCGTAGTAACTTCTCTCGCTATAGGACCCCCCGGTGTCTCGCCAGCAACCCC
CCATTTTTTTCAGGTTGACCTCGGATCAGGTAGGGATACCCGCTGAACTTAA
>OTU_1302
ATGCGATAAGTAATGTGAATTGCAGAATTCAGTGAATCATCGAATCTTTGAACGCACATTGCGCCCCTTGGTATTCCGAG
GGGCATGCCTGTTCGAGCGTCATTACAACCCTCAAGCAATGCTTGGTATTGGGGTGCGCGGTTCCGCGGCCTCTAAAGTC
AGTGGCGGTGCCTGTCGGCTCTACGCGTAGTAATACTCCTCGCGTCTGGGTCCGGTAGGTTGCTTGCCAACAACCCCCAA
TTTTCTATGGTTGACCTCGGATCAGGTAGGGATACCCGCTGAACTTAA
>OTU_1303
ATGCGATAAGTAATGTGAATTGCAGAATTCAGTGAATCATCGAATCTTTGAACGCACATTGCGCCCTTTGGCATTCCGAA
GGGCATGCCCGTTCGAGCGTCGTTACACCACTCAAGCCTGGCTTGGTATTGGGCGACGGGACATCTCCCGCGCCTCTAAT
TCTTCGGCTGGACGGTTCGAATCTCAGCGTTGTGGTTTAATCAAAATCGCTGGCGAGGACGACCGGGCGCGCCGTGAAAA
CTTCATTACAGGTTGACCTCGGATCGGGTAGGGATACCCGCTGAACTTAA
>OTU_1304
ATGCGATAAGTAATGTGAATTGCAGAATTCAGTGAATCATCGAATCTTTGAACGCATATTGCGCTCCTCGGTATCCCGGG
GAGCATGCCTGTTTGAGCAACGTAACAACTGCCTCATAAAAGAAGGGGCGTGGTGCATGGAAAACCAATAGGAATTCTAT
AAGTCCCGTCGTTGTCTGTTAAATATCTTGAGGAATCTCCTTTTTAGTAGAGTTTCTTAAAAAAATCGGATTGGCAGGGT
GGTCGTAATGGCGTGGAGCATTTTTTAATTGTACTAGCACTACATTTTTATCTTCTCTATCGCATATTACTGTCTTCTGT
TCACTTCGTCTTTAGTTATGAAGTCGGCTGCAATTTTTTCTGCGTGCGGCTTCTAACAAACATGTTCTCAAATCAGGTAG
GAATACCCGCTGAACTTAA
>OTU_1305
ATGCGATAAATAATGTGAATTGCAGAATTCCGTGAACCATCGAATCTTTGAACGCACATTGCGCCTATTAGTATTCTAGT
AGGCATGCCTATTCGAGCGTTGTTTCAGCCCTCAGCGCACGCTGGCGTTGGAGGCCGGCCTCGGCCTCCGAAATGCAGTG
GCTAGCGGCACGCGGGCCCTTTACGTAGTACTCGATCGTTCAAGGCCGCGCCCGCTACGTCTTCCAACTTCAAGTTGACC
TCGAATTAGGTAGGAATACCCGCTGAACTTAA
>OTU_1306
ATGCGATAAGTAATGTGAATTGCAGAATTCCGTGAATCATCGAATCTTTGAACGCACATTGCGCCCCCTGGCATTCCGGG
GGGCATGCCTGTCCGAGCGTCATTGCTACCCTCAAGCGCGGCTTGTGTGTTGGGCGCTGTCCCCCCGGGGACAGGCCTGA
AAGGCAGTGGCGGCGTCGCGTCCGGTCCTCGAGCGTATGGGGCTTTGTCACTCGCTCTGTGGGGTCCGGCCGGGGCCTGT
CTACCCAATCTTTTCTCAAGGTTGACCTCGGATCAGGTAGGGATACCCGCTGAACTTAA
>OTU_1307
ATGCGATAAGTAATGCGAATTGCAGAATTCAGTGAGTCATCGAATCTTTGAACGCACATTGCGCCCTGTGGTATTCCGCA
GGGCATGCCTGTTCGAGCGTCATTTAACCACTCAAGCCTAGCTTGGTATTGGGGCACGCGGTCTCGCGGCCCTTAAAATC
AGTGGCGGCGCCGGTGGGCTCTAAGCGTAGTACATACTCCCGCTATAGAGTTCCCTCGGTGGCTCGCCAGAACCCCTAAT
TTTTACAGGTTGACCTCGGATCAGGTAGGGATACCCGCTGAACTTAA
>OTU_1308
GTGCGATAAGCAATGCGAATTGCAGAACCGTGAGTCATCAGATTTTTGAACGCAATTGGCGCCGGTTGGTTCTCCAGCCG
GCATGCTTGTTTCAGTGTCTTTTTATTTCCTAACCGAAATCATAATGCGAGAGATACCCTTCTCTTGTTAAGCATGAAAG
CACTCTGCGCTCTGCGAGCGGCTTCGATTCGTCGAGGGTCGCACTCAATGCAGCAGTCACATTGTTTACAATGTGAACTC
ATTGAGAGTTGAGTCAGCGCAGCTAGTCTGTAAGTGCTTAGATCTCCAAACTCTTCTTGTATCTGAAATCAAGCAGGATC
ACCCGCTGAACTTAA
>OTU_1309
ATGCGATACGTAATGTGAATTGCAGAATTCAGTGAATCATCGAATCTTTGAACGCACCTTGCGCCCCTTGGTATTCCGAG
GGGCACACCCGTTTGAGTGTCGTGAATATCTCAACCTTCTCGGTTTCTTCTGGATGCCGAAGGAGGCTTGGACTTTGGAG
GCCTCTGCTGGCATCTTTTGAAGGCCAGCTCCTCTCAAATGAATTAGCGGGGTCCTCTTTGCCAACCCTCGACATGTGAT
AAGATGTTTCCATGTCTTGGTTTATGGCTCTGTTGCTTTTGGGACCCGCTTCTAATCGTCTCAATGACAACGTTTGAGAG
CGTCTCCCTTCTCGGGAAACCCTCTCGAACCCACGAACCCTTGACCTCAAATCGGGTGAGACTACCCGCTGAACTTAA
>OTU_1310
ATGCGATAAGTAATGTGAATTGCAGAATTCAGTGAATCATCGAATCTTTGAACGCACATTGCGCCCCTTGGTATTCCGAG
GGGCATGCCTGTTCGAGCGTCATTATCACTAATCAAGCCCGGCTTGCTGTTGGACCTCTTGTCGTTAAAAGACAGGCCCT
AAAGATAATGACGGTGTTATTAGAACCCTAGATGCAACGAGCTTTAACTAGCACGCATCATAGTGGCCTTTTAGCCCGGT
CTTTTTTAACCAATTTCTAAGGTTGACCTCGGATCAGGTAGGAATACCCGCTGAACTTAA
>OTU_1311
GTGCGATATTAAATGCGATTTGCATGAATCTGTGAGTCATCATGTCTTTGAACGCAACTTGCGCCGAGCAATCGGCATGT
CCGTTTGAGAACCACCAACCACTGCGCATGCGCGAGGTGCTGGATCGGCGGCTGGGATAACATTCTGGTTGACCCGATCT
CGCTAAATGGAGCAAGCGAGGCTGCGCGGCGGCTGTCCTGTGCCAGGAGCAACAACTCTGGGGGCGTGCTCCCAGAACGG
CGGCTCTGTCAGCACAGCGGCCAAACAGCCACACAATCACACACACCGGTCTCAGGCGGGCAGGACGACCCGCTGAACTT
AA
>OTU_1312
TTGCGATAACTGGCGTGAGGCGCATAGCTCGAGCGCTAAAGTTTCGAATGCTCATGGCACCGTTTGGTAGCACCAATCGG
ACCGTCTGGTTCAGGGTTGCCCCTATGTAGACACGAACAGGTCGAAGCGAGCGAAGATGCACACTAGCGTCCCGTCTCAA
TGTTTGACTTGCAACGTGCAATGTTGGTCCGTTCAGTTCCAAACTGTTCGAACCCGTGTTGAGCCGATAGCGACACTTTG
GGGGTACTGATTCGCTCAGCGGATCTTTGCTCATTGACACTTGTTGTCGGTTGTTGTGTCGCGTCGTGCTCGTCACCCAT
TCAAGTCAACCTGAACTCAGGCGAGAGCACCCGCTGAACTTAA
>OTU_1314
ATGCGATAAGTAATGTGAATTGCAGAATTCAGTGAATCATCGAATCTTTGAACGCACATTGCGCCCCTTGGTATTCCGAG
GGGCATGCCTGTTCGAGCGTCATTACAACCCTCAAGCAATGCTTGGTATTGGGCCTCGCCGGTCACCCGGCGGGCTCTAA
GCGCAGTAATTTCTCTCGCTATAGAGTCCCGGTGGATGCTGGCCAACAACCCCCAATTTTCTATGGTTGACCTCGGATCA
GGTAGGGATACCCGCTGAACTTAA
>OTU_1315
TTGCGATACGTAATATGACTTGCAGACGTGAATCATTGAATCTTTGAACGCACATTGCGCCTTAAGGTATTCCTCAAGGC
ATGCGTGGATGAGCGATCTTTACTCTCAAACCTTTGCTCGGCACTGCTCGGCACTGCTCGACACTGCTCGGCGCGGTTTG
GTCTTGGTGGCCTCTTGGCCCGCCTAAATTTCAACTGGCTCCAGAATATGTTTTGGAACCATCCTCCCCCCATTTCCTCA
TCTTCGTAAGACTACCCGCTGAACTTAA
>OTU_1317
ATGCGATAAGTAATGCGAATTGCAGAATCCAACGAGTCATCGAATCTTTGAACGCACATTGCGCCTGCCAGTACTCTGGT
AGGCATGCCTGTCCGAGCGTCATTTCAGCCTATCAAGCCTCGCTTGTACTGGGGTACTGCATCGCTGCAGGCTCTCAAAT
AGAGTGGCGGGACCGCTGTGTGCCGAGTGTAGTACCATTCTTGCTCTAGCTCAACAGCGGCCTCCAGCCGTAAAACCCCC
TCTTCATAACTAGCTTGACCTCGGATCAGGTAGGAATACCCGCTGAACTTAA
>OTU_1318
ATGCGATAAGTAATGTGAATTGCAGAATTCAGTGAATCATCGAATCTTTGAACGCACCTTGCGCTCCATGGTATTCCGTG
GAGCATGCCTGTTTGAGTGTCATGAATACTTCAACCCTCCTCTTTCTTGATGATTGAAGAGGTGTTTGGTTTCTGAGCGC
TGCTGGCCTTTACGGTCTAGCTCGTTCGTAATGCATTAGCATCCGCAATCGAACTTCGGATTGACTTGGCGTAATAGACT
ATTCGCTGAGGAATTCTAGTCTTCGGACTAGAGCCGGGTTGGGTTAAAGGAAGCTTCTAATCAGAATGTCTACATTTTAA
GATTAGATCTCAAATCAGGTAGGACTACCCGCTGAACTTAA
>OTU_1319
ATGCGATAAGTAATGCGAATTGCAGAATTCAGTGAGTCATCGAATCTTTGAACGCATATTGCGCCCTTTGGTATTCCGAA
GGGCATGCCTGTTCGAGCGTCATTATCAACCATCAAGCCTGGCTTGTCGTTGGACCCCTTTGCGGCTGAAATATGCAGCA
GGTCCGAAAGATAATGACGGCGTCGTGTTTGACCCTAGATGCAACGAGCTTTTCATAGCACGCATTGAAGTGGTCGACCG
ACCCGGTCTTTAACCATTATTTTCTAAGGTTGACCTCGGATCAGGTAGGAATACCCGCTGAACTTAA
>OTU_1320
ATGCGATAAGTAATGTGAATTGCAGAATTCAGTGAATCATCGAATCTTTGAACGCACATTGCGCCCTCTGGTATTCCGGG
GGGCATGCCTGTTCGAGCGTCATTACAACCCTCAAGCTCTGCTTGGTGTTGGGTGTCACCTGTGTGCACCCCAAAATCAG
TGGCGATGCCCTGCAGCTTCCAGCGTAGTAAATCTCTCGCTACGGAGTCTGTCAGGACCACTGCCAACAACCCTCTATAA
CATCAAAGGTTGACCTCGGATCAGGTAGGGATACCCGCTGAACTTAA
>OTU_1321
ATGCGATAAGTAATGTGAATTGCAGAATTCAGTGAATCATCGAATCTTTGAACGCACATTGCGCCCCTTGGTATTCCGAG
GGGCATGCCCGTTCGAGCGTCATCAACACCATCAAGCCTGGCTTGGTATTGGGCCCTGCCAGTAACACGGCCGGCCCTAA
AGACAGTGGCGGTGCCGTCTGGCTCTAAGCGTAGTACAACTCTCGCTCTAGAGTCCTGCGGTAGCTCGCCAGAACCCCTA
ATCTTATGGTTGACCTCGGATCAGGTAGGGATACCCGCTGAACTTAA
>OTU_1322
ATGCGATAAGTAATGTGAATTGCAGAATTCAGTGAATCATCGAATCTTTGAACGCACATTGCGCCCCTCGGTATTCCGGG
GGGCATGCCTGTTCGAGCGTCATTTCACCAATCGAGCCTCGCTCGGCCTTGGGCGCCGCGGTCCGCCGCGCGCCCCAATG
TCTCCGGCTTCGCCGACCATCTCGAAGCGTCGTGGTAACAGACTCGCTTCTGGGCTCTGGGGCGGGGAGGCCGTTAAACT
CCACACCAAGGTTGACCTCGGATCAGGTAGGGATACCCGCTGAACTTAA
>OTU_1323
ATGCGATAAGTAATGCGAATTGCAGAATTCAGTGAGTCATCGAATCTTTGAACGCACATTGCGCCCTTTGGTATTCCGAA
GGGCATGCCTGTCCGAGCGTCATTATCAACCCTCAAGCCCGGCTTGTCATTGGGCCCCGTCACGGTCAAGGTGACAGTCC
CGAAAGGTAATGGCGGTGTCGTGTTTGACCCTAGATGCAACGAGCTTTTACAGCACGCGTCGACGCGGTCTACCGGCCCG
GTCTTCAAATCTATTTTTCTAAGGTTGACCTCGGATCAGGTAGGAATACCCGCTGAACTTAA
>OTU_1324
ATGCGAAACGTAATGCGAACTGCATAACTCTGTGAGTCATTGAATTTTTGAACGCACATGGCGCTCATGAAAGTGAGCAT
ACCTGTTTGAGTGTTAGAGGTCAGAGTTTTGATTCGGGTGAATCAGATTTGGGGATTCGCAGCGATTGGATCCCTGAGAA
GCAGTAGTGTGGAGATTGCGGAATATTGTGCAATCCGTGTGGTAGAGACGCTAGTCTTGGATCATGGCACTGCGCAATGT
TCATCAATCACATCACCAAATAATGACAACCCCAATAACAATTCTAAACCTCAAATCAGGCAAGACTACCCGCCAAACTT
AA
>OTU_1325
ATGCGATAAGTAATGTGAATTGCAGAATTCAGTGAATCATCGAATCTTTGAACGCACATTGCGCCCCTTGGTATTCCGAG
GGGCATGCCTGTTCGAGCGTCATTTCACCAATCAAGCAATGCTTGGTATTGGGCGTCCGGCCCCGCCCAGCGGCGGCCGC
GCCCCAAACCCTTCGGCGAAGTCTCACCGGCTTTGGGCGTAGTAGAATTTATTCGAACGTCTGTCAAAGGAGAGGAACTC
TGCCGACTGAAACCTTTATTTTTCTAGGTTGACCTCGGATCAGGTAGGGATACCCGCTGAACTTAA
>OTU_1326
GTGCGAAATGTAATGCGATTTGCATGAATCTGTGAGTCATCTAATCTTTGAACGCAACTTGCACCACGCAGAGATGTGTG
GTATGTCTGTTTGAGTACGACTAACAACTGCGCTTCGGTGCGATGTGGCCCACACGGTGGGTTGAAAACGAGCCAGTCAG
GCTGGACGGTCTGGCAGTGTGCTAGGGACTTGGCGTGGGAGTGGGGGTGCTGTGTGGATGCGTGCAGAAGTGCATTCAGC
CCACGCTGCACATCCCAGCAACCATGCTCGCGGTCTTGTCGCTGCCGGCGCCAACCAGCCATCACCTCTATCACGTCTCA
AATCAGGCAAGAAGACCCGCTGAACTTAA
>OTU_1328
ATGCGATAAGTAGTGTGAATTGCAGAATTCAGTGAATCATCGAATCTTTGAACGCACATTGCGCCCTTTGGCATTCCGAA
GGGCATACCTGTTCGAGCGTCATTACACCTCTCAAGCACAGCTTGGTGTTGGGCGTCTGTCCCTGTGTTGCGCAGTGGAC
TCGCCTGAAAAGCATCGGCGTCCGGCGGTTGGTCTTGCGCGTAGCAGATTGTTCGCACAAGAACCAGGCCGCAGGGCTGT
CGCACACGTCTTTTGATTCTCAGTTTGACCTCGGATCAGGTAGGGATACCCGCTGAACTTAA
>OTU_1329
ATGCGATAAGTAATGTGAATTGCAGAATTCAGTGAATCATCGAATCTTTGAACGCACCTTGCACCCTTTGGTATTCCGAA
GGGTATGCCTGTTTGAGTGTCATTGTAATCATCAACTGAAAGGTTTATTCCCTTCAGCTTGGACTTGGAGGCTTGCTGGC
TGCAAAGTCAGCTCCTCTTAAATGCATTAGCAGTACTTTGTAGAATCAGCTTCGGTTTGATAGGAATATCTATGCTGTCG
CTGAGGAACGAAATGGTGCAGCTTCTAATTGTCTTCGGACTGTCTTTAAGTAGGCATATATTGACTCTTGACCTCAAATC
AGGTAGGACTACCCGCTGAACTTAA
>OTU_1330
ATGCGATAAGTAATGCGAATTGCAGAATTCAGTGAGTCATCGAATCTTTGAACGCACATTGCGCCCCTTGGTATTCCGAG
GGGCATGCCTGTTCGAGCGTCATTACACCACTCAAGCTATGCTTGGTATTGGGCGTCGTCCTTAGTTGGGCGCGCCTTAA
AGACCTCGGCGAGGCCTCACCGGCTTTAGGCGTAGTAGAATTTATTCGAACGTCTGTCAATGGAGAGGACTTCTGCCGAC
TGAAACCTTTATTTTTTACAGGTTGACCTCGGATCAGGTAGGGATACCCGCTGAACTTAA
>OTU_1331
ATGCGATAAGTAATGTGAATTGCAGAATTCAGTGAATCATCGAATCTTTGAACGCACATTGCGCCCCCTGGTATTCCGGG
GGGCATGCCTGTTCGAGCCTCAATGAAACCTCTCCACCGCGTGATCGCTCCCCTCTTACCAGAGAGAGGCAGAGGCGGCG
GTGGGGTTGTGGCGGACGCACACGCCCCGAAAAGCGTGTGCGCCGCTGGAATCATCGGTCCGCGGGCCCGCAGGGCGCAG
ACCCGGCGTAGTGAGTACCATTCTCGCCGGTGACTGACGCCCCCCGAAAGCGTCCCGGGACCTCAAAGCGCTCCGGCGTC
AAACCCCAAAGTGGTTGAGCTCGGATCAGGTAGGGATACCCGCTGAACTTAA
>OTU_1332
ATGCGATACGTAGTGTGAATCGCAGGACTCAGTGAATCATCGAATTTTTGAACGCAGGTTGCGCTCTCGTGGTATCCCCC
CGGGAGCACGTTCGCTTGAGTGCCGCTTATTTCTAATACCCCCTCTTAATCGAGATGGGTGCCACGGGCTCTGTTCAGCG
TTCACGCCGAACATGGCCTTAGATGGAATCTATTGGTAGCTATGTTGCGCGTGTTCTCTCGGGAACACAGCACTCGAGAC
GGACAGTCAGCACTCAGCTGGCGTGAATGGATCAAATGGTGGTGTTTACACACTTACTTCCTTGTTACATTCATGTCAGT
TGCTTACTTTATCCACTCCAGTGTGTAACATAGTAGACCTCTCTACTATACACGGCCTCAAGTCGAGCGACAGTACCCGC
TGAATTTAA
>OTU_1333
ATGCGATAAGTAGTGTGAATTGCAGAATTCAGTGAATCATCGAATCTTTGAACGCACATTGCGCCCTTTGGTATTCCTTA
GGGCATGCCTGTTCGAGCGTCATTTAAACCTTCAAGCTCTGCTTGGTGTTGGGCACGTCACGCCCCCCTCCGCGGGGGTG
TGCGCCTCAAATCTATTGGCGGCCGGTACGTTGGCTTCGAGCGCAGCAGAAACGCGAACTCGGGGACTCTGGATCGGCCC
TCCACAAGCTATTTTATCATTTTGACCTCGGATCAGGTAGGGATACCCGCTGAACTTAA
>OTU_1334
ATGCGATAAGTAATGTGAATTGCAGAATTCAGTGAATCATCGAATCTTTGAACGCACATTGCGCCCTCTGGTATTCCGGG
GGGCATGCCTGTTCGAGCGTCATTACAACCCTCAAGCTCTGCTTGGTATTGGGCGTCACCACATGTGGTGTGCCTTAAAA
TCAGTGGCGGCGCCATTCGGCTTCAAGCGTAGTAATTCTTCTCGCTTCTGGAGACCAGGTGTGTGCTTGCCAGCAACCCC
CATTTTTTTCCTTAAAGGTTGACCTCGGATCAGGTAGGGATACCCGCTGAACTTAA
>OTU_1335
GTGCGAAAAGTAATGCGATTTGCATGCTCTGTGAGTCATCGAATCTTTGAACGCATATGGCACCTTTTGGTCATACTAAA
AGGTATGCCTGTTTGAGAATCATTTACTTTCTTGATCCATTCATCAACTTGCTTGCTTGACATGGTATCAGACATGGACA
TTATTCATCAATGATAGTCTTGAATTGTGCACGATTGTGTCGTGATAGAATGGCATTGCTGCTGTGGTTGATCGACCAAT
CCTTTTACCTTTGTTAATGATCTCAAATCAGGCAAGACTACCCGCTGAACTTAA
>OTU_1336
CTGCGAAAAGTAATGTGACCTGCACTCTTTGTGAAACATCCAATCTTTGAACGCAACTTGCACCTGACGGCATTTGTCAT
CAGGTATACTTGTTTGAGTATCATTTACACTCTCTCACATACCGTGGGGAATTGAGCATCTCTAATGAGTTGCTTTAAAT
TGAGACCTGTGTGCCTCGGTGAACACTAGGTCTATTGGGATAACATCCTAACAATAGACTGTTCAAAGAGGTTTGGTTCA
TTTTATAAACTGATCTCAAATCAAGTAAGGATACCCGCTGAATTTAA
>OTU_1337
ATGCGATAAGTAATGCGAATTGCAGAATTCAGTGAGTCATCGAATCTTTGAACGCATATTGCGCCCTTTGGTATTCCGAA
GGGCATGCCTGTTCGAGCGTCATTATCAACCATCAAGCCTGGCTTGTCGTTGGACCTTTGGTCGTCAGGACCGGTCCGAA
AGATAATGGACGGGCGTCTGGTGGCCCCCGATGCAACGAGCTCTTTCAAAACAGCACGCATCGGTGCGGTCGACAGCCCC
GCCCCAAACCCCAATTTTTCTCAGGTTGACCTCGGATCAGGTAGGAATACCCGCTGAACTTAA
>OTU_1338
ATGCGATAAGTAGTGTGAATTGCAGAAACTAGTGAATCATTGAATCTTTGAACGCACATTGCGCCTCCTGGTATTCCGGG
AGGCATGCCTGTTCGAGCGTCATTAAAAACCACTCAAGCTCTTTTGCTTGGTCATGGAAGAAGAGTTTGCTTGCAATCTC
TCCTCCGAAATTCAAAGGCGGAAAGTCTCAGAGCCCCGGCGTAGTAATAATATTTCGCTTGGAACTTGAAATGATCCTGC
CCTTAACCCCCAATTTATCTAGGTTGACCTCGGATCAGGTAGGGATACCCGCTGAACTTAA
>OTU_1340
ATGCGATAAGTAATGTGAATTGCAGAATTCAGTGAATCATCGAATCTTTGAACGCACATTGCGCCCCCTGGTATTCCGAG
GGGCATGCCTGTTCGAGCGTCATTACAATCCTCAAGCCAAGCTTGGTGTTGGGTGCCGTCCCCTTCGGGGGGGCGTGCCT
GAAAATCAGCGGCGGTGCCGCCCGGCGATCGAGCGTAGTAACTACTCCCGCTTCGAATTTGCCCGGGCGCTCCGGCCGGA
TAACCCCCCATAACTTCCAATGATTGACCTCGGATCAGGTAGGGATACCCGCTGAACTTAA
>OTU_1341
ATGCGATAAGTAGTGTGAATTGCAGAATTCAGTGAATCATCGAATCTTTGAACGCACATTGCGCCCTTCGGTATTCCGTT
GGGCATGCCTGTTCGAGCGTCATTTAATCAATCAAGCCCTGCTTGGTGTTGGGTGTTTGTTCCGCCTCGGTGCGTGGACT
CGCCTTAAATTCATTGGCAGCCGGTATGTTGGCTTCGTGCGCAGCACATTGCGTCGCGATTCTGGCAGACCCCCTCCCAT
TAAGCTCCTTTCTAGTTTGACCTCGGATCAGGTAGGGATACCCGCTGAACTTAA
>OTU_1342
ATGCGATAAGTAATGTGAATTGCAGAATTCAGTGAATCATCGAATCTTTGAACGCACATTGCGCCCCCTGGTATTCCGGG
GGGCACACCTGTTCGAGCGCCATTTTCACCATCGAGCCCTGCTCGGCGATGGGCCTCGTCCTCGCGGACGGGCCCGAAAC
CCGTGGGCGCCGTCGTCCGGCCCCGAGCGTAGCAAGAGAAATCCCTCGCTCGGTGGACCGTCCGGTGGCCGCCCCGACAA
CCATTTACAAGGTTGGCCTCGGATCAGGTGGGGATACCCGCTGAACTTAA
>OTU_1343
ATGCGATAAGTAATGTGAATTGCAGAATTCAGTGAATCATCGAATCTTTGAACGCACCTTGCGCCCTTTGGTATTCCGAA
GGGCATGCCTGTTTGAGTGTCATTAAATTATCAACCTTGCTTGCTTTTACTAGCTCGCTTGGCTTGGATGTGGGGGTTTG
CTGGCTTCCTTCAGTGGATGGTCTGCTCCCCTTAAATGCATTAGTGGGATCTCTTGTGGACCGTCACTTGGTGTGATAAT
TATCTATGCCATCTGACTTTGAAGCAAATTTTATGGGAACCTGCTTATAACCGTCTCTCGCAGCAATGCGGATTGGGGGT
CTGAGTCCTTTATTGGGCACTTCCCTCGTCGGACAACTCTCTTAACATTTTGACCTCAAATCAGGTAGGACTACCCGCTG
AACTTAA
>OTU_1344
ATGCGATAAGTAATGCGAATTGCAGAATTCCGTGAGTCATCGAATCTTTGAACGCACATTGCGCCCTTTGGTATTCCGAA
GGGCATGCCTGTTCGAGCGTCATTATCAACCCTCAAGCCCGGCTTGCTGTTGGGTCCCGCCGCTGCAACATGCGGTGGAT
CCAAAAGATAATGGCAGAGCCCGCGGGGACCCTGGATGCAGCGAGCCTTGTGGCACGCGTCTGGGCGGTCTTCCGGCTCG
GTCTTAACCACATCTACTTCTCAGATTGACCTCGGATCAGGTAGGGATACCCGCTGAACTTAA
>OTU_1345
ATGCGATAAGTAATGTGAATTGCAGATTTTCAGTGAATCATCGAATCTTTGAATGCACCTTGTGCTCCTTGGTATTCCGA
GGAGCATGCCTGTTTGAGTGTCATTAAATTCTCAAACCTCTCTCTCGATTTATAGGGAGAGAGTCCTTTGGACTTGGTGT
GTTGCTGGATTCATTTGTCAGCTCCTCTCAAATGCATTAGCTTGTTACCCTTGTGGATAGGCTTTGGTTTGATAATGTCT
ATGTCATTGTGATGAAACAAATGTCAGCTTCTAATAAATAAATCATTCATAAAATTTGACCTCAAATCAGGTGGGACTAC
CCGCTGAACTTAA
>OTU_1346
ATGCGATAAGTAATGTGAATTGCAGAATTCAGTGAATCATCGAATCTTTGAACGCACCTTGCGCTCCTTGGTATTCCGAG
GAGCATGCCTGTTTGAGTGTCATGTTAATATCAACCCCGTCGGTTTGTAAATCAGACCGTTGGGTGTTGGACTTGGAGGT
TCTTGCTGGCTGCAAAGTCGGCTCCTCTTGAATGCATTAGCTTGGGCCTGTTGTGCGTACTCGCGGTGTAATAAGTTTTA
TTCATCGTTTGGGTCGTACACTTATTGGGCTTGCTTCTAACTGTCTTCGGACAAGCATAACCTTTGACTCTGACCTCAAA
TCAGGTAGGACTACCCGCTGAACTTAA
>OTU_1347
ATGCGATACGTAATGTGAATTGCAGAATTCAGTGAATCATCGAGTCTTTGAACGCACATTGCGCCCTCTGGTATTCCGGG
GGGCATGCCTGTCCGAGCGTCATTGCTGCCCTCAAGCACGGCTTGTGTGTTGGGCCCCCGTCCCGGTTCTTTAAGCCGGG
ACGGGCCCGAAAGGCAGCGGCGGCACCGTGTCCGGTCCTCGAGTGTATGGGGCTCTGTCACCCACTCGTGTAGGTCCGGC
CGGCGGCCAGCCTCTTCAACCAAACTTTTAACCAGGTTGACCTCGGATCAGGTAGGGATACCCGCTGAACTTAA
>OTU_1348
ATGCGATAAGTAATGTGAATTGCAGAATTCAGTGAATCATCGAATCTTTGAACGCACATTGCGCCCGCTGGTACTCCGGC
GGGCATGCCTGTTCGAGCGTCACTATAACCAATCAAGCTCTGCTTGGTCTTGGGGCCCGCTGTACAGGCGGCCTTTAAAA
TCAGTGGCGGTGCCGTCTGGCTCTAAGCGTAGTAATTCTTCTCGCTATAGGGTTTAGGCGTCCACCCGCCAGAACCTAAA
TTTTTCAAGGTTGACCTCGGATCAGGTAGGGATACCCGCTGAACTTAA
>OTU_1349
ATGCGATACGTAATGTGAATTGCAGAATTCAGTGAATCATCGAGTCTTTGAACGCACATTGCGCCCTGTGGTATTCCGCA
GGGCATGCCTGTTCGAGCGTCATTTAACCACTCACGCCTGGCGTGGTGTTGGGGCACGCGGTCTCGCGGCCCCCAAAAGC
AGTGGCGGCGCCGGTGGGCTCTAAGCGTAGTACATACTCCCGCTATAGAGTTCCCCCGGTGGCTCGCCAGAACCCCCTAA
TTTTTACCGGTTGACCTCGGATCAGGTAGGGATACCCGCTGAACTTAA
>OTU_1350
ATGCGAAAAGTAATGCGATTTGCATGAATCTGTGAGTCATCAAGTTTTTGAACGCACCTTGCACTCTTTGCTCAAGTAAA
GAGTATACCTGTTTGAGAATCGAATATAACATCGCCTCTAGATAGAGACGGACTTGGCCCTCACACTCGTGAGAGGGCTG
GAATATAGCAGGCTTGAACTAGGCGGGCTGCCTAGACATTGTGTGATAAGAGGGGAAACCTCATATTCGCAATGAGTCTA
GGCACAGCTGATCTGGACCTCAAGCCCCATAGACCTCATATCAACAACGCGATCTCAAATCAGGTAAGGCTACCCGCTGA
ACTTAA
>OTU_1351
ATGCGATAAGTAATGTGAATTGCAGAATTCAGTGAATCATCGAATCTTTGAACGCACCTTGCACCCTTTGGTATTCCGAA
GGGTACACCCGTTTGAGTGTCATTGTAATCTCACTACGATCGACTTTATCGTCTTTCCGTATGTGGACTTGGATGCTGCC
GTGGACTTCCACGGCTCGTCTGAAATGCCTGAGTGTACCCCGCTTTGCGGCGTATTCGGTGTGATAAATCTTCACCGGAG
TTGATCCTTTATGGGTCGCGTCTTAAGGAGTGTGGCTCTATGCTTCCAACCGTCTGTTTTGGACAATCTCTGACAATTTG
ACCTCAAATCGGGTGGGACTACCCGCTGAACTTAA
>OTU_1352
ATGCGAAACGTAATGTGAATTGCATATACCGTGAATCATTAAATCTTTGAACGCACCTTGCACCATTGTGAATTCACGAT
GGTACGTCTGTTTGAGCATCAATTAACACCTTCGACATCTATGAAGAAATTCATATGTGCTCGACTTTTGAGCAAGTAGT
CAACAGGCTACTGCTTTAAGTTCATTTTCTAGTGCACACTAGTCAACAGAGTTTAATCATTCTGCACGACGAAATGTGTT
ACGAAACATGTTGATTTTAATAATTGACACATTTTAAATTTGATCTCAAATCAGATGAGGATACCCGCTGAACTTAA
>OTU_1353
ATGCGATAAGTAATGTGAATTGCAGAATTCAGTGAATCATCGAATCTTTGAACGCACATTGCGCCCTCCGGTACTCCGGG
GGGCATACCTGTTCGAGCGCCGTTGTACTACTAAGGCTCTGCCTTGCGGTGGAGGACGTTTTTCGCAAGAGAAAGGCCTC
CCAAACTCCTCGGCGTCTTGCGAAAGAGTGTCGCGCGTAGCAAGTCTCTCGCGACGACACGTTCTTGGTGAGACGCCAGT
CAACGAACACTTGGCCTCGAATCAGGTAGGGATACCCGCTGAACTTAA
>OTU_1354
ATGCGATAAGTAATGTGAATTGCAGAATTCAGTGAATCATCGAATCTTTGAACGCATATTGCGCCCTTTGGCATTCCGAA
GGGCATACCTGTTCGAGCGTCATTATAACCACTCAAGCCTCGGCTTGGTCTTGGGGTTCGCGGTATCGCGGCCCTTAAAA
TCAGTGGCGGTGCCGTCTGGCTCTAAGCGTAGTAATTCTCTCGCTATAGGGTCCCGGCGGTTACCTGCCAGAACCCCCCC
ATTTTTTACGGTTGACCTCGGATCAGGTAGGGATACCCGCTGAACTTAA
>OTU_1355
GTGCGAAAAGTAATGCGATTTGCATGCTCTGTGAGTCATCGAATCTTTGAACGCATATGGCACCTTTTGGTTTTTACTAA
AAGGTATGCCTGTTTGAGAATCATTTTATTTATCATTTCCTTTTGGGGGACTGCAATTGGGCATTCATCATTGATAGCCT
TGAATTTATGCACGATTGTGTCGTGATAATTTTACGAATTAATCGACCAATCATCCCTAGTATTAATGATCTCAAATCAG
GCAAGATTACCCGCTGAACTTAA
>OTU_1356
ATGCGATAAGTAATGTGAATTGCAGAATTCAGTGAATCATCGAATCTTTGAACGCACATTGCGCCCCTTGGTATTCCGGG
GGGCATGCCTGTTCGAGCGTCATTTCAACCCTCAAGCTCTGCTTGGTCTTGGGCCTTGCCGGCAACGGCTGGCCTTAAAA
TCAGTGGCGGTGCCATCGAGCTCTACGCGTAGTAATTAAACCCTCGCTTCTGAGTCTCGGTGGACGCTTGCCAGCAACCT
CTAAATTTTTATGGTTGACCTCGGATCAGGTAGGGATACCCGCTGAACTTAA
>OTU_1357
ATGCGATACGTAATGTGAATTGCTTTCCGTGAATCATCGAATCTTTGAACGCATATTGCACTCATTTAGAGTATGCCTGT
TTGAGAATCTATAGTAAATCTTATTCTTTTTTTGATTGTGCAAACAAACAATCTAAGGATAGATTTGAAGTTTTCCCCTC
CTATTTTGAAAGGGGTGCTTTGAAATAGATTGCTTGTAATTTTAGAAGAATGTTTGACATTCCTCATTAAACCTTGCAGA
AACGTATGTGAATGGAACTTTTGTTTCTCATTATGCCTAATACGTAAGGGAGGAATTTAGTTTGACTATAATTAGAAGTT
CTTAACCATAAATTGATTTTTCAATTTGAACACATGGTCTCAAATCAGGTAGGAAGACCCGCTGAACTTAA
>OTU_1358
ATGCGATACGTAATGTGAATTGCAGAATTCCGTGAATCATCGAATCTTTGAACGCACATTGCGCCCTCTGGTATTCCGGG
GGGCATGCCTGTTTGAGCGTCATTTCCTTCTCAAACACGTTGTGTTTGGTAGTGAGTGATACTCTCGTTTTTGAGTTAAC
TTGAAATTGTAGGCCATATCAGTATGTGGGACACGAGCGCAAGCTTCTCTATTAATCTGCTGCTCGTTTGCGCGAGCGGC
GGGGGTTAATACTGTATTAGGTTTTACCAACTCGGTGTTGATCTAGGGAGGGATAAGTGAGTGTTTTGTGCGTGCTGGGC
AGACAGACGTCTTTAAGTTTGACCTCAAATCAGGTAGGGTTACCCGCTGAACTTAA
>OTU_1359
ATGCGATAAGTAATGTGAATTGCAGAATTCAGTGAATCATCGAATCTTTGAACGCACATTGCGCCCTCTGGTATTCCGGG
GGGCATGCCTGTTCGAGCGTCATTATAGACCATCAAGCCCCGGCTTGGCATTGGACGTCGTCCTCGCAGCGGACGCGCCC
CAAAGACCTCGGCGGTGGCGCGGAGCCTCAAGCGTAGTAGAAATATTCCCGCTTACGGAGGTCGTCGCGTCGCCCGCTTC
CAGAAATCCACACCTTCAAGGTTGACCTCGGATCAGGTAGGGATACCCGCTGAACTTAA
>OTU_1360
TTGCGAAAAGTAATGTGAATTGCAGAATTCCGTGAATCATCGAATCTTTGAACGCATATTGCGCTCTCTGGCTCTCCAGA
GAGCATGCCTGTTTGAGTATCAGTTTTAACCTCACAAACCCCCTTGGGGTATGTGGAACTGAGCGGTCCGCTTCGCGGCG
GTCGCTTGAAATGTATAGCGAACGATACTGACCACTGCTTAACGTGGCTAGGCGTATTAGTTTCCCGTATGGGAATCCAC
TCTTGCGCCGGTGTAATGCCTCCTAAGCCTTTGTGCTGGTTGATCGCGTCGCTCTAAACATAGTGTACCCTCGGGTGCCT
ACCGAGTTTGTGTAGCAGAATGCCACACAACTTGACTCTTGATCTCAAATCAGGCAAGACTACCCGCTGAATTTAA
>OTU_1363
ATGCGATAAGTAATGTGAATTGCAGAATTTTGTGAATCATCGAATCTTTGAACGCACATTGCGCCTCTTGGTACTCCTTG
AGGCATGCCTGTTCGAGCGCCGTTTGAAATCCTAAAGTTTACTTTGTGTTGGCCATTTGCGTAGCAAAGGCTCAAAGAAA
TCTGCCCAATTGTGGTTGCGTGAAGCAGTGAAAATGTTTCCGTTTCTGGCAAAAAGGCACGTCAAACGATCGCATGGCCT
CGGATCAGGCAAGGCTACCCGCTGAACTTAA
>OTU_1364
ATGCGATAAGTAATGTGAATTGCAGAATTCAGTGAATCATCGAATCTTTGAACGCACATTGCGCCCCTTGGTATTCCGGG
GGGCATGCCTGTTCGAGCGTCATTAACACCACTCAAGCTCTGCTTGGTATTGGGCCGCGCCAGTGATGGCGAGCCCTAAA
CTCAGTGGCGGCGCCGTTGGGTCCCGAGCGTAGTAAATTTCTCGCTATGGGTCCTGGCGGTCGACGACCATCAACCCCAA
TCTTTTTAAGTTGACCTCGGATCAGGTAGGAATACCCGCTGAACTTAA
>OTU_1365
ATGCGATAAGTAATGCGATCTGCATGAATCTGTGAGTCATCGAATCTTTGAACGCAACTTGCGCCACTTGTGGCATGTCT
GTTTGAGTACCAATTCCTCTGCGTGTACGGAAACGTGCATGCGACTTGGCCTGGTTCGCTGGGCTTGAATGTGTATCATC
AAGTGGATAGTGTGAAGCTAGAGACGCTACGTCATGTTCCATGGCCTGCTTCTTGTTCACATGACCCACTCCTAAACTCA
GGTCTCAAATCAGGCAAGATTACCCGCTGAACTTAA
>OTU_1367
TTGCGATACGTAGCGCGAAATGCAAAACTCGAGCGCTGAATCTTTGAATGCACATTGCGCCATTCGACTTGTCGTCTGGC
ACGTCTGGCTCAGGGTTGACGTACTAAACAACTGCAACGTTGTCTTTATTGTCGTTCGCTCAATTTCTCGTCTTGGATGA
CTTGGTTCGACCAAATGTGCATGTCGTTTTCTGTTGACTCCGTGCTTCAGATGCGGTAGGTACTAGTCGCTCTTGTCTTT
ACTGGACACAATTGTGAGGACATGTGGATGGGTTGTGTGCGTCTTTGACTTGAAATCGGTCAGCCTCGATTTAGATTTCT
TGCTGCTCTCTTGCCTGAGAGTTGACGTGCCGACTTTATTCAACCTGAGCTCAGTCGTGAGTACCCGCTGAACTTAA
>OTU_1368
ATGCGATAAGTAATGTGAATTGCAGAATTTAGTGAATCATCGAATTTTTGAACGCACATTGCACCTCTTGGTAATCCTTG
AGGTATATCTGTTCGAGCGCCGTTTTAAATCTAAGGCATAGCCTTGTGTTGATTTTCCTGTCAAAGGATTATCAAAATAT
ATTGGCATCAGTTGAAGCTTAAATTACAGCGAAATGTAAGGAGAGTTGAAAATTGATCGCCTGTTACTTCCAAAACATGG
CCTCGGATCAGATAGGGATACCCGCTGAACTTAA
>OTU_1369
ATGCGATAAGTAATGTGAATTGCAGAATTCAGTGAATCATCGAATCTTTGAACGCACATTGCGCCCGCCAGCACTCTGGC
GGGCATGCCTGTCCGAGCGTCATTTCAACCCTCGCGCCGTCCCTCCAGGGGGCTCGGCGCGGTGTTGGGGGACACGGCCC
CGGCCGCCCCCGAAATGCAGTGGCGACCCCGCCGCGGCCCCTCCAGCGCAGTAAGCACGCTCGCTACGGGAGGCCCGGTG
GACGCGTCCGCCGTAAAACGCCCAACTCTTCAGAAGTTGACCTCGGATCAGGTAGGGATACCCGCTGAACTTAA
>OTU_1370
ATGCGATAAGTAATGTGAATTGCAGAATTCAGTGAATCATCGAATCTTTGAACGCACATTGCGCCCCTTGGTATTCCGGG
GGGCATGCCTGTTCGAGCGTCATTATCAACCCTCACGCCCCGCGTGGTCTTGGGCCCCGTCGGTAACGGCGGGCCCTAAA
GCAAGTGGCAGCGCCTGTAGGCCCTGAACGTAGTACATCTCTCGTTACGGGTCCCTGCGGGACGCTCGCCAGCAACCCCC
CAATTTTTTTCAGGTTGACCTCGGATCAGGTAGGGATACCCGCTGAACTTAA
>OTU_1371
GTGCGAAAAGTAATGTGCATTGCAACCGTGAATCATTGAATCTTTGAACGCATCTTGCACCTCTTTGTGAAAAGAGGTAC
GCCTGTGTCAGTATCAGCCAAACCCCTCAACACCTCGGTGTTGGCTTTGGGCTCTGTTCCGTGTCAAAGCGGATAGCCTG
GAAACGAGCGGGTGGAGGTCGGTTGGCAGCAGTAGTCCCCGATGGCTTTATATTCATATTCAGTCAGCGAACCACTGCGC
CAGTCGGTGCTTACCCAAAAACACACCCAAATTTGATCTGACATCAGGTGGGATGACCCGCTGAACTTAA
>OTU_1372
ATGCGATAAGTAATGTGAATTGCAGAATTCAGTGAATCATCGAATCTTTGAACGCACATTGCGCCCCTTGGTATTCCGAG
GGGCATGCCTGTTCGAGCGTCATTTCACCACTCAAGCTCCGCTTGGTATTGGGCCCTCGCTCCCCCGTCCGCGGGTGGGC
GTGCCTCAAAAACCTCGGCGAGGTCGCACCGGCTTTGGGCGTAGTAGAATCTTTCAAAACGTCTTGCGGGCCGGGGCTTC
TTCCGCCGTTAAACCCTTTATTCTAAGGTTGACCTCGGATCAGGTAGGGATACCCGCTGAACTTAA
>OTU_1373
ATGCGATAAGTAATGTGAATTGCAGAATTCAGTGAATCATCGAATCTTTGAACGCACCTTGCGCTCCTTGGTATTCCGAG
GAGCATGCCTGTTTGAGTGTCATTAAATTCTCAACCTCACCCGTTTTCTGAACGGTACCCGAGGCTTGGATGTGGGGGTT
TGTGCAGGCTGCCTCAGCGCTGGTCTGCTCCCCTGAAATGCATTAGCGAGTTCATACTGAACCTCCGTCTATTGGTGTGA
TAATTATCTACGCCGTGGACTGGGTTTAGACTCGCTTCTAACCGTCCGCAAGGACAATACCTTTGACAATTTGACCTCAA
ATCAGGTAGGACTACCCGCTGAACTTAA
>OTU_1375
ATGCGATAAGTAATGTGAATTGCAGAATTTTGTGAATCATCGAATCTTTGAACGCACATTGCGCCTCTTGGTATTCCTTG
AGGCATGTTTGTTCGAGCGCCGTTTGACTCCTAAAGCATTGCTTTGTGTTGAGCTATTTGAGAAAAAAGGCTCCAAAGTC
AGTTGCCTTGTCAGACACAAGAAAACAGTGAAAATGTTGTCAAGTGTCAAAGCAAGGCATATCAAACGATCGCATGGCCT
CGAATCAAACAGGGCTACCCGCTGAACTTAA
>OTU_1376
ATGCGATACGTAATGTGAATCGCAAAGGCCTGTGAATCATCTAATTTTTGAACGCACCTTGCACTCGCCTTGGCGAGTAT
GCCTGTTTGAGTATCGGAACATCGCTGTGATGCGTGTCCCTTGGGCACGGATCATTCTTGAGGCGTCAGCACGCTGTGCC
TTTAAACGCAGCAGCCTCTTTTGGGGGGAAACCAGTGTGATACACTAATTTCATTGGCCCCCAGGAAAGGCTCTCTCCTA
ACCAGATCTCAAATCAGGCAAGGCTACCCACTGAACTTAA
>OTU_1377
ATGCGATAAGTAATGTGAATTGCAGAATTCAGTGAATCATCGAATCTTTGAACGCACATTGCGCCCCTTGGTATTCCGAG
GGGCATGCCTGTTCGAGCGTCATTATGACCACTCAAGCCTAGCTTGGTCTTGGGCCCTGCCGGCAACGGCTGGCCTTAAA
ATCAGTGGCGGTGCCATCGAGCTCTACGCGTAGTAATTAAACCCTCGCGTGTGAGTCCCGGTGGACGCTTGCCAGCAACC
CCCACTTTCTATGGTTGACCTCGGATCAGGTAGGGATACCCGCTGAACTTAA
>OTU_1378
ATGCGATAAGTAATGTGAATTGCAGAATTCAGTGAATCATCGAATCTTTGAACGCACATTGCGCCCTCTGGTATTCCGGG
GGGCATGCCTGTTCGAGCGTCATTACAACCCTCAAGCTTTGCTTGGTATTGGGCACCACCATTCTTGGTGTGCCTCAAAG
TCATTGGCGGTGCCACCTGGCTTCTAGCGTAGTAATACTTCTCGCTATGGAGTTTGGGTGAGTGCTTGCCACCAACCCCT
AATTTCAAGATTGACCTCGGATCAGGTAGGGATACCCGCTGAACTTAA
>OTU_1379
GTGCGATATGTAGTGCGATTTGCATGAATCTGTGAGTCATCTAATCTTTGAACGCAACTTGCGCCGCAAGGCATGTCTGT
TTGAGCGCCGGCTAACGCTGCAGCAATGCGAGGTGGCGGGCTGTCGTCGGTAGGGAGGGGGGTTCACTCTCGGGTTCATT
CTCGGGGGGTGTTCACTCTTCCTCTTCGCTAGACCCCGCCGGAATACAGCCAGTAGGTTGCGACGTGTCCAGTCCGAGTG
CCAAGAAGGATATTTTTGTATCTCTTGCACTGGCCACTCGCAATAGCATCACACACTTATCGGCCTCAAATCAGGCAGGA
CTACCCGCTGAACTTAA
>OTU_1380
ATGCGATAAGTAATGCGAATTGCAGAATTCAGTGAGTCATCGAATCTTTGAACGCACATTGCGCCCTGTGGTATTCCGCA
GGGCATGCCTGTTCGAGCGTCATTTCAACCCTCAAGCTCTGCTTGGTGTTGGGCCCTGCCCGTCGCGGCCGGCGCTTGCC
GACAACAATCAATCTTTTTTCAGGTTGACCTCGGATCAGGTAGGGATACCCGCTGAACTTAA
>OTU_1381
ATGCGATAAGTAATGTGAATTGCAGAATTCAGTGAATCATCGAATCTTTGAACGCACCTTGCGCTCCTTGGTATTCCGAG
GAGCATGCCTGTTTGAGTGTCTTGAAGTCATCAACCTCTCCCGTTTTGCGACGGGTCCAGGTTGGAGCCTGGGGGCTTGC
GGCCGCGAGGCTGCTCCCCTCAAATGCATCGGTTGGGCCTGCGGGTCGGACTCGGTTGGGCGTTGTACCATCCTCGCTCT
TATTCCGAGATGTTCCCCTATTAATGTGCCCTCCCACGACCGCCCCATCTGGAGTCGGCGGTCAAAGCTTTTGAAGCACT
TTGAAATCTGACCTCAAATCAGGTAGGACTACCCGCTGAACTTAA
>OTU_1382
ATGCGATAAGTAATGCGAATTGCAGAATTCAGTGAGTCATCGAATCTTTGAACGCACATTGCGCCCTCTGGTATTCCGGA
GGGCATGCCTGTTCGAGCGTCATTTGCTAAACTCAAGCCTACTTGTAGGCTCGGTCTTGGGTGCTGTCCGCTTAGGTGGA
CACGCCTCAAATGCAACGGCGACACTGCCTGGCTTCAAGCGTCTAGGAAACTTCATCGCTTCTGTCGGATAAATGTCTGC
CTCTCAACCCCAATATTTATTCTGGGTTGACCTCGGATCAGGTAGGGATACCCGCTGAACTTAA
>OTU_1383
ATGCGATAAGTAATGTGAATTGCAGAATTCAGTGAATCATCGAATCTTTGAACGCACATTGCGCCCCTTGGTATTCCGAG
GGGCATGCCTGTTCGAGCGTCATTACACCACTCAAGCACTGCTTGGTATTGGGCATCGTCCGTCGAAAGACGGGCGTGCC
TCGAAGACCTCGGCGGGGCCTAACCGGCTTCGGGCGTAGTAGAGTTAAATCGAACGTCTTATGAGTCTGGTTAGAACCCA
TTGCCGTAAAACCTTTTATTTTCTAGGTTGACCTCGGATCAGGTAGGGATACCCGCTGAACTTAA
>OTU_1384
GGCGCGATAGCTGATGCGACGCGCACAATGTGAGTCATCGAGTCTTTGAACGCAACTTGCACTTGGCGCGAGCCGAGTAT
GCCTGTTTGAGCGCGGGGAAGTTTGGATGGTCTTTTTGGCCGATTGGCGCGGGGTAGTCTGCGCCGAAATGCATCTGAAA
GCTGGTCGAGCATCGGAGATTCGTCTACATCTCGACCAGAGTCACACACATCACTTCCGCCTCAAATCAGGCAAGACAAC
CCGCTGAACTTAA
>OTU_1385
ATGCGATAAGTAGTGTGAATTGCAGAATTCAGTGAATCATCGAATCTTTGAACGCACATTGCGCCCCTTGGTATTCCATG
GGGCATGCCTGTTCGAGCGTCATTTGTACCCTCAAGCTCTGCTTGGTGTTGGGTGTTTGTCCTCTCCCTCGTGTTTGGAC
TCGCCTTAAAATAATTGGCAGCCAGTGTTTTGGTATTGAAGCGCAGCACAAGTCGCGATTCGTACCCAACGCTTGCGTCC
ACAAGCCTTTTTTAACTTTTGACCTCGGATCAGGTAGGGATACCCGCTGAACTTAA
>OTU_1386
ATGCGATAAGTAATGTGAATTGCAGAATTCAGTGAATCATCGAATCTTTGAACGCACCTTGCGCTCCTTGGTATTCCGAG
GAGCATGCCTGTTTGAGTGTCGCGTATAGCAATCAAACCCCGTTCTCGTAACGGTGGCTTTGGAATTGGGTGCCTGCGGG
ACTTTGCTTGCGAAGGTCTGCTCACCCGAAATACATCAGCCGGCAGAGGCTGCCATTTTTTCCTGTGGTTCACTCGACGT
GATAAGTTTTTATTCGTCGAGCCATGCTTTCGGGCAGCCACTGGGGAACGCTCTCGGGCGACGGTGGCCCTGTTGCTTCT
AACCCTGCGCTCCATCGCGGAGTGCAATTTAACTTAAGAATGACCTCAAATCAGGTAGGATTACCCGCTGAACTTAA
>OTU_1387
ATGCGATAAGTAATGTGAATTGCAGAATTCAGTGAATCATCGAATCTTTGAACGCACCTTGCGCCCTTTGGCCATTCCGA
AGGGCATGCCTGTTTGAGTATCATGAACACCTCAACTCTCATGGCTTGCCATGACGAGCTTGGACTTTGGGGGTCTTGCT
GGCCTGCGGTCGGCTCCTCTCAAATGAATCAGCTTGCCAGTGTTTGGTGGCATCACAGGTGTGATAACTATCTACGCTTG
TGGTTTTCCACCAGGTAACCTTCAGTGATGGAGGTTCACTGGAGCTCATAAACGTCTCTCCTCGGTGAGGACAGCTCTTT
GAACGTTTGATCTCAAATCAGGTAGGACTACCCGCTGAACTTAA
>OTU_1388
ATGTGATACGTAGTGTGAATTGCAGAATTCAGTGAATCATCGAATCTTTGAACGCACCTTGCGCTCTTTGGTATTCCATT
GAGCATGCTTGTTTGAGTGTCGTATTGATTCTCAATCCCAACATCTCTCATGCTTCACGGCGCGAGCGATCTGCATTTGG
GGGTTGGATCGTGGCTCGTCTGCCGTTTCATTTCGGAACAGCTCGGCCGAAATACAGACAAGTGGTAGCACCCAAGCGTG
TTGATCGGCTTGACCTCGACGTTGTAATTGCTTCCCTCGTTGAGCTACGATTTGCGCGTCTCTGTCCACTCGTGGCGGAG
GATTTGGGCCCACTTTGAAAACATTTTCAATTGAGCAAAATTGACCTCAGATCAAGTAGGACTACCCGCTGAACTTAA
>OTU_1389
ATGCGATAAGTAATGTGAATTGCAGAATTCAGTGAATCATCGAATCTTTGAACGCACATTGCGCCCCTCGGTATTCCGGG
GGGCATGCCTGTTCGAGCGTCATTACACCCCTCAAGCGTAGCTTGGTATTGGGTCCTCGCCCCCCGGGGCGTGCCCGAAA
AGCAGTGGCGGCTCGGTGTGACTTTAAGCGTAGTAAATTGTCATCCCGCTTTGAAAGTTCGCCCCGTGGCTTGCCAGACA
ACCCCATTTATTTCAATGATTGACCTCGGATCAGGTAGGGATACCCGCTGAACTTAA
>OTU_1390
ATGCGATAAGTAATGTGAATTGCAGAATTCAGTGAATCATCGAATCTTTGAACGCACATTGCGCCCCCTGGTATTCCGGG
GGGCATGCCTGTTCGAGCGTCATTACAAACCCTCAAGCCCCGCTTGGAATTAGGCGTTCGCCCTTCGCGGGGCGCGCCGC
AAAGACGTTGGCGGTGGCATCGAGCCTCAAGCGTAGTAGAAACATTCCGCTTCAGAGGCCTCGACGGTCGCTCGCTTCGA
GAATCCAACACCTCAAAGGTTGACCTCGGATCAGGTAGGGATACCCGCTGAACTTAA
>OTU_1391
ATGCGATAAGTAATGTGAATTGCAGATTTTCAGTGAATCATCGAATCTTTGAACGCACCTTGCGCCTCGTGGTATTCCGC
GAGGCATGCCTGTTTGAGTGTCATTAAATTATCAACCATCAATAGTGATATTGATGGCTTGGACTTGAGGTGTGCTGGAC
TTTTATTAGTTCGGCTCCCTTTTAAATGCATCAGCGGAGCCACTCGCTTCCGGCTAACATTGACGTGATAATTATCTTAC
GTCGTTGTCTACTGGTTTCAGAGTCCGCTTATAATGGTCTTTTTTGAGATAGACAACACATAATGACAATTTGACCTCAA
ATCAGGTAGGACTACCCGCTGAACTTAA
>OTU_1394
ATGCGATAAGTAATGTGAATTGCAGAATTCAGTGAATCATCGAATCTTTGAACGCACATTGCGCCCTCTGGTATTCCGGG
GGGCATGCCTGTTCGAGCGTCATTACAACCCTCAAGCTCTGCTTGGTATTAAGCTTCGCCTGCAATGGTGGGCTATAAAA
TCAATGGCGGTGCCATCTGGCTTCAAGCGTAGTAAATTTTCTCGCTTTGGGGACCTGCTGTGTGCCTGCTAAACACTAAT
TTTTTTTGAAAAGGTTGACCTCGGATCAGGTAGGGATACCCGCTGAACTTAA
>OTU_1396
ATGCGATAAGTAATGTGAATTGCAGAATTCAGTGAATCATCGAATCTTTGAACGCACATTGCGCCCCTTGGTATTCCGGG
GGGCATGCCTGTTCGAGCGTCATTTCAACCCTCAAGCTCAGCTTGGTATTGGGCCCCGTCGGTAACACGACGGGCCTTAA
AATCAGTGGCGGCGCCGTTGGGTCCTGAACGTAGTAATACATTTCGTTACGGGTGCCCCGCGTGCTTCTGCCATCAAACC
CCCAATTTTCTATGGTTGACCTCGGATCAGGTAGGGATACCCGCTGAACTTAA
>OTU_1397
ATGCGATAAGTAATGTGAATTGCAGAATTCAGTGAATCATCGAATCTTTGAACGCACCTTGCACTCCTTGGTATTCCGAG
GAGTATGCCTGTTTGAGTGTCATGAAATTATCAACTTCATAGTTTTATTACTTTGAGGCTTGGATTTGGAAGCTTGCTGG
CTCTCTAGTCAGCTCTTCTTAAATGTATTAGCTGCTTGTCCGCGGGTTGGCTCAGAGTGTGATAAGTATCTACACTTGGT
GGCTGCTTGCTTGGATGTGGCTTCTAATCGTCTTCGGACAACTCTTTAAGATCTGACCTCAAATCAGGTAGGACTACCCG
CTGAACTTAA
>OTU_1398
ATGCGATAAGTAATGTGAATTGCAGAATTCAGTGAATCATCGAATCTTTGAACGCACATTGCGCCCCTTGGTATTCCGAG
GGGCATGCCTGTCCGAGCGTCATTTCAACCATCAAGCCTCGCTTGGTATTGGGCTCTCGTCCGTCCGGACGAGCCTGCAA
CCCAGTGGCGGTTCCCTGTGGATTCCAGCGTTGTAAATCAATCGCGCTGTGGATATCTCCGAGTTGCAACCAGCCAAATC
ACCTCAATTTTTACTCGGTTGACCTCGGATCAGGTAGGGATACCCGCTGAACTTAA
>OTU_1399
ATGCGATAAGTAATGTGAATTGCAGAATTCAGTGAATCATCGAATCTTTGAACGCACATTGCGCCCCTTGGTATTCCGAG
GGGCATGCCTGTTCGAGCGTCATTATAACCAATCAAGCCCAGCTTGGTATTGGGGTTCGCGGTTGCGCGGCCCTTAAAAT
CAGTGGCGGTGCCGCCCGGCTCTAAGCGTAGTAACTTTCTCGCTATGGGGTTCGGGCGGTCTCCTCTAAAACTCCCCCAT
CTTACGGTTGACCTCGGATCAGGTAGGGATACCCGCTGAACTTAA
>OTU_1400
TTGCGATAAGTAATGTGACTTGCAGAACACAGTGAATCATCGAATCTTTGAACGCACCTTGCACCTTCCAGTATTCTGGA
AGGTATGCCCGGTTGAGTGTTTTGAATATCTCAAACCCATTGGCTTTGTGATGTCTGTGTATGTGTGAGCCCCTTGGTCT
TGTCCAAGGGGTGATCCCTTGGCACAGATGAAGTTGATGGGTATTGGAATTGAGCGACCTGCTGGCCTTTGGTCGGCTCG
CTTGAAATGCATTAGCTGGATCAATCCTTTGGTTCAAATCGGTGTGATAAGTTCATCGCCGCTTGAGCCCAAGTGATCGA
CCGCTTCTAATCGTCTCTGGACAACTTTTTTGACCTTTACACCTCAACTCGGGTAGGACTACCCGCTGAACTTAA
>OTU_1401
ATGCGATAAGTAATGCGAATTGCAGAATTCAGTGAGTCATCGAATCTTTGAACGCACATTGCGCTCGCCAGTATTCTGGC
GAGCATGCCTGTTCGAGCGTCATTTCAACCATCAAGCTCTGCTTGCGTTGGGGATCCGCGGCTGCCCGCGGTCCCTCAAA
AACAGTGGCGGGCTCGCTAGTCACACCGAGCGTAGTAACTCTACATCGCTATGGTCGTGCGGCGGGTTCTTGCCGTAAAA
CCCCCCAATTTCTAAGGTTGACCTCGGATCAGGTAGGAATACCCGCTGAACTTAA
>OTU_1402
ATGCGATAAGTAATGTGAATTGCAGAATTCAGTGAATCATCGAATCTTTGAACGCACATTGCGCCCTTTGGTATTCCGAA
GGGCATGCCTGTTCGAGCGTCATTATCAACCATCAAGCCTGGCTTGTCGTTGGACCCTTGTCGCTGGAATAAGCGACAGG
TCCGAAAGATAGTGACGGTGTCGTGTTTGACCCTAGATGCAACGAGCTTTCATAGCACGCATTGAAGTGGTCGGCCGGCC
CGGTCTTAACCATCATTTTTCTTAAGGTTGACCTCGGATCAGGTAGGAATACCCGCTGAACTTAA
>OTU_1403
ATGCGATAAGTAATGTGAATTGCAGAATTCAGTGAATCATCGAATCTTTGAACGCACATTGCGCCCCTTGGTATTCCGAG
GGGCATGCCTGTTCGAGCGTCATTATGACCAATCAAGCTCTGCTTGGCCTTGGGGCCCGCTGTACCGGCGGCCCTTAAAA
TTAGTGGCGGTGCCGTCTGGCTTTAAGCGTAGTAATACTTCTCGCTATAGGGTTCCGGTGGTTGCTTGCCAAAACCCCCC
TATTTTTCTAGGTTGACCTCGGATCAGGTAGGGATACCCGCTGAACTTAA
>OTU_1404
ATGCGATAAGTAATGTGAATTGCAGAATTCAGTGAATCATCGAATCTTTGAACGCACATTGCGCCCCCTGGTATTCCGGG
GGGCATGCCTGTTCGAGCGTCATTATAACCCTCAAGCCCAGCTTGGTGTTGGGGCCTGTCGTCAGACAGCCCTTAAAATC
AGTGGCGGTGCCTGCAGGCTCTACGCGTAGTAATTCTTCTCGCGATGGAGCCCTGTAGGATGCTTGCCATCAACCCCCAA
TTTTCTATGGTTGACCTCGGATCAGGTAGGGATACCCGCTGAACTTAA
>OTU_1405
ATGTGATAAGTAATGTGAATTGCAGAATTCAGTGAATCATCGAATCTTTGAACGCATCTTGCGCTCGCTGGTATTCCGGC
GAGCATGTCTGTTTGAGTGTCGTGAACTCTTCAAATCCTTAATTTTTTTTATGAATTTTAAGTTTGATTTGGTTTTTGAA
TATTGTTGGAGAAGTTAAATTCTCGAAACTTATTCGTAATACATTAGCATTCCCATTTCGAGATCAGATTGACTCGGCGT
AATAGATTATTCGCTGAGGATTATAGACTTCTATAAGCTGAACTTGTAAATATTTAGAAAGCTTCTAATCACAGTAAATT
CTAAGATTTAGACCTCAGATCAGGCAGGATTACCCGCTGAACTTAA
>OTU_1407
ATGCGATAAGTAATGTGAATTGCAGAATTCAGTGAATCATCGAATCTTTGAACGCACATTGCGCCCATTAGTATTCTAGT
GGGCATGCCTATTCGAGCGTCATTTCAACCCTTAAGCCTAGTTGCTTAGTGTTGGGAATCTGCCCTGTATTTATAGGGCA
GTTCCTTAAAGTGATCGGCGGAGTTAGGGCATACTCTAAGCGTAGTAATATTCTTCTCGCTTCTGTAGTTGTCCTGGCGG
CTTGCCGTTAAACCCCTATATTTCTAGTGGTTGACCTCGGATTAGGTAGGAATACCCGCTGAACTTAA
>OTU_1409
ATGCGATAAGTAATGTGAATTGCAGAATTCAGTGAATCATCGAATCTTTGAACGCACATTGCGCCCTCTGGTATTCCGGA
GGGCATGCCTGTTCGAGCGTCATTACAACCCTCAAGCTCTGCTTGGTATTGGGCCTCAGGTGCTATGCCTGTGCCCTAAA
ATCAGTGGCGGTGCCACCCGGCTCTGAGCGTAGTAAATCTCTCGCTATAGACGTCTGGTGGATGCGTGCCATAACCCCTA
ATTTTTTATGGTTGACCTCGGATCAGGTAGGGATACCCGCTGAACTTAA
>OTU_1410
ATGCGATAAGTAATGTGAATTGCAGAATTCAGTGAATCATCGAATCTTTGAACGCACCTTGCGCTCCTTGGTATTCCGAG
GAGCATGCCTGTTTGAGTGTCATTAATATATATCAACCACTCTTCTTGAGAGTGGTTTGGATGTGGGGGGTTTGCTGGCC
TTTATGAAGGTTCAGCTCCCCTGAAATGCATTAGCAGAACAACCTGTTCATTCATTGGTGTGATAACTATCTACGCTACT
GAGTGCGAGGCAGTTCAGCTTCCTAATCGTCCTTGGACAAATTTATCATTTTATGTGACCTCAAATCAGGTAGGACTACC
CGCTGAACTTAA
>OTU_1411
ATGCGATACGTAATGTGAATTGCAGACCGTGAATCATCTAATCTTTGAACGCATATTGCGCTCCCTGGTATTCCGGAGAG
CATGCCTGTTTGAGAATCGATCAACTAAATCATCCCTTTGAATAGATACAATTGTATGTTTTCAACTGGTTGGACTTGGG
CAATTATTGTCAAAAATAATGTCTGCAAAATAGCGTCGACCTTGAAGCTTACTGTTAACTTGGAACGTGTTTAGCTTGAT
GTTTACATCATTTCTACTGTCCAGCTAACGTCAAGTACCTTCTTGGGTGACTATCCATAAAATACACTTTACCGTGTTTA
ACTTGGTCTCAAATCAGGCAAGAGTACCCGCTGAACTTAA
>OTU_1412
ATGCGATAAGTAATGTGAATTGCAGATTTTCAGTGAATCATCGAATCTTTGAACGCACCTTGCGCCTCATGGTATTCCGT
GAGGCATGCCTGTTTGAGTGTCATTAAATTATCAATACTCTACTTTTTACAAGTAAAGGGTTGCATTTGAGGTGTGCTGA
GGCGTAAGCCTTGGCTCCCTTTTAAATACATTAGCGGAGAACCTCATCTCTGGCTACTATCAATGTGATAATCATCTTAC
ATTGTTAGTACTAGTCCCGAGTCCGCTCAGAATCGTCGCCCTAGGTGACAACTTATGACAATTTGACCTCAAATCAGGTA
GGACTACCCGCTGAACTTAA
>OTU_1413
ATGCGATAAGTAATGTGAATTGCAGAATTTAGTGAATCATCGAATCTTTGAACGCACATTGCACCTCTCGGTAATCCTTG
AGGTATACCTGTTCGAGCGCCGTTTGTGTCTAAGGCTTTGCCTTGCGTTGATGGTTCCCCGCTAGGGGACCTTCGAAACA
CATCGGCGCCCGTCTTGGCTTCGAAACGCAGAGAAATGCGGCGAGACGTCTCGATGGGCGGCCTGTCTACGAAAGCATGG
CCTCGGATCAGGTAGGGATACCCGCTGAACTTAA
>OTU_1415
ATGCGATAAGTAATGTGAATTGCAGAATTCAGTGAATCATCGAATCTTTGAACGCACATTGCGCCCCTTGGTATTCCGAG
GGGCATGCCTGTTCGAGCGTCATTTATACCAACTCCTCTGCAAAGAGGGTCTTGGACTTCGCCTCTGGGCGGGTCTCAAA
ATCAGTGGCGGTGCCTTGAGGCTCTACGCGTAGTAATACACCCCGCGATAGAACCCTTAGGGTATCTTGCCAGCAACCCC
CAACTTCTTAGGTTGACCTCGGATCAGGTAGGGATACCCGCTGAACTTAA
>OTU_1417
ATGCGATAAGTAATGTGAATTGCAGAATTTAGTGAATCATCGAATCTTTGAACGCACATTGCGCCCTCTGGCATTCCGGA
GGGCATGCCTGTTCGAGCGTCATTACAACCCTCAAGCCTCGCTTGGTATTGGGCCGCGCCGCCTGGCCGGCCCCAAAGAC
AATGGTGGCGCCCCCCGGCCCTCAGCGTAGTAACACATCTCGCTGAAGGGACCGCGGCGGTGCCGACACCCTAAACACCT
AAGGTTGACCTCGGATCAGGTAGGGATACCCGCTGAACTTAA
>OTU_1418
ATGCGATAAGTAATGTGAATTGCAGAATTCAGTGAATCATCGAATCTTTGAACGCACATTGCGCCCCTTGGTATTCCGAG
GGGCATGCCTGTTCGAGCGTCATTATAACCACTCAAGCCTGGCTTGGTATTGGGGTCTTCGCGTGCTCGCGGCCCTTAAA
ATCAGTGGCGGTGCCGTCTGGCTCTAAGCGCAGTAATTTCTCTCGCTATAGAGTCCCGGTGGATGCTGGCCAACAACCCC
CAATTTTTTACAGGTTGACCTCGGATCAGGTAGGGATACCCGCTGAACTTAA
>OTU_1419
ATGCGATAAGTAATGTGAATTGCAGAATTCAGTGAACCATCGAATCTTTGAACGCACATTGCGCCCGGCAGTAATCTGCC
GGGCATGCCTGTCCGAGCGTCATTTCTGCCCTCGAGCGCGGTTAGCCTGGCTATCCGCTGCCCGGTGTTGGGGCGCTACG
GTTCAGGGCCTCGTGCCCCGTCCGTAGGCCCCGAAATGAAGTGGCGGTCCCCCCGCGGCGCCCCCTGCGTAGTAGTCTTA
CAACTCGCATCGGGACCCGGTGGTGACCAGCCGTCAACCCAACTTTTTATTAGTTTGACCTCGGATCAGGTAGGGTTACC
CGCTGAACTTAA
>OTU_1421
ATGCGATACGTAATGTGAATTGCTTTCCGTGAATCATCGAATCTTTGAACGCACATTGCACTCCTCTGGAGTATGCCTGT
TTGAGAATCTATAGTATTTATTCTTTGTGAGTTCATTCGTGAACGAATAAGGAGATATGAAGTTCCCATCTTTTGGTGGG
TTCTTTTAAATAGATTGCTACTAGTAATATGAAAATGATTGACATTTCTCTATATCTATTAGAAAAGTATGTGTATGAAA
CTGTGGTTTCTCATAATGCCTATTATCTTAGAGGAGATTTGGAGTTTTCATATGAACAGTTTAGTCCATACCTATAAAGG
CGCAAGCCTTGAACCATGGTCTCAAATCAGGTAGGAAGACCCGCTGAACTTAA
>OTU_1423
ATGCGATAAGTAGTGTGAATTGCAGAATTCAGTGAATCATCGAATCTTTGAACGCACATTGCGCCCCTCGGTATCCCGGG
GGGCATGCCTGTTCGAGCGTCATTTCAACCACTCAAGCCTAGCTTGGTATTGGGCATCGTTGTGCTTTAACTCTCTGTTA
TTCAGAGAAGGCAACGTGTCTTAAATATAGACAGCGGCAAGTATAAGTTCCGAGCGTAGCAGTAAAACATTTCGCTTTAG
GTATTTTATACATTGTCAGCTAAATAGTTAGCCATACTATCATTTTGACCTCGGATCAGGCAGGGATACCCGCTGAACTT
AA
>OTU_1424
ATGCGATAAGTAATGCGAATTGCAGAATTCCGTGAGTCATCGAATCTTTGAACGCACATTGCGCCCTTTGGTATTCCGAA
GGGCATGCCTGTTCGAGCGTCATTATCAACCCTCAAGCCTGGCTTGTTGTTGGACCTCTGTCCTCAAAAACGACGGGTCC
CAAAGACAATGACGGAGTCGTGTTGGACCCTAAATGCAACGAGCTCTCGCAGCACGCATTGAAGGCCAGCCGCTTTGGTC
TTAACCACATTATTATCACAAGGTTGACCTCGGATCAGGTAGGAATACCCGCTGAACTTAA
>OTU_1425
AGGCGAAACGTAATGTGAATCGCAACTAACAGTGAATCATCGAATCTTTGAACGCAGGCCGCGCTTTGCATATCACTTGT
GTTATCGCAAAGCATCTACGTATGAGTGTCAGCCTAATATCCTTTTGGTTTAATGGTATATTTTTTATACTATTAAATTC
ATTATGCGAGTATCTTTTTGATACACGCGTTTAACAAAGAATAATGTCTGGCCTCATATGTGGAAGATTACCCGCTGGAT
TTAA
>OTU_1426
GTGCGAAAAGTAATGCGATTTGCATGCTCTGTGAGTCATCGAATCTTTGAACGCATATGGCACCTCTTGGTTCCTACTAA
GAGGTATGCCTGTTTGAGAATCATTTATCCCTTTTGATCCATTGGATCATACATCCACTTTGGTTGTTGATCCTCTTGGT
CAAGACATGGACCTTCATCACTGATCGTCTTGAATTCAGGCACGGATTGTTCGTGAGAGTGGAAGCTAATTCTATTGATC
GACCAATCTGCTCATACTCCAGTGATCTCAAATCAGGCAAGACTACCCGCTGAACTTAA
>OTU_1427
ATGCGAAAAGTAGTGTGAATTGCAGAATTCCGTGAATCATCGAATTTTCGAACGCACATTGCGCCCCTCGGTATTCCGTG
GGGCATGCCTGTTCGAGCGTCATTTACACCCTCAAGCACTGCTTGGTGTTGGGCGTCTGTCCCGCTTCGGCGTGGACTCG
CCCCAAAGATATTGGCAGCGGTCGGCCAGCTTCTCGCGCAGCACATTTGCGTTTCAAAGAGGTTGGGGACCTGCGTCCAG
CAAGCTCTTTTTTTAAATTGACCTCGGATCAGGTAGGGATACCCGCTGAACTTAA
>OTU_1428
ATGCGATAAGTAATGTGAATTGCAGAATTCAGTGAATCATCGAATCTTTGAACGCACATTGCGCCCCTTGGTATTCCGAG
GGGCATGCCTGTCCGAGCGTCATTTCACCAATCAAGCCCAGCTTGGTATTGGGCCTCGTCCGCACAGGACGGGCCTCGAA
GACCCCGGCCGCGCGGTCCCGCTTCAGGCGTAGCAGAGCTTTCGCAGCCTCGCCTTGGAAGCCGGCGTCCGTGTCGCGCC
GCACAACGAACCCTTTTCTATCAAGGTTGACCTCGGATCAGGTAGGGATACCCGCTGAACTTAA
>OTU_1429
ATGCGATAAGTAATGCGAATTGCAGAATTCAGTGAGTCATCGAATCTTTGAACGCACATTGCGCCCTTTAGTATTCTGAA
GGGCATGCCTGTTCGAGCGTCATTATCACTAATCAAGCCTGGCTTGCCGTTGGACCCTTTGTCGTTACAAGACAGGTCCT
AAAGATAATGACGGCGTCAGTTGGACCGCAGATGCAACGAGCTTTAACCGGCACGCGTTTAGCAGTCCCTTTTGACCCGG
TCTTTTTTAACCAATTTTTACAAGGTTGACCTCGGATCAGGTAGGAATACCCGCTGAACTTAA
