# Supplementary material for: Soil microbiota and microarthropod communities in oil contaminated sites in the European Subarctic
Source: Sci Rep. 2021 Oct 4;11:19620. doi: 10.1038/s41598-021-98680-8 (PMC8490368; doi:10.1038/s41598-021-98680-8)
Supplement: Supplementary file 3 — Supplementary Information 3. [file 41598_2021_98680_MOESM3_ESM.zip › Suppl_1_16S_OTUs.fa]

>OTU_2
TAGGGAATTTTTGTCAATGGACGCAAGTCTGAACAAGCAATGCCGCGTGAGTGATGAAGGTCTTCGGATTGTAAAGCTCT
GTTGTAAGGGAAGAAATATTAGGATAGGAAATGATCCTAATTTGACGGTACCTTATTAGAAAGCCACGGCTAACTATGTG
CCAGCAGCCGCGGTAATACATAGGTGGCAAGCGTTATCCGGATTTATTGGGCGTACAGGGTGCGTAGGTGGTTTGGCAAG
TTTGAGGTTAAATCCCGGAGCTTAACTCCGGTTCGCCTTGAAAACTGCCTTACTAGAATACAAGAGAGGTAGATGGAATT
CCATGTGTAGCGGTGAAATGCGTAGATATATGGAGGAACACCAGCGGCGTAGGCGGTCTACTGGCTTGTTATTGACACTG
AGGCACGAAAGCGTGGGGAGCAAATAGG
>OTU_3
TGGGGAATTTTCCGCAATGGGCGAAAGCCTGACGGAGCAATGCCGCGTGGAGGTAGAAGGCCCACGGGTCGTGAACTTCT
TTTCCCGGAGAAGAAGCAATGACGGTATCTGGGGAATAAGCATCGGCTAACTCTGTGCCAGCAGCCGCGGTAATACAGAG
GATGCAAGCGTTATCCGGAATGATTGGGCGTAAAGCGTCTGTAGGTGGCTTTTTAAGTCCGCCGTCAAATCCCAGGGCTC
AACCCTGGACAGGCGGTGGAAACTACCAAGCTGGAGTACGGTAGGGGCAGAGGGAATTTCCGGTGGAGCGGTGAAATGCG
TAGAGATCGGAAAGAACACCAACGGCGAAAGCACTCTGCTGGGCCGACACTGACACTGAGAGACGAAAGCTAGGGGAGCG
AATGGG
>OTU_4
TGGGGAATATTGGACAATGGGCGAAAGCCTGATCCAGCAATGCCGCGTGAGTGATGAAGGCCTTAGGGTTGTAAAGCTCT
TTTACCCGGGATGATAATGACAGTACCGGGAGAATAAGCTCCGGCTAACTCCGTGCCAGCAGCCGCGGTAATACGGAGGG
AGCTAGCGTTATTCGGAATTACTGGGCGTAAAGCGCACGTAGGCGGCTTTGTAAGTAAGAGGTGAAAGCCCAGAGCTCAA
CTCTGGAATTGCCTTTTAGACTGCATCGCTTGAATCATGGAGAGGTCAGTGGAATTCCGAGTGTAGAGGTGAAATTCGTA
GATATTCGGAAGAACACCAGTGGCGAAGGCGGCTGACTGGACATGTATTGACGCTGAGGTGCGAAAGCGTGGGGAGCAAA
CAGG
>OTU_5
TGGGGAATATTGGACAATGGGCGAAAGCCTGATCCAGCCATGCCGCGTGTGTGAAGAAGGCCTTTTGGTTGTAAAGCACT
TTAAGCGAGGAGGAGGCTACTTGGATTAATACTCTAGGATAGTGGACGTTACTCGCAGAATAAGCACCGGCTAACTCTGT
GCCAGCAGCCGCGGTAATACAGAGGGTGCGAGCGTTAATCGGATTTACTGGGCGTAAAGCGTGCGTAGGCGGCTTTTTAA
GTCGGATGTGAAATCCCTGAGCTTAACTTAGGAATTGCATTCGATACTGGGAAGCTAGAGTATGGGAGAGGATGGTAGAA
TTCCAGGTGTAGCGGTGAAATGCGTAGAGATCTGGAGGAATACCGATGGCGAAGGCAGCCATCTGGCCTAATACTGACGC
TGAGGTACGAAAGCATGGGGAGCAAACAGG
>OTU_6
TGGGGAATATTGGACAATGGGCGCAAGCCTGATCCAGCCATGCCGCGTGTGTGAAGAAGGCCTTATGGTTGTAAAGCACT
TTAAGCGAGGAGGAGGCTACTTTAGTTAATACCTAGAGATAGTGGACGTTACTCGCAGAATAAGCACCGGCTAACTCTGT
GCCAGCAGCCGCGGTAATACAGAGGGTGCAAGCGTTAATCGGATTTACTGGGCGTAAAGCGCGCGTAGGCGGCTAATTAA
GTCAAATGTGAAATCCCCGAGCTTAACTTGGGAATTGCATTCGATACTGGTTAGCTAGAGTGTGGGAGAGGATGGTAGAA
TTCCAGGTGTAGCGGTGAAATGCGTAGAGATCTGGAGGAATACCGATGGCGAAGGCAGCCATCTGGCCTAACACTGACGC
TGAGGTGCGAAAGCATGGGGAGCAAACAGG
>OTU_10
TGGGGAATATTGCACAATGGGCGCAAGCCTGATGCAGCCATGCCGCGTGTGTGAAGAAGGCCTTAGGGTTGTAAAGCACT
TTCAGCGAGGAGGAAGGGTAGTGTGTTAATAGCACATTGCATTGACGTTACTCGCAGAAGAAGCACCGGCTAACTCCGTG
CCAGCAGCCGCGGTAATACGGAGGGTGCAAGCGTTAATCGGAATTACTGGGCGTAAAGCGCACGCAGGCGGTTTGTTAAG
TCAGATGTGAAATCCCCGAGCTTAACTTGGGAACTGCATTTGAAACTGGCAAGCTAGAGTCTTGTAGAGGGGGGTAGAAT
TCCAGGTGTAGCGGTGAAATGCGTAGAGATCTGGAGGAATACCGGTGGCGAAGGCGGCCCCCTGGACAAAGACTGACGCT
CAGGTGCGAAAGCGTGGGGAGCAAACAGG
>OTU_11
TGGGGAATTTTGGACAATGGGGGCAACCCTGATCCAGCCATGCCGCGTGCAGGATGAAGGCCTTCGGGTTGTAAACTGCT
TTTGTACGGAACGAAAAAGCGCCTTCTAATACAGGGCGTCCATGACGGTACCGTAAGAATAAGCACCGGCTAACTACGTG
CCAGCAGCCGCGGTAATACGTAGGGTGCGAGCGTTAATCGGAATTACTGGGCGTAAAGCGTGCGCAGGCGGTCATGCAAG
ACAGAGGTGAAATCCCCGGGCTCAACCTGGGAACTGCCTTTGTGACTGCATGGCTGGAGTGCGGCAGAGGGGGATGGAAT
TCCGCGTGTAGCAGTGAAATGCGTAGATATGCGGAGGAACACCGATGGCGAAGGCAATCCCCTGGGCCTGCACTGACGCT
CATGCACGAAAGCGTGGGGAGCAAACAGG
>OTU_12
TGGGGAATATTGCACAATGGGCGCAAGCCTGATGCAGCCATGCCGCGTGTATGAAGAAGGCCTTCGGGTTGTAAAGTACT
TTCAGCGGGGAGGAAGGCGATAAGGTTAATAACCTTGTCGATTGACGTTACCCGCAGAAGAAGCACCGGCTAACTCCGTG
CCAGCAGCCGCGGTAATACGGAGGGTGCAAGCGTTAATCGGAATTACTGGGCGTAAAGCGCACGCAGGCGGTCTGTCAAG
TCGGATGTGAAATCCCCGGGCTCAACCTGGGAACTGCATTCGAAACTGGCAGGCTAGAGTCTTGTAGAGGGGGGTAGAAT
TCCAGGTGTAGCGGTGAAATGCGTAGAGATCTGGAGGAATACCGGTGGCGAAGGCGGCCCCCTGGACAAAGACTGACGCT
CAGGTGCGAAAGCGTGGGGAGCAAACAGG
>OTU_14
TGGGGAATATTGCACAATGGGCGCAAGCCTGATGCAGCGACGCCGCGTGGGGGATGACGGCCTTCGGGTTGTAAACCTCT
TTCACCATCGGCGAAGCCGGGAGCTTTTGTTTCCGGTGACGGTAGGTGGAGAAGAAGCACCGGCCAACTACGTGCCAGCA
GCCGCGGTAATACGTAGGGTGCGAGCGTTGTCCGGAATTACTGGGCGTAAAGAGCTCGTAGGTGGTTTGTCGCGTTGTCC
GTGAAATTCCCTGGCTTAACTGGGGGCGTGCGGGCGATACGGGCAGACTAGAGTACTGCAGGGGAGACTGGAATTCCTGG
TGTAGCGGTGGAATGCGCAGATATCAGGAGGAACACCGGTGGCGAAGGCGGGTCTCTGGGCAGTAACTGACGCTGAGGAG
CGAAAGCGTGGGGAGCGAACAGG
>OTU_15
TGGGGAATATTGGACAATGGGGGCAACCCTGATCCAGCAATGCCGCGTGTGTGAAGAAGGCCTGCGGGTTGTAAAGCACT
TTCGGTCGGGAAGACTGCCATCAAAGTTAATACCTTCGGTGGTTGACGTTACCGGCACAAGAAGCACCGGCTAACTCCGT
GCCAGCAGCCGCGGTAATACGGAGGGTGCGAGCGTTAATCGGAATTACTGGGCGTAAAGGGTGCGTAGGCGGTCGGGTAA
GTCGGATGTGAAAGCCCCGGGCTCAACCTGGGAATTGCACCCGATACTGCTCGGCTGGAGTACGGTAGAGGGTGGCGGAA
TTCCCGGTGTAGCGGTGAAATGCGTAGATATCGGGAAGAACACCAGTGGCGAAGGCGGCCACCTGGACCGTAACTGACGC
TGAGGCACGAAAGCGTGGGGAGCAAACAGG
>OTU_16
TGGGGAATATTGGACAATGGGCGCAAGCCTGATCCAGCCATGCCGCGTGAGTGATGAAGGCCCTAGGGTTGTAAAGCTCT
TTTGTGCGGGAAGATAATGACGGTACCGCAAGAATAAGCCCCGGCTAACTTCGTGCCAGCAGCCGCGGTAATACGAAGGG
GGCTAGCGTTGCTCGGAATCACTGGGCGTAAAGGGTGCGTAGGCGGGTCTTTAAGTCAGGGGTGAAATCCTGGAGCTCAA
CTCCAGAACTGCCTTTGATACTGAGGATCTTGAGTTCGGGAGAGGTGAGTGGAACTGCGAGTGTAGAGGTGAAATTCGTA
GATATTCGCAAGAACACCAGTGGCGAAGGCGGCTCACTGGCCCGATACTGACGCTGAGGCACGAAAGCGTGGGGAGCAAA
CAGG
>OTU_17
TGGGGAATATTGGACAATGGGCGAAAGCCTGATCCAGCCATGCCGCGTGTGTGAAGAAGGTCTTCGGATTGTAAAGCACT
TTAAGTTGGGAGGAAGGGTTGTAGATTAATACTCTGCAATTTTGACGTTACCGACAGAATAAGCACCGGCTAACTCTGTG
CCAGCAGCCGCGGTAATACAGAGGGTGCAAGCGTTAATCGGAATTACTGGGCGTAAAGCGCGCGTAGGTGGTTTGTTAAG
TTGGATGTGAAATCCCCGGGCTCAACCTGGGAACTGCATTCAAAACTGACTGACTAGAGTATGGTAGAGGGTGGTGGAAT
TTCCTGTGTAGCGGTGAAATGCGTAGATATAGGAAGGAACACCAGTGGCGAAGGCGACCACCTGGACTAATACTGACACT
GAGGTGCGAAAGCGTGGGGAGCAAACAGG
>OTU_18
TAGGGAATCTTCCGCAATGGACGAAAGTCTGACGGAGCAACGCCGCGTGAGTGATGAAGGTTTTCGGATCGTAAAGCTCT
GTTGTTAGGGAAGAACAAGTGCCGTTCAAATAGGGCGGCACCTTGACGGTACCTAACCAGAAAGCCACGGCTAACTACGT
GCCAGCAGCCGCGGTAATACGTAGGTGGCAAGCGTTGTCCGGAATTATTGGGCGTAAAGGGCTCGCAGGCGGTTTCTTAA
GTCTGATGTGAAAGCCCCCGGCTCAACCGGGGAGGGTCATTGGAAACTGGGGAACTTGAGTGCAGAAGAGGAGAGTGGAA
TTCCACGTGTAGCGGTGAAATGCGTAGAGATGTGGAGGAACACCAGTGGCGAAGGCGACTCTCTGGTCTGTAACTGACGC
TGAGGAGCGAAAGCGTGGGGAGCGAACAGG
>OTU_19
TGGGGAATATTGGACAATGGGCGCAAGCCTGATCCAGCCATGCCGCGTGGGTGATGAAGGCCCTAGGGTTGTAAAGCCCT
TTCAGCGGGGAAGATAATGACGGTACCCGCAGAAGAAGCCCCGGCTAACTTCGTGCCAGCAGCCGCGGTAATACGAAGGG
GGCTAGCGTTGCTCGGAATTACTGGGCGTAAAGCGCACGTAGGCGGCTTTTTAAGTCGGAGGTGAAATCCTGGAGCTCAA
CTCCAGAACTGCCTTCGAAACTGGAGAGCTCGAGTCCGGGAGAGGTGAGTGGAACTGCGAGTGTAGAGGTGAAATTCGTA
GATATTCGCAAGAACACCAGTGGCGAAGGCGGCTCACTGGCCCGGTACTGACGCTGAGGTGCGAAAGCGTGGGGAGCAAA
CAGG
>OTU_20
TGGGGAATTTTGGACAATGGGCGAAAGCCTGATCCAGCCATGCCGCGTGCAGGATGAAGGCCTTCGGGTTGTAAACTGCT
TTTGTACGGAACGAAAAGCCTCTTTCTAATAAAGAGGGGTCATGACGGTACCGTAAGAATAAGCACCGGCTAACTACGTG
CCAGCAGCCGCGGTAATACGTAGGGTGCAAGCGTTAATCGGAATTACTGGGCGTAAAGCGTGCGCAGGCGGTTTTGTAAG
ACAGAGGTGAAATCCCCGGGCTCAACCTGGGAACTGCCTTTGTGACTGCAAGGCTGGAGTGCGGCAGAGGGGGATGGAAT
TCCGCGTGTAGCAGTGAAATGCGTAGATATGCGGAGGAACACCGATGGCGAAGGCAATCCCCTGGGCCTGCACTGACGCT
CATGCACGAAAGCGTGGGGAGCAAACAGG
>OTU_21
TGGGGAATCTTGGACAATGGGGGCAACCCTGATCCAGCCATGCCGCGTGTGTGAAGAAGGCCTTCGGGTTGTAAAGCACT
TTCAGTAGGGAGGAAGGCTTCGGGCTAATACCCTGGAGTACTTGACGTTACCTACAGAAGAAGCACCGGCTAATTTCGTG
CCAGCAGCCGCGGTAATACGAAAGGTGCAAGCGTTAATCGGAATTACTGGGCGTAAAGCGCGCGTAGGCGGTGTGTTAAG
TCGGATGTGAAAGCCCAGGGCTCAACCTTGGAACTGCATCCGATACTGGCACGCTAGAGTGCAGTAGAGGGAGGTGGAAT
TTCCGGTGTAGCGGTGAAATGCGTAGAGATCGGAAGGAACACCAGTGGCGAAGGCGGCCTCCTGGACTGACACTGACGCT
GAGGTGCGAAAGCGTGGGGAGCAAACAGG
>OTU_22
TGGGGAATATTGCACAATGGGGGAAACCCTGATGCAGCGACGCCGCGTGAAGGAAGAAGTATCTCGGTATGTAAACTTCT
ATCAGCAGGGAAGAAAATGACGGTACCTGACTAAGAAGCCCCGGCTAACTACGTGCCAGCAGCCGCGGTAATACGTAGGG
GGCAAGCGTTATCCGGATTTACTGGGTGTAAAGGGAGCGTAGACGGATGGACAAGTCTGATGTGAAAGGCTGGGGCTCAA
CCCCGGGACTGCATTGGAAACTGCCCGTCTTGAGTGCCGGAGAGGTAAGCGGAATTCCTAGTGTAGCGGTGAAATGCGTA
GATATTAGGAGGAACACCAGTGGCGAAGGCGGCTTACTGGACGGTAACTGACGTTGAGGCTCGAAAGCGTGGGGAGCAAA
CAGG
>OTU_23
TGGGGAATTTTGGACAATGGGCGCAAGCCTGATCCAGCAATGCCGCGTGCAGGATGAAGGCCTTCGGGTTGTAAACTGCT
TTTGTACGGAACGAAAAGTCTTGGGTTAATACCCTGGGATCATGACGGTACCGTAAGAATAAGCACCGGCTAACTACGTG
CCAGCAGCCGCGGTAATACGTAGGGTGCAAGCGTTAATCGGAATTACTGGGCGTAAAGCGTGCGCAGGCGGTTTTGTAAG
ACAGTGGTGAAATCCCCGGGCTCAACCTGGGAACTGCCATTGTGACTGCAAGGCTGGAGTGCGGCAGAGGGGGATGGAAT
TCCGCGTGTAGCAGTGAAATGCGTAGATATGCGGAGGAACACCGATGGCGAAGGCAATCCCCTGGGCCTGCACTGACGCT
CATGCACGAAAGCGTGGGGAGCAAACAGG
>OTU_24
TGGGGAATATTGGACAATGGGGGAAACCCTGATCCAGCGACGCCGCGTGTGTGAAGAAGGCCTGCGGGTTGTAAAGCACT
TTTAGTGGGGACAAAAAGCTACGGATTAATACTCTGTGGTCTTGATTTAACCCAAAGAAAAAGCACCGGCTAACTCTGTG
CCAGCAGCCGCGGTAATACAGAGGGTGCGAGCGTTAATCGGAATTACTGGGCGTAAAGCGCGCGTAGACGGTTTTGTAAG
TCAGATGTGAAATCCCTGGGCTCAACCTGGGAACTGCATTTGAGACTGCATGGCTAGAGTATCGAAGAGGGAAGTGGAAT
TTCCGGTGTAGCGGTGAAATGCGTAGATATCGGAAGGAACACCAGTGGCGAAAGCGACTTCCTGGTCGAATACTGACGTT
CATGTGCGAAAGCGTGGGGAGCAAACAGG
>OTU_25
TGGGGAATATTGCACAATGGGCGGAAGCCTGATGCAGCAACGCCGCGTGCGGGATGACGGCCTTCGGGTTGTAAACCGCT
TTCGCCTGTGACGAAGCGTGAGTGACGGTAATGGGTAAAGAAGCACCGGCTAACTACGTGCCAGCAGCCGCGGTGATACG
TAGGGTGCGAGCGTTGTCCGGATTTATTGGGCGTAAAGGGCTCGTAGGTGGTTGATCGCGTCGGAAGTGTAATCTTGGGG
CTTAACCCTGAGCGTGCTTTCGATACGGGTTGACTTGAGGAAGGTAGGGGAGAATGGAATTCCTGGTGGAGCGGTGGAAT
GCGCAGATATCAGGAGGAACACCAGTGGCGAAGGCGGTTCTCTGGGCCTTTCCTGACGCTGAGGAGCGAAAGCGTGGGGA
GCGAACAGGC
>OTU_26
TGGGGAATTTTGCGCAATGGGGGAAACCCTGACGCAGCAACGCCGCGTGGAGGATGAAGTCCCTTGGGACGTAAACTCCT
TTCGATCGGGACGATAATGACGGTACCGGAAGAAGAAGCCCCGGCTAACTTCGTGCCAGCAGCCGCGGTAATACGAGGGG
GGCAAGCGTTGTTCGGAATTATTGGGCGTAAAGGGTGCGTAGGTGGTTCGGCAAGTCTTGTGTGAAATCTTCAGGCTCAA
CTTGAAGTCTGCACAAGAAACTGCCGGGCTTGAGTATGGGAGAGGTGAGTGGAATTTCCGGTGTAGCGGTGAAATGCGTA
GATATCGGAAGGAACACCTGTGGCGAAAGCGGCTCACTGGACCATTACTGACACTGAGGCACGAAAGCTAGGGGAGCAAA
CAGG
>OTU_27
TGGGGAATCTTGGACAATGGGGGAAACCCTGATCCAGCCATGCCGCGTGAGTGATGAAGGCCTTAGGGTTGTAAAACTCT
TTCGCACGCGACGATAATGACGGTAGCGTGAGAAGAAGCTCCGGCTAACTTCGTGCCAGCAGCCGCGGTAATACGAAGGG
GGCTAGCGTTGTTCGGAATTACTGGGCGTAAAGCGTGCGCAGGCGGCCGTTCAAGTCAGGGGTGAAAGCCCAGAGCTCAA
CTCTGGAAATGCCTTTGAGACTGAGCGGCTCGAGTACGGGAGAGGTGAGTGGAATTCCCAGTGTAGAGGTGAAATTCGTA
GATATTGGGAAGAACACCGGTGGCGAAGGCGGCTCACTGGCCCGTTTCTGACGCTCATGCACGACAGCGTGGGGATCAAA
CAGG
>OTU_28
TAGGGAATCTTCCGCAATGGACGAAAGTCTGACGGAGCGACGCCGCGTGAGTGATGAAGGTCTTCGGATCGTAAAACTCT
GTTGTTAGGGAAGAACAAGTACTGGCCTAATACGCCCGTACCTTGACGGTACCTAACCAGAAAGCCCCGGCTAACTACGT
GCCAGCAGCCGCGGTAATACGTAGGGGGCGAGCGTTGTCCGGAATTATTGGGCGTAAAGGGCTCGCAGGCGGTCTTCTAA
GTCTGATGTGAAATCTCGTAGCTTAACTACGAGCGGTCATTGGAAACTGGGAGACTTGAGGACAGAAGAGGAGAGTGGAA
TTCCACGTGTAGCGGTGAAATGCGTAGAGATGTGGAGGAACACCAGTGGCGAAGGCGACTCTCTGGTCTGTCACTGACGC
TGAGGAGCGAAAGCGTGGGGAGCGAACAGG
>OTU_29
TGGGGAATTTTGCGCAATGGGGGAAACCCTGACGCAGCAACGCCGCGTGGAGGATGAAGTACTTCGGTACGTAAACTCCT
TTCGATCGGGACGATAATGACGGTACCGGAAGAAGAAGCCCCGGCTAACTTCGTGCCAGCAGCCGCGGTAATACGAGGGG
GGCAAGCGTTGTTCGGAATTATTGGGCGTAAAGGGTGCGTAGGCGGTTTGGTAAGTCTTGTGTGAAATCTCTGGGCTCAA
CTCAGAGACTGCACGAGAAACTGCCGGGCTTGAGTGTGGGAGAGGTGAGTGGAATTCCTGGTGTAGCGGTGAAATGCGTA
GATATCAGGAGGAACACCTGTGGCGAAAGCGGCTCACTGGACCATAACTGACGCTGATGCACGAAAGCTAGGGGAGCAAA
CAGG
>OTU_30
TGGGGAATATTGCACAATGGGGGAAACCCTGATGCAGCGACGCCGCGTGGAGGAAGAAGGTCTTCGGATTGTAAACTCCT
GTTGTTGGGGAAGATAATGACGGTACCCAACAAGGAAGTGACGGCTAACTACGTGCCAGCAGCCGCGGTAAAACGTAGGT
CACAAGCGTTGTCCGGAATTACTGGGTGTAAAGGGAGCGCAGGCGGGAAGACAAGTTGGAAGTGAAATCTATGGGCTCAA
CCCATAAACTGCTTTCAAAACTGTTTTTCTTGAGTAGTGCAGAGGTAGGCGGAATTCCCGGTGTAGCGGTGGAATGCGTA
GATATCGGGAGGAACACCAGTGGCGAAGGCGGCCTACTGGGCACCAACTGACGCTGAGGCTCGAAAGTGTGGGTAGCAAA
CAGG
>OTU_31
TGGGGAATATTGGACAATGGACCACAAGTCTGATCCAGCAATTCTGTGTGCACGATGACGTTTTTCGGAATGTAAAGTGC
TTTCAGTCGGGAAGAAGTCAGTGACGGTACCGACAGAAGAAGCGACGGCTAAATACGTGCCAGCAGCCGCGGTAATACGT
ATGTCGCAAGCGTTATCCGGATTTATTGGGCGTAAAGCGCGTCTAGGCGGCAAGGAAAGTCTGATGTGAAAATGCGGAGC
TCAACTCCGTATGGCGTTGGAAACTGCCTTACTAGAGTACTGGAGAGGTAGGCGGAACTACAAGTGTAGAGGTGAAATTC
GTAGATATTTGTAGGAATGCCGATGGGGAAGCCAGCCTACTGGACAGATACTGACGCTAAAGCGCGAAAGCGTGGGTAGC
AAACAGG
>OTU_32
TGGGGAATTTTGGACAATGGGCGCAAGCCTGATCCAGCAATGCCGCGTGAGTGAAGAAGGCCTTCGGGTTGTAAAGCTCT
TTTGTCAGGGAAGAAACGGGATTGGATAATACCTAGTCCTAATGACGGTACCTGAAGAATAAGCACCGGCTAACTACGTG
CCAGCAGCCGCGGTAATACGTAGGGTGCAAGCGTTAATCGGAATTACTGGGCGTAAAGCGTGCGCAGGCGGTTTTGTAAG
TCTGACGTGAAAGCCCCGGGCTCAACCTGGGAATTGCGTTGGAGACTGCAAGGCTTGAATCTGGCAGAGGGGGGTAGAAT
TCCACGTGTAGCAGTGAAATGCGTAGAGATGTGGAGGAACACCGATGGCGAAGGCAGCCCCCTGGGTCAAGATTGACGCT
CATGCACGAAAGCGTGGGGAGCAAACAGG
>OTU_33
TGGGGAATATTGCACAATGGGCGCAAGCCTGATGCAGCCATGCCGCGTGTGTGAAGAAGGCCTTCGGGTTGTAAAGCACT
TTCAGCGAGGAGGAAGGCCAATAGCTTAATACGCTGTTGGATTGACGTTACTCGCAGAAGAAGCACCGGCTAACTCCGTG
CCAGCAGCCGCGGTAATACGGAGGGTGCAAGCGTTAATCGGAATTACTGGGCGTAAAGCGCACGCAGGCGGTTTGTTAAG
TCAGATGTGAAATCCCCGAGCTTAACTTGGGAACTGCATTTGAAACTGGCAAGCTAGAGTCTTGTAGAGGGGGGTAGAAT
TCCAGGTGTAGCGGTGAAATGCGTAGAGATCTGGAGGAATACCGGTGGCGAAGGCGGCCCCCTGGACAAAGACTGACGCT
CAGGTGCGAAAGCGTGGGGAGCAAACAGG
>OTU_34
TGGGGAATCTTGCGCAATGGGCGAAAGCCTGACGCAGCAACGCCGCGTGAGGGACGAAGGCTTTCTGAGTTGTAAACCTC
TTTCGACAGGAACGATTGTGACGGTACCTGTAGAAGAAGCACCGGCCAACTATGTGCCAGCAGCCGCGGTGATACATAGG
GTGCAAGCGTTATTCGGATTTATTGGGCGTAAAGAGCTCGTAGGCGGTTCAACAAGTCGGGTGTTAAACCCCCAGGCTCA
ACCTGGGGCCGCCACCCGAAACTGTTGTGACTAGAGTTTGGTAGGGGATCACGGAATTCCTGGTGTAGCGGTGGAATGCG
CAGATATCAGGAGGAACACCAGTAGCGAAGGCGGTGATCTGGGCCAATACTGACGCTGAGGAGCGAAAGCGTGGGGAGCG
AACAGG
>OTU_36
TGGGGAATATTGCGCAATGGGCGAAAGCCTGACGCAGCGACGCCGCGTGAGGGATGAAGGCCTTCGGGTTGTAAACCTCT
TTCAGCAGGGACGAAGCGAAAGTGACGGTACCTGCAGAAGAAGCACCGGCTAACTACGTGCCAGCAGCCGCGGTAATACG
TAGGGTGCAAGCGTTGTCCGGATTTATTGGGCGTAAAGAGCTCGTAGGCGGTTTGTCGCGTCGGATGTGAAAACCCAGGG
CTCAACCCTGGGCCTGCATTCGATACGGGCAGACTAGAGTATGGCAGGGGAGACTGGAATTCCTGGTGTAGCGGTGAAAT
GCGCAGATATCAGGAGGAACACCGGTGGCGAAGGCGGGTCTCTGGGCCAAAACTGACGCTGAGGAGCGAAAGCGTGGGGA
GCGAACAGG
>OTU_37
TGGGGAATTTTGCACAATGGGCGCAAGCCTGATGCAGCGACGCCGCGTGAGGGATGAAGGCCTTCGGGTTGTAAACCTTT
TTCGCTCATGGTCAAGCCATACTGTTGGGTGTGGTGAGGGTAGTGGGTAAAGAAGCGCCGGCTAACTACGTGCCAGCAGC
CGCGGTAATACGTAGGGCGCGAGCGTTGTCCGGAATTATTGGGCGTAAAGGGCTTGTAGGCGGTTGGCCGCGTCTGCCGT
GAAATCCTCTGGCTTAACTGGGGGCGTGCGGTGGGTACGGGTTGACTTGAGTGCGGTAGGGGAGACTGGAATTCCTGGTG
TAGCGGTGGAATGCGCAGATATCAGGAGGAACACCGGTGGCGAAGGCGGGTCTCTGGGCCGTTACTGACGCTGAGGAGCG
AAAGCGTGGGGAGCGAACAGG
>OTU_38
TGGGGAATATTGCACAATGGGCGCAAGCCTGATGCAGCAACGCCGCGTGAGGGATGACGGCCTTCGGGTTGTAAACCTCT
TTTAGCAGGGAAGAAGCGAAAGTGACGGTACCTGCAGAAAAAGCGCCGGCTAACTACGTGCCAGCAGCCGCGGTAATACG
TAGGGCGCAAGCGTTATCCGGAATTATTGGGCGTAAAGAGCTCGTAGGCGGTTTGTCGCGTCTGCTGTGAAATCCCGAGG
CTCAACCTCGGGTCTGCAGTGGGTACGGGCAGACTAGAGTGCGGTAGGGGAGATTGGAATTCCTGGTGTAGCGGTGGAAT
GCGCAGATATCAGGAGGAACACCGATGGCGAAGGCAGATCTCTGGGCCGTAACTGACGCTGAGGAGCGAAAGGGTGGGGA
GCAAACAGGC
>OTU_39
TGGGGAATCTTGGACAATGGGGGAAACCCTGATCCAGCCATGCCGCGTGAGTGATGAAGGCCTTAGGGTTGTAAAACTCT
TTCGACGGGGACGATAATGACGGTACCCGTAGAAGAAGCTCCGGCTAACTTCGTGCCAGCAGCCGCGGTAATACGAAGGG
GGCTAGCGTTGTTCGGAATTACTGGGCGTAAAGCGTGCGCAGGCCGCCCATCAAGTCAAAGGTGAAAGCCCAGAGCTCAA
CTCTGGAACTGCCTCTGAAACTGATGGGCTTGAGTACGGGAGAGGTGAGTGGAATTCCGAGTGTAGAGGTGAAATTCGTA
GATATTCGGAAGAACACCAGTGGCGAAGGCGGCTCACTGGACCGTAACTGACGCTCATGCACGACAGCGTGGGGATCAAA
CAGG
>OTU_40
TGGGGAATATTGCACAATGGGCGCAAGCCTGATGCAGCCATGCCGCGTGTGTGAAGAAGGCCTTAGGGTTGTAAAGCACT
TTCAGCGAGGAGGAAGGCGTTGTAGTTAATAGCTGCAACGATTGACGTTACTCGCAGAAGAAGCACCGGCTAACTCCGTG
CCAGCAGCCGCGGTAATACGGAGGGTGCAAGCGTTAATCGGAATTACTGGGCGTAAAGCGCACGCAGGCGGTTTGTTAAG
TCAGATGTGAAATCCCCGAGCTTAACTTGGGAACTGCATTTGAAACTGGCAAGCTAGAGTCTTGTAGAGGGGGGTAGAAT
TCCAGGTGTAGCGGTGAAATGCGTAGAGATCTGGAGGAATACCGGTGGCGAAGGCGGCCCCCTGGACAAAGACTGACGCT
CAGGTGCGAAAGCGTGGGGAGCAAACAGG
>OTU_41
TGAGGAATATTGGTCAATGGGTGCAAGCCTGAACCAGCCATCCCGCGTGAAGGACGACTGCCCTATGGGTTGTAAACTTC
TTTTGTATAGGGATAAACCTACCCTCGTGAGGGTAGCTGAAGGTACTATACGAATAAGCACCGGCTAACTCCGTGCCAGC
AGCCGCGGTAATACGGAGGGTGCAAGCGTTATCCGGATTTATTGGGTTTAAAGGGTCCGTAGGCGGACTTATAAGTCAGT
GGTGAAAGCCTGTCGCTTAACGATAGAACTGCCATTGATACTGTAAGTCTTGAGTATATTTGAGGTAGCTGGAATAAGTA
GTGTAGCGGTGAAATGCATAGATATTACTTAGAACACCAATTGCGAAGGCAGGTTACCAAGATATAACTGACGCTGAGGG
ACGAAAGCGTGGGGAGCGAACAGG
>OTU_42
TGGGGAATATTGCACAATGGGCGCAAGCCTGATGCAGCAACGCCGCGTGAGGGACGACGGCCTTCGGGTTGTAAACCTCT
TTTAGTAGGGAAGAAGCGAAAGTGACGGTACCTGCAGAAAAAGCACCGGCTAACTACGTGCCAGCAGCCGCGGTAATACG
TAGGGTGCAAGCGTTATCCGGAATTATTGGGCGTAAAGAGCTCGTAGGCGGTTTGTCGCGTCTGCTGTGAAAACTGGAGG
CTCAACCTCCAGCCTGCAGTGGGTACGGGCAGACTAGAGTGCGGTAGGGGAGATTGGAATTCCTGGTGTAGCGGTGGAAT
GCGCAGATATCAGGAGGAACACCGATGGCGAAGGCAGATCTCTGGGCCGTAACTGACGCTGAGGAGCGAAAGCATGGGGA
GCGAACAGG
>OTU_43
TGGGGAATCTTGGACAATGGGCGAAAGCCCGATCCAGCAATATCGCGTGAGTGAAGAAGGGCAATGCCGCTTGTAAAGCT
CTTTCGTCGAGTGCGCGATCATGACAGGACTCGAGGAAGAAGCCCCGGCTAACTCCGTGCCAGCAGCCGCGGTAAGACGG
GGGGGGCAAGTGTTCTTCGGAATGACTGGGCGTAAAGGGCACGTAGGCGGTGAATCGGGTTGAAAGTGAAAGCCGCCAAA
AACTGGCGGAATGCTCTCGAAACCAATTCACTTGAGTGAGACAGAGGAGAGTGGAATTTCGTGTGTAGGGGTGAAATCCG
GAGATCTACGAAGGAACGCCAAAAGCGAAGGCAGCTCTCTGGGTCCCTACCGACGCTGAGGTGCGAAAGCATGGGGAGCG
AACAGG
>OTU_44
TGGGGAATATTGCACAATGGGCGCAAGCCTGATGCAGCCATGCCGCGTGTATGAAGAAGGCCTTCGGGTTGTAAAGTACT
TTCAGCGGGGAGGAAGGGAGTAAAGTTAATACCTTTGCTCATTGACGTTACCCGCAGAAGAAGCACCGGCTAACTCCGTG
CCAGCAGCCGCGGTAATACGGAGGGTGCAAGCGTTAATCGGAATTACTGGGCGTAAAGCGCACGCAGGCGGTTTGTTAAG
TCAGATGTGAAATCCCCGGGCTCAACCTGGGAACTGCATCTGATACTGGCAAGCTTGAGTCTCGTAGAGGGGGGTAGAAT
TCCAGGTGTAGCGGTGAAATGCGTAGAGATCTGGAGGAATACCGGTGGCGAAGGCGGCCCCCTGGACGAAGACTGACGCT
CAGGTGCGAAAGCGTGGGGAGCAAACAGG
>OTU_46
TGGGGAATTTTGCGCAATGGGGGAAACCCTGACGCAGCAACGCCGCGTGGAGGATGAAGTCTCTTGGGACGTAAACTCCT
TTCGATCGGGACGATTATGACGGTACCGGAAGAAGAAGCCCCGGCTAACTTCGTGCCAGCAGCCGCGGTAATACGAGGGG
GGCAAGCGTTGTTCGGAATTATTGGGCGTAAAGGGTGCGTAGGCGGTTCGGTAAGTTTGATGTGAAATCTTCGGGCTCAA
CCCGAAGCCTGCATCGAAAACTGCCGGGCTTGAGTGTGGGAGAGGTGAGTGGAATTTCCGGTGTAGCGGTGAAATGCGTA
GATATCGGAAGGAACACCTGTGGCGAAAGCGGCTCACTGGACCACAACTGACGCTGATGCACGAAAGCTAGGGGAGCAAA
CAGG
>OTU_47
TGGGGAATATTGCGCAATGGGCGGAAGCCTGACGCAGCGACGCCGCGTGGGGGATGAAGGCCTTCGGGTTGTAAACCCCT
TTCACCAGGAGCGAATCCAGACGGTACCTGGGGAAGAAGCGCCGGCTAACTACGTGCCAGCAGCCGCGGTAATACGTAGG
GCGCAAGCGTTGTCCGGAATTATTGGGCGTAAAGAGCTCGTAGGCGGCCTGTCGCGTCCGCTGTGAAATCCTGGGGCTTA
ACCCCGGGCGTGCAGTGGATACGGGCTGGCTAGAGGCAGGCAGGGGAGAACGGAATTCCCGGTGTAGCGGTGAAATGCGC
AGATATCGGGAGGAACACCGGTGGCGAAGGCGGTTCTCTGGGCCTGTTCTGACGCTGAGGAGCGAAAGCGTGGGGAGCAA
ACAGG
>OTU_49
TGGGGAATATTGGACAATGGGCGAAAGCCTGATCCAGCCATGCCGCGTGTGTGAAGAAGGTCTTCGGATTGTAAAGCACT
TTAAGTTGGGAGGAAGGGCAGTAAGTTAATACCTTGCTGTTTTGACGTTACCGACAGAATAAGCACCGGCTAACTCTGTG
CCAGCAGCCGCGGTAATACAGAGGGTGCAAGCGTTAATCGGAATTACTGGGCGTAAAGCGCGCGTAGGTGGTTCGTTAAG
TTGGATGTGAAAGCCCCGGGCTCAACCTGGGAACTGCATCCAAAACTGGCGAGCTAGAGTACGGTAGAGGGTGGTGGAAT
TTCCTGTGTAGCGGTGAAATGCGTAGATATAGGAAGGAACACCAGTGGCGAAGGCGACCACCTGGACTGATACTGACACT
GAGGTGCGAAAGCGTGGGGAGCAAACAGG
>OTU_50
TGGGGAATTTTGGACAATGGGCGAAAGCCTGATCCAGCAATGCCGCGTGCAGGATGAAGGCCTTCGGGTTGTAAACTGCT
TTTGTACGGAACGAAAAAGCTCCTTCTAATACAGGGGGCCCATGACGGTACCGTAAGAATAAGCACCGGCTAACTACGTG
CCAGCAGCCGCGGTAATACGTAGGGTGCGAGCGTTAATCGGAATTACTGGGCGTAAAGCGTGCGCAGGCGGTTATGTAAG
ACAGATGTGAAATCCCCGGGCTCAACCTGGGAACTGCATTTGTGACTGCATGGCTAGAGTACGGTAGAGGGGGATGGAAT
TCCGCGTGTAGCAGTGAAATGCGTAGATATGCGGAGGAACACCGATGGCGAAGGCAATCCCCTGGACCTGTACTGACGCT
CATGCACGAAAGCGTGGGGAGCAAACAGG
>OTU_51
TGGGGAATTTTCCGCAATGGGCGAAAGCCTGACGGAGCAATACCGCGTGAGGGATGACGGCCTATGGGTTGTAAACCTCT
TTTTTCAGGGAGGAATCAATGACGTGTACCTGAAGAATAAGCATCGGCTAACTCCGTGCCAGCAGCCGCGGTAAGACGGA
GGATGCAAGTGTTATCCGGAATCACTGGGCGTAAAGCGTCTGTAGGTGGTCAAATAAGTCAACTGTTAAATCTTGAGGCT
CAACCTCAAAATCGCAGTCGAAACTATTCGACTAGAGTATAGTAGGGGTAAAGGGAATTTCCAGTGGAGCGGTGAAATGC
GTAGAGATTGGAAAGAACACCGATGGCGAAGGCACTTTACTGGGCTATTACTAACACTGAGAGACGAAAGCTAGGGTAGC
AAATGGG
>OTU_52
TAGGGAATCTTCGGCAATGGACGAAAGTCTGACCGAGCAACGCCGCGTGAGTGAAGAAGGTTTTCGGATCGTAAAACTCT
GTTGGTAGAGAAGAACGTTGGTGAGAGTGGAAAGCTCATCAAGTGACGGTAACTACCCAGAAAGGGACGGCTAACTACGT
GCCAGCAGCCGCGGTAATACGTAGGTCCCGAGCGTTGTCCGGATTTATTGGGCGTAAAGCGAGCGCAGGTGGTTTATTAA
GTCTGGTGTAAAAGGCAGTGGCTCAACCATTGTATGCATTGGAAACTGGTAGACTTGAGTGCAGGAGAGGAGAGTGGAAT
TCCATGTGTAGCGGTGAAATGCGTAGATATATGGAGGAACACCGGTGGCGAAAGCGGCTCTCTGGCCTGTAACTGACACT
GAGGCTCGAAAGCGTGGGGAGCAAACAGG
>OTU_53
TGGGGAATATTGCACAATGGGGGAAACCCTGATGCAGCGACGCCGCGTGCGGGATGAAGGCCTTCGGGTTGTAAACCGCT
TTCACCAGGGACGAAGCGAGAGTGACGGTACCTGGGGAAGAAGCGCCGGCTAACTACGTGCCAGCAGCCGCGGTAATACG
TAGGGCGCGAGCGTTGTCCGGATTTATTGGGCGTAAAGAGCTCGTAGGCGGCCTGTTGCGTCCGCTGTGAAATCCCAGGG
CTTAACCCTGGGCCTGCAGTGGATACGGGCAGGCTAGAGGCAGGCAGGGGAGAACGGAATTCCCGGTGTAGCGGTGAAAT
GCGCAGATATCGGGAGGAACACCGGTGGCGAAGGCGGTTCTCTGGGCCTGTTCTGACGCTGAGGAGCGAAAGCGTGGGGA
GCAAACAGG
>OTU_54
TAGGGAATCTTCGGCAATGGACGAAAGTCTGACCGAGCAACGCCGCGTGAGTGAAGAAGGTTTTCGGATCGTAAAACTCT
GTTGTTAGAGAAGAACAAGGATGAGAGTAACTGTTCATCCCTTGACGGTATCTAACCAGAAAGCCACGGCTAACTACGTG
CCAGCAGCCGCGGTAATACGTAGGTGGCAAGCGTTGTCCGGATTTATTGGGCGTAAAGCGAGCGCAGGCGGTTTCTTAAG
TCTGATGTGAAAGCCCCCGGCTCAACCGGGGAGGGTCATTGGAAACTGGGAGACTTGAGTGCAGAAGAGGAGAGTGGAAT
TCCATGTGTAGCGGTGAAATGCGTAGATATATGGAGGAACACCAGTGGCGAAGGCGGCTCTCTGGTCTGTAACTGACGCT
GAGGCTCGAAAGCGTGGGGAGCAAACAGG
>OTU_55
TAGGGAATCTTCCGCAATGGACGAAAGTCTGACGGAGCAACGCCGCGTGAGTGAAGAAGGTCTTCGGATCGTAAAGCTCT
GTTGTTAGGGAAGAACAAGTATCGGAGGAAATGCCGGTACCTTGACGGTACCTGACGAGAAAGCCACGGCTAACTACGTG
CCAGCAGCCGCGGTAATACGTAGGTGGCAAGCGTTGTCCGGATTTATTGGGCGTAAAGCGCGCGCAGGCGGTCCTTTAAG
TCTGATGTGAAATCTTGCGGCTCAACCGCAAGCGGTCATTGGAAACTGGGGGACTTGAGTGCAGAAGAGGAAAGCGGAAT
TCCACGTGTAGCGGTGAAATGCGTAGAGATGTGGAGGAACACCAGTGGCGAAGGCGGCTTTCTGGTCTGTAACTGACGCT
GAGGCGCGAAAGCGTGGGGAGCAAACAGG
>OTU_56
TAGGGAATCTTCCGCAATGGACGAAAGTCTGACGGAGCAACGCCGCGTGTATGAAGAAGGTTTTCGGATCGTAAAGTACT
GTTGTTAGAGAAGAACAAGGATAAGAGTAACTGCTTGTCCCTTGACGGTATCTAACCAGAAAGCCACGGCTAACTACGTG
CCAGCAGCCGCGGTAATACGTAGGTGGCAAGCGTTGTCCGGATTTATTGGGCGTAAAGCGCGCGCAGGCGGTCTTTTAAG
TCTGATGTGAAAGCCCCCGGCTTAACCGGGGAGGGTCATTGGAAACTGGAAGACTGGAGTGCAGAAGAGGAGAGTGGAAT
TCCACGTGTAGCGGTGAAATGCGTAGATATGTGGAGGAACACCAGTGGCGAAGGCGACTCTCTGGTCTGTAACTGACGCT
GAGGCGCGAAAGCGTGGGGAGCAAACAGG
>OTU_57
TAGGGAATCTTCCGCAATGGGCGAAAGCCTGACGGAGCAACGCCGCGTGAGTGATGAAGGTCTTCGGATCGTAAAACTCT
GTTATTAGGGAAGAACATATGTGTAAGTAACTGTGCACATCTTGACGGTACCTAATCAGAAAGCCACGGCTAACTACGTG
CCAGCAGCCGCGGTAATACGTAGGTGGCAAGCGTTATCCGGAATTATTGGGCGTAAAGCGCGCGTAGGCGGTTTTTTAAG
TCTGATGTGAAAGCCCACGGCTCAACCGTGGAGGGTCATTGGAAACTGGAAAACTTGAGTGCAGAAGAGGAAAGTGGAAT
TCCATGTGTAGCGGTGAAATGCGCAGAGATATGGAGGAACACCAGTGGCGAAGGCGACTTTCTGGTCTGTAACTGACGCT
GATGTGCGAAAGCGTGGGGATCAAACAGG
>OTU_59
TGGGGAATATTGCACAATGGGCGCAAGCCTGATGCAGCGACGCCGCGTGGGGGATGAAGGCCTTCGGGTTGTAAACTCCT
TTCGCTAGGGACGAAGCTTTTGTGACGGTACCTAGATAAGAAGCACCGGCTAACTACGTGCCAGCAGCCGCGGTAATACG
TAGGGTGCGAGCGTTGTCCGGAATTACTGGGCGTAAAGGGCTCGTAGGTGGTTTGTCGCGTCGTCTGTTAAATTCTGGGG
CTTAACTCCGGGCGTGCAGGCGATACGGGCATAACTTGAGTGCTGTAGGGGTAACTGGAATTCCTGGTGTAGCGGTGAAA
TGCGCAGATATCAGGAGGAACACCGATGGCGAAGGCAGGTTACTGGGCAGTTACTGACGCTGAGGAGCGAAAGCATGGGT
AGCGAACAGG
>OTU_60
TGGGGAATATTGGACAATGGGGGCAACCCTGATCCAGCCATGCCGCGTGTGTGAAGAAGGCCTTTTGGTTGTAAAGCACT
TTAAGCAGGGAGGAGAGGCTAATGGTTAATACCCATTAGATTAGACGTTACCTGCAGAATAAGCACCGGCTAACTCTGTG
CCAGCAGCCGCGGTAATACAGAGGGTGCGAGCGTTAATCGGAATTACTGGGCGTAAAGCGAGTGTAGGTGGCTCATTAAG
TCACATGTGAAATCCCCGGGCTTAACCTGGGAACTGCATGTGATACTGGTGGTGCTAGAATATGTGAGAGGGAAGTAGAA
TTCCAGGTGTAGCGGTGAAATGCGTAGAGATCTGGAGGAATACCGATGGCGAAGGCAGCTTCCTGGCATAATATTGACAC
TGAGATTCGAAAGCGTGGGTAGCAAACAGG
>OTU_61
TGGGGAATATTGGACAATGGGCGCAAGCCTGATCCAGCAATGCCGCGTGAGTGATGAAGGCCTTCGGGTCGTAAAGCTCT
TTTACCAGGGATGATAATGACAGTACCTGGAGAATAAGCTCCGGCTAACTCCGTGCCAGCAGCCGCGGTAATACGGAGGG
AGCTAGCGTTGTTCGGAATTACTGGGCGTAAAGAGTACGTAGGCGGCTATTCAAGTCAGAGGTGAAAGCCCGGGGCTCAA
CCCCGGAACTGCCTTTGAAACTAGGTAGCTAGAATCTTGGAGAGGTCAGTGGAATTCCGAGTGTAGAGGTGAAATTCGTA
GATATTCGGAAGAACACCAGTGGCGAAGGCGACTGACTGGACAAGTATTGACGCTGAGGTACGAAAGCGTGGGGAGCAAA
CAGG
>OTU_62
TAGGGAATTTTCCACAATGGGCGAAAGCCTGATGGAGCAACGCCGCGTGCAGGATGAATGCCTTCGGGTTGTAAACTGCT
TTTATATGTGACGAATATGACGGTAGCATATGAATAAGGATCGGCTAACTCCGTGCCAGCAGCCGCGGTCATACGGAGGA
TCCAAGCGTTATCCGGAATTACTGGGCGTAAAGAGTTGCGTAGGTGGCATGGTAAGTAGATAGTGAAAGCGTTCGGCTCA
ACCGGATATACATTATCTAAACTACTAAGCTAGAGGACGAGAGAGGTTATTGGAATTCCCTGTGTAGGAGTGAAATCCGT
AGATATAGGGAGGAACACCGATGGCGTAGGCAGATAACTGGCTCGTTCCTGACACTAAGGCACGAAAGCGTGGGTAGCAA
ACGGG
>OTU_63
TGGGGAATTTTGCGCAATGGGGGAAACCCTGACGCAGCAACGCCGCGTGGAGGATGAAATCCCTTGGGATGTAAACTCCT
TTCGATGGGGAAGATAATGACGGTACCCATAGAAGAAGCCCCGGCTAACTTCGTGCCAGCAGCCGCGGTAATACGAGGGG
GGCAAGCGTTGTTCGGAATTATTGGGCGTAAAGGGTGCGTAGGCGGTTTGACAAGTCTTATGTGAAATCTATGGGCTCAA
CCCATAGTCTGCATGGGAAACTGTCGGGCTTGAGTATTGGAGAGGTGAGTGGAATTTCCGGTGTAGCGGTGAAATGCGTA
GATATCGGAAGGAACACCTGTGGCGAAAGCGGCTCACTGGACAATAACTGACGCTGATGCACGAAAGCTAGGGGAGCAAA
CAGG
>OTU_65
TGAGGAATATTGGTCAATGGAGGAAACTCTGAACCAGCCAAGTCGCGTGAAGGATGACGGTCCTATGGATTGTAAACTTC
TTTAGTAGGTGAGTAAGGATAGGTACGTGTACCTATTAGAAAGTAGCCTAAGAATAAGTATCGGCTAACTCCGTGCCAGC
AGCCGCGGTAATACGTATGTCGCAAGCGTTATCCGGATTTATTGGGCGTAAAGCGCGTCTAGGCGGCAAGGAAAGTCTGA
TGTGAAAATGCGGAGCTCAACTCCGTATGGCGTTGGAAACTGCCTTACTAGAGTACTGGAGAGGTAGGCGGAACTACAAG
TGTAGAGGTGAAATTCGTAGATATTTGTAGGAATGCCGATGGGGAAGCCAGCCTACTGGACAGATACTGACGCTAAAGCG
CGAAAGCGTGGGTAGCAAACAGG
>OTU_66
TTGGGAATCTTGGACAATGGGGGAAACCCTGATCCAGCCATGCCGCGTGAGTGATGAAGGCCTTCGGGTTGTAAAACTCT
TTCGCGCACGACGATAATGACGGTAGTGCGAGAAGAAGCTCCGGCTAACTTCGTGCCAGCAGCCGCGGTAATACGAAGGG
GGCTAGCGTTGTTCGGAATTACTGGGCGTAAAGCGCGCGCAGGCGGCTATCCAAGTCAGTGGTGAAAGCCCGGAGCTCAA
CTCCGGAACTGCCATTGAAACTGTTTAGCTGGAGTATGAGAGAGGTGAGTGGAATTCCCAGTGTAGAGGTGAAATTCGTA
GATATTGGGAAGAACACCGGTGGCGAAGGCGGCTCACTGGCTCATTACTGACGCTCAGGCGCGACAGCGTGGGGATCAAA
CAGG
>OTU_67
TAGGGAATCTTCCGCAATGGACGCAAGTCTGACGGAGCAACGCCGCGTGTGTGAAGAAGGTTTTCGGATCGTAAAGCACT
GTTGTTAGAGAAGAACGGCTACTAGAGGAAATGTTAGTAGATTGACGGTATCTAACCAGAAAGCCACGGCTAACTACGTG
CCAGCAGCCGCGGTAATACGTAGGTGGCAAGCGTTGTCCGGATTTATTGGGCGTAAAGGGAGCGCAGGTGGTTTCTTAAG
TCTGATGTGAAAGCCCACGGCTTAACCGTGGAGGGTCATTGGAAACTGGGGAACTTGAGTGCAGAAGAGGAAAGCGGAAT
TCCATGTGTAGCGGTGAAATGCGTAGATATATGGAGGAACACCAGTGGCGAAAGCGGCTTTCTGGTCTGTAACTGACACT
GAGGCTCGAAAGCGTGGGGAGCGAACAGG
>OTU_68
TTAGGAATCTTCCACAATGGGCGCAAGCCTGATGGAGCGACGCCGCGTGAGGGATGAAGGTTCTCGGATCGTAAACCTCT
GAACTAGGGACGAAAGAGCCGTATGGCAGATGACGGTACCTAGGTAATAGCACCGGCTAACTCCGTGCCAGCAGCCGCGG
TAATACGGAGGGTGCAAGCGTTACCCGGAATCACTGGGCGTAAAGGGCGTGTAGGCGGAATGTTAAGTCTGGTTTTAAAG
ACTGGGGCTCAACCCCAGGAGTGGACTGGATACTGGCAATCTTGACCTCTGGAGAGGTAACTGGAATTCCTGGTGTAGCG
GTGGAATGCGTAGATACCAGGAGGAACACCAATGGCGAAGGCAAGTTACTGGACAGAAGGTGACGCTGAGGCGCGAAAGT
GTGGGGAGCAAACCGG
>OTU_69
TGGGGAATTTTGGACAATGGGCGCAAGCCTGATCCAGCAATGCCGCGTGCAGGAAGAAGGCCTTCGGGTTGTAAACTGCT
TTTGTCAGGGAAGAAATCTTCTGGGCTAATACCCCGGGAGGATGACGGTACCTGAAGAATAAGCACCGGCTAACTACGTG
CCAGCAGCCGCGGTAATACGTAGGGTGCGAGCGTTAATCGGAATTACTGGGCGTAAAGCGTGCGCAGGCGGTTATGTAAG
ACAGATGTGAAATCCCCGGGCTCAACCTGGGAACTGCATTTGTGACTGCATGACTGGAGTGCGGCAGAGGGGGATGGAAT
TCCGCGTGTAGCAGTGAAATGCGTAGATATGCGGAGGAACACCGATGGCGAAGGCAATCCCCTGGGCCTGCACTGACGCT
CATGCACGAAAGCGTGGGGAGCAAACAGG
>OTU_70
TGGGGAATATTGGACAATGGGGGCAACCCTGATCCAGCAATGCCGCGTGTGTGAAGAAGGCCTTCGGGTTGTAAAGCACT
TTTATCGGGAACGAAACATTGTCGGCCAATACCCGGCAAGACTGACGGTACCCGAGGAATAAGCACCGGCTAACTCCGTG
CCAGCAGCCGCGGTAATACGGAGGGTGCAAGCGTTAATCGGAATTACTGGGCGTAAAGCGTGCGCAGGCGGTTTGTTAAG
TCCGTTGTGAAAGCCCCGAGCTCAACTTGGGAATTGCAGTGGATACTGGCAAGCTGGAGTACGGTAGAGGAAGGTGGAAT
TCCCGGTGTAGCAGTGAAATGCGTAGAGATCGGGAGGAACACCAGTGGCGAAGGCGGCCTTCTGGACCAGTACTGACGCT
CATGCACGAAAGCGTGGGGAGCAAACAGG
>OTU_72
TGGGGAATATTGGACAATGGGCGCAAGCCTGATCCAGCAATGCCGCGTGTGTGAAGAAGGCCTTCGGGTTGTAAAGCACT
TTTATCGGGAGCGAAATACCATTGGTTAATAACCGGTGGGGCTGACGGTACCCGAGGAATAAGCACCGGCTAACTTCGTG
CCAGCAGCCGCGGTAATACGAAGGGTGCAAGCGTTAATCGGAATTACTGGGCGTAAAGGGTGCGTAGGCGGTTAGTTAAG
TCTGTTGTGAAATCCCCGGGCTCAACCTGGGAATGGCAATGGATACTGGCTAGCTAGAGTGTGTCAGAGGATGGTGGAAT
TTCCGGTGTAGCGGTGAAATGCGTAGAGATCGGAAGGAACATCAGTGGCGAAGGCGGCCATCTGGGACAACACTGACGCT
GAAGCACGAAAGCGTGGGGAGCAAACAGG
>OTU_73
TGGGGAATATTGCACAATGGGCGCAAGCCTGATGCAGCGACGCCGCGTGGGGGATGACGGCCTTCGGGTTGTAAACCTCT
TTCAGCAGGGACGAAGCGCAAGTGACGGTACCTGCAGAAGAAGCACCGGCCAACTACGTGCCAGCAGCCGCGGTAATACG
TAGGGTGCGAGCGTTGTCCGGAATTACTGGGCGTAAAGAGCTCGTAGGTGGTTTGTCGCGTTGTTCGTGAAAACCGGGGG
CTTAACCCTCGGCGTGCGGGCGATACGGGCAGACTGGAGTACTGCAGGGGAGACTGGAATTCCTGGTGTAGCGGTGGAAT
GCGCAGATATCAGGAGGAACACCGGTGGCGAAGGCGGGTCTCTGGGCAGTAACTGACGCTGAGGAGCGAAAGCGTGGGGA
GCGAACAGG
>OTU_74
TGGGGAATATTGGACAATGGGCGCAAGCCTGATCCAGCCATGCCGCGTGAGTGATGAAGGCCCTAGGGTTGTAAAGCTCT
TTCACCGGGGAAGATAATGACGGTACCCGGAGAAGAAGCCCCGGCTAACTTCGTGCCAGCAGCCGCGGTAATACGAAGGG
GGCTAGCGTTGTTCGGAATTACTGGGCGTAAAGCGCACGTAGGCGGATATTTAAGTCAGGGGTGAAATCCCGGGGCTCAA
CCCCGGAACTGCCTTTGATACTGGATATCTCGAGTCCGGAAGAGGTGAGTGGAATTGCGAGTGTAGAGGTGAAATTCGTA
GATATTCGCAGGAACACCAGTGGCGAAGGCGGCTCACTGGTCCGGTACTGACGCTGAGGTGCGAAAGCGTGGGGAGCAAA
CAGG
>OTU_75
TGGGGAATATTGCACAATGGGCGCAAGCTTGATGCAGCGACGCCGCGTGAGGGATGACGGCTTTCGGGTTGTAAACCTCT
TTCGATGGGGAACAAGGCCATATTTTTGTGTGGTTGAGGGTACCTGTATAAGAAGCGCCGGCTAACTACGTGCCAGCAGC
CGCGGTAATACGTAGGGCGCGAGCGTTGTCCGGAATTATTGGGCGTAAAGAGCTCGTAGGCGGCTTGTCGCGTCTGCTGT
GAAAACGCGGGGCTTAACTCCGCGCTTGCAGTGGGTACGGGCAGGCTTGAGTGTAGTAGGGGAGACTGGAATTCCTGGTG
TAGCGGTGGAATGCGCAGATATCAGGAGGAACACCGATGGCGAAGGCAGGTCTCTGGGCTATGACTGACGCTGAGGAGCG
AAAGCATGGGGAGCGAACAGG
>OTU_76
TGGGGAATATTGCACAATGGGCGCAAGCCTGATGCAGCGACGCCGCGTGGGGGATGACGGCCTTCGGGTTGTAAACTCCT
TTCAGCCATGACGAAGCCCTTGTGGTGACGGTAGTGGTAGAAGAAGCACCGGCTAACTACGTGCCAGCAGCCGCGGTAAT
ACGTAGGGTGCGAGCGTTGTCCGGAATTACTGGGCGTAAAGAGCTCGTAGGTGGTCTGTCGCGTCATTTGTGAAAGCCCG
GGGCTTAACTCCGGGTTGGCAGGTGATACGGGCATGACTGGAGTACTGTAGGGGAGACTGGAATTCCTGGTGTAGCGGTG
AAATGCGCAGATATCAGGAGGAACACCGGTGGCGAAGGCGGGTCTCTGGGCAGTAACTGACGCTGAGGAGCGAAAGCATG
GGTAGCGAACAGG
>OTU_77
TAAGGAATATTGGACAATGGAGGCAACTCTGATCCAGCCATGCCGCGTGAAGGATGAAGGCCCTATGGGTTGTAAACTTC
TTTTGAACGGGAGAAAACCCCTCTACGTGTAGAGGGCTGATAGTACCGTTAGAATAAGGATCGGCTAACTCCGTGCCAGC
AGCCGCGGTAATACGGAGGATCCAAGCGTTATCCGGATTTATTGGGTTTAAAGGGTGCGTAGGCGGAATAGTAAGTCAGT
GGTGAAATCCTGCAGCTTAACTGCGGAACTGCCATTGATACTGCTGTTCTTGAGTACATTTGATGTGGGCGGAATGTGTC
GTGTAGCGGTGAAATGCTTAGATATGACACAGAACACCGATTGCGAAGGCAGCTCACAAAACTGTAACTGACGCTGAGGC
ACGAAAGCGTGGGGATCAAACAGG
>OTU_78
TGGGGAATATTGCGCAATGGGCGAAAGCCTGACGCAGCGACGCCGCGTGGGGGATGACGGCCTTCGGGTTGTAAACCTCT
TTCAGCAGGGACGAAGCGAGAGTGACGGTACCTGCAGAAGAAGCACCGGCCAACTACGTGCCAGCAGCCGCGGTAATACG
TAGGGTGCAAGCGTTGTCCGGAATTATTGGGCGTAAAGAGCTCGTAGGCGGTTTGTTGCGTCGGCTGTGAAAACCTGAGG
CTCAACCTCAGGCCTGCAGTCGATACGAGCAGACTAGAGTGTTGCAGGGGAGACTGGAATTCCTGGTGTAGCGGTGAAAT
GCGCAGATATCAGGAGGAACACCGGTGGCGAAGGCGGGTCTCTGGGCAACAACTGACGCTGAGGAGCGAAAGCGTGGGGA
GCGAACAGG
>OTU_79
TGGGGAATCTTGCACAATGGACGAAAGTCTGATGCAGCAACGCCGCGTGGGGGATGAAGCTTTTCGGAGTGTAAACCCCT
TTCGACCCGGAAGAATGCCCGCAAGGGTTTGACGGTACGGGTATAAGAAGCCCCGGCTAACTACGTGCCAGCAGCCGCGG
TAATACGTAGGGGGCCAGCGTTGCTCGGAATTACTGGGCGTAAAGGGTCCGTAGGCGGTGTGGCAAGTCGGGAGTGAAAT
CTCTGGGCTTAACCCAGAGGCTGCTTCCGAAACTGCCATGCTAGAGTGTGAGAGAGGCGAGTGGAATTACGGGTGTAGCG
GTGAAATGCGTAGATATCCGTAGGAACATCCGAGGCGAAGGCGGCTCGCTGGATCACAACTGACGCTGAGGGACGAAAGC
TAGGGGAGCAAACAGG
>OTU_80
TGGGGAATATTGGACAATGGGGGCAACCCTGATCCAGCAATGCCGCGTGTGTGAAGAAGGCCTGCGGGTTGTAAAGCACT
TTCGGTCGGGAAGAGTGCCATAGTGGTTAATAACCGCAATGGTTGACGTTACCGACAAAAGAAGCACCGGCTAACTCCGT
GCCAGCAGCCGCGGTAATACGGAGGGTGCAAGCGTTAATCGGAATTACTGGGCGTAAAGGGTGCGTAGGCGGTTGGACCA
GTCGGATGTGAAAGCCCCGGGCTTAACCTGGGAATTGCATTCGATACTGTTCAGCTAGAGTGCGATAGAGGGTGGTGGAA
CTCCAGGTGTAGCGGTGAAATGCGTAGATATCTGGAAGAACACCAGTGGCGAAGGCGGCCACCTGGATCGTAACTGACGC
TGAGGCACGAAAGCGTGGGGAGCAAACAGG
>OTU_82
TGGGGAATCTTAGACAATGGGGGCAACCCTGATCTAGCCATGCCGCGTGAGTGATGAAGGCCTTAGGGTTGTAAAGCTCT
TTCAGCTGGGAAGATAATGACGGTACCAGCAGAAGAAGCCCCGGCTAACTCCGTGCCAGCAGCCGCGGTAATACGGAGGG
GGCTAGCGTTGTTCGGAATTACTGGGCGTAAAGCGCACGTAGGCGGACCGGAAAGTTGGGGGTGAAATCCCGGGGCTCAA
CCTCGGAACTGCCTTCGAAACTATCGGTCTGGAGTTCGAGAGAGGTGAGTGGAATTCCGAGTGTAGAGGTGAAATTCGTA
GATATTCGGAGGAACACCAGTGGCGAAGGCGGCTCACTGGCTCGATACTGACGCTGAGGTGCGAAAGCGTGGGGAGCAAA
CAGG
>OTU_85
TGGGGAATTTTGCGCAATGGGGGAAACCCTGACGCAGCAACGCCGCGTGGAGGATGAAGTCCCTTGGGACGTAAACTCCT
TTCGATCGGGACGATGATGACGGTACCGAGAGAAGAAGCCCCGGCTAACTTCGTGCCAGCAGCCGCGGTAATACGAGGGG
GGCGAGCGTTGTTCGGAATTATTGGGCGTAAAGGGTGCGTAGGCGGTTTGGTAAGTCTTGTGTGAAATCTTCGGGCTCAA
CTCGAAGTCTGCATGAGAAACTGCCGGGCTTGAGTGTGGGAGAGGTGAGTGGAATTCCCGGTGTAGCGGTGAAATGCGTA
GATATCGGGAGGAACACCTGTGGCGAAAGCGGCTCACTGGACCACAACTGACGCTGAGGCACGAAAGCTAGGGGAGCAAA
CAGG
>OTU_86
TGAGGAATTTTCCGCAATGGGCGAAAGCCTGACGGAGCGACGCCGCGTGTGGGAAGAAGGCCTTCGGGTCGTAAACCACT
GTCGAAGGGGACGATAATGACGGTACCCTTGGAGGAAGCCCCGGCTAACTACGTGCCAGCAGCCGCGGTAAGACGTAGGG
GGCGAGCGTTATTCGGAATTATTGGGCGTAAAGCGCTCGTAGGCGGGATCGATAGTCCGTGAAGAAAGACCTGGGCTCAA
CTCAGGGAACGGCACGGATACTTCGATTCTTGAGGCAATCAGAGGGTGATGGAATTCCCGGTGTAGCGGTGAAATGCGTA
GATATCGGGAGGAACACCAGTGGCGAAGGCGATCACCTGGGGTTGTTCTGACGCTGAGGAGCGAAAGCTAGGGGAGCAAA
CGGG
>OTU_87
TCGAGAATTTTTCTCAATGGGCGAAAGCCTGAAGGAGCGACGCCGCGTGGGGGATGAATGGCTTCGGCCCGTAAACCCCT
GTCATTTGCGAACAAATTGACTCACCTAATACGTGAGGCATTGATTGTAGCGGAAGAGGAAGGGACGGCTAACTCTGTGC
CAGCAGCCGCGGTAATACAGAGGTCCCAAGCGTTGTTCGGATTCACTGGGCGTAAAGGGTGCGTAGGCGGTCGAGTAAGT
CTGATGTGAAATCCCGCAGCTTAACTGCGGAACTGCATTGGATACTATTTGACTAGAGGAATGGAGGGGAGACTGGAATA
CTTGGTGTAGCAGTGAAATGCGTAGATATCAAGTGGAACACCAGTGGCGAAGGCGAGTCTCTGGACATTTCCTGACGCTG
AGGCACGAAAGCCAGGGGAGCAAACGGG
>OTU_88
TGGGGAATATTGGACAATGGGCGAAAGCCTGATCCAGCAATGCCGCGTGAATGATGAAGGCCTTAGGGTTGTAAAGTTCT
TTTAGCAGGGAAGATAATGACGGTACCTGCAGAAAAAGCCCCGGCTAACTCCGTGCCAGCAGCCGCGGTAAGACGGAGGG
GGCTAGCGTTGTTCGGAATTACTGGGCGTAAAGAGTGCGTAGGCGGTTTAGTAAGTTGGAAGTGAAAGCCCGAGGCTTAA
CCTCGGAACTGCTTTCAAAACTGCTAATCTAGAGTGTAGTAGGGGATGATGGAATTCCTAGTGTAGAGGTGAAATTCTTA
GATATTAGGAGGAACACCGGTGGCGAAGGCGGTCATCTAGGCTACAACTGACGCTGATGCACGAAAGCGTGGGGAGCAAA
CAGG
>OTU_90
TGGGGAATTTTGCGCAATGGGGGAAACCCTGACGCAGCAACGCCGCGTGGAGGATGAAATCCCTTGGGATGTAAACTCCT
TTCGATCGGGAAGATAATGACGGTACCGAGAGAAGAAGCCCCGGCTAACTTCGTGCCAGCAGCCGCGGTAATACGAGGGG
GGCAAGCGTTGTTCGGAATTATTGGGCGTAAAGGGTGCGTAGGCGGTTTGATAAGTCACATGTGAAATCTTCGGGCTCAA
CCCGAAGTCTGCATGCGAAACTGTCGGGCTTGAGTATGGGAGAGGTGAGTGGAATTTCCGGTGTAGCGGTGAAATGCGTA
GATATCGGAAGGAACACCTGTGGCGAAAGCGGCTCACTGGACCATAACTGACGCTGATGCACGAAAGCTAGGGGAGCAAA
CAGG
>OTU_91
TGGGGAATATTGCGCAATGGGCGAAAGCCTGACGCAGCGACGCCGCGTGGGGGATGAAGGCCTTCGGGTTGTAAACCCCT
TTCAGCAGGGACGAAGCGAAAGTGACGGTACCTGCAGAAGAAGCGCCGGCTAACTACGTGCCAGCAGCCGCGGTAACACG
TAGGGCGCAAGCGTTGTCCGGAATTATTGGGCGTAAAGAGCTCGTAGGCGGTCTGTTGCGTCCGCTGTGAAAACCTAGGG
CTTAACCCTGGGCTTGCAGTGGATACGGGCAGACTAGAGGTAGGTAGGGGAGAATGGAATTCCCGGTGTAGCGGTGAAAT
GCGCAGATATCGGGAGGAACACCGGTGGCGAAGGCGGTTCTCTGGGCCTTACCTGACGCTGAGGAGCGAAAGCGTGGGGA
GCGAACAGG
>OTU_92
TGAGGAATTTTCCGCAATGGGGGCAACCCTGACGGAGCGACGCCGCGTGTGGGAAGAAGGCCTTCGGGTCGTAAACCACT
GTCGAGGGGGACGATATTGACGGTACCCCTGGAGGAAGCCCCGGCTAACTACGTGCCAGCAGCCGCGGTAAGACGTAGGG
GGCAAGCGTTGTCCGGAATCATTGGGCGTAAAGCGCTCGCAGGCGGGTATTTAAGTCCGTGAAGAAAGACCTGGGCTCAA
CTCAGGGAACGGCACGGATACTATTTACCTTGAGGCAATCAGAGGATGATGGAATTCCCGGTGTAGCGGTGAAATGCGTA
GATATCGGGAGGAACACCAGTGGCGAAGGCGATCATCTGGGGTTGTTCTGACGCTCATGAGCGAAAGCCAGGGGAGCAAA
CGGG
>OTU_93
TGGGGAATATTGCGCAATGGGCGAAAGCCTGACGCAGCGACGCCGCGTGAGGGATGAAGGCCTTCGGGTTGTAAACCTCT
TTCAGCAGGGACGAAGCGAAAGTGACGGTACCTGCAGAAGAAGCACCGGCCAACTACGTGCCAGCAGCCGCGGTAATACG
TAGGGTGCAAGCGTTGTCCGGAATTATTGGGCGTAAAGAGCTCGTAGGCGGTTTGTCGCGTCGGCTGTGAAAACTCGGGG
CTCAACCCCGAGCCTGCAGTCGATACGGGCAAACTAGAGTGTGGTAGGGGAGACTGGAATTCCTGGTGTAGCGGTGAAAT
GCGCAGATATCAGGAGGAACACCGGCGGCGAAGGCGGGTCTCTGGGCCATAACTGACGCTGAGGAGCGAAAGCGTGGGGA
GCGAACAGG
>OTU_94
TGGGGAATATTGGACAATGGGCGCAAGCCTGATCCAGCAATGCCGCGTGTGTGAAGAAGGCCTTCGGGTTGTAAAGCACT
TTTATCAGGAGCGAAAACCTGTCGGTTAATACCCGGCGGGCCTGACGGTACCTGAGGAATAAGCACCGGCTAACTTCGTG
CCAGCAGCCGCGGTAATACGAAGGGTGCAAGCGTTAATCGGAATTACTGGGCGTAAAGCGTGCGTAGGCGGTTTGTTAAG
TCTGCTGTGAAATCCCCGGGCTCAACCTGGGAATGGCAGTGGATACTGGCAAGCTAGAGTGTGTCAGAGGGTGGTGGAAT
TCCCGGTGTAGCGGTGAAATGCGTAGAGATCGGGAGGAACATCAGTGGCGAAGGCGGCCACCTGGGACAACACTGACGCT
GAGGCACGAAAGCGTGGGGAGCAAACAGG
>OTU_95
TGGGGAATATTGGACAATGGGCGCAAGCCTGATCCAGCCATGCCGCGTGAGTGATGAAGGCCTTAGGGTTGTAAAGCTCT
TTCACCGGAGAAGATAATGACGGTATCCGGAGAAGAAGCCCCGGCTAACTTCGTGCCAGCAGCCGCGGTAATACGAAGGG
GGCTAGCGTTGTTCGGAATTACTGGGCGTAAAGCGCACGTAGGCGGATATTTAAGTCAGGGGTGAAATCCCAGAGCTCAA
CTCTGGAACTGCCTTTGATACTGGGTATCTTGAGTATGGAAGAGGTAAGTGGAATTCCGAGTGTAGAGGTGAAATTCGTA
GATATTCGGAGGAACACCAGTGGCGAAGGCGGCTTACTGGTCCATTACTGACGCTGAGGTGCGAAAGCGTGGGGAGCAAA
CAGG
>OTU_96
TGGGGAATTTTGCGCAATGGGGGAAACCCTGACGCAGCAACGCCGCGTGGAGGATGAAGTATCTTGGTACGTAAACTCCT
TTCGATAGGGAAGATAATGACGGTACCTATAGAAGAAGCCCCGGCTAACTTCGTGCCAGCAGCCGCGGTAATACGAGGGG
GGCAAGCGTTGTTCGGATTTATTGGGCGTAAAGGGTGCGTAGGCGGTTTGGCAAGTCTTATGTGAAATCTATGGGCTCAA
CCCATAGTCTGCATAAGAAACTGCCGGGCTTGAGTATTGGAGAGGTGAGTGGAATTTCCGGTGTAGCGGTGAAATGCGTA
GATATCGGAAGGAACACCTGTGGCGAAAGCGGCTCACTGGACAATAACTGACGCTGAGGCACGAAAGCTAGGGGAGCAAA
CAGG
>OTU_97
TGGGGAATCTTGCACAATGGAGGAAACTCTGATGCAGCGACGCCGCGTGAGCGATGAAGCCCTTCGGGGTGTAAAGCTCT
TTCGACGGGAACGATAATGACGGTACCCGGAGAAGAAGCTGCGGCTAACTACGTGCCAGCAGCCGCGGTAATACGTAGGC
AGCAAGCGTTGTTCGGAATTACTGGGCGTAAAGAGTGTGTAGGCGGTTCTCTATGTTCGGTGTGAAATCTCCCGGCTTAA
CTGGGAGGGTGCGCCGAAAACTGGAGGGCTTGAGTATGGGAGAGGAAAGCGGAATTCCTGGTGTAGCGGTGAAATGCGTA
GATATCAGGAGGAACACCTGCGGTGTAGACGGCTTTCTGGACCATCACTGACGCTGAGACACGAAAGCGTGGGTAGCAAA
CAGG
>OTU_98
TGGGGAATCTTGCACAATGGGCGAAAGCCTGATGCAGCAACGCCGCGTGAGGGACGAAGGCTTTCTGAGTTGTAAACCTC
TTTCAGCAGGGACGATTGTGACGGTACCTGCAGAAGAAGCCCCGGCCAACTACGTGCCAGCAGCCGCGGTAATACGTAGG
GGGCAAGCGTTGTCCGGATTTATTGGGCGTAAAGAGCTCGTAGGCGGCTTGGCAAGTCGGATGTGAAACCTCCAGGCTCA
ACCTGGAGTCGCCATTCGATACTGCCATGGCTAGAGTTTGGTAGGGGACCACGGAATTCCTGGTGTAGCGGTGAAATGCG
CAGATATCAGGAGGAACACCAGCGGCGAAGGCGGTGGTCTGGGCCAATACTGACGCTGAGGAGCGAAAGCGTGGGGAGCG
AACAGG
>OTU_99
TGAGGAATTTTCCGCAATGGGGGAAACCCTGACGGAGCGACGCCGCGTGTGGGAAGAAGGCCTTCGGGTCGTAAACCACT
GTCGAGGGGGACGATATTGACGGTACCCCTGGAGGAAGCCCCGGCTAACTACGTGCCAGCAGCCGCGGTAAGACGTAGGG
GGCAAGCGTTGTCCGGAATCATTGGGCGTAAAGCGCTCGTAGGTGGATCGATAAGTCCGCAAAGAAAGACCCGGGCTCAA
CTCGGGGAACGGTGTGGATACTATTGATCTTGAGGCAATCAGAGGATGATGGAATTCCCGGTGTAGCGGTGAAATGCGTA
GATATCGGGAGGAACACCAGTGGCGAAGGCGATCATCTGGGGTTGTTCTGACACTGAGGAGCGAAAGCTAGGGGAGCAAA
CGGG
>OTU_100
TGGGGAATATTGGACAATGGGCGCAAGCCTGATCCAGCCATGCCGCGTGAGTGATGACGGCCTTAGGGTTGTAAAGCTCT
TTCGCTCGGGACGATAATGACGGTACCGAGATAAGAAGCCCCGGCTAACTTCGTGCCAGCAGCCGCGGTAATACGAAGGG
GGCTAGCGTTGTTCGGAATTACTGGGCGTAAAGCGCGTGTAGGCGGGTCTTTAAGTCAGGGGTGAAATGCCAAGGCTCAA
CCTTGGAACTGCCTTTGATACTGGAGATCTTGAGTCCGGGAGAGGTGAGTGGAATTGCGAGTGTAGAGGTGAAATTCGTA
GATATTCGCAAGAACACCAGTGGCGAAGGCGGCTCACTGGCCCGGAACTGACGCTGAGACGCGAAAGCGTGGGGAGCAAA
CAGG
>OTU_102
TGGGGAATCTTCCGCAATGGGCGAAAGCCTGACGGAGCAATGCCGCGTGGAGGCAGAAGGCCCACGGGTCGTAAACTCCT
TTTCTCGGAGAAGAAGCAGTGACGGTATCCGAGGAATAAGCATCGGCTAACTCTGTGCCAGCAGCCGCGGTAAGACAGGG
GATGCAAGCGTTATCCGGAATGATTGGGCGTAAAGCGTCTGTAGGTGGCTCCTTAAGTCCGCTGTCAAATCCCAGGGCTC
AACCCTGGACAGGCGGTGGAAACTACTAAGCTGGAGTACGGTAGGGGCAGAGGGAATTTCCGGTGGAGCGGTGAAATGCG
TAGAGATCGGAAAGAACACCAAAGGCGAAGGCACTCTGCTGGGCCGACACTGACACTGAGAGACGAAAGCTAGGGGAGCG
AATGGG
>OTU_103
TGGGGAATATTGGACAATGGGCGCAAGCCTGATCCAGCAATGCCGCGTGGATGAAGAAGGTCTTCGGATTGTAAAGTCCT
TTTGGCGGGGACGATGATGACGGTACCCGCAGAATAAGCTCCGGCTAACTTCGTGCCAGCAGCCGCGGTAATACGAAGGG
GGCTAGCGTTGCTCGGAATGACTGGGCGTAAAGGGCGCGTAGGCGGACGGCACAGTCAGGCGTGAAATTCCTGGGCTCAA
CCTGGGGACTGCGTCTGAGACGTGTTGTCTAGAGTGAGGAAGAGGGTCGTGGAATTTCCAGTGTAGAGGTGAAATTCGTA
GATATTGGAAAGAACACCGGTGGCGAAGGCGGCGACCTGGTCCTTGACTGACGCTGAGGCGCGAAAGCGTGGGGAGCAAA
CAGG
>OTU_105
TGGGGAATATTGGACAATGGGCGCAAGCCTGATCCAGCAATGCCGCGTGTGTGAAGAAGGCCTTAGGGTTGTAAAGCACT
TTTATCGGGAGCGAAATACCACCGGTCAATACCCGGTGGGGCTGACGGTACCCGAGGAATAAGCACCGGCTAACTCCGTG
CCAGCAGCCGCGGTAATACGGAGGGTGCAAGCGTTAATCGGAATTACTGGGCGTAAAGCGTGCGTAGGCGGTTTGTTAAG
TCTGTCGTGAAAGCCCCGGGCTCAACCTGGGAATGGCGATGGATACTGGCAAGCTAGAGTGTGTCAGAGGATGGCGGAAT
TCCCGGTGTAGCGGTGAAATGCGTAGAGATCGGGAGGAACATCAGTGGCGAAGGCGGCCATCTGGGACAACACTGACGCT
GAGGCACGAAAGCGTGGGGAGCAAACAGG
>OTU_106
TGGGGAATATTGCACAATGGGCGCAAGCCTGATGCAGCGACGCCGCGTGAGGGATGACGGCCTTCGGGTTGTAAACCTCT
TTCAGCACAGACGAAGCGCAAGTGACGGTATGTGCAGAAGAAGGACCGGCCAACTACGTGCCAGCAGCCGCGGTAATACG
TAGGGTCCGAGCGTTGTCCGGAATTACTGGGCGTAAAGAGCTCGTAGGTGGTTTGTCGCGTTGTTCGTGAAAACTCACAA
CTCAATTGTGGGCGTGCGGGCGATACGGGCAGACTGGAGTACTGCAGGGGAGACTGGAATTCCTGGTGTAGCGGTGGAAT
GCGCAGATATCAGGAGGAACACCGGTGGCGAAGGCGGGTCTCTGGGCAGTAACTGACGCTGAGGAGCGAAAGCGTGGGGA
GCGAACAGG
>OTU_107
TAGGGAATCTTGGACAATGGGCGAAAGCCTGATCCAGCCATGCCGCGTGAGTGATGAAGGCCTTAGGGTTGTAAAGCTCT
TTCGCCAGGGAAGATAATGACGGTACCTGGATAAGAAGCCCCGGCTAACTTCGTGCCAGCAGCCGCGGTAATACGAAGGG
GGCTAGCGTTGTTCGGAATTACTGGGCGTAAAGCGCACGTAGGCGGCATTCCAAGTTGGAGGTGAAATCCCCGGGCTTAA
CCTGGGAACTGCCTCCAAAACTGGGAAGCTAGAGTCCGAGAGAGGTGAGTGGAATTTCCAGTGTAGAGGTGAAATTCGTA
GATATTGGAAAGAACACCAGTGGCGAAGGCGGCTCACTGGCTCGGTACTGACGCTGAGGAGCGACAGCGTGGGGAGCAAA
CAGG
>OTU_108
TAGGGAATTTTCCACAATGGGCGAAAGCCTGATGGAGCAACGCCGCGTGCAGGATGAATGCCTTCGGGTTGTAAACTGCT
TTTATCTGTGACGAATATGACGGTAGCAGATGAATAAGCTTCGGCTAACTCCGTGCCAGCAGCCGCGGTCATACGGAGGA
AGCAAGCGTTATCCGGAATTACTGGGCGTAAAGAGTTGCGTAGGTGGCATTGTAAGTCGGTAGTGAAAGCGTGGGGCTCA
ACCTCATATCCATTACCGAAACTGCAAAGCTAGAGGACGAGAGAGGTTATTGGAATTCCCAGTGTAGGAGTGAAATCCGT
AGATATTGGGAGGAACACCGATGGCGTAGGCAGATAACTGGCTCGTTTCTGACACTAAGGCACGAAAGCGTGGGTAGCAA
ACGGG
>OTU_110
TGAGGAATATTGGACAATGGGTGGAAGCCTGATCCAGCCATCCCGCGTGAAGGAATAAGGGCTTATGGCTTGTAAACTTC
TTTTGTACAGGGATAAACCTACCCTCGTGAGGGTAGCTGAAGGTGCTGTACGAATAAGCACCGGCTAACTCCGTGCCAGC
AGCCGCGGTAATACGGAGGGTGCAAGCGTTATCCGGATTTATTGGGTTTAAAGGGTCCGTAGGCGGGCTTATAAGTCAGT
GGTGAAAGCCGGCAGCTTAACTGTCGAACTGCCATTGATACTGTAAGTCTTGAGTATATTTGAGGTAGCTGGAATAAGTA
GTGTAGCGGTGAAATGCATAGATATTACTTAGAACACCAATTGCGAAGGCAGGTTACCAAGTTATAACTGACGCTGATGG
ACGAAAGCGTGGGGAGCGAACAGG
>OTU_111
TGGGGAATATTGGACAATGGGCGCAAGCCTGATCCAGCAATGCCGCGTGTGTGAAGAAGGCCTTCGGGTTGTAAAGCACT
TTTATCGGGAGCGAAATCTGCACGGTCAATACCCGTGTAGTCTGACGGTACCCGAGGAATAAGCACCGGCTAACTCCGTG
CCAGCAGCCGCGGTAATACGGAGGGTGCAAGCGTTAATCGGAATTACTGGGCGTAAAGCGTGCGTAGGCGGTTTGTTAAG
TCTGCTGTGAAAGCCCCGGGCTCAACCTGGGAATTGCAGTGGATACTGGCAAGCTAGAGTGTGGTAGAGGAAGGTGGAAT
TCCCGGTGTAGCGGTGAAATGCGTAGAGATCGGGAGGAACATCAGTGGCGAAGGCGGCCTTCTGGACCAACACTGACGCT
CAGGCACGAAAGCGTGGGGAGCAAACAGG
>OTU_112
TAGGGAATTTTCCACAATGGGCGAAAGCCTGATGGAGCAACGCCGCGTGCAGGATGAAGGCCTTCGGGTTGTAAACTGCT
TTTCTCTGTGACGATTATGACGGTAACAGAGGAATAAGGACCTGCTAACTACGTGCCAGCAGCCGCGGTCATACGTAGGG
TCCAAGCGTTATCCGGAATTACTGGGCGTAAAGAGTTGCGTAGGTGGCATAGTAAGCGGGTAGTGAAATCGTGTGGCTCA
ACCATACATACATTACCTGAACTGCTAGGCTAGAGAACGAGAGAGGTAGATGGAATTCCCAGTGTAGGAGTGAAATCCGT
AGATATTGGGAGGAACACCGATGGCGTAAGCAGTCTACTGGCTCGTTTCTGACACTAAGGCACGAAAGCGTGGGGAGCAA
ACGGG
>OTU_114
TGGGGAATCTTGCGCAATGGGCGAAAGCCTGACGCAGCAACGCCGCGTGGAGGACGAAGGCTTTCTGAGTTGTAAACTCC
TTTCAGCAGGGACGATTGTGACGGTACCTGCAGAAGAAGCACCGGCCAACTACGTGCCAGCAGCCGCGGTGATACGTAGG
GTGCAAGCGTTGTCCGGATTTATTGGGCGTAAAGAGCTCGTAGGCGGTTTGATTAGTCGGGTGTGAAACCTCCAGGCTTA
ACCTGGAGCCGCCACTCGATACTGTCATGACTAGAATTCGGTAGGGGACCACGGAATTCCTGGTGTAGCGGTGAAATGCG
CAGATATCAGGAGGAACACCAGCAGCGAAGGCGGTGGTCTGGGCCGACATTGACGCTGAGGAGCGAAAGCGTGGGGAGCG
AACAGG
>OTU_115
TGGGGAATCTTCCGCAATGGGCGAAAGCCTGACGGAGCAACGCCGCGTGAGTGATGACGGCCTTCGGGTTGTAAAACTCT
GTGATCCGGGACGAAAAGGCAGAGTGCGAAGAACAAACTGCATTGACGGTACCGGAAAAGCAAGCCACGGCTAACTACGT
GCCAGCAGCCGCGGTAATACGTAGGTGGCAAGCGTTGTCCGGAATTATTGGGCGTAAAGCGCGCGCAGGCGGCTTCCCAA
GTCCCTCTTAAAAGTGCGGGGCTTAACCCCGTGATGGGAAGGAAACTGGGAAGCTGGAGTATCGGAGAGGAAAGTGGAAT
TCCTAGTGTAGCGGTGAAATGCGTAGAGATTAGGAAGAACACCGGTGGCGAAGGCGACTTTCTGGACGAAAACTGACGCT
GAGGCGCGAAAGCGTGGGGAGCAAACAGG
>OTU_116
TAAGGAATCTTCCACAATGGGCGAAAGCCTGATGGAGCAACGCCGCGTGCAGGATGAAGGCCCTCGGGTCGTAAACTGCT
TTTATGAGTGAAGAATATGACGGTAACTCATGAATAAGCACCGGCTAACTACGTGCCAGCAGCCGCGGTCATACGTAGGG
TGCAAGCATTATCCGGAGTGACTGGGCGTAAAGAGTTGCGTAGGCGGTTAGTAAAGCGAATAGTGAAACCTGGTGGCTCA
ACCATACAGACTATTATTCGAACTCACTAACTCGAGAGTGGTAGAGGTAACTGGAATTTCTTGTGTAGGAGTGAAATCCG
TAGATATAAGAAGGAACACCAATGGCGTAGGCAGGTTACTGGACCATTTCTGACGCTAAGGCACGAAAGCGTGGGGAGCG
AACCGG
>OTU_117
TTGGGAATCTTGGACAATGGGGGAAACCCTGATCCAGCCATGCCGCGTGAGTGATGAAGGCCTTCGGGTTGTAAAACTCT
TTCGACGGGGACGATAATGACGGTACCCGTAGAAGAAGCTCCGGCTAACTTCGTGCCAGCAGCCGCGGTAATACGAAGGG
GGCTAGCGTTGTTCGGAATTACTGGGCGTAAAGCGCGCGCAGGCGGTCTTCCAAGTCAGTGGTGAAAGCCCGGAGCTCAA
CTCCGGAACTGCCATTGAAACTGTGAGACTTGAGTACGAGAGAGGTGAGTGGAATTCCCAGTGTAGAGGTGAAATTCGTA
GATATTGGGAAGAACACCGGTGGCGAAGGCGGCTCACTGGCTCGTAACTGACGCTCAGGCGCGACAGCGTGGGGATCAAA
CAGG
>OTU_118
TAGGGAATATTGGACAATGGGCGCAAGCCTGATCCAGCCATGCCGCGTGAGTGAAGAAGGCCCTCGGGTTGTAAAGCTCT
TTTGTCCGGAAAGAAAAGCATTCGGTTAATACCCGGGTGTTCTGACGGTACCGGAAGAATAAGCACCGGCTAACTTCGTG
CCAGCAGCCGCGGTAATACGAAGGGTGCAAGCGTTACTCGGAATTACTGGGCGTAAAGCGTGCGTAGGTGGTTTGTTAAG
TCTGATGTGAAAGCCCTGGGCTCAACCTGGGAATGGCATTGGATACTGGCAGGCTAGAGTGTGGCAGAGGGTAGTGGAAT
TCCTGGTGTAGCAGTGAAATGCGTAGAGATCAGGAGGAACATCCGTGGCGAAGGCGACTGCCTGGGCCAACACTGACACT
GAGGCACGAAAGCGTGGGGAGCAAACAGG
>OTU_119
TTAGGAATTTTCCGCAATGGGCGAAAGCCTGACGGAGCAACGCCGCGTGAGTGATGAAGACCTTCGGGTTGTAAAGCTCT
GTCGGAGGGGAAGAACACAATGACGGTACCCTCCAAGAAAGCCCCGGCTAACTACGTGCCAGCAGCCGCGGTAATACGTA
GGGGGCGAGCGTTATCCGGATTTACTGGGCGTAAAGCGCGTTAAGGCGGCCGACAAAGTTGGTGGTGAAATTTCAGGGCT
CAACTCTGAAACTGCCTCCAATACTGGTTGGCTTGAGTGCGAGAGAGGAAGGTGGAATTCCCGGTGTAGTAGTGAAATGC
GTAGATATCGGGAGGAACACCAGTGGCGAAGGCGGCCTTCTGGCTCGCAACTGACGCTGTAGCGCGAAAGCGTGGGGAGC
GAACGGG
>OTU_120
TAGGGAATTTTCCACAATGGGCGAAAGCCTGATGGAGCAACGCCGCGTGAGGGATGAAGCATTTCGGTGTGTAAACCTCT
TTGGAGCGGGAAGAATGGCTTCGTGGTGAATAATCATGGGGCGTGACGGTACCGCTAGAACAAGACACGGCTAACTTCGT
GCCAGCAGCCGCGGTAATACGAAGGTGTCAAACGTTGTCCGGAATTATTGGGCGTAAAGGGCGCGTAGGCGGCCAGGTAA
GTCAGATGTGAAAGCTCTGGGCTCAACCCAGGAATTGCATTTGAAACTGCCAGGCTAGAGTTCGGTAGAGGAGGGCGGAA
TTCCAGGTGTAGCGGTGAAATGCGTAGATATCTGGAGGAACACCCGTGGCGAAGGCGGCTCTCTGGTCCGATACTGACGC
TGAGGCGCGAAAGGTAGGGGAGCAAACAGG
>OTU_121
TGGGGAATATTGGACAATGGGCGCAAGCCTGATCCAGCAATGCCGCGTGGGTGAAGAAGGTCTTCGGATTGTAAAGCCCT
TTCGGCGGGGACGATGATGACGGTACCCGCAGAAGAAGCCCCGGCTAACTTCGTGCCAGCAGCCGCGGTAATACGAAGGG
GGCTAGCGTTGCTCGGAATGACTGGGCGTAAAGGGCGCGTAGGCGGTTCGGACAGTCAGGCGTGAAATTCCCGGGCTCAA
CCTGGGGACTGCGCTTGATACATCTGGACTTGAGTGAGGAAGAGGGTCGTGGAATTCCCAGTGTAGAGGTGAAATTCGTA
GATATTGGGAAGAACACCGGTGGCGAAGGCGGCGACCTGGTCCTTTACTGACGCTGAGGCGCGAAAGCGTGGGGAGCAAA
CAGG
>OTU_122
TGGGGAATTTTGCGCAATGGGGGAAACCCTGACGCAGCAACGCCGCGTGGAGGATGAAGGGCCTCGGCTCGTAAACTCCT
TTCGACCGGGACGAGTAGAAGACGGTACCGGTGGAAGAAGCCCCGGCTAACTACGTGCCAGCAGCCGCGGTAATACGTAG
GGGGCGAGCGTTGTTCGGAATTATTGGGCGTAAAGCGCGTGTAGGCGGTTCGGTAAGGCGGATGTGAAAACCCTGGGCTC
AACCCAGGGCCGGCATCCGCGACTGCCGGGCTGGAGTGCGGGAGGGGAGAGCGGAATTCCTGGTGTAGCGGTGAAATGCG
TAGATATCAGGAGGAACACCGGTGGCGAAGGCGGCTCTCTGGACCGTAACTGACGCTGAGACGCGAAAGCTAGGGGAGCA
AACAGG
>OTU_123
TGAGGAATTTTCCGCAATGGGCGAAAGCCTGACGGAGCGACGCCGCGTGTGGGATGAAGGCCTTCGGGTCGTAAACCACT
GTCGAAGGGGACGATATTGACGGTACCCTTGGAGGAAGCCCCGGCTAACTACGTGCCAGCAGCCGCGGTAAGACGTAGGG
GGCAAGCGTTGTCCGGAATTATTGGGCGTAAAGCGCTCGTAGGTGGATCGGAAAGTCCGCAAGCAAAGACCTGAGCTCAA
CTCGGGAATCCGTGTGGAAACTGCCGACCTTGAGGTAATCAGAGGATGATGGAATTCCCGGTGTAGCGGTGAAATGCGTA
GATATCGGGAGGAACACCAGTGGCGAAGGCGATCATCTGGGGTTAACCTGACACTGAGGAGCGAAAGCTAGGGGAGCAAA
CGGG
>OTU_124
TAGGGAATTTTCCACAATGGGCGAAAGCCTGATGGAGCAACGCCGCGTGCAGGATGAATGCCTTAGGGTTGTAAACTGCT
TTTATATGTGACGATTATGACGGTAGCATATGAATAAGGATCGGCTAACTCCGTGCCAGCAGCCGCGGTCATACGGAGGA
TCCAAGCGTTATCCGGAATTACTGGGCGTAAAGAGTTGCGTAGGTGGCAGGGTAAGTAGATAGTGAAAGCGTGTGGCTCA
ACCATACATCCATTATCTAAACTATCCAGCTAGAGGACGAGAGAGGTTATTGGAATTCCCAGTGTAGGAGTGAAATCCGT
AGATATTGGGAGGAACACCGATGGCGTAGGCAGATAACTGGCTCGTTCCTGACACTAAGGCACGAAAGCGTGGGGAGCAA
ACGGG
>OTU_125
TGGGGAATATTGCACAATGGGCGCAAGCCTGATGCAGCGACGCCGCGTGGGGGATGACGGCCTTCGGGTTGTAAACTCCT
TTCGCTAGGGACGAAGCGTTTTGTGACGGTACCTGGAGAAGAAGCACCGGCTAACTACGTGCCAGCAGCCGCGGTAATAC
GTAGGGTGCGAGCGTTGTCCGGAATTACTGGGCGTAAAGAGCTCGTAGGTGGTTTGTCGCGTCGTTTGTGTAAGCCCGCA
GCTTAACTGCGGGACTGCAGGCGATACGGGCATAACTTGAGTGCTGTAGGGGAGACTGGAATTCCTGGTGTAGCGGTGGA
ATGCGCAGATATCAGGAGGAACACCGATGGCGAAGGCAGGTCTCTGGGCAGTAACTGACGCTGAGGAGCGAAAGCATGGG
TAGCGAACAGG
>OTU_127
TGGGGAATTTTGGACAATGGGCGCAAGCCTGATCCAGCCATGCCGCGTGCGGGAAGAAGGCCTTCGGGTTGTAAACCGCT
TTTGTCAGGGAAGAAACGCTACGAGCTAATACCCCGTAGTAATGACGGTACCTGAAGAATAAGCACCGGCTAACTACGTG
CCAGCAGCCGCGGTAATACGTAGGGTGCGAGCGTTAATCGGAATTACTGGGCGTAAAGCGTGCGCAGGCGGTTGTGCAAG
ACAGATGTGAAATCCCCGGGCTCAACCTGGGAACTGCATTTGTGACTGCACAGCTGGAGTGCGGCAGAGGGAGATGGAAT
TCCGCGTGTAGCAGTGAAATGCGTAGATATGCGGAGGAACACCAATGGCGAAGGCAATCTCCTGGGCCTGCACTGACGCT
CATGCACGAAAGCGTGGGGAGCAAACAGG
>OTU_128
TCGAGAATTTTTCTCAATGGGCGAAAGCCTGAAGGAGCGACGCCGCGTGGGGGATGAATGGCTTCGGCCCGTAAACCCCT
GTCATTTGCGAACAAGTTGATTCACCTAACACGTGAAGCATTGATTGTAGCGAAAGAGGAAGGGACGGCTAACTCTGTGC
CAGCAGCCGCGGTAATACAGAGGTCCCAAGCGTTGTTCGGATTCACTGGGCGTAAAGGGTGCGTAGGCGGTTGGGTAAGT
CTGACGTGAAATCTCCGAGCCTAACTCGGAAACTGCGTTGGATACTATTCAACTCGAGGAGTGGAGGGGAGACTGGAATA
CTTGGTGTAGCAGTGAAATGCGTAGATATCAAGTGGAACACCAGTGGCGAAGGCGAGTCTCTGGACACATCCTGACGCTG
AGGCACGAAAGCCAGGGGAGCAAACGGG
>OTU_129
TGGGGAATATTGCACAATGGGCGAAAGCCTGATGCAGCGACGCCGCGTGAGGGATGACGGCCTTCGGGTTGTAAACCTCT
TTCAGTAGGGAAGAAGCGAAAGTGACGGTACCTGCAGAAGAAGCACCGGCTAACTACGTGCCAGCAGCCGCGGTAATACG
TAGGGTGCGAGCGTTATCCGGAATTATTGGGCGTAAAGAGCTCGTAGGCGGTTTGTCGCGTCTGTCGTGAAAGTCCGGGG
CTTAACCCCGGATCTGCGGTGGGTACGGGCAGACTAGAGTGCAGTAGGGGAGACTGGAATTCCTGGTGTAGCGGTGGAAT
GCGCAGATATCAGGAGGAACACCGATGGCGAAGGCAGGTCTCTGGGCTGTAACTGACGCTGAGGAGCGAAAGCATGGGGA
GCGAACAGG
>OTU_130
TAGGGAATTTTCCACAATGGGCGAAAGCCTGATGGAGCAACGCCGCGTGCAGGATGAATGCCTTCGGGTTGTAAACTGCT
TTTCTCTGTGACGAATATGACGGTAGCAGAGGAATAAGGATCGGCTAACTCCGTGCCAGCAGCCGCGGTCATACGGAGGA
TCCGAGCGTTATCCGGAATTACTGGGCGTAAAGAGTTGCGTAGGTGGCACTGTGTGTCGGTAGTGAAAGCGTGTGGCTCA
ACCATATACACATTATCGAAACTGCAGAGCTAGAGGACGAGAGAGGTTATTGGAATTCCCAGTGTAGGAGTGAAATCCGT
AGATATTGGGAGGAACACCGATGGCGTAGGCAGATAACTGGCTCGTTCCTGACACTAAGGCACGAAAGCGTGGGGAGCAA
ACGGG
>OTU_132
TGGGGAATTTTGCGCAATGGGGGAAACCCTGACGCAGCAACGCCGCGTGGAGGATGAAATCCCTTGGGATGTAAACTCCT
TTCGATCGGGACGATTATGACGGTACCGGAAGAAGAAGCCCCGGCTAACTTCGTGCCAGCAGCCGCGGTAATACGAGGGG
GGCAAGCGTTGTTCGGAATTATTGGGCGTAAAGGGAGCGTAGGCGGTTTTGTAAGTCGTGTGTGAAATCTTCGGGCTCAA
CCCGAAGTCTGCACACGAAACTGCAGGGCTTGAGTATGGGAGAGGTGAGTGGAATTCCTGGTGTAGCGGTGAAATGCGTA
GATATCAGGAGGAACACCTGTGGCGAAAGCGGCTCACTGGACCATTACTGACGCTGAGGCTCGAAAGCTAGGGGAGCAAA
CAGG
>OTU_133
TGGGGAATTTTGCGCAATGGGGGAAACCCTGACGCAGCAACGCCGCGTGGAGGATGAAATATCTTGGTATGTAAACTCCT
TTCGATGGGGAAGATTATGACGGTACCCATAGAAGAAGCCCCGGCTAACTTCGTGCCAGCAGCCGCGGTAATACGAGGGG
GGCAAGCGTTGTTCGGATTTATTGGGCGTAAAGGGTGCGTAGGCGGTTTGATAAGTCTGATGTGAAATCTCTGGGCTCAA
CCCAGAGTCTGCATTAGAAACTGTCGGGCTTGAGTATGGGAGAGGTGAGTGGAATTTCCGGTGTAGCGGTGAAATGCGTA
GATATCGGAAGGAACACCTGTGGCGAAAGCGGCTCACTGGACCATAACTGACGCTGAGGCACGAAAGCTAGGGGAGCAAA
CAGG
>OTU_134
TTGGGAATCTTGGACAATGGGGGAAACCCTGATCCAGCCATGCCGCGTGAGTGATGAAGGCCTTCGGGTTGTAAAGCTCT
TTTACCCGGGAAGATAATGACTGTACCGGGAGAATAAGCTCCGGCTAACTTCGTGCCAGCAGCCGCGGTAATACGAAGGG
GGCTAGCGTTGTTCGGAATTACTGGGCGTAAAGCGTGCGCAGGCGGTTTTCCAAGTCAGTGGTGAAAGCCCGGAGCTCAA
CTCCGGAACTGCCATTGAAACTGTGAAACTCGAGGACGAGAGAGGTGAGTGGAATTCCCAGTGTAGAGGTGAAATTCGTA
GATATTGGGAAGAACACCGGTGGCGAAGGCGGCTCACTGGCTCGTTTCTGACGCTCATGCACGACAGCGTGGGGATCAAA
CAGG
>OTU_136
TAGGGAATCTTCCACAATGGGCGAAAGCCTGATGGAGCAACGCCGCGTGCAGGACGAAGGCTTTCGGGTCGTAAACTGCT
TTTATCTGTGACGAATTTGACGGTAGCAGATGAATAAGGATCGGCTAACTCCGTGCCAGCAGCCGCGGTCATACGGGGGA
TCCAAGCGTTATCCGGAATTACTGGGCGTAAAGAGTTGCGTAGGTGGCATTGCAAGTTGTTAGTGAAAGCGTTCGGCTCA
ACCGGATAAACATTATCAAAACTGCAAAGCTAGAGGATGAGAGAGGTTATTGGAATTCCTAGTGTAGGAGTGAAATCCGT
AGATATTAGGAGGAACACCGATGGCGTAGGCAGATAACTGGCTCATTCCTGACACTAAGGCACGAAAGCGTGGGGAGCGA
ACGGG
>OTU_137
TAGGGAATATTGGTCAATGGAGGCAACTCTGAACCAGCCATGCCGCGTGTAGGAAGAAGGCGTTCTGCGTTGTAAACTAC
TTTTGATTGGGAACAAATGACTCTTGCGAGAGTAGCTGAGTGTACCAATAGAATAAGCCACGGCTAACTACGTGCCAGCA
GCCGCGGTAATACGTAGGTGGCAAGCGTTGTCCGGATTTATTGGGTTTAAAGGGTGCGTAGGCGGCTTTTTAAGTCAGTG
GTGAAAGCCGATCGCTTAACGATCGAACTGCCATTGATACTGAGAGGCTTGAGTATAGTTGAGGTAGGCGGAATTGACAG
TGTAGCGGTGAAATGCATAGATATTGTCAAGAACACCAATTGCGAAGGCAGCTTACTAAAGTATAACTGACGCTGAGGCA
CGAAAGTGCGGGGATCAAACAGG
>OTU_138
TAAGGAATATTGGACAATGGAGGAAACTCTGATCCAGCCATGCCGCGTGAGTGATGAAGGCCTTCGGGTTGTAAAACTCT
TTTAGATGTGAAAATGATGATGGTAGCATCAGAAAAAGCTCCGGCTAACTTCGTGCCAGCAGCCGCGGTAATACGAAGGG
AGCGAGCGTTGTTCGGAATCACTGGGCGTAAAGCGTGCGTAGGCGGTTTTGTAAGTCAGAAGTGAAAGCCTGGGGCTCAA
CCTCAGAATTGCTTTTGAGACTGCAAGACTAGAGTACCGGAGAGGTTAATGGAATTCCGAGTGTAGAGGTGAAATTCGCA
GATATTCGGAGGAACACCAGTGGCGAAGGCGATTAACTGGACGGTAACTGACGCTGAGGCACGAAAGCGTGGGGATCAAA
CAGG
>OTU_139
TGGGGAATATTGGACAATGGGCGCAAGCCTGATCCAGCAATGCCGCGTGTGTGAAGAAGGTCTTCGGATTGTAAAGCACT
TTTGGCAGGGACGATGATGACGGTACCTGCAGAATAAGCCCCGGCTAACTTCGTGCCAGCAGCCGCGGTAATACGAAGGG
GGCTAGCGTTGCTCGGAATGACTGGGCGTAAAGGGCGCGTAGGCGGCTGTCACAGTCAGAAGTGAAATTCCTGGGCTCAA
CCTGGGGACTGCTTTTGATACGTGGTGGCTTGAGTGGGGAAGAGGGTTGCGGAATTTCCAGTGTAGAGGTGAAATTCGTA
GATATTGGAAAGAACACCGGTGGCGAAGGCGGCAACCTGGTCCTTGACTGACGCTGAGGCGCGAAAGCGTGGGGAGCAAA
CAGG
>OTU_140
TAGGGAATTTTCCACAATGGGCGAAAGCCTGATGGAGCAACGCCGCGTGCAGGATGAAGGCTTTCGGGTCGTAAACTGCT
TTTATCTGTGACGAATATGACGGTAGCAGATGAATAAGGATCGGCTAACTCCGTGCCAGCAGCCGCGGTCATACGGAGGA
TCCAAGCGTTATCCGGAATTACTGGGCGTAAAGAGTTGCGTAGGTGGCATGGTAAGTCGGTAGTGAAAGCGTGGGGCTCA
ACCCCATATACATTATCGAAACTGCCAAGCTAGAGGACGAGAGAGGTACCTGGAATTCCTAGTGTAGGAGTGAAATCCGT
AGATATTAGGAGGAACACCGATGGCGTAGGCAGGGTACTGGCTCGTTCCTGACACTAAGGCACGAAAGCGTGGGTAGCAA
ACGGG
>OTU_141
TGGGGAATCTTGGACAATGGGCGAAAGCCTGATCCAGCCATGCCGCGTGAGTGATGAAGGCCTTAGGGTTGTAAAACTCT
TTCGCGCACGACGATAATGACGGTAGTGCGAGAAGAAGCTCCGGCTAACTTCGTGCCAGCAGCCGCGGTAATACGAAGGG
GGCTAGCGTTGTTCGGAATTACTGGGCGTAAAGCGTGCGCAGGCGGCTCATCAAGTCAGAGGTGAAAGCCCAGGGCTCAA
CCCTGGAAATGCCTTTGAAACTGATGGGCTGGAGTGCGGGAGAGGTGAGTGGAATTCCCAGTGTAGAGGTGAAATTCGTA
GATATTGGGAAGAACACCAGTGGCGAAGGCGGCTCACTGGCCCGTTTCTGACGCTCATGCACGACAGCGTGGGGATCAAA
CAGG
>OTU_142
TGGGGAATCTTGCGCAATGGGCGAAAGCCTGACGCAGCGACGCCGCGTGAGGGAAGAAGGCCTTAGGGTTGTAAACCTCT
TTCAGGAGGGACGAAGCCACTCGGGTTAATAGCCCAGAGGGTGACGGTACCTCCAGAAGAAGCCCCGGCTAACTACGTGC
CAGCAGCCGCGGTAATACGTAGGGGGCAAGCGTTGTCCGGATTTATTGGGCGTAAAGAGCGTGTAGGCGGCCATGCAGGT
CAGCTGTGAAAACTCGAGGCTCAACCTCGAGACGTCGGTTGAAACCGCATGGCTAGAGTCCGGAAGAGGAGAGTGGAATT
CCCGGTGTAGCGGTGAAATGCGCAGATATCGGGAAGAACACCCGTGGCGAAGGCGGCTCTCTGGGACGGTACTGACGCTG
AGACGCGAAAGCGTGGGGAGCGAACAGG
>OTU_144
TAGGGAATTTTCCACAATGGGCGAAAGCCTGATGGAGCAACGCCGCGTGCAGGATGAAGGCTCTCGGGTCGTAAACTGCT
TTTATATGTGACGATAATGACGGTAGCATATGAATAAGGATCGGCTAACTCCGTGCCAGCAGCCGCGGTCATACGGAGGA
TCCAAGCGTTATCCGGAATTACTGGGCGTAAAGAGTTGCGTAGGTGGCATTGTAAGTTGGTAGTGAAAGCGTTCGGCTCA
ACCGGATATCCATTACCAAAACTGCAAAGCTAGAGGATGAGAGAGGTTATTGGAATTCCCTGTGTAGGAGTGAAATCCGT
AGATATAGGGAGGAACACCGATGGCGTAGGCAGATAACTGGCTCATTCCTGACACTAAGGCACGAAAGCGTGGGTAGCAA
ACGGG
>OTU_145
TAGGGAATTTTCCACAATGGGCGAAAGCCTGATGGAGCAACGCCGCGTGCAGGATGAAGGCCTTAGGGTTGTAAACTGCT
TTTATCTGTGAAGAATATGACGGTAGCAGATGAATAAGGATCGGCTAACTCCGTGCCAGCAGCCGCGGTCATACGGAGGA
TCCAAGCGTTATCCGGAATTACTGGGCGTAAAGAGTTGCGTAGGTGGCAGAGTAAGTAGATAGTGAAAGCATGCGGCTCA
ACCGTATAGACATTATCTAAACTGCTCAGCTAGAGGACGAGAGAGGTTATTGGAATTCCTAGTGTAGGAGTGAAATCCGT
AGATATTAGGAGGAACACCGATGGCGTAGGCAGATAACTGGCTCGTTCCTGACACTAAGGCACGAAAGCGTGGGGAGCAA
ACGGG
>OTU_146
TGGGGAATCTTGCGCAATGCGCGAAAGCGTGACGCAGCAACGCCGCGTGGGTGAAGAAGGCCTTCGGGTTGTAAAGCCCT
TTCAGTTGGGACGAAGCTTCGTCGGTGAATAGCCGGTTGGAGTGACGGTACCTTCAGAAGAAGCCCCGGCTAACTACGTG
CCAGCAGCCGCGGTAATACGTAGGGGGCAAGCGTTGTCCGGAATCATTGGGCGTAAAGCGCGTGTAGGCGGCTCGGTAAG
TCTGCTGTGAAAGTCCAGGGCTCAACCCTGGAATGCCGGTGGAAACTGTCGAGCTAGAGTACGGAAGAGGCGAGTGGAAT
TCCTGGTGTAGCGGTGAAATGCGCAGATATCAGGAGGAACACCAATGGCGAAGGCAGCTCGCTGGGACGTTACTGACGCT
GAGACGCGAAAGCGTGGGGAGCAAACAGG
>OTU_147
TGGGGAATCTTGGACAATGGGGGAAACCCTGATCCAGCCATGCCGCGTGAGTGATGAAGGCCTTCGGGTTGTAAAACTCT
TTCGACGGGGACGATAATGACGGTACCCGTAGAAGAAGCTCCGGCTAACTTCGTGCCAGCAGCCGCGGTAATACGAAGGG
GGCTAGCGTTGTTCGGAATTACTGGGCGTAAAGCGCGCGCAGGCGGTTCTTCAAGTCAGGGGTGAAAGCCCAGAGCTCAA
CTCTGGAATTGCCTTTGAAACTGTAGAACTTGAGTACGAGAGAGGTGAGTGGAATTCCCAGTGTAGAGGTGAAATTCGTA
GATATTGGGAAGAACACCGGTGGCGAAGGCGGCTCACTGGCTCGTTACTGACGCTCAGGCGCGACAGCGTGGGGATCAAA
CAGG
>OTU_148
TAGGGAATCTTCCGCAATGGACGAAAGTCTGACGGAGCAACGCCGCGTGAGTGATGAAGGCTTTCGGGTCGTAAAACTCT
GTTGTTAGGGAAGAACAAGTACAAGAGTAACTGCTTGTACCTTGACGGTACCTAACCAGAAAGCCACGGCTAACTACGTG
CCAGCAGCCGCGGTAATACGTAGGTGGCAAGCGTTATCCGGAATTATTGGGCGTAAAGCGCGCGCAGGCGGTTTCTTAAG
TCTGATGTGAAAGCCCACGGCTCAACCGTGGAGGGTCATTGGAAACTGGGGAACTTGAGTGCAGAAGAGAAAAGCGGAAT
TCCACGTGTAGCGGTGAAATGCGTAGAGATGTGGAGGAACACCAGTGGCGAAGGCGGCTTTTTGGTCTGTAACTGACGCT
GAGGCGCGAAAGCGTGGGGAGCAAACAGG
>OTU_150
TGGGGAATATTGGACAATGGGCGCAAGCCTGATCCAGCAATGCCGCGTGTGTGAAGAAGGTCTTCGGATTGTAAAGCACT
TTCGGCGGGGACGATGATGACGGTACCCGCAGAAGAAGCCCCGGCTAACTTCGTGCCAGCAGCCGCGGTAATACGAAGGG
GGCTAGCGTTGCTCGGAATGACTGGGCGTAAAGGGCGCGTAGGCGGATGACATAGTCAGGCGTGAAATTCCTGGGCTCAA
CCTGGGGACTGCGTTTGAGACGTGTTGTCTTGAGTTCGGAAGAGGGTCGTGGAATTCCCAGTGTAGAGGTGAAATTCGTA
GATATTGGGAAGAACACCGGTGGCGAAGGCGGCGACCTGGTCCGATACTGACGCTGAGGCGCGAAAGCGTGGGGAGCAAA
CAGG
>OTU_151
TGGGGAATATTGGACAATGGGGGAAACCCTGATCCAGCGACGCCGCGTGTGTGAAGAAGGCCTGCGGGTTGTAAAGCACT
TTTAGTGGGGATGAAATGTGCAGGGTTAATACCTCTGCATTTTGACCTAACCCACAGAAAAAGCACCGGCTAACTCTGTG
CCAGCAGCCGCGGTAATACAGAGGGTGCAAGCGTTAATCGGAATTACTGGGCGTAAAGCGTGCGCAGACGGTTATATAAG
TCGGGTGTGAAAGCCCCGGGCTCAACCTGGGAATTGCATTCGAGACTGTGTAGCTAGGGTACGGAAGAGGGAAGCGGAAT
TTCAGGTGTAGCGGTGAAATGCGTAGATATCTGAAGGAACACCAGTGGCGAAAGCGGCTTCCTGGTCCAGTACCGACGTT
CAGGCACGAAAGCGTGGGGAGCAAACAGG
>OTU_153
TGGGGAATATTGGACAATGGGCGAAAGCCTGATCCAGCCATGCCGCGTGTGTGAAGAAGGCCTTAGGGTTGTAAAGCACT
TTAAGCAGGAAAGAAAAGCGCCGGATTAATACTCCGAGCGTATTGACGGTACCTGCAGAATAAGCACCGGCTAACTCCGT
GCCAGCAGCCGCGGTAATACGGAGGGTGCAAGCGTTAATCGGAATTACTGGGCGTAAAGCGAGTGCAGGCGGTTGCGTGT
GTCGGATGTGAAAGCCCAGGGCTCAACCTTGGAATTGCATTCGAAACTGCGCGACTAGAATATGGTAGAGGAAGACGGAA
TTCCACGTGTAGCGGTGAAATGCGTAGATATGTGGAGGAACACCAATGGCGAAGGCAGTCTTCTGGGCCAATATTGACGC
TGAGGCTCGAAAGCGTGGGTAGCAAACAGG
>OTU_154
TGGGGAATATTGCGCAATGGGCGAAAGCCTGACGCAGCGACGCCGCGTGGGGGATGAAGGCCTTCGGGTTGTAAACCCCT
TTCGGCAGGGACGAAGCGAAAGTGACGGTACCTGCAGAAGAAGCGCCGGCTAACTACGTGCCAGCAGCCGCGGTAACACG
TAGGGCGCAAGCGTTGTCCGGAATCATTGGGCGTAAAGAGCTCGTAGGTGGTTTGTCACGTCTGCTGTGAAAACTCGGGG
CTTAACCCCGAGCTTGCAGTGGATACGGGCAGACTAGAGGTAGGTAGGGGAGAATGGAATTCCCGGTGTAGCGGTGAAAT
GCGCAGATATCGGGAGGAACACCGGTGGCGAAGGCGGTTCTCTGGGCCTTACCTGACACTGAGGAGCGAAAGCGTGGGGA
GCGAACAGG
>OTU_155
TGAGGAATATTGGACAATGGGCGAGAGCCTGATCCAGCCATGCCGCGTGCAGGAAGACTGCCCTATGGGTTGTAAACTGC
TTTTGTATGGGAAGAAACACCTCTACGTGTAGAGGCTTGACGGTACTATACGAATAAGGATCGGCTAACTCCGTGCCAGC
AGCCGCGGTAATACGGAGGATCCGAGCGTTATCCGGAATCATTGGGTTTAAAGGGTCCGTAGGCGGGCGGCTAAGTCAGC
GGTGAAAGTCTGCAGCTCAACTGTAGAACTGCCGTTGATACTGGTTGTCTTGAATCAATGTGAAGTGGCTGGAATATGTG
GTGTAGCGGTGAAATGCATAGATATCACATAGAACACCTATTGCGAAGGCAGGTCACTAACATTGCATTGACGCTGATGG
ACGAAAGCGTGGGGAGCAAACAGG
>OTU_156
TGGGGAATTTTGCGCAATGGGGGCAACCCTGACGCAGCAACGCCGCGTGGAGGATGAAGGACTTCGGTTCGTAAACTCCT
TTCGATCGGGACGAGTAGAAGACGGTACCGAGAGAAGAAGCCCCGGCTAACTACGTGCCAGCAGCCGCGGTAATACGTAG
GGGGCGAGCGTTGTTCGGAATTATTGGGCGTAAAGCGCGTGTAGGCGGTTCGGTAAGGTGGATGTGAAAACCCAGGGCTC
AACCCTGGGCCGGCATCCACGACTGCCGGGCTGGAGTGCGGGAGGGGAGAGCGGAATTCCTGGTGTAGCGGTGAAATGCG
TAGATATCAGGAGGAACACCGGTGGCGAAGGCGGCTCTCTGGACCGTGACTGACGCTGAGACGCGAAAGCTAGGGGAGCA
AACAGG
>OTU_157
TGGGGAATATTGGACAATGGGCGCAAGCCTGATCCAGCAATGCCGCGTGAGTGAGGAAGGCCTTAGGGTTGTAAAGCTCT
TTCGCACGCGACGATGATGACGGTAGCGTGAGAAGAAGCCCCGGCTAACTTCGTGCCAGCAGCCGCGGTAATACGAAGGG
GGCGAGCGTTGTTCGGATTTACTGGGCGTAAAGGGCGCGCAGGCGGCTCTATTTGTCAGGCGTGAAAGCCCCGGGCTCAA
CCTGGGAACTGCGCCTGGGACGGTAGGGCTAGAGATCGGGAGAGGAGAGTGGAATTCCCAGTGTAGAGGTGAAATTCGTA
GATATTGGGAAGAACACCGGTGGCGAAGGCGGCTCTCTGGACCGATACTGACGCTGAGGCGCGAAAGCGTGGGGAGCAAA
CAGG
>OTU_158
TGGGGAATATTGCACAATGGGCGCAAGCCTGATGCAGCGACGCCGCGTGGGGGATGACGGCCTTCGGGTTGTAAACCTCT
TTCACCATCGACGAAGGCCTGCTTTTGGGTGGGTTGACGGTAGGTGGAGAAGAAGCACCGGCCAACTACGTGCCAGCAGC
CGCGGTAATACGTAGGGTGCGAGCGTTGTCCGGAATTACTGGGCGTAAAGAGCTCGTAGGTGGTTTGTCGCGTTGTTCGT
GAAATTCCCTGGCTTAACTGGGGGCGTGCGGGCGATACGGGCAGACTGGAGTACTGCAGGGGAGACTGGAATTCCTGGTG
TAGCGGTGGAATGCGCAGATATCAGGAGGAACACCGGTGGCGAAGGCGGGTCTCTGGGCAGTAACTGACGCTGAGGAGCG
AAAGCGTGGGGAGCGAACAGG
>OTU_159
TGGGGAATATTGGACAATGGGGGCAACCCTGATCCAGCAATGCCGCGTGAGTGATGAAGGCCTTAGGGTTGTAAAGCTCT
TTCGGCGGGGACGATGATGACGGTACCCGCAGAAGAAGCCCCGGCTAACTTCGTGCCAGCAGCCGCGGTAATACGAAGGG
GGCGAGCGTTGTTCGGAATTACTGGGCGTAAAGGGCGCGCAGGCGGCTCTGAAAGTCAGATGTGAAAGCCCCGGGCTTAA
CCTGGGAATTGCATTTGATACTCTAGAGCTTGAGTACGGGAGAGGAGAGTGGAATTCCCAGTGTAGAGGTGAAATTCGTA
GATATTGGGAAGAACACCGGTGGCGAAGGCGGCTCTCTGGACCGTAACTGACGCTGAGGCGCGAAAGCGTGGGGAGCAAA
CAGG
>OTU_160
TGGGGAATATTGGACAATGGGGGAAACCCTGATCCAGCCATGCCGCGTGAGTGATGAAGGCCCTAGGGTTGTAAAGCTCT
TTCAGCGGGGAAGATAATGACGGTACCCGCAGAAGAAGCCCCGGCTAACTTCGTGCCAGCAGCCGCGGTAATACGAAGGG
GGCTAGCGTTGCTCGGAATTACTGGGCGTAAAGCGCACGTAGGCGGACTTTTAAGTCGGGGGTGAAATCCCGGAGCTCAA
CTCCGGAACTGCCTTCGAAACTGGAAGTCTTGAGTTCGGGAGAGGTGAGTGGAACTGCGAGTGTAGAGGTGAAATTCGTA
GATATTCGCAAGAACACCAGTGGCGAAGGCGGCTCACTGGCCCGATACTGACGCTGAGGTGCGAAAGCGTGGGGAGCAAA
CAGG
>OTU_161
TGGGGAATTTTGCGCAATGGGGGAAACCCTGACGCAGCAACGCCGCGTGGAGGATGAAATCCCTTGGGATGTAAACTCCT
TTCGATCGGGACGATTATGACGGTACCGGAAGAAGAAGCCCCGGCTAACTTCGTGCCAGCAGCCGCGGTAATACGAGGGG
GGCAAGCGTTGTTCGGAATTATTGGGCGTAAAGGGAGTGTAGGCGGTTTGGTAAGTTGTGTGTGAAATCTTCGGGCTCAA
CCCGAAGTCTGCACACAAAACTGCCGGGCTTGAGGGTGGGAGAGGTGAGTGGAATTTCCGGTGTAGCGGTGAAATGCGTA
GATATCGGAAGGAACACCTGTGGCGAAAGCGGCTCACTGGACCATTTCTGACGCTGAAACTCGAAAGCTAGGGGAGCAAA
CAGG
>OTU_162
TGGGGAATATTGGACAATGGGCGAAAGCCTGATCCAGCCATGCCGCGTGAGTGATGACGGCCTTAGGGTTGTAAAGCTCT
TTTACCCGGGAAGATAATGACGGTACCGGGAGAATAAGCCCCGGCTAACTTCGTGCCAGCAGCCGCGGTAATACGAAGGG
GGCTAGCGTTGTTCGGATTTACTGGGCGTAAAGCGCACGTAGGCGGATTCTTAAGTCAGGGGTGAAATCCCGAGGCTCAA
CCTCGGAACTGCCTTTGATACTGGGGATCTCGAGTTCGGGAGAGGTGAGTGGAATTGCGAGTGTAGAGGTGAAATTCGTA
GATATTCGCAAGAACACCAGTGGCGAAGGCGGCTCACTGGCCCGATACTGACGCTGAGGTGCGAAAGCGTGGGGAGCAAA
CAGG
>OTU_163
TCGAGAATATTCGACAATGGGCGAAAGCCTGATCGAGCGACACCGCGTGTAGGATGAAGGCCCTCGGGTCGTAAACTACG
GTAGTATGATAAGAATGCAAATGACTGTCATACGGAAAGAGGTGGGTAACTACGTGCCAGCACCAGCGGTAATACGTAGA
CCTCAAGCGTTATCCGGATTTATTGGGCGTAAAGCGCATGTAGGAGGTTTCGCGCGTCTTCTGTTAAAGCCCACCGCCCA
ACGGTGGAAGTGCAGGAGATACGGCGAGACTAGAGGAGGTTAGAGGTGCATGGAACTCACGGTGTAGGGGTGAAATCCGT
TGATATCGTGGGGAACACCGAAGGCGAAGGCAATGCACTGGGACCTTCCTGACTCTGAGATGCGAAAGCGTGGGGAGCAA
AAAGG
>OTU_164
TAGGGAATTTTCCACAATGGGCGAAAGCCTGATGGAGCAACGCCGCGTGCAGGACGAAGGCCTTAGGGTCGTAAACTGCT
TTTATCTGTGACGAATATGACGGTAGCAGATGAATAAGGATCGGCTAACTCCGTGCCAGCAGCCGCGGTCATACGGAGGA
TCCAAGCGTTATCCGGAATTACTGGGCGTAAAGAGTTGCGTAGGCGGCAGAGTAAGTAGATAGTGAAATCGTGTGGCTCA
ACCATACTCACATTATCTAAACTGCTCAGCTAGAGGACGAGAGAGGTACCTGGAATTCCTGGTGTAGGGGTGAAATCCGT
AGATATCAGGAAGAACACCGATGGCGTAGGCAGGGTACTGGCTCGTTCCTGACGCTCAGGCACGAAAGCGTGGGGAGCAA
ACGGG
>OTU_165
TGGGGAATATTGGACAATGGGCGAAAGCCTGATCCAGCCATGCCGCGTGTGTGAAGAAGGTCTTCGGATTGTAAAGCACT
TTAAGTTGGGAGGAAGGGGTTGAAGCTAATACCTTCAATCTTTGACGTTACCAACAGAATAAGCACCGGCTAACTCTGTG
CCAGCAGCCGCGGTAATACAGAGGGTGCAAGCGTTAATCGGAATTACTGGGCGTAAAGCGCGCGTAGGTGGTTCAGTAAG
ATGGAAGTGAAATCCCCGGGCTTAACCTGGGAACTGCTTTCATAACTGCTGAGCTAGAGTACGGTAGAGGGTAGTGGAAT
TTCCTGTGTAGCGGTGAAATGCGTAGATATAGGAAGGAACACCAGTGGCGAAGGCGACTACCTGGACTGATACTGACACT
GAGGTGCGAAAGCGTGGGGAGCAAACAGG
>OTU_166
TGGGGAATATTGGACAATGGGCGAAAGCCTGATCCAGCAATGCCGCGTGTGTGAAGAAGGTCTTCGGATTGTAAAGCACT
TTTGGCAGGGACGATGATGACGGTACCTGCAGAATAAGCCCCGGCTAACTTCGTGCCAGCAGCCGCGGTAATACGAAGGG
GGCTAGCGTTGCTCGGAATGACTGGGCGTAAAGGGCGCGTAGGCGGTTTATACAGTCAGATGTGAAATTCCTGGGCTCAA
CCTGGGGACTGCATTTGAGACGTGTAGACTTGAGTGGAGAAGAGGGTTGTGGAATTTCCAGTGTAGAGGTGAAATTCGTA
GATATTGGAAAGAACACCGGTGGCGAAGGCGGCAACCTGGTCTTCAACTGACGCTGAGGCGCGAAAGCGTGGGGAGCAAA
CAGG
>OTU_167
TCGAGAATTTTTCTCAATGGGCGAAAGCCTGAAGGAGCGACGCCGCGTGGGGGATGAATGGCTTCGGCCCGTAAACCCCT
GTCATTTGCGAACAAATTATTTTACCTAACACGTAAAGTATTGATTGTAGCGGAAGAGGAAGGGACGGCTAACTCTGTGC
CAGCAGCCGCGGTAATACAGAGGTCCCAAGCGTTGTTCGGATTCACTGGGCGTAAAGGGTGCGTAGGCGGTAGGGTAAGT
CTGTTGTGAAATCTCCGAGCTTAACTCGGAAACTGCAATGGAAACTATCCGACTAGAGGAATGGAGGGGAGACTGGAATA
CTTGGTGTAGCAGTGAAATGCGTAGATATCAAGTGGAACACCAGTGGCGAAGGCGAGTCTCTGGACATTTCCTGACGCTG
AGGCACGAAAGCCAGGGGAGCAAACGGG
>OTU_168
TGGGGAATCTTGGTCAATGGGCGCAAGCCTGAACCAGCGACGCCGCGTGAGTGATGAAGGCCTTCGGGTTGTAAAGCTCT
GTGGGGAGGGACGAAAAAGCGAGGTCGAATAGGCTTCGTGTTGACGGTACCTCCTTAGCAAGCACCGGCTAACTCTGTGC
CAGCAGCCGCGGTAAGACAGAGGGTGCAAACGTTGCTCGGAATCACTGGGCGTAAAGGGCGTGTAGGCGGGAAGGAAAGT
CAGATGTGAAATCCCCAGGCTCAACCTGGGAACTGCATTTGAAACTCCCTTTCTTGAGTACCGGAGAGGAAAGTGGAATT
CCTGGTGTAGAGGTGAAATTCGTAGATATCAGGAGGAACACCAGTGGCGAAGGCGGCTTTCTGGACGGTAACTGACGCTG
AGACGCGAAAGCGTGGGGAGCAAACAGG
>OTU_169
TTGGGAATCTTGGACAATGGGCGAAAGCCTGATCCAGCCATGCCGCGTGAGTGATGAAGGCCTTAGGGTTGTAAAGCTCT
TTTGCCAGGGAAGATAATGACTGTACCTGGAGAATAAGCCCCGGCTAACTTCGTGCCAGCAGCCGCGGTAATACGAAGGG
GGCTAGCGTTGTTCGGAATTACTGGGCGTAAAGCGTGCGCAGGCGGTTTCTCAAGTCAAGGGTGAAAGCCCGGAGCTCAA
CTCCGGAATTGCCTTTGAAACTGTGGAGCTAGAGTGCGGGAGAGGTGAGTGGAATTCCCAGTGTAGAGGTGAAATTCGTA
GATATTGGGAAGAACACCGGTGGCGAAGGCGGCTCACTGGCCCGTTTCTGACGCTCATGCACGACAGCGTGGGGATCAAA
CAGG
>OTU_170
TCGAGAATTTTTCTCAATGGGCGAAAGCCTGAAGGAGCGACGCCGCGTGGGGGATGAATGGCTTCGGCCCGTAAACCCCT
GTCATTTGCGAACAAATTAATCTGACTAACAAGCAGGTTATTGATTGTAGCGAAAGAGGAAGGGACGGCTAACTCTGTGC
CAGCAGCCGCGGTAATACAGAGGTCCCAAGCGTTGTTCGGATTCACTGGGCGTAAAGGGTGCGTAGGCGGTTTGATAAGT
CTGATGTGAAATCCCGCAGCTTAACTGCGGAACTGCATTGGAAACTATTTAACTAGAGGAATGGAGGGGAGACTGGAATA
CTTGGTGTAGCAGTGAAATGCGTAGATATCAAGTGGAACACCAGTGGCGAAGGCGAGTCTCTGGACATTTCCTGACGCTG
AGGCACGAAAGCCAGGGGAGCAAACGGG
>OTU_171
TGGGGAATCTTGCGCAATGGGCGAAAGCCTGACGCAGCAACGCCGCGTGAGGGATGACGGTCTTCGGATTGTAAACCTCT
TTCAAGCAGGGACGATAATGACGGTACCTGCAGAAGAAGCTCCGGCCAACTACGTGCCAGCAGCCGCGGTAATACGTAGG
GAGCAAGCGTTGTCCGGAATCATTGGGCGTAAAGAGCTCGTAGGCGGTTTGGTAAGTCGGATGTGAAACCTCCAGGCTCA
ACCTGGAGCCGCCATCCGATACTGCCATGACTTGAGTCCGGTAGGGGCCCACGGAACTCCTGGTGTAGCGGTGAAATGCG
CAGATATCAGGAAGAACACCGGTGGCGAAGGCGGTGGGCTGGGCCGGTACTGACGCTGAGGAGCGAAAGCGTGGGGAGCG
AACAGG
>OTU_172
TGGGGAATATTGGACAATGGGCGCAAGCCTGATCCAGCCATGCCGCGTGGATGATGAAGGCCCTAGGGTTGTAAAGTCCT
TTCGACGGGGAAGATAATGACGGTACCCGTAGAAGAAGCCCCGGCTAACTTCGTGCCAGCAGCCGCGGTAATACGAAGGG
GGCTAGCGTTGCTCGGAATCACTGGGCGTAAAGCGCACGTAGGCGGCTTTTTAAGTCAGAGGTGAAATCCTGGAGCTCAA
CTCCAGAACTGCCTTTGATACTGAGAGGCTTGAGTCCGGGAGAGGTGAGTGGAACTGCGAGTGTAGAGGTGAAATTCGTA
GATATTCGCAAGAACACCAGTGGCGAAGGCGGCTCACTGGCCCGGTACTGACGCTGAGGTGCGAAAGCGTGGGGAGCAAA
CAGG
>OTU_173
TGGGGAATATTGCACAATGGGCGCAAGCCTGATGCAGCCATGCCGCGTGTGTGAAGAAGGCCTTCGGGTTGTAAAGCACT
TTCAGCGAGGAGGAAGGTGGTGAACTTAATACGTTCATCAATTGACGTTACTCGCAGAAGAAGCACCGGCTAACTCCGTG
CCAGCAGCCGCGGTAATACGGAGGGTGCAAGCGTTAATCGGAATTACTGGGCGTAAAGCGCACGCAGGCGGTTTGTTAAG
TCAGATGTGAAATCCCCGGGCTCAACCTGGGAACTGCATTTGAAACTGGCAAGCTAGAGTCTCGTAGAGGGGGGTAGAAT
TCCAGGTGTAGCGGTGAAATGCGTAGAGATCTGGAGGAATACCGGTGGCGAAGGCGGCCCCCTGGACGAAGACTGACGCT
CAGGTGCGAAAGCGTGGGGAGCAAACAGG
>OTU_174
TAGGGAATCTTCCGCAATGGGCGAAAGCCTGACGGAGCAATGCCGCGTGAGTGAAGAAGGCCTTCGGGTCGTAAAACTCT
GTTATAAGAGAAGAACAAATTGTAGAGTAACTGCTACAGTCTTGACGGTATCTTATCAGAAAGCCACGGCTAACTACGTG
CCAGCAGCCGCGGTAATACGTAGGTGGCAAGCGTTGTCCGGATTTATTGGGCGTAAAGGGAGCGCAGGTGGTTTCTTAAG
TCTGATGTGAAAGCCCACGGCTTAACCGTGGAGGGTCATTGGAAACTGGGAAACTTGAGTACAGAAGAGGAATGTGGAAC
TCCATGTGTAGCGGTGGAATGCGTAGATATATGGAAGAACACCAGTGGCGAAGGCGACATTCTGGTCTGTTACTGACACT
GAGGCTCGAAAGCGTGGGGAGCAAACAGG
>OTU_175
TAGGGAATTTTCCACAATGGGCGAAAGCCTGATGGAGCAACGCCGCGTGCAGGATGAATGCCTTCGGGTTGTAAACTGCT
TTTATATGTGACGATTATGACGGTAGCATATGAATAAGGATCGGCTAACTCCGTGCCAGCAGCCGCGGTCATACGGAGGA
TCCAAGCGTTATCCGGAATTACTGGGCGTAAAGAGTTGCGTAGGTGGCAGAGTAAGCAGATAGTGAAAGCGTGTGGCTCA
ACCATACATCCATTATCTGAACTGCTCAGCTAGAAGATGAGAGAGGTAGATGGAATTCCTAGTGTAGGGGTAATATCCGT
AGATATTAGGAGGAACACCGATGGCGTAGGCAGTCTACTGGCTTATTCTTGACACTAATGCACGAAAGCGTGGGGAGCAA
ACAGG
>OTU_176
TAGGGAATATTGCGCAATGGGCGAAAGCCTGACGCAGCAACACCGCGTGGAGGATGACGTTTCTAGGAACGTAAACTCCT
GTCGGCAGGGAATAAATTGACTGTACCTGCAAAGGAAGGACCGGCTAACTACGTGCCAGCAGCCGCGGTAATACGTAGGG
TCCAAGCGTTGTCCGGATTTATTGGGCGTAAAGAGTTCGTAGGTGGTTGCTTAAGTCTGGTGTTAAATACCGAAGCTCAA
CTTCGGCATGGCATCGGAAACTGGGTGGCTGGAGTCCGTCAGAGGTAACTGGAATTCCTGGTGTAGCGGTGAAATGCGTA
GATATCAGGAGGAACACCCGTGGCGAAAGCGAGTTACTGGGACGGTACTGACACTGAGGAACGAAAGCCTGGGTAGCGAA
AGGG
>OTU_177
TAGGGAATCTTCCGCAATGGACGAAAGTCTGACGGAGCAACGCCGCGTGAGTGATGAAGGCTTTCGGGTCGTAAAACTCT
GTTGTTAGGGAAGAACAAGTGCTAGTTGAATAAGCTGGCACCTTGACGGTACCTAACCAGAAAGCCACGGCTAACTACGT
GCCAGCAGCCGCGGTAATACGTAGGTGGCAAGCGTTATCCGGAATTATTGGGCGTAAAGCGCGCGCAGGTGGTTTCTTAA
GTCTGATGTGAAAGCCCACGGCTCAACCGTGGAGGGTCATTGGAAACTGGGAGACTTGAGTGCAGAAGAGGAAAGTGGAA
TTCCATGTGTAGCGGTGAAATGCGTAGAGATATGGAGGAACACCAGTGGCGAAGGCGACTTTCTGGTCTGTAACTGACAC
TGAGGCGCGAAAGCGTGGGGAGCAAACAGG
>OTU_178
TGGGGAATATTGGACAATGGGCGAAAGCCTGATCCAGCAATGCCGCGTGTGTGAAGAAGGTCTTCGGATTGTAAAGCACT
TTCGACGGGGACGATGATGACGGTACCCGTAGAAGAAGCCCCGGCTAACTTCGTGCCAGCAGCCGCGGTAATACGAAGGG
GGCTAGCGTTGCTCGGAATGACTGGGCGTAAAGGGCGCGTAGGCGGATGGCACAGTCAGATGTGAAATTCCCGGGCTTAA
CCTGGGGGCTGCATTTGATACGTGTGATCTAGAGTGAGGAAGAGGGTCGTGGAATTCCCAGTGTAGAGGTGAAATTCGTA
GATATTGGGAAGAACACCGGTGGCGAAGGCGGCGACCTGGTCCTTTACTGACGCTGAGGCGCGAAAGCGTGGGGAGCAAA
CAGG
>OTU_179
TGGGGAATATTGGACAATGGGCGCAAGCCTGATCCAGCAATGCCGCGTGGGTGAAGAAGGTCTTCGGATTGTAAAGCCCT
TTCGACGGGGACGATGATGACGGTACCCGTAGAAGAAGCCCCGGCTAACTTCGTGCCAGCAGCCGCGGTAATACGAAGGG
GGCTAGCGTTGCTCGGAATGACTGGGCGTAAAGGGCGCGTAGGCGGATTGTACAGTCAGATGTGAAATTCCTGGGCTCAA
CCTGGGGGCTGCATTTGATACGTATAGTCTAGAGTTCGGAAGAGGGTCGTGGAATTCCCAGTGTAGAGGTGAAATTCGTA
GATATTGGGAAGAACACCGGTGGCGAAGGCGGCGACCTGGTCCGGTACTGACGCTGAGGCGCGAAAGCGTGGGGAGCAAA
CAGG
>OTU_180
TGGGGAATTTTGGACAATGGGGGCAACCCTGATCCAGCAATGCCGCGTGTGTGAAGAAGGCCTTCGGGTTGTAAAGCACT
TTTGTCCGGAAAGAAATCTTCTGCCCTAATACGGCGGGAGGATGACGGTACCGGAAGAATAAGCACCGGCTAACTACGTG
CCAGCAGCCGCGGTAATACGTAGGGTGCAAGCGTTAATCGGAATTACTGGGCGTAAAGCGTGCGCAGGCGGTCCGCTAAG
ACAGATGTGAAATCCCCGGGCTTAACCTGGGAACTGCATTTGTGACTGGCGGGCTAGAGTATGGCAGAGGGGGGTAGAAT
TCCACGTGTAGCAGTGAAATGCGTAGAGATGTGGAGGAATACCGATGGCGAAGGCAGCCCCCTGGGCCAATACTGACGCT
CATGCACGAAAGCGTGGGGAGCAAACAGG
>OTU_181
TAGGGAATCTTGCGCAATGGGCGAAAGCCTGACGCAGCAACGCCGCGTGGGGGATGAAGGCCTTCGGGTTGTAAACTCCT
TTCAGTGGGAACGAAATTGACGGTACCCACAGAAGAAGCCCCGGCCAACTACGTGCCAGCAGCCGCGGTGATACGTAGGG
GGCGAGCGTTGTCCGGATTCATTGGGCGTAAAGAGCTCGTAGGCGGCTTGGTAAGTCGGGTGTGAAACCTCCAGGCTCAA
CCTGGAGACGCCACTCGATACTGTCATGGCTAGAGTCCGGTAGGGGACCACGGAATTCCTGGTGTAGCGGTGAAATGCGC
AGATATCAGGAGGAACACCAGTGGCGAAGGCGGTGGTCTGGGCCGGAACTGACGCTGAGGAGCGAAAGCGTGGGGAGCGA
ACAGG
>OTU_182
TTGGGAATCTTGGACAATGGGGGAAACCCTGATCCAGCCATGCCGCGTGAGTGATGAAGGCCTTAGGGTTGTAAAGCTCT
TTCGCACGCGACGATAATGACGGTAGCGTGAGAAGAAGCCCCGGCTAACTTCGTGCCAGCAGCCGCGGTAATACGAAGGG
GGCTAGCGTTGTTCGGAATTACTGGGCGTAAAGCGCGCGCAGGCGGGTCATCAAGTCAGAGGTGAAAGCCCAGAGCTCAA
CTCTGGAACTGCCTTTGAAACTGATGGCCTTGAGTACGGGAGAGGTGAGTGGAATTCCCAGTGTAGAGGTGAAATTCGTA
GATATTGGGAAGAACACCAGTGGCGAAGGCGGCTCACTGGCCCGTTACTGACGCTCAGGCGCGATAGCGTGGGGATCAAA
CAGG
>OTU_183
TGGGGAATATTGGACAATGGGCGCAAGCCTGATCCAGCCATGCCGCGTGAGTGATGAAGGCCTTAGGGTTGTAAAGCTCT
TTTGTCCGGGACGATAATGACGGTACCGGAAGAATAAGCCCCGGCTAACTTCGTGCCAGCAGCCGCGGTAATACGAAGGG
GGCTAGCGTTGCTCGGAATCACTGGGCGTAAAGGGCGCGTAGGCGGCCGATTAAGTCGGGGGTGAAAGCCTGTGGCTCAA
CCACAGAATTGCCTTCGATACTGGTTGGCTTGAGACCGGAAGAGGACAGCGGAACTGCGAGTGTAGAGGTGAAATTCGTA
GATATTCGCAAGAACACCAGTGGCGAAGGCGGCTGTCTGGTCCGGTTCTGACGCTGAGGCGCGAAAGCGTGGGGAGCAAA
CAGG
>OTU_184
TCGGGAATTTTCCACAATGGGCGAAAGCCTGATGGAGCAACGCCGCGTGCAGGATGAAGGCCTTCGGGTTGTAAACTGCT
TTTATATGTGAAGATTATGACGGTAGCATATGAATAAGGATCGGCTAACTCCGTGCCAGCAGCCGCGGTCATACGGAGGA
TCCAAGCGTTATCCGGAATTACTGGGCGTAAAGAGTTGCGTAGGTGGCAGAGTAAGTAGGTAGTGAAAGCGTTCGGCTCA
ACCGAATATACATTATCTAAACTGCTCAGCTAGAGGACGAGAGAGGTAGATGGAATTTCTAGTGTAGGAGTGAAATCCGT
AGATATTAGAAGGAACACCGATGGCGTAGGCAGTCTACTGGCTCGTTTCTGACACTAAGGCACGAAAGCGTGGGGAGCAA
ACGGG
>OTU_185
TGGGGAATCTTGGACAATGGGCGAAAGCCTGATCCAGCCATGCCGCGTGAGTGATGAAGGCCTTAGGGTTGTAAAACTCT
TTCGACGGGGATGATAATGACGGTACCCGTAGAAGAAGCTCCGGCTAACTTCGTGCCAGCAGCCGCGGTGATACGAAGGG
GGCTAGCGTTGTTCGGAATTACTGGGCGTAAAGCGTGCGCAGGCGGTTCATCAAGTCAGAGGTGAAAGCCCAGGGCTCAA
CCCTGGAAATGCCTCTGAAACTGGTGATCTTGAGTACGGGAGAGGTGAGTGGAATTCCGAGTGTAGAGGTGAAATTCGTA
GATATTCGGAAGAACACCAGTGGCGAAGGCGGCTCACTGGACCGTTACTGACGCTCATGCACGATAGCGTGGGGAGCAAA
CAGG
>OTU_186
TAAGGAATATTGGTCAATGGGCGCAAGCCTGAACCAGCCATGCCGCGTGCAGGATGAAGGTCCTACGGATTGTAAACTGC
TTTTGTACGGGAAAAAACCCCTTGTTTCTACAAGGGTTGATGGTACTGTAAGAATAAGGATCGGCTAACTCCGTGCCAGC
AGCCGCGGTAATACGGAGGATCCAAGCGTTATCCGGATTCACTGGGTTTAAAGGGTGCGTAGGCGGAATGATAAGTCAGT
GGTGAAAACCTACAGCTTAACTGTAGAACTGCCATTGATACTATTATTCTTGAGTGTATTGGATGTGAATGGAATGTGTC
GTGTAGCGGTGAAATGCTTAGATATGACACAGAACACCCATTGCGAAGGCAGTTCACAACACTACAACTGACGCTGAGGC
ACGAAAGCGTGGGGATCAAACAGG
>OTU_187
TGGGGAATTTTGGACAATGGGCGAAAGCCTGATCCAGCAACTCTGCGTGAGGGACGAAGGTCTTCGGATCGTAAACCTCT
TTTACATGGGACGAAATCCCGCAAGGGTCTGACGGTACCATGCGAATAAGCAACGGCTAACTATGTGCCAGCAGCCGCGG
TAAGACATAGGTTGCGAGCGTTATTCGGAATTACTAGGCGTAAAGCGAGTGTAGGCGGACCTTTAAGTCTGACGTTAAAT
CTCCTGGCTTAACTAGGAGCTGTCGTCGGATACTGAAGGCCTCGAATGGGGTAGGGGGCAGCGGAATTCCCGGTGTAGCG
GTGAAATGCGTAGATATCGGGAGGAACACCTATGGCGAAAGCAGCTGCCTGGGCCTCTATTGACGCTAAGACTCGAAAGC
TGGGGGAGCAAACAGG
>OTU_188
TGGGGAATATTGCACAATGGGCGAAAGCCTGATGCAGCGACGCCGCGTGAGGGATGAAGGCCTTCGGGTTGTAAACCTCT
TTCAGCAGGGAAGAAGCGAAAGTGACGGTACCTGCAGAAGAAGCGCCGGCTAACTACGTGCCAGCAGCCGCGGTAATACG
TAGGGCGCAAGCGTTGTCCGGAATTATTGGGCGTAAAGAGCTCGTAGGCGGTTTGTCGCGTCTGGTGTGAAAACCCAAGG
CTCAACCTTGGGCTTGCATCGGGTACGGGCAGACTAGAGTGCGGTAGGGGTGACTGGAATTCCTGGTGTAGCGGTGGAAT
GCGCAGATATCAGGAGGAACACCGATGGCGAAGGCAGGTCACTGGGCCGCAACTGACGCTGAGGAGCGAAAGCATGGGTA
GCGAACAGG
>OTU_189
TGGGGAATTTTGCGCAATGGGGGAAACCCTGACGCAGCAACGCCGCGTGGAGGATGAAGTCCCTTGGGACGTAAACTCCT
TTCGATCGGGACGATTATGACGGTACCGGAAGAAGAAGCCCCGGCTAACTTCGTGCCAGCAGCCGCGGTAATACGAGGGG
GGCGAGCGTTGTTCGGAATTATTGGGCGTAAAGGGCGCGTAGGCGGCTGGATAAGTCTTGTGTGAAATCTTCGGGCTCAA
CTCGAAGTCTGCACAGGAAACTATCCGGCTTGAGTGTGGGAGAGGTGAGTGGAATTCCTGGTGTAGCGGTGAAATGCGTA
GATATCAGGAGGAACACCTGTGGCGAAAGCGGCTCACTGGACCACAACTGACGCTGAGGCGCGAAAGCTAGGGGAGCAAA
CAGG
>OTU_190
TGGGGAATATTGGACAATGGGCGCAAGCCTGATCCAGCCATGCCGCGTGGATGATGAAGGCCCTAGGGTTGTAAAGTCCT
TTTAACGGGGAAGATAATGACGGTACCCGTAGAATAAGCCCCGGCTAACTTCGTGCCAGCAGCCGCGGTAATACGAAGGG
GGCTAGCGTTGCTCGGAATTACTGGGCGTAAAGCGCACGTAGGCGGATAGTTAAGTTGGGGGTGAAATCCTGGAGCTCAA
CTCCAGAACTGCCTCCAAAACTGACGATCTTGAGTTCGGGAGAGGTGAGTGGAACTGCGAGTGTAGAGGTGAAATTCGTA
GATATTCGCAAGAACACCAGTGGCGAAGGCGGCTCACTGGCCCGATACTGACGCTGAGGTGCGAAAGCGTGGGGAGCAAA
CAGG
>OTU_191
TAGGGAATTTTCCACAATGGGGGCAACCCTGATGGAGCAACGCCGCGTGCAGGATGAATGTCTTCGGATTGTAAACTGCT
TTTCTCTGTGACGAATATGACGGTAGCAGAGGAATAAGGACCTGCTAACTACGTGCCAGCAGCCGCGGTCATACGTAGGG
TCCAAGCGTTATCCGGAATTACTGGGCGTAAAGAGTTGCGTAGGTGGCATGGTAAGCGAATAGTGAAATGATACGGCTCA
ACCGTATGTCCATTATTTGAACTGCCAAGCTAGAGAATGAGAGAGGTTATTGGAATTCCCTGTGTAGGAGTGAAATCCGT
AGATATAGGGAGGAACACCGATGGCGTAGGCAGATAACTGGCTCATTTCTGACACTAAGGCACGAAAGCGTGGGGAGCAA
ACGGG
>OTU_192
TGGGGAATTTTGGACAATGGGCGCAAGCCTGATCCAGCAATGCCGCGTGTGTGAAGAAGGCCTTCGGGTTGTAAAGCACT
TTTGTCAGGGAAGAAAAGGAGGCCACTAATACTGGGCTCTGATGACGGTACCTGAAGAATAAGCACCGGCTAACTACGTG
CCAGCAGCCGCGGTAATACGTAGGGTGCAAGCGTTAATCGGAATTACTGGGCGTAAAGCGTGCGCAGGCGGTTTGTTAAG
ACGGATGTGAAATCCCCGGGCTCAACCTGGGAACTGCATTCGTGACTGGCAGGCTAGAGTATGGCAGAGGGGGGTGGAAT
TCCACGTGTAGCAGTGAAATGCGTAGAGATGTGGAGGAACACCGATGGCGAAGGCAGCCCCCTGGGCCAATACTGACGCT
CATGCACGAAAGCGTGGGGAGCAAACAGG
>OTU_193
TGGGGAATCTTCCGCAATGGACGAAAGTCTGACGGAGCAACGCCGCGTGAGTGAAGAAGGTCTTCGGATTGTAAAGCTCT
GTCGTTTGGGACGAACGTGGATTGTGTGAATAATGCAATCTAATGACGGTACCAAAGGAGGAAGCCACGGCTAACTACGT
GCCAGCAGCCGCGGTAATACGTAGGTGGCAAGCGTTGTCCGGAATTATTGGGCGTAAAGGGCGTGTAGGTGGATTCTTAA
GTCGTGTGTCTAAGTGCGGTGCTCAACACCGTATGGGCGCAGGAAACTGGGAATCTTGAGTGCAGGAGAGGAAAGTGGAA
TTCCCAGTGTAGCGGTGAAATGCGTAGATATTGGGAGGAACACCAGTGGCGAAGGCGACTTTCTGGACTGTGTCTGACAC
TGAGGCGCGAAAGCCAGGGGAGCGAACGGG
>OTU_194
TGGGGAATATTGGACAATGGGCGCAAGCCTGATCCAGCAATGCCGCGTGGGTGAAGAAGGTTTTCGGATTGTAAAGCCCT
TTTGGCAGGGACGATGATGACGGTACCTGCAGAATAAGCCCCGGCTAACTTCGTGCCAGCAGCCGCGGTAATACGAAGGG
GGCTAGCGTTGCTCGGAATGACTGGGCGTAAAGGGCGCGTAGGCGGCGATCAAAGTCAGGCGTGAAATTCCTGGGCTCAA
CCTGGGGGCTGCGCTTGATACTTGGTTGCTTGAGTGGGGAAGAGGGTCGTGGAATTCCCAGTGTAGAGGTGAAATTCGTA
GATATTGGGAAGAACACCGGTGGCGAAGGCGGCGACCTGGTCCTTTACTGACGCTGAGGCGCGAAAGCGTGGGGAGCAAA
CAGG
>OTU_196
TGGGGAATCTTGCACAATGGGGGAAACCCTGATGCAGCGACGCCGCGTGAGCGATGAAGCCCCTCGGGGTGTAAAGCTCT
TTCGGCAGGGAAGATTATGACGGTACCTGCAAAAGCAGCTGCGGCTAACTACGTGCCAGCAGCCGCGGTAATACGTAGGC
AGCAAGCGTTGTTCGGAGTTACTGGGCGTAAAGGGTGCGTAGGCGGCTTTTTAAGTTTGGTGTGAAATCTCCCGGCTCAA
CTGGGAGGGTGCGCCGAATACTGAGAGGCTAGAGTGTGGGAGAGGAAAGTGGAATTCCTGGTGTAGCGGTGAAATGCGTA
GATATCAGGAGGAACACCGGTGGTGTAAACGGCTTTCTGGACCATAACTGACGCTGAGGCACGAAAGCGTGGGTAGCAAA
CAGG
>OTU_197
TGGGGAATCTTGCGCAATGGCCGAAAGGCTGACGCAGCGACGCCGCGTGTGGGAGGAAGCCCTTCGGGGTGTAAACCACT
GTTGCCCGGGACGAACAGCCTTTTTCGAGAGGCCTGACGGTACCGGGTGAGGAAGCACCGGCTAACTCCGTGCCAGCAGC
CGCGGTAATACGGAGGGTGCGAGCGTTGTCCGGAATCACTGGGCGTAAAGGGCGCGTAGGTGGCATGGTAAGCGTGCGGT
GAAAGCCCGGGGCTCAACTCCGGGTCGGCCGTGCGAACTGCCACGCTTGAGCACGGTAGAGGCCAATGGAATTCCGGGTG
TAGCGGTGGAATGCGTAGAGATCCGGAAGAACACCGGTGGCGAAGGCGGTTGGCTGGGCCGTTGCTGACACTGAGGCGCG
ACAGCGTGGGGAGCAAACAGG
>OTU_198
TGGGGAATTTTGGACAATGGGCGCAAGCCTGATCCAGCAATGCCGCGTGAGTGAAGAAGGCCTTCGGGTTGTAAAGCTCT
TTTGTCAGGGAAGAAACGGTAGAGGCTAATATCCTTTGCTAATGACGGTACCTGAAGAATAAGCACCGGCTAACTACGTG
CCAGCAGCCGCGGTAATACGTAGGGTGCAAGCGTTAATCGGAATTACTGGGCGTAAAGCGTGCGCAGGCGGTTTTGTAAG
TCTGTCGTGAAATCCCCGGGCTCAACCTGGGAATTGCGATGGAGACTGCAAGGCTAGAATCTGGCAGAGGGGGGTAGAAT
TCCACGTGTAGCAGTGAAATGCGTAGAGATGTGGAGGAACACCGATGGCGAAGGCAGCCCCCTGGGTCAAGATTGACGCT
CATGCACGAAAGCGTGGGGAGCAAACAGG
>OTU_200
TAGGGAATCTTCGGCAATGGACGGAAGTCTGACCGAGCAACGCCGCGTGAGTGAAGAAGGTTTTCGGATCGTAAAGCTCT
GTTGTAAGAGAAGAACGAGTGTGAGAGTGGAAAGTTCACACTGTGACGGTATCTTACCAGAAAGGGACGGCTAACTACGT
GCCAGCAGCCGCGGTAATACGTAGGTCCCGAGCGTTATCCGGATTTATTGGGCGTAAAGCGAGCGCAGGCGGTTAGATAA
GTCTGAAGTTAAAGGCTGTGGCTTAACCATAGTACGCTTTGGAAACTGTTTAACTTGAGTGCAAGAGGGGAGAGTGGAAT
TCCATGTGTAGCGGTGAAATGCGTAGATATATGGAGGAACACCGGTGGCGAAAGCGGCTCTCTGGCTTGTAACTGACGCT
GAGGCTCGAAAGCGTGGGGAGCAAACAGG
>OTU_201
TGGGGAATATTGCGCAATGGGCGAAAGCCTGACGCAGCGACGCCGCGTGAGGGATGAAGGCCTTCGGGTTGTAAACCTCT
TTCAGCAGGGACGAAGCGCAAGTGACGGTACCTGCAGAAGAAGCACCGGCCAACTACGTGCCAGCAGCCGCGGTAATACG
TAGGGTGCAAGCGTTGTCCGGAATTATTGGGCGTAAAGAGCTCGTAGGCGGCCTGTCGCGTCGGCTGTGAAAATTCGGGG
CTCAACCCCGAACCTGCAGTCGATACGGGCAGGCTAGAGTCCGGCAGGGGAGACTGGAATTCCTGGTGTAGCGGTGAAAT
GCGCAGATATCAGGAGGAACACCGGTGGCGAAGGCGGGTCTCTGGGCCGGAACTGACGCTGAGGAGCGAAAGCGTGGGGA
GCGAACAGG
>OTU_202
TAGGGAATATTGGACAATGGGCGAAAGCCTGATCCAGCAATGCCGCGTGAGTGATGAAGGCCTTAGGGTTGTAAAGCTCT
TTTACCCGAGATGATAATGACAGTATCGGGAGAATAAGCTCCGGCTAACTCCGTGCCAGCAGCCGCGGTAATACGGAGGG
AGCTAGCGTTGTTCGGAATTACTGGGCGTAAAGCGCACGTAGGCGGCGATTTAAGTCAGAGGTGAAAGCCCGGGGCTCAA
CCCCGGAACTGCCTTTGAGACTGGATTGCTAGAATCTTGGAGAGGCGAGTGGAATTCCGAGTGTAGAGGTGAAATTCGTA
GATATTCGGAAGAACACCAGTGGCGAAGGCGGCTCGCTGGACAAGTATTGACGCTGAGGTGCGAAAGCGTGGGGAGCAAA
CAGG
>OTU_203
TGGGGAATATTGGACAATGGGGGAAACCCTGATCCAGCAATGCCGCGTGTGTGAAGAAGGTCTTCGGATTGTAAAGCACT
TTTGGCAGGGACGATGATGACGGTACCTGCAGAATAAGCCCCGGCTAACTTCGTGCCAGCAGCCGCGGTAATACGAAGGG
GGCTAGCGTTGCTCGGAATGACTGGGCGTAAAGGGCGCGTAGGCGGCATGTACAGTCAGAAGTGAAATTCCTGGGCTCAA
CCTGGGGACTGCTTTTGATACGTGCAGGCTAGAGTGAGGAAGAGGGTTGTGGAATTTCCAGTGTAGAGGTGAAATTCGTA
GATATTGGAAAGAACACCGGTGGCGAAGGCGGCAACCTGGTCCTTTACTGACGCTGAGGCGCGAAAGCGTGGGGAGCAAA
CAGG
>OTU_204
TGGGGAATTTTGCGCAATGGGGGAAACCCTGACGCAGCAACGCCGCGTGGAGGATGAAGCCCCTTGGGGCGTAAACTCCT
TTCGACCGGGAAAATTATGATGGTACCGGTGGAAGAAGCACCGGCTAACTCTGTGCCAGCAGCCGCGGTAATACAGAGGG
TGCGAGCGTTGTTCGGAATTATTGGGCGTAAAGGGCGCGTAGGCGGTATTGTAAGTCACCTGTGAAACCTCTAGGCTTAA
CCTAGAGCCTGCAGGCGAAACTGCAATGCTGGAGGGTGGGAGAGGTGCGTGGAATTCCCGGTGTAGCGGTGAAATGCGTA
GATATCGGGAGGAACACCTGTGGCGAAAGCGGCGCACTGGACCACTACTGACGCTGAGGCGCGAAAGCTAGGGGAGCAAA
CAGG
>OTU_205
TGGGGAATATTGGACAATGGGCGAAAGCCTGATCCAGCCATGCCGCGTGGGTGAAGAAGGCCTTCGGGTTGTAAAGCCCT
TTTGTTGGGAAAGAAAAACATCCGGCTAATACCCGGATGGAATGACGGTACCCAAAGAATAAGCACCGGCTAACTTCGTG
CCAGCAGCCGCGGTAATACGAAGGGTGCAAGCGTTACTCGGAATTACTGGGCGTAAAGGGTGCGTAGGTGGTTCGTTAAG
TCTGATGTGAAAGCCCTGGGCTCAACCTGGGAATTGCATTGGATACTGGCGGGCTGGAGTGCGGTAGAGGGTAGTGGAAT
TCCCGGTGTAGCAGTGAAATGCGTAGATATCGGGAGGAACATCCGTGGCGAAGGCGACTGCCTGGACCAGCACTGACACT
GAGGCACGAAAGCGTGGGGAGCAAACAGG
>OTU_206
TAAGGAATATTGGTCAATGGGCGGAAGCCTGAACCAGCCATGCCGCGTGCAGGAAGACGGCCCTACGGGTTGTAAACTGC
TTTTGTACCAGAATAAACCCCCGTATGTATACGGGGCTGAAAGTATGGTAAGAATAAGGATCGGCTAACTCCGTGCCAGC
AGCCGCGGTAATACGGAGGATCCAAGCGTTATCCGGATTTATTGGGTTTAAAGGGTGCGTAGGCGGCCTATTAAGTCAGG
GGTGAAAGACGGTAGCTTAACTATCGCAGTGCCTTTGATACTGATGGGCTTGAATATACTAGAGGTAGGCGGAATGTGAC
AAGTAGCGGTGAAATGCATAGATATGTCACAGAACACCAATTGCGAAGGCAGCTTACTATGGTAATATTGACGCTGAGGC
ACGAAAGCGTGGGGATCAAACAGG
>OTU_207
TGGGGAATATTGCACAATGGGCGAAAGCCTGATGCAGCGACGCCGCGTGAGCGAAGAAGTATTTCGGTATGTAAAGCTCT
ATCAGCAGGGAAGATAATGACGGTACCTGACTAAGAAGCACCGGCTAAATACGTGCCAGCAGCCGCGGTAATACGTATGG
TGCAAGCGTTATCCGGATTTACTGGGTGTAAAGGGAGCGCAGGCGGAAGGCTAAGTCTGATGTGAAAGCCCGGGGCTCAA
CCCCGGTACTGCATTGGAAACTGGTCATCTAGAGTGTCGGAGGGGTAAGTGGAATTCCTAGTGTAGCGGTGAAATGCGTA
GATATTAGGAGGAACACCAGTGGCGAAGGCGGCTTACTGGACGATAACTGACGCTGAGGCTCGAAAGCGTGGGGAGCAAA
CAGG
>OTU_208
TGGGGAATATTGGACAATGGGGGCAACCCTGATCCAGCCATGCCGCGTGTGTGAAGAAGGCCTTCGGGTTGTAAAGCACT
TTAAGGGGGGAGGAAGGTTCGCGGGTTAATACCCCGCGGAATTGACGTTACCCCCAGAATAAGCACCGGCTAACTCCGTG
CCAGCAGCCGCGGTAATACGGAGGGTGCAAGCGTTAATCGGAATTACTGGGCGTAAAGCGCGCGTAGGCGGCTTGATAAG
TCGATTGTGAAAGCCCTGGGCTCAACCTGGGAACTGCAGTCGAGACTGTCAGGCTAGAGTGTGGGAGAGGGTGGTGGAAT
TCCCGGTGTAGCGGTGAAATGCGTAGATATCGGGAGGAACATCAGTGGCGAAGGCGACCGCCTGGCCCAACACTGACGCT
GAGGTGCGAAAGCGTGGGTAGCAAACAGG
>OTU_209
TGGGGAATCTTGGACAATGGGGGCAACCCTGATCCAGCAATGCCGCGTGGGTGAAGAAGGCCTTCGGGTTGTAAAGCCCT
TTCGGCAGGGAAGAAATCGGCGGGGCGAATAACCCTGCTGGATGACGGTACCTGCAGAAGAAGCACCGGCTAACTACGTG
CCAGCAGCCGCGGTAATACGTAGGGTGCGAGCGTTAATCGGATTTACTGGGCGTAAAGCGTGCGCAGGTGGCCCGTTAAG
ACAGGTGTGAAATCCCTGGGCTCAACCTAGGAATTGCGCTTGTGACTGGCGGGCTCGAGTACGGTAGAGGGGGGTGGAAT
TCCTGGTGTAGCAGTGAAATGCGTAGAGATCAGGAGGAACACCGATGGCGAAGGCAGCCCCCTGGGCCTGTACTGACGCT
CATGCACGAAAGCGTGGGGAGCAAACAGG
>OTU_210
TGGGGAATATTGGACAATGGGCGAAAGCCTGATCCAGCAATGCCGCGTGGGTGAAGAAGGTCTTCGGATTGTAAATCCCT
TTCGGCGGGGACGATGATGACGGTACCCGCAGAAGAAGCTCCGGCTAACTTCGTGCCAGCAGCCGCGGTAATACGAAGGG
GGCTAGCGTTGCTCGGAATGACTGGGCGTAAAGGGCGCGTAGGCGGTTCGTACAGTTGGGTGTGAAATTCCTGGGCTTAA
CCTGGGGGCTGCACCCAATACGTGCGGGCTTGAGTGTGGAAGAGGGTCGTGGAATTCCCAGTGTAGAGGTGAAATTCGTA
GATATTGGGAAGAACACCGGTGGCGAAGGCGGCGACCTGGTCCATTACTGACGCTGAGGCGCGAAAGCGTGGGGAGCAAA
CAGG
>OTU_211
TGGGGAATCTTGCGCAATGGGCGAAAGCCTGACGCAGCCATGCCGCGTGGATGATGAAGGTCTTAGGATTGTAAAATCCT
TTCAGCGGGGACGATAATGACGGTACCCGCAGAAGAAGCCCCGGCTAACTTCGTGCCAGCAGCCGCGGTAATACGAAGGG
GGCTAGCGTTGCTCGGAATTACTGGGCGTAAAGGGCGCGTAGGCGGATGTTTAAGTCGGGGGTGAAAGCCCGGGGCTCAA
CCTCGGAATTGCCTTCGATACTGGACATCTTGAGTACGGGAGAGGTGAGTGGAACTCCGAGTGTAGAGGTGAAATTCGTA
GATATTCGGAAGAACACCAGTGGCGAAGGCGACTCACTGGCCCGTTACTGACGCTGAGGCGCGAAAGCGTGGGGAGCAAA
CAGG
>OTU_212
TGGGGAATATTGGACAATGGGGGAAACCCTGATCCAGCGACGCCGCGTGTGTGAAGAAGGCCTGCGGGTTGTAAAGCACT
TTTAGTGGGGACAAAAAGTCATGGGCGAATACCCCGTGATCTTGATTTAACTCACAGAAAAAGCACCGGCTAACTCTGTG
CCAGCAGCCGCGGTAATACAGAGGGTGCGAGCGTTAATCGGAATTACTGGGCGTAAAGCGCGCGTAGACGGTTTGGTAAG
TCAGATGTGAAATCCCTGGGCTCAACCTGGGAACTGCATTTGATACTGCCTGGCTAGAGTATCGAAGAGGGAAGTGGAAT
TTCCGGTGTAGCGGTGAAATGCGTAGATATCGGAAGGAACACCAGTGGCGAAAGCGACTTCCTGGTCGAATACTGACGTT
CATGTGCGAAAGCGTGGGGAGCAAACAGG
>OTU_213
TGGGGAATCTTGGACAATGGAGGAAACTCTGATCCAGCCATGCCGCGTGAGTGATGAAGGCCTTCGGGTTGTAAAACTCT
TTTACCAGGGAAGATAATGACTGTACCTGGAGAATAAGCCCCGGCTAACTTCGTGCCAGCAGCCGCGGTAATACGAAGGG
GGCTAGCGTTGTTCGGAATTACTGGGCGTAAAGCGCGCGCAGGCGGTTCTTCAAGTCAGGGGTGAAAGCCCAGAGCTCAA
CTCTGGAATTGCCCTTGAAACTGTAGAACTTGAGTACGAGAGAGGTGAGTGGAATTCCCAGTGTAGAGGTGAAATTCGTA
GATATTGGGAAGAACACCGGTGGCGAAGGCGGCTCACTGGCTCGTTACTGACGCTCAGGCGCGACAGCGTGGGGATCAAA
CAGG
>OTU_214
TGGGGAATATTGCACAATGGGCGCAAGCCTGATGCAGCGACGCCGCGTGAGGGATGACGGCCTTCGGGTTGTAAACCTCT
TTCACCAGGGACGAAGAGAAATTGACGGTACCTGGAGAAGAAGCACCGGCCAACTACGTGCCAGCAGCCGCGGTAATACG
TAGGGTGCAAGCGTTGTCCGGAATTACTGGGCGTAAAGAGCTCGTAGGCGGTTTGTCGCGTCGTTCGTGAAATCTTGATG
CTTAACATCAAGCGTGCGGGCGATACGGGCAGACTTGAGTACTACAGGGGAGACTGGAATTCCTGGTGTAGCGGTGAAAT
GCGCAGATATCAGGAGGAACACCGGTGGCGAAGGCGGGTCTCTGGGTAGTAACTGACGCTGAGGAGCGAAAGCGTGGGTA
GCGAACAGG
>OTU_216
TGAGGAATTTTCCGCAATGGGCGAGAGCCTGACGGAGCAATGCCGCGTGGAGGATGAAGGCCCGTGGGTTGTAAACTCCT
TTTCTTAGAGAAGAAGCTCTGACGGTATCTGAGGAATAAGCATCGGCTAACTCCGTGCCAGCAGCCGCGGTAATACGGAG
GATGCAAGCGTTATCCGGAATCATTGGGCGTAAAGGGTCCTGAGGTGGCCTGCCCAGTCTACTGTGAAAGATCAGGGCTC
AACCCTGAAGATGCGGTAGAAACTAGCAGGCTAGGATACGGTAGGGGCAGGGGGAATTCCCGGTGTAGCGGTGAAATGCA
TAGATATCGGGAGGAACACCAAAGGCGAAGGCACCCTGCTGGGCCGATATTGACACTGACAGACGAGAGCTAGGGGAGCG
AATGGG
>OTU_217
TTGGGAATCTTGGACAATGGGCGAAAGCCTGATCCAGCCATGCCGCGTGAGTGATGAAGGCCTTCGGGTTGTAAAACTCT
TTCGACGGGGACGATAATGACGGTACCCGTAGAAGAAGCTCCGGCTAACTTCGTGCCAGCAGCCGCGGTAATACGAAGGG
GGCTAGCGTTGTTCGGAATTACTGGGCGTAAAGCGCGCGCAGGCGGCTATCCAAGTCAGTGGTGAAAGCCCGGGGCTCAA
CTCCGGAACTGCCATTGAAACTGTTTAGCTTGAGGACGAGAGAGGTGAGTGGAATTCCCAGTGTAGAGGTGAAATTCGTA
GATATTGGGAAGAACACCGGTGGCGAAGGCGGCTCACTGGCTCGTTTCTGACGCTCAGGCGCGACAGCGTGGGGATCAAA
CAGG
>OTU_219
TGGGGAATATTGCACAATGGGGGAAACCCTGATGCAGCGACGCCGCGTGAAGGATGAAGTATTTCGGTATGTAAACTTCT
ATCAGCAGGGAAGAAAATGACGGTACCTGACTAAGAAGCCCCGGCTAACTACGTGCCAGCAGCCGCGGTAATACGTAGGG
GGCAAGCGTTATCCGGATTTACTGGGTGTAAAGGGAGCGTAGACGGCAGTGCAAGTCTGAAGTGAAAGCCCGGGGCTCAA
CCCCGGGACTGCTTTGGAAACTGTGCAGCTAGAGTGTCGGAGAGGCAAGCGGAATTCCTAGTGTAGCGGTGAAATGCGTA
GATATTAGGAGGAACACCAGTGGCGAAGGCGGCTTGCTGGACGATGACTGACGTTGAGGCTCGAAAGCGTGGGGAGCAAA
CAGG
>OTU_220
CAAGGAATTTTCCGCAATGGGCGAAAGCCTGACGGAGCAACGCCGCGTGCGGGATGACGCTTTTCGGAGTGTAAACCGCT
GTTCGTGGGGACGAAGCACTGACGGTACCCACGGAGGAAGGCCCGGCTAACTACGTGCCAGCAGCCGCGGTAATACGTAG
GGGTCGAGCGTTGTCCGGAGTTACTGGGCGTAAAGCGCGTGCAGGTGGCTCATTACGCCCGGCGTGAAAGCCCCCGGCTC
AACCGGGGAGGGTCGTCGGGGACGGGTGAGCTTGAGGGTCGCAGGGGCTGGTAGAATTCCCGGTGTAGTGGTGAAATGCG
TAGAGATCGGGAGGAATACCCGTGGCGAAGGCGGCCAGCTGGGCGACACCTGACACTGAGACGCGAAGGCGTGGGGAGCG
AACGGG
>OTU_221
TGGGGAATTGTTCGCAATGGGCGCAAGCCTGACGACGCAACGCCGCGTGGAGGACGAAGACCTTCGGGTCGTAAACTCCT
TTCGATCGGGACGAATGGCCTGCGGGTGAATAACCCGTGGGAGTGACGGTACCGAGAGAAGAAGCCCCGGCTAACTCCGT
GCCAGCAGCCGCGGTAATACGGGGGGGGCAAGCGTTGTTCGGAATTACTGGGCGTAAAGGGCTCGTAGGCGGCCGACTAA
GTCAGACGTGAAATCCCTCGGCTCAACTGAGGAATGGCGTCTGATACTGGTCGGCTTGAATCCGGGAGAGGGATGTGGAA
TTCCAGGTGTAGCGGTGAAATGCGTAGATATCTGGAGGAACACCGGTGGCGAAGGCGGCATCCTGGACCGGTATTGACGC
TGAGGAGCGAAAGCCAGGGGAGCAAACGGG
>OTU_222
TGGGGAATCTTGGACAATGGGGGAAACCCTGATCCAGCAATGCCGCGTGGGTGAAGAAGGCCTTCGGGTTGTAAAGCCCT
TTCAGCAGGGACGAAAAGCTCTGGGATAATACCCCAGGGTCTTGACTTAACCTGCAGAAGAAGCACCGGCTAACTCTGTG
CCAGCAGCCGCGGTAATACAGAGGGTGCGAGCGTTAATCGGAATTACTGGGCGTAAAGGGCGCGTAGGTGGCAAGGTATG
TCGGATGTGAAAGCCCCGGGCTTAACCTGGGAATTGCATTCGAAACTGCCTCGCTAGAGTCTGGTAGAGGAGAGCGGAAT
TCCCGGTGTAGCGGTGAAATGCGTAGATATCGGGAGGAACATCAGTGGCGAAGGCGGCTCTCTGGATCAAGACTGACACT
GAGGCGCGAAAGCGTGGGGAGCAAACAGG
>OTU_223
TGGGGAATATTGGACAATGGGCGCAAGCCTGATCCAGCCATGCCGCGTGTGTGAAGAAGGCCTTCGGGTTGTAAAGCACT
TTAAGCGGGGAGGAAGGGCTCAGGGTTAATAACCTTGAGCATTGACGTTACCCGCAGAATAAGCACCGGCTAACTCTGTG
CCAGCAGCCGCGGTAATACAGAGGGTGCGAGCGTTAATCGGAATTACTGGGCGTAAAGCGCGCGTAGGCGGTTGTGTAAG
TTGGAGGTGAAATCCCCGGGCTCAACCTGGGCACTGCCTTCAAAACTGCACGGCTAGAGTACGGGAGAGGGGGGTAGAAT
TCCAGGTGTAGCGGTGAAATGCGTAGAGATCTGGAGGAATACCGATGGCGAAGGCAGCCCCCTGGCCTGATACTGACGCT
GAGGTGCGAAAGCATGGGGAGCAAACAGG
>OTU_224
TGGGGAATATTGGACAATGGGCGCAAGCCTGATCCAGCAATGCCGCGTGTGTGAAGAAGGCCTTCGGGTTGTAAAGCACT
TTAGGTCGGAAAGAAAAAGCTTTCTCTAATACAGAGAGCCTTGACGGTACCGACAGAATAAGCACCGGCTAACTCTGTGC
CAGCAGCCGCGGTAATACAGAGGGTGCAAGCGTTAATCGGATTTACTGGGCGTAAAGCGTGCGTAGGCGGTTTGTTAAGT
CGGATGTGAAAGCCCTGGGCTCAACCTGGGAACTGCATTCGATACTGGCAGGCTAGAGAACGGTAGAGGGAGGCGGAACT
CCAGGTGTAGCAGTGAAATGCGTAGATATCTGGAAGAACACCGATGGCGAAGGCAACCTCCTGGGCCTGTTCTGACGCTG
AGGCACGAAAGCGTGGGGAGCAAACAGG
>OTU_225
TGGGGAATTTTGCGCAATGGGGGAAACCCTGACGCAGCAACGCCGCGTGGAGGATGAAGCCCCTTGGGGTGTAAACTCCT
TTCGACCAAGACGATAATGACGGTACTGGTGGAAGAAGCACCGGCTAACTCTGTGCCAGCAGCCGCGGTAATACAGAGGG
TGCAAGCGTTGTTCGGAATTATTGGGCGTAAAGGGTGCGTAGGCGGTGCGGTAAGTCACCTGTGAAATCTCCAAGCTTAA
CTTGGAGCCTGCAGGCGAAACTGCCGTACTGGAGTATGGGAGAGGTGCGTGGAATTCCCGGTGTAGCGGTGAAATGCGTA
GATATCGGGAGGAACACCTGTGGCGAAAGCGGCGCACTGGACCATAACTGACGCTGATGCACGAAAGCTAGGGGAGCAAA
CAGG
>OTU_226
TGGGGAATCTTGCACAATGGGCGAAAGCCTGATGCAGCAACGCCGCGTGGGGGATGAAGCTTTTCGGAGTGTAAACCCCT
TTCGACCCGGAAGAAAGCCCGCAAGGGCCTGACGGTACGGGTATAAGAAGCCCCGGCTAACTACGTGCCAGCAGCCGCGG
TAATACGTAGGGGGCCAGCGTTGCTCGGAATTACTGGGCGTAAAGGGTCTGTAGGCGGTGTAGCAAGTCGAGAGTGAAAT
CCCTGGGCTTAACCCAGGGGCTGCTAACGAAACTGCTATGCTAGAGTGTGAGAGAGGCAAGTGGAATTACGGGTGTAGCG
GTGAAATGCGTAGATATCCGTAGGAACATCCGAGGCGAAGGCGGCTTGCTGGATCACAACTGACGCTGAGAGACGAAAGC
TAGGGGAGCAAACAGG
>OTU_227
TGGGGAATCTTGCGCAATGCGCGAAAGCGTGACGCAGCAACGCCGCGTGGGGGAAGACGGCCTTCGGGTTGTAAACCCCT
TTCAGGAGGGACGAAGGTTCACCGGTGAATAGCCGTGTGGATTGACGGTACCTCCACAAGAAGCACCGGCTAACTACGTG
CCAGCAGCCGCGGTAATACGTAGGGTGCAAGCGTTGTCCGGAATCATTGGGCGTAAAGCGCGCGTAGGTGGCTCTGTAAG
TCCGTTGTGAAAGTCAAAGGCTCAACCTTTGAATGCCGATGGATACTGCAGAGCTAGAGTACGGAAGAGGCGAGTGGAAT
TCCTGGTGTAGCGGTGGAATGCGCAGATATCAGGAGGAACACCAATAGCGAAGGCAGCTCGCTGGGACGTTACTGACACT
AAGGCGCGAAAGCGTGGGGAGCGAACAGG
>OTU_229
TGGGGAATATTGCACAATGGGCGAAAGCCTGATGCAGCGACGCCGCGTGAGGGATGACGGCCTTCGGGTTGTAAACCTCT
TTCAGCAGGGAAGAAGCGCAAGTGACGGTACCTGCAGAAGAAGCACCGGCTAACTACGTGCCAGCAGCCGCGGTAATACG
TAGGGTGCGAGCGTTGTCCGGAATTATTGGGCGTAAAGAGCTCGTAGGCGGCTTGTCACGTCGGATGTGAAAGCCCGGGG
CTTAACTCCGGGTCTGCATTCGATACGGGCAGGCTAGAGTGTGGTAGGGGAGATCGGAATTCCTGGTGTAGCGGTGAAAT
GCGCAGATATCAGGAGGAACACCGGTGGCGAAGGCGGATCTCTGGGCCATTACTGACGCTGAGGAGCGAAAGCGTGGGGA
GCGAACAGG
>OTU_230
TGGGGAATTTTGGACAATGGGGGAAACCCTGATCCAGCCATACCGCGTGAGTGAAGAAGGCCTTCGGGTTGTAAAGCTCT
TTCAGACGGAAAGAAACGGTCACGGCTAATACCTGTGGCTAATGACGGTACCGTAAGAAGAAGCACCGGCTAACTACGTG
CCAGCAGCCGCGGTAATACGTAGGGTGCGAGCGTTAATCGGAATTACTGGGCGTAAAGCGTGCGCAGGCGGTTTTGTAAG
ACAGATGTGAAATCCCCGGGCTTAACCTGGGAACTGCATTTGTGACTGCAAGACTAGAGTACGGCAGAGGGGGGTAGAAT
TCCACGTGTAGCAGTGAAATGCGTAGATATGTGGAGGAATACCGATGGCGAAGGCAGCCCCCTGGGTCGATACTGACGCT
CATGCACGAAAGCGTGGGGAGCAAACAGG
>OTU_231
TGGGGAATCTTGCACAATGGGGGAAACCCTGATGCAGCGACGCCGCGTGAGCGATGAAGCCCTTCGGGGTGTAAAGCTCT
TTCGGCAGGGAAGATTATGACGGTACCTGCAGAAGCAGCTGCGGCTAACTACGTGCCAGCAGCCGCGGTAATACGTAGGC
AGCGAGCGTTGTTCGGAGTTACTGGGCGTAAAGGGTGTGTAGGCGGCTCTCTAAGTTTGGTGTGAAATCTCCCGGCTCAA
CCGGGAGGGTGCGCCGAATACTGAAGGGCTAGAGTGCGGGAGAGGAAAGTGGAATTCCTGGTGTAGCGGTGAAATGCGTA
GATATCAGGAGGAACACCGGTGGTGTAGACGGCTTTCTGGACCGTAACTGACGCTGAGACACGAAAGCGTGGGTAGCAAA
CAGG
>OTU_232
TGGGGAATATTGCACAATGGGCGAAAGCCTGATGCAGCGACGCCGCGTGAGGGATGACGGCCTTCGGGTTGTAAACCTCT
TTCAGCAGGGACGAAGCGAAAGTGACGGTACCTGCAGAAGAAGCACCGGCCAACTACGTGCCAGCAGCCGCGGTAATACG
TAGGGTGCAAGCGTTGTCCGGAATTATTGGGCGTAAAGAGCTCGTAGGCGGTTTGTCGCGTCGGCTGTGAAAACCTGGGG
CTCAACCCCGGGCCTGCAGCCGATACGGGCAAGCTAGAATTCGGTAGGGGAGACTGGAATTCCTGGTGTAGCGGTGAAAT
GCGCAGATATCAGGAGGAACACCGGTGGCGAAGGCGGGTCTCTGGGCCGATATTGACGCTGAGGAGCGAAAGCGTGGGGA
GCAAACAGG
>OTU_233
TGGGGAATCTTGCGCAATGGACGAAAGTCTGACGCAGCAACGCCGCGTGAGGGACGAAGGTTTTCTGAATTGTAAACCTC
TTTCGACAGGGACGATAATGACGGTACCTGTAGAAGAAGCACCGGCCAACTATGTGCCAGCAGCCGCGGTGATACATAGG
GTGCGAGCGTTATTCGGATTTATTGGGCGTAAAGAGCTCGTAGGCGGTTCGATAAGTCGGGTGTTAAATCCACAGGCTCA
ACCTGTGGCAGCCATCCGAAACTGTCGTGACTAGAGTTTGGTAGGGGATCACGGAATTCCTGGTGTAGCGGTGGAATGCG
CAGATATCAGGAGGAACACCAGCAGCGAAGGCGGTGATCTGGGCCAATACTGACGCTGAGGAGCGAAAGCGTGGGGAGCG
AACAGG
>OTU_234
TGGGGAATATTGGACAATGGGGGAAACCCTGATCCAGCGACGCCGCGTGTGTGAAGAAGGCCTGCGGGTTGTAAAGCACT
TTTAGTGGGGATGAAAAGTTCAGGGCTAATACCTCTGGGCATTGACCTAACCCACAGAAAAAGCACCGGCTAACTCTGTG
CCAGCAGCCGCGGTAATACAGAGGGTGCAAGCGTTAATCGGAATTACTGGGCGTAAAGCGTGCGTAGGCGGTTTCGTAAG
TCGGGTGTGAAAGCCCCGGGCTCAACCTGGGAATTGCATTCGAGACTGCGAAGCTAGGGTGCGGAAGAGGGAAGCGGAAT
TTCTGGTGTAGCGGTGAAATGCGTAGATATCAGAAGGAACATCAGTGGCGAAAGCGGCTTCCTGGTCCAGCGCCGACGCT
CAGGCACGAAAGCGTGGGGAGCAAACAGG
>OTU_235
TAGGGAATTTTCCACAATGGACGAAAGTCTGATGGAGCAACGCCGCGTGCAGGATGAATGTCTTCGGATTGTAAACTGCT
TTTATCTGTGACGAATATGACGGTAGCAGATGAATAAGGATCGGCTAACTCCGTGCCAGCAGCCGCGGTCATACGGAGGA
TCCAAGCGTTATCCGGAATTACTGGGCGTAAAGAGTTGCGTAGGTGGCATAGTAAGCGGGTAGTGAAATCGTGTGGCTCA
ACCATACACCCATTACCTGAACTGCTAAGCTAGAGGATGAGAGAGGTTATTGGAATTCTCTGTGTAGGAGTGAAATCCGT
AGATATAGGGAGGAACACCGATGGCGTAGGCAGATAACTGGCTCATTCCTGACACTAAGGCACGAAAGCGTGGGTAGCAA
ACGGG
>OTU_236
TCGAGAATTTTTCTCAATGGGCGAAAGCCTGAAGGAGCGACGCCGCGTGGGGGATGAATGGCTTCGGCCCGTAAACCCCT
GTCATTTGCGAACAAATTAATCTACCCAACACGTGGATTATTGATTGTAGCGAAAGAGGAAGGGACGGCTAACTCTGTGC
CAGCAGCCGCGGTAATACAGAGGTCCCAAGCGTTGTTCGGATTCACTGGGCGTAAAGGGTGCGTAGGCGGTCGGGTAAGT
CTGACGTGAAATCTTCGAGCTTAACTCGGAAACTGCGTTGGATACTATCCGGCTAGAGGATTGGAAGGGAGACTGGAATA
CTTGGTGTAGCAGTGAAATGCGTAGATATCAAGTGGAACACCAGTGGCGAAGGCGAGTCTCTGGACAATTCCTGACGCTG
AGGCACGAAAGCCAGGGGAGCAAACGGG
>OTU_237
TCGAGAATCTTCGGCAATGGGCGCAAGCCTGACCGAGCGACGCCGCGTGGAGGATGAAGGCCTTCGGGTTGTAAACTCCT
GTCGAGGGGGAGGAAGGGGTAACCTTGACCTATCCCTGGAGGAAGCACGGGCTAAGTTCGTGCCAGCAGCCGCGGTAAGA
CGAACCGTGCGAACGTTATTCGGAATCACTGGGCTTAAAGCGCGTGTAGGCGGATGGGGACGTCGGTTGCTGAAATCCCC
CGGCTCAACCGGGGAACGGGCACCGAAACGCCCCGTCTGGAGGGACGTAGGGGGACCTGGAACTTCCGGTGGAGCGGTGA
AATGCGTTGAGATCGGAAGGAACGCCCGTGGCGAAAGCGAGGTCCTGGACGTTTTCTGACGCTGAGACGCGAAAGCTAGG
GTAGCGAACGGG
>OTU_238
TAGGGAATTTTCCACAATGGGCGAAAGCCTGATGGAGCAACGCCGCGTGCAGGATGAATGCCTTCGGGTTGTAAACTGCT
TTTCTGATCGACGATTATGACGGTAGGTCAGGAATAAGGGTCTGCTAACTACGTGCCAGCAGCCGCGGTCATACGTAGGA
CCCAAGCGTTATCCGGAATTACTGGGCGTAAAGAGTTGCGTAGGTGGCAGAGTAAGTTAGTAGTGAAAGCACCCCGCTCA
ACGGGGTATACATTACTAAAACTGCTCAGCTAGAGGACGAGAGAGGTAACTGGAATTCCTAGTGTAGGGGTGAAATCCGT
AGATATTAGGAGGAACACCGATGGCGTAAGCAGGTTACTGGCTCGTTCCTGACACTAAGGCACGAAAGCGTGGGGAGCGA
ACGGG
>OTU_239
TGGGGAATATTGGACAATGGGCGCAAGCCTGATCCAGCAATGCCGCGTGAGTGATGAAGGCCTTAGGGTTGTAAAGCTCT
TTCGGCGGGGACGATGATGACGGTACCCGCAGAAGAAGCCCCGGCTAACTTCGTGCCAGCAGCCGCGGTAATACGAAGGG
GGCTAGCGTTGTTCGGAATTACTGGGCGTAAAGGGCGCGTAGGCGGCGAAGCAAGTTAGGCGTGAAAGCCCCGGGCTCAA
CCTGGGAATTGCGCTTGATACTGCTTTGCTTGAGTTCGGGAGAGGTGAGTGGAATTCCCAGTGTAGAGGTGAAATTCGTA
GATATTGGGAAGAACACCGGTGGCGAAGGCGGCTCACTGGACCGATACTGACGCTGAGGCGCGAAAGCGTGGGGAGCAAA
CAGG
>OTU_240
TAAGGAATATTGGTCAATGGACGCAAGTCTGAACCAGCCATGCCGCGTGGAGGATGAAGGCCCTCTGGGTTGTAAACTTC
TTTTATTGGGGAAGAAACCCATCTTTTCTAAGGTGGTTGACGGTACCCGATGAATAAGCACCGGCTAACTCCGTGCCAGC
AGCCGCGGTAATACGGAGGGTGCAAGCGTTATCCGGATTCACTGGGTTTAAAGGGTGCGTAGGTGGGCAGGTAAGTCAGT
GGTGAAATCTCCGGGCTTAACCCGGAAACTGCCGTTGATACTATTTGTCTTGAATGTAGTGGAGGTGAGCGGAATATGTC
ATGTAGCGGTGAAATGCTTAGATATGACATAGAACACCAATTGCGAAGGCAGCTCGCTACACTATTATTGACACTGAGGC
ACGAAAGCGTGGGGATCAAACAGG
>OTU_241
TGGGGAATTTTGCGCAATGGGGGAAACCCTGACGCAGCAACGCCGCGTGGAGGATGAAGCCCCTTGGGGTGTAAACTCCT
TTCGATCGGGAAGATAATGACGGTACCGATATAAGAAGCCCCGGCTAACTTCGTGCCAGCAGCCGCGGTAATACGAGGGG
GGCAAGCGTTGTTCGGAATTATTGGGCGTAAAGGGTGCGTAGGCGGTTTGACAAGTCATCTGTGAAATCTATGGGCTCAA
CCCATAGTCTGCAGGCGAAACTGTCGGGCTTGAGTATGGGAGAGGTGAGTGGAATTTCCGGTGTAGCGGTGAAATGCGTA
GATATCGGAAGGAACACCTGTGGCGAAAGCGGCTCACTGGACCATAACTGACGCTGAGGCACGAAAGCTAGGGGAGCAAA
CAGG
>OTU_243
TTAGGAATTTTCCACAATGGACGAAAGTCTGATGGAGCAACGCCGCGTGCAGGATGAATGCCTTAGGGTTGTAAACTGCT
TTTATCTGTGACGATTATGACGGTAGCAGATGAATAAGGATCGGCTAACTCCGTGCCAGCAGCCGCGGTCATACGGAGGA
TCCAAGCGTTATCCGGAATTACTGGGCGTAAAGAGTTGCGTAGGTGGCATAGCAAGCAAATAGTGAAAGCGTACGGCTCA
ACCGTATATCCATTATTTGAACTGCTAAGCTTGAGTATAAGAGAGGTAGATGGAATTTCTAGTGTAGGAGTGAAATCCGT
AGATATTAGAAGGAACACCGATGGCGTAGGCAGTCTACTGGCTTATTACTGACACTAAGGCACGAAAGCGTGGGGAGCGA
ACGGG
>OTU_244
TGGGGAATATTGGACAATGGGCGCAAGCCTGATCCAGCAATGCCGCGTGGGTGAAGAAGGTCTTCGGATTGTAAAGCCCT
TTCGACGGGGACGATGATGACGGTACCCGTAGAAGAAGCCCCGGCTAACTTCGTGCCAGCAGCCGCGGTAATACGAAGGG
GGCTAGCGTTGCTCGGAATGACTGGGCGTAAAGGGCGCGTAGGCGGTTTGAACAGTTGGGCGTGAAATTCCAGGGCTTAA
CCTTGGGACTGCGTTCAATACGTTTAGACTTGAGTTCGGAAGAGGGTCGTGGAATTCCCAGTGTAGAGGTGAAATTCGTA
GATATTGGGAAGAACACCGGTGGCGAAGGCGGCGACCTGGTCCGAAACTGACGCTGAGGCGCGAAAGCGTGGGGAGCAAA
CAGG
>OTU_247
TAGGGAATTTTCCACAATGGACGAAAGTCTGATGGAGCAACGCCGCGTGCAGGATGAAGGCCTTAGGGTTGTAAACTGCT
TTTATATGTGACGATTATGACGGTAGCATATGAATAAGGATCGGCTAACTCCGTGCCAGCAGCCGCGGTCATACGGAGGA
TCCAAGCGTTATCCGGAATTACTGGGCGTAAAGAGTTGCGTAGGTGGCATAGTAAGCGGGTAGTGAAATTGTGTGGCTCA
ACCATACACCCATTACCTGAACTGCTAAGCTAGAGGATGAGAGAGGTTATTGGAATTCCTAGTGTAGGAGTGAAATCCGT
AGATATTAGGAGGAACACCGATGGCGTAGGCAGATAACTGGCTCATTCCTGACACTAAGGCACGAAAGCGTGGGGAGCAA
ACGGG
>OTU_248
TGGGGAATATTGCGCAATGGGCGAAAGCCTGACGCAGCGACGCCGCGTGGGGGATGAAGCTTTTCGGAGTGTAAACCCCT
TTCGACCCGGACGAATGACCCGCAAGGGTTTGACGGTACGGGTATAAGAAGCCCCGGCTAACTACGTGCCAGCAGCCGCG
GTAATACGTAGGGGGCCAGCGTTGCTCGGAATTACTGGGCGTAAAGGGTTCGTAGGTGGTGCGGCAAGTTGGGAGTGAAA
TCTCTGGGCTTAACCCAGAGGCTGCTTTCAAAACTGCCGTGCTCGAGTGCGAGAGAGGTCAGTGGAATTGCAGGTGTAGC
GGTGAAATGCGTAGATATCTGCAGGAACACCCGTGGCGAAGGCGGCTGACTGGATCGCAACTGACACTGAGGAACGAAAG
CTAGGGGAGCAAACAGG
>OTU_249
TGGGGAATATTGCACAATGGGCGAAAGCCTGATGCAGCGACGCCGCGTGCGGGATGAAGGCCTTCGGGTTGTAAACCGCT
TTCGGCAGGGAAGAAGCCTTCGGGTGACGGTACCTGCGGAAGAAGCGCCGGCTAACTACGTGCCAGCAGCCGCGGTAATA
CGTAGGGCGCAAGCGTTGTCCGGAATTATTGGGCGTAAAGAGCTCGTAGGCGGTTCGTCGCGTCTGCTGTGAAATCCTCA
GGCTCAACCTGGGGCGTGCAGTGGGTACGGGCGGACTAGAGTGCGGTAGGGGTGACTGGAATTCCTGGTGTAGCGGTGGA
ATGCGCAGATATCAGGAGGAACACCGATGGCGAAGGCAGGTCACTGGGCCGCAACTGACGCTGAGGAGCGAAAGCATGGG
GAGCGAACAGG
>OTU_250
TGGGGAATATTGCGCAATGGGCGAAAGCCTGACGCAGCGACGCCGCGTGCGGGATGAAGGCCTTCGGGTTGTAAACCGCT
TTCAGCAGGGACGAAGCGAAAGTGACGGTACCTGCAGAAGAAGCGCCGGCTAACTACGTGCCAGCAGCCGCGGTAACACG
TAGGGCGCAAGCGTTGTCCGGAATTATTGGGCGTAAAGAGCTCGTAGGTGGTCCGCTACGTCCGCTGTGAAATTCCAGGG
CTTAACCCTGGACTTGCAGTGGATACGGGCAGACTAGAGGTAGGTAGGGGAGAATGGAATTCCTGGTGTAGCGGTGAAAT
GCGCAGATATCAGGAGGAACACCGGTGGCGAAGGCGGTTCTCTGGGCCTTACCTGACACTGAGGAGCGAAAGCGTGGGGA
GCGAACAGG
>OTU_252
TGGGGAATATTGGACAATGGAGGCAACTCTGATCCAGCCATGCCGCGTGTGTGAAGAAGGCCTTTTGGTTGTAAAGCACT
TTAAGCGAGGAGGAGGCTTACCTGGTTAATACCCGGGATAAGTGGACGTTACTCGCAGAATAAGCACCGGCTAACTCTGT
GCCAGCAGCCGCGGTAATACAGAGGGTGCAAGCGTTAATCGGATTTACTGGGCGTAAAGCGCGCGTAGGTGGCTAATTAA
GTCAAATGTGAAATCCCCGAGCTTAACTTGGGAATTGCATTCGATACTGGTTAGCTAGAGTATGGGAGAGGATGGTAGAA
TTCCAGGTGTAGCGGTGAAATGCGTAGAGATCTGGAGGAATACCGATGGCGAAGGCAGCCATCTGGCCTAATACTGACAC
TGAGGTGCGAAAGCATGGGGAGCAAACAGG
>OTU_253
TAGGGAATTTTCCACAATGGGCGAAAGCCTGATGGAGCAACGCCGCGTGCAGGATGAATGCCTTCGGGTTGTAAACTGCT
TTTATATGTGACGAATATGACGGTAGCATATGAATAAGGATCGGCTAACTCCGTGCCAGCAGCCGCGGTCATACGGAGGA
TCCAAGCGTTATCCGGAATTACTGGGCGTAAAGAGTTGCGTAGGTGGCAGAGTAAGTTGGTAGTGAAAGCGTACGGCTCA
ACCGTATTAACATTACTAAAACTGCTCAGCTAGAGAACGAGAGAGGTAACTGGAATTCCCTGTGTAGGAGTGAAATCCGT
AGATATAGGGAGGAACACCGATGGCGTAGGCAGGTTACTGGCTCGTTTCTGACACTAAGGCACGAAAGCGTGGGGAGCAA
ACGGG
>OTU_254
TGGGGAATCTTGCGCAATGGGCGAAAGCCTGACGCAGCGACGCCGCGTGGGTGATGAAGGCCTTCGGGTTGTAAAGCCCT
GTGGGGAGAGAAGAATAAGTCGGAGCCAATACCTCCGTCGATGACGGTATCTCCTTAGCAAGCACCGGCTAACTCTGTGC
CAGCAGCCGCGGTAAGACAGAGGGTGCAAACGTTGTTCGGAATTACTGGGCGTAAAGCGTGTGTAGGCTGCCGCGCAAGT
CGGATGTGAAATCCCCGGGCTCAACCCGGGAAGTGCACCCGATACTGCATGGCTTGAGTACCGGAGAGGTTGGTGGAATT
CTCGGTGTAGAGGTGAAATTCGTAGATATCGAGAGGAACACCGGTGGCGAAGGCGGCCAACTGGACGAGTACTGACGCTG
AGACACGAAAGCGTGGGGAGCAAACAGG
>OTU_255
TGAGGAATCTTCCACAATGGGCGAAAGCCTGATGGAGCGACGCCGCGTGCAGGATGAAGGCCTTCGGGTTGTAAACTGCT
TTTATAAGTGAAGAATATGACGGTAACTTATGAATAAGCACCGGCTAACTACGTGCCAGCAGCCGCGGTCATACGTAGGG
TGCAAGCATTATCCGGAGTGACTGGGCGTAAAGAGTTGCGTAGGTGGACAAGTAAGCGAATAGTGAAATGTGGCGGCTCA
ACCGTACACACTATTATTCGAACTGCTCGTCTCGAGAATGGTAGAGGTAACTGGAATTTCTAGTGTAGGAGTGAAATCCG
TAGATATTAGAAGGAACACCAATGGCGTAGGCAGGTTACTGGACCATTTCTGACACTAAGGCACGAAAGCGTGGGGAGCG
AACCGG
>OTU_256
TGGGGAATCTTGCACAATGGACGAAAGTCTGATGCAGCAACGCCGCGTGGGGGATGAAGCTTCTCGGAGTGTAAACCCCT
TTCGACCCGGAAGAATGCCCGCAAGGGTTTGACGGTACGGGTATAAGAAGCCCCGGCTAACTACGTGCCAGCAGCCGCGG
TAATACGTAGGGGGCCAGCGTTGCTCGGAATTACTGGGCGTAAAGGGTCTGTAGGCGGTGCGGCAAGTCGATAGTGAAAT
CCCTAGGCTTAACCTAGGGGCTGCTAGCGAAACTGCCGTGCTAGAGTGTGAGAGAGGCGAGTGGAATTACGGGTGTAGCG
GTGAAATGCGTAGATATCCGTAGGAACATCCGAGGCGAAAGCGGCTCGCTGGATCACAACTGACGCTGAGAGACGAAAGC
TAGGGGAGCAAACAGG
>OTU_259
TGGGGAATATTGGACAATGGGGGAAACCCTGATCCAGCCATGCCGCGTGAACGATGAAGGCCTTCGGGTTGTAAAGTTCT
TTTGGTGGGGACGATGATGACGGTACCCACAGAATAAGCACCGGCTAACTTCGTGCCAGCAGCCGCGGTAATACGAAGGG
TGCTAGCGTTGTTCGGAATTACTGGGCGTAAAGGGCGCGTAGGCGGTTTAACAAGTTGGGTGTGAAAGCCCAGGGCTCAA
CCCTGGAACTGCACTCAAGACTGTTTTACTTGAATTCGGTAGAGGATGGTAGAATTCCCAGTGTAGAGGTGAAATTCGTA
GAGATTGGGAAGAATACCCGTGGCGAAGGCGGCCATCTGGACCGACATTGACGCTGAGGCGCGAAAGCGTGGGGAGCAAA
CAGG
>OTU_260
TGGGGAATATTGGACAATGGGGGCAACCCTGATCCAGCAATGCCGCGTGTGTGAAGAAGGCCTTCGGGTTGTAAAGCACT
TTTATCGGGAACGAAACGTGTAGGGTGAATATCCCTGCAAACTGACGGTACCCGAGGAATAAGCACCGGCTAACTTCGTG
CCAGCAGCCGCGGTAATACGAAGGGTGCAAGCGTTACTCGGAATTACTGGGCGTAAAGGGTGCGTAGGTGGTCTTTTAAG
TCTGTTGTGAAATCCCTGGGCTCAACCTGGGAATGGCAGTGGATACTGGAAGGCTAGAGTGCGGTAGAGGGTAGTGGAAT
TCCCGGTGTAGCAGTGAAATGCGTAGAGATCGGGAGGAACACCAGTGGCGAAGGCGGCTACCTGGACCAGCACTGACACT
GAGGCACGAAAGCGTGGGGAGCAAACAGG
>OTU_261
TAGGGAATATTGCGCAATGGGCGAAAGCCTGACGCAGCGACGCCGCGTGAGGGACGAAGGCCTTCGGGTTGTAAACCTCT
TTCAGCAGGGACGAAGCGAAAGTGACGGTACCTGCAGAAGAAGCACCGGCCAACTACGTGCCAGCAGCCGCGGTAATACG
TAGGGTGCAAGCGTTGTCCGGAATTATTGGGCGTAAAGAGCTCGTAGGCGGTTTGTCGCGTCGGCTGTGAAAACCGGAGG
CTCAACCTCCGGCCTGCAGTCGATACGGGCAGACTAGAGTTCGGTAGGGGAGACTGGAATTCCTGGTGTAGCGGTGAAAT
GCGCAGATATCAGGAGGAACACCGGTGGCGAAGGCGGGTCTCTGGGCCGAAACTGACGCTGAGGAGCGAAAGCATGGGGA
GCAAACAGG
>OTU_262
TCGAGAATTTTTCACAATGGACGAAAGTCTGATGGAGCGACGCCGCGTGGAGGATGAAGGTTCTTGGATTGTAAACTCCT
GTCACTGCAGAACAAGGATACGCATGTTAATAGCAAGCGTATTTGATGGTATGCGGAGAGGAAGGGACGGCTAACTCTGT
GCCAGCAGCCGCGGTAAGACAGAGGTCCCGAGCGTTGTTCGGATTCATTGGGCGTAAAGGGTGTGTAGGAGGTCGGGTAA
GTCAGGTGTGAAATCTCACAGCTTAACTGTGAAACTGCGCTTGATACTGCTCGGCTAGAGGATCGGAGGGGGTAACGGAA
TTTATGGTGTAGCAGTGAAATGCGTAGATATCATAAGGAACACCGGTGGCGAAGGCGGTTACCTGGAAGATTCCTGACTC
TGAAACACGAAAGCCAGGGGAGCAAACGGG
>OTU_263
TAGGGAATCTTCCGCAATGGACGAAAGTCTGACGGAGCAACGCCGCGTGAGTGATGAAGGTTTTCGGATCGTAAAACTCT
GTTGTTAGGGAAGAACAAGTACGAGAGTAACTGCTCGTACCTTGACGGTACCTAACCAGAAAGCCACGGCTAACTACGTG
CCAGCAGCCGCGGTAATACGTAGGTGGCAAGCGTTGTCCGGAATTATTGGGCGTAAAGCGCGCGCAGGCGGTCCTTTAAG
TCTGATGTGAAAGCCCACGGCTCAACCGTGGAGGGTCATTGGAAACTGGGGGACTTGAGTGCAGGAGAGAAAAGTGGAAT
TCCACGTGTAGCGGTGAAATGCGTAGAGATGTGGAGGAACACCAGTGGCGAAGGCGACTTTTTGGCCTGTAACTGACGCT
GAGGCGCGAAAGCGTGGGGAGCAAACAGG
>OTU_264
TAAGGAATATTGGTCAATGGACGCAAGTCTGAACCAGCCATGCCGCGTGAAGGATGAAGGCCCTCTGGGTTGTAAACTTC
TTTTATCTGGGACGAAAAAAGGGGATTCTTCCTCACTTGACGGTACCAGAGGAATAAGCACCGGCTAACTCCGTGCCAGC
AGCCGCGGTAATACGGAGGGTGCAAGCGTTATCCGGATTTACTGGGTTTAAAGGGTGCGTAGGTGGGTTGGTAAGTCAGT
GGTGAAATCTTCGAGCTTAACTCGGAAACTGCCATTGATACTATCAATCTTGAATATCCTGGAGGTAAGCGGAATATGTC
ATGTAGCGGTGAAATGCTTAGATATGACATAGAACACCCATTGCGAAGGCAGCTTACTACGGGATTATTGACACTGAGGC
ACGAAAGCGTGGGGATCAAACAGG
>OTU_265
TGGGGAGTATTGGACAATGGGGGAAACCCTGATCCAGCAATGCCGCGTGGGTGAAGAAGGTCTTCGGATTGTAAAGCCCT
TTCGACGGGGACGATGATGACGGTACCCGTAGAAGAAGCCCCGGCTAACTTCGTGCCAGCAGCCGCGGTAATACGAAGGG
GGCTAGCGTTGCTCGGAATGACTGGGCGTAAAGGGCGCGTAGGCGGTTTGATCAGTCAGGCGTGAAATCCCCGGGCTCAA
CCTGGGAACTGCGCTTGATACGGTCAGACTAGAGTGTGGAAGAGGGTCGTGGAATTCCCAGTGTAGAGGTGAAATTCGTA
GATATTGGGAAGAACACCGGTGGCGAAGGCGGCGACCTGGTCCATTACTGACGCTGAGGCGCGAAAGCGTGGGGAGCAAA
CAGG
>OTU_266
TGGGGAATCTTGCGCAATGGGCGAAAGCCTGACGCAGCAACGCCGCGTGTGTGATGAAGGTCTTCGGATCGTAAAGCACT
GTCGCGAGGGACGAGAAGTCCTGGGTGAACAATCCAGGAATAGGACGGTACCTCGAGAGGAAGCACCGGCTAACTCTGTG
CCAGCAGCCGCGGTAATACAGAGGGTGCGAGCGTTGTTCGGAATTATTGGGCGTAAAGCGCTTGTAGGCGGCACGATAAG
TCCACTGTGAAAGCCCTGGGCTCAACCCAGGAAGAGCAGTGGAAACTATCGAGCTTGAATGCCGGAGAGGGTCGCGGAAT
TCCCGGTGTAGAGGTGAAATTCGTAGATATCGGGAGGAACACCAGTGGCGAAGGCGGCGACCTGGACGGACATTGACGCT
GAGACGCGAAAGCGTGGGTAGCAAACAGG
>OTU_267
TAGGGAATCTTCCACAATGGGCGAAAGCCTGATGGAGCAACGCCGCGTGAGTGAAGAAGGATTTCGGTTCGTAAAACTCT
GTTGTAAGGGAAGAACAAGTACAGTAGTAACTGGCTGTACCTTGACGGTACCTTATTAGAAAGCCACGGCTAACTACGTG
CCAGCAGCCGCGGTAATACGTAGGTGGCAAGCGTTGTCCGGAATTATTGGGCGTAAAGCGCGCGCAGGTGGTTTCTTAAG
TCTGATGTGAAAGCCCACGGCTCAACCGTGGAGGGTCATTGGAAACTGGGAGACTTGAGTGCAGAAGAGGATAGTGGAAT
TCCAAGTGTAGCGGTGAAATGCGTAGAGATTTGGAGGAACACCAGTGGCGAAGGCGACTATCTGGTCTGTAACTGACACT
GAGGCGCGAAAGCGTGGGGAGCAAACAGG
>OTU_268
TGGGGAATATTGGACAATGGGCGAAAGCCTGATCCAGCCATGCCGCGTGAGTGATGAAGGCCTTAGGGTTGTAAAGCTCT
TTCGGCGGGGAAGATAATGACGGTACCCGCAGAAGAAGCCCCGGCTAACTTCGTGCCAGCAGCCGCGGTAATACGAAGGG
GGCTAGCGTTGTTCGGAATTACTGGGCGTAAAGCGTACGTAGGCGGACATTTAAGTTAGGGGTGAAATCCCAAGGCTCAA
CCTTGGAACTGCCTCTAATACTGGGTGTCTTGAGTCCGAGAGAGGTAAGTGGAACTCCGAGTGTAGAGGTGAAATTCGTA
GATATTCGGAAGAACACCAGTGGCGAAGGCGGCTTACTGGCTCGGTACTGACGCTGAGGTACGAAAGCGTGGGGAGCAAA
CAGG
>OTU_269
TGGGGAATTTTGCGCAATGGGGGAAACCCTGACGCAGCAACGCCGCGTGGAGGATGAAGCCCCTTGGGGCGTAAACTCCT
TTCGACCAAGACGATAATGACGGTACTGGTGGAAGAAGCACCGGCTAACTCTGTGCCAGCAGCCGCGGTAATACAGAGGG
TGCAAGCGTTGTTCGGAATTATTGGGCGTAAAGGGCGCGTAGGCGGCGCGACAAGTCACCTGTGAAATCCCCGGGCTTAA
CTCGGGGCCTGCAGGCGAAACTGTCGTGCTGGAGTATGGGAGAGGTGCGTGGAATTCCCGGTGTAGCGGTGAAATGCGTA
GATATCGGGAGGAACACCTGTGGCGAAAGCGGCGCACTGGACCATAACTGACGCTGAGGCGCGAAAGCTAGGGGAGCAAA
CAGG
>OTU_270
TGGGGAATCTTGCGCAATGCGCGAAAGCGTGACGCAGCAACGCCGCGTGGGGGAAGAAGGCTTTCGGGTTGTAAACCCCT
TTCAGTTGGGACGAAGCTTCGGCGGTGAACAGCCGACCGGAGTGACGGTACCTTCACAAGAAGCACCGGCTAACTACGTG
CCAGCAGCCGCGGTAATACGTAGGGTGCAAGCGTTGTCCGGAATTATTGGGCGTAAAGAGCGTGTAGGCGGCCCCATTAG
TCCGCTGTGAAAGTCCAGGGCTCAACCCTGGAATGCCGGTGGATACTGTGGGGCTAGAGTCCGGAAGGGGCGAGTGGAAT
TCCTGGTGTAGCGGTGAAATGCGCAGATATCAGGAGGAACACCAATGGCGAAGGCAGCTCGCTGGGACGTGACTGACGCT
GAGACGCGAAAGCGTGGGGAGCAAACAGG
>OTU_271
TCGAGAATTTTTCTCAATGGGGGAAACCCTGAAGGAGCGACGCCGCGTGGGGGATGAATGGCTTCGGCCCGTAAACCCCT
GTCATTTGTGAACAAATTAATTCACCTAACACGTGGATTATTGATTGTAACGAAAGAGGAAGGGACGGCTAACTCTGTGC
CAGCAGCCGCGGTAATACAGAGGTCCCAAGCGTTGTTCGGATTCACTGGGCGTAAAGGGTGCGTAGGCGGTTGGGTAAGT
TTGACGTGAAATCTCCGGGCCTAACCCGGAAACTGCGTTGAATACTATCCGACTAGAGGAATGGAGGGGAGACTGGAATA
CTTGGTGTAGCAGTGAAATGCGTAGATATCAAGTGGAACACCAGTGGCGAAGGCGAGTCTCTGGACATTTCCTGACGCTG
AGGCACGAAAGCCAGGGGAGCAAACGGG
>OTU_272
TGGGGAATATTGCACAATGGGCGGAAGCCTGATGCAGCGACGCCGCGTGAGGGATGACGGCCTTCGGGTTGTAAACCTCT
TTCAGTAGGGAAGAAGCGAGAGTGACGGTACCTGCAGAAGAAGCGCCGGCTAACTACGTGCCAGCAGCCGCGGTAATACG
TAGGGCGCAAGCGTTGTCCGGAATTATTGGGCGTAAAGAGCTCGTAGGCGGTTTGTCGCGTCTGCTGTGAAAGCCCGGGG
CTCAACCCCGGGTCTGCAGTGGGTACGGGCAGACTAGAGTGCAGTAGGGGAGACTGGAATTCCTGGTGTAGCGGTGAAAT
GCGCAGATATCAGGAGGAACACCGATGGCGAAGGCAGGTCTCTGGGCTGTTACTGACGCTGAGGAGCGAAAGCATGGGGA
GCGAACAGG
>OTU_274
TGGGGAATATTGGACAATGGGCGAAAGCCTGATCCAGCCATGCCGCGTGAGTGATGAAGGCCCTAGGGTTGTAAAGCTCT
TTCAACGGTGAAGATAATGACGGTAACCGTAGAAGAAGCCCCGGCTAACTTCGTGCCAGCAGCCGCGGTAATACGAAGGG
GGCTAGCGTTGTTCGGAATTACTGGGCGTAAAGCGCACGTAGGCGGATTGTTTAGTGAGGGGTGAAATCCCAGGGCTCAA
CCCTGGAACTGCCTTTCATACTGGCAATCTCGAGTCCGGAAGAGGTGAGTGGAATTCCGAGTGTAGAGGTGAAATTCGTA
GATATTCGGAGGAACACCAGTGGCGAAGGCGGCTCACTGGTCCGGTACTGACGCTGAGGTGCGAAAGCGTGGGGAGCAAA
CAGG
>OTU_275
TTAGGAATCTTGCGCAATGGGCGAAAGCCTGACGCAGCCATGCCGCGTGAATGATGAAGGTCTTAGGATTGTAAAATTCT
TTCAGTGGGGAAGATAATGACTGTACCCACAGAAGAAGCTCCGGCTAACTTCGTGCCAGCAGCCGCGGTAATACGAAGGG
GGCTAGCGTTGCTCGGAATTACTGGGCGTAAAGGGCGCGTAGGCGGACAGTTCAGTCGGGGGTGAAAGCCCGGGGCTCAA
CCCCGGAACTGCCTTCGATACTGGCTGTCTTGAGTACGGGAGAGGTGTGTGGAACTCCGAGTGTAGAGGTGAAATTCGTA
GATATTCGGAAGAACACCAGTGGCGAAGGCGACACACTGGCCCGATACTGACGCTGAAGCGCGAAAGCGTGGGGAGCAAA
CAGG
>OTU_276
TCGAGAATTTTTCACAATGGACGAAAGTCTGATGGAGCGACGCCGCGTGGAGGATGAAGGTTCTTGGATTGTAAACTCCT
GTCACTGCAGAACAAGGCTACACATATGAATAGTACGTGTAGTTGATGGTATGCGGAGAGGAAGGGACGGCTAACTCTGT
GCCAGCAGCCGCGGTGAGACAGAGGTCCCGAGCGTTGTTCGGATTCATTGGGCGTAAAGGGTGTGTAGGAGGTCAGGTAA
GTCGTGTGTGAAATCTCAGAGCTTAACTCTGAAACTGCGCTCGATACTGCTTGGCTAGAGGATCGGAGGGGGTAACGGAA
TTTATGGTGTAGCAGTGAAATGCGTAGATATCATAAGGAACACCGGTGGCGAAGGCGGTTACCTGGAAGATTCCTGACTC
TGAAACACGAAAGCCAGGGGAGCAAACGGG
>OTU_277
TGGGGAATATTGGACAATGGGCGAAAGCCTGATCCAGCAATGCCGCGTGAGTGATGAAGGCCTTAGGGTTGTAAAGCTCT
TTTGGCGGGGACGATGATGACGGTACCCGCAGAATAAGCCCCGGCTAACTTCGTGCCAGCAGCCGCGGTAATACGAAGGG
GGCGAGCGTTGTTCGGAATTACTGGGCGTAAAGGGCGCGTAGGCGGCGATCCGAGTCAGATGTGAAAGTCCTGGGCTTAA
CCTGGGGACTGCATTTGATACTGGATTGCTTGAATTCGGGAGAGGATAGCGGAATTCCCAGTGTAGAGGTGAAATTCGTA
GATATTGGGAAGAACACCGGTGGCGAAGGCGGCTATCTGGACCGACATTGACGCTGAGGCGCGAAAGCGTGGGGAGCAAA
CAGG
>OTU_278
TGGGGAATCTTGCACAATGGAGGAAACTCTGATGCAGCGACGCCGCGTGAGCGATGAAGCCCTTCGGGGTGTAAAGCTCT
TTCGACGGGAACGATAATGACGGTACCCGAAGAAGAAGCTGCGGCTAACTACGTGCCAGCAGCCGCGGTAATACGTAGGC
AGCGAGCGTTGTTCGGAATTACTGGGCGTAAAGAGTGCGTAGGCGGTGCTCTAAGTCTGTCGTGAAATCTCCCGGCTTAA
CTGGGAGGGTGCGGCGGAAACTGGAGTGCTCGAGTGTGGGAGAGGTAAGCGGAATTCCTGGTGTAGCGGTGAAATGCGTA
GATATCAGGAGGAACACCTGTGGTGTAGACAGCTTACTGGACCACGACTGACGCTGAGGCACGAAAGCGTGGGTAGCAAA
CAGG
>OTU_279
TGGGGAATATTGGACAATGGGCGCAAGCCTGATCCAGCAATGCCGCGTGAGTGAAGAAGGTCTTCGGATTGTAAAGCTCT
TTCGACGGGGACGATGATGACGGTACCCGTAGAAGAAGCCCCGGCTAACTTCGTGCCAGCAGCCGCGGTAATACGAAGGG
GGCTAGCGTTGCTCGGAATGACTGGGCGTAAAGGGCGCGTAGGCGGTGGACACAGTTAGGCGTGAAATTCCCGGGCTCAA
CCTGGGGGCTGCGCTTAATACATGTTCGCTTGAGTTCGGAAGAGGGTCGTGGAATTCCCAGTGTAGAGGTGAAATTCGTA
GATATTGGGAAGAACACCGGTGGCGAAGGCGGCGACCTGGTCCGATACTGACGCTGAGGCGCGAAAGCGTGGGGAGCAAA
CAGG
>OTU_280
TGAGGAATATTGCTCAATGGACGAAAGTCTGAAGCAGCAACGCCGCGTGAGGGATGAAGGTGCTCTGCATCGTAAACCTC
TGTAGAGGGGGACAAACTTCGAGTTACTACTCGATTGATGGTACCCCTAAAGTAAGGATCGGCTAACTACGTGCCAGCAG
CCGCGGTAATACGTAGGATCCAAGCGTTGTCCGGATTTACTGGGTGTAAAGGGTGCGCAGGCGGGCTGGTAAGTCAGAAG
TGAAATCTCGGCGCTCAACGCCGAAACGTCTTTTGATACTGTCAGTCTTGAATAAGCGAGAGATTCGTGGAATTCCGAGT
GTAGCAGTGAAATGTGTAGATATTCGGAAGAACACCAGAGGCGAAGGCAGCGAATTGGCGCTTTATTGACGCTCAGGCAC
GAAAGCATGGGGATCAAACAGG
>OTU_281
TTAGGAATCTTGCGCAATGGGCGAAAGCCTGACGCAGCCATGCCGCGTGAATGATGAAGGTCTTAGGATTGTAAAATTCT
TTCAGCGGGGACGATAATGACGGTACCCGCAGAAGAAGCTCCGGCTAACTTCGTGCCAGCAGCCGCGGTAATACGAAGGG
GGCTAGCGTTGCTCGGAATTACTGGGCGTAAAGGGCGCGTAGGCGGACAGCTTAGTCAGAGGTGAAAGCCCAGGGCTCAA
CCTTGGAACTGCCTTTGATACTGGCTGTCTTGAGTTCGGGAGAGGTGTGTGGAACTCCGAGTGTAGAGGTGAAATTCGTA
GATATTCGGAAGAACACCAGTGGCGAAGGCGACACACTGGCCCGATACTGACGCTGAGGCGCGAAAGCGTGGGGAGCAAA
CAGG
>OTU_282
TGGGGAATATTGCACAATGGGCGCAAGCCTGATGCAGCGACGCCGCGTGAGGGATGACGGCCTTCGGGTTGTAAACCTCT
TTCAGTAGGGAAGAAGCCTTCGGGTGACGGTACCTGCAGAAGAAGCGCCGGCTAACTACGTGCCAGCAGCCGCGGTAATA
CGTAGGGCGCAAGCGTTGTCCGGAATTATTGGGCGTAAAGAGCTCGTAGGCGGTTTGTCGCGTCTGCTGTGAAAACGCAA
GGCTTAACCTTGCGCCTGCAGTGGGTACGGGCAGACTAGAGTGCGGTAGGGGAGACTGGAATTCCTGGTGTAGCGGTGGA
ATGCGCAGATATCAGGAGGAACACCGATGGCGAAGGCAGGTCTCTGGGCCGTTACTGACGCTGAGGAGCGAAAGCATGGG
GAGCGAACAGG
>OTU_283
TAAGGAATATTGGTCAATGGACGCAAGTCTGAACCAGCCATGCCGCGTGGAGGATTAAGGCCCTCTGGGTTGTAAACTCC
TTTTATCTGGGAAGAAATGCTTTGATTCTTCAAAGCTTGACGGTACCAGAGGAATAAGCACCGGCTAACTCCGTGCCAGC
AGCCGCGGTAATACGGAGGGTGCAAGCGTTATCCGGATTCACTGGGTTTAAAGGGTGCGTAGGCGGACAGGTAAGTCAGT
GGTGAAATCTCCGGGCTTAACCCGGAAACTGCCGTTGATACTATTTGTCTTGAATACTGTGGAGGTAAGCGGAATATGTC
ATGTAGCGGTGAAATGCTTAGATATGACATAGAACACCAATTGCGAAGGCAGCTTACTACACAGCGATTGACGCTGAGGC
ACGAAAGCGTGGGGATCAAACAGG
>OTU_284
TGGGGAATTTTGCACAATGGAGGAAACTCTGATGCAGCGACGCCGCGTGAGCGATGAAGCCCTTCGGGGTGTAAAGCTCT
TTCGACGGGAACGATAATGACGGTACCCGGAGAAGAAGCTGCGGCTAACTACGTGCCAGCAGCCGCGGTAATACGTAGGC
AGCGAGCGTTGTTCGGAATTACTGGGCGTAAAGAGTGTGTAGGCGGCGCTTCAAGTTCGGTGTGAAATCTCCCGGCTTAA
CTGGGAGGGTGCGCCGAAAACTAGAGTGCTTGAGCATGGGAGAGGAAAGCGGAATTCCTGGTGTAGCGGTGAAATGCGTA
GATATCAGGAGGAACACCTGCGGTGTAGACAGCTTTCTGGACCATTGCTGACGCTGAGACACGAAAGCGTGGGTAGCAAA
CAGG
>OTU_285
TAGGGAATTTTACGCAATGGGCGAAAGCCTGACGTAGCGACACCGCGTGAACGAAGAAGCCTTTTGGGGTGTAAAGTTCT
GTCGGCTGGGAAGAAAAAAATGACGGTACCAGCAAAGGAAGCATCGGCTAACTACGTGCCAGCAGCCGCGGTAAGACGTA
GGATGCAAGCATTGTCCGGATTTATTGGGCGTAAAGAGTTCGTAGGCGGTTTGTTAAGTCTAATGTTAAAGATCAGGGCT
CAACCCTGGGACTGCATTGGATACTGGCAGACTGGAGTGTGGTAGAGGTAAGTGGAATTTCTGGTGTAGCGGTGAAATGC
GTAGATATCAGAAAGAACACCAGTGGCGTAGGCGACTTACTGGGCCATAACTGACGCTGAGGAACGAAAGCCAGGGGAGC
AAATGGG
>OTU_286
TGGGGAATATTGGACAATGGGGGAAACCCTGATCCAGCAATGCCGCGTGAGTGATGAAGGCCTTAGGGTTGTAAAGCTCT
TTCGACGGGGACGATGATGACGGTACCCGTAGAAGAAGCCCCGGCTAACTTCGTGCCAGCAGCCGCGGTAAGACGAAGGG
GGCTAGCGTTGTTCGGAATTACTGGGCGTAAAGCGCGCGTAGGCGGTTTTCCAAGTCAGGCGTGAAAGCCCCGGGCTCAA
CCCGGGAACTGCGCTTGATACTGTGAGACTTGAGACCGGGAGAGGATAGTGGAATTCCCAGTGTAGAGGTGAAATTCGTA
GATATTGGGAAGAACACCAGTGGCGAAGGCGGCTATCTGGACCGGTACTGACGCTGAGGCGCGAAAGCGTGGGGAGCAAA
CAGG
>OTU_287
TGGGGAATATTGGACAATGGGCGAAAGCCTGATCCAGCAATGCCGCGTGTGTGAAGAAGGTCTTCGGATTGTAAAGCACT
TTCGACGGGGACGATAATGACGGTACCCGTAGAAGAAGCCCCGGCTAACTTCGTGCCAGCAGCCGCGGTAATACGAAGGG
GGCTAGCGTTGCTCGGATTGACTGGGCGTAAAGGGCGCGTAGGCGGTTTGTACAGTCAGACGTGAAATTCCTGGGCTCAA
CCTGGGGGCTGCGTTTGATACGTGCAGACTTGAGTTCGGAAGAGGGTCGTGGAATTCCCAGTGTAGAGGTGAAATTCGTA
GATATTGGGAAGAACACCGGTGGCGAAGGCGGCGACCTGGTCCGATACTGACGCTGAGGCGCGAAAGCGTGGGGAGCAAA
CAGG
>OTU_288
TGAGGAATTTTCGTCAATGGGGGCAACCCTGAACGAGCAACGCCGCGTGCAGGAAGACACTTTTCGGAGCGTAAACTGCT
TTTCTCGGGGACGAGTAAGGACGGTACCCGAGGAATCAGCCCCGGCTAACTACGTGCCAGCAGCCGCGGTAATACGTAGG
GGGCGAGCGTTGTCCGGAGTTACTGGGCGTAAAGCGCACGCAGGCGGTCTGGTAAGTTTGGAGTGACAATTCTCGGCTTA
ACTGAGAAGGGTCTTCGAAGACTGCCCGACTTGAGGGCTTACGAGGGACACGGAATTCCGGGTGGAGTGGTGAAATGCGT
AGATATCCGGAGGAACACCAAAGGCGAAGGCAGTGTCCTGGGAAGTACCTGACGCTCAGGTGCGAAAGCTAGGGGAGCAA
ACGGG
>OTU_289
TGGGGAATCTTGCGCAATGGGCGAAAGCCTGACGCAGCGACGCCGCGTGGGGGAAGAAGGCTTTCGGGTTGTAAACCCCT
TTCAGGAAGGACGAAGCCACTCGGGTTAATAGCCCAGAGGGTGACGGTACTTCCAGAAGAAGCCCCGGCTAACTACGTGC
CAGCAGCCGCGGTAATACGTAGGGGGCAAGCGTTGTCCGGATTTATTGGGCGTAAAGAGCGTGTAGGCGGTTTGGTAGGT
CCATTGTGAAAACTCGAGGCTCAACCTCGAGACGCCGGTGGAAACCATCAGACTAGAGTCCGGAAGAGGAGAGTGGAATT
CCTGGTGTAGCGGTGAAATGCGCAGATATCAGGAAGAACACCCGTGGCTAAGGCGGCTCTCTAGTACGGTACTGACGCTG
AGACGCGAAAGCGTGGGGAGCGAACAGG
>OTU_290
TGGGGAATCTTGCGCAATGGGCGGAAGCCTGACGCAGCAACGCCGCGTGAGGGATGAATGCCTTCGGGTTGTAAACCTCT
TTCGAGCGGGGACGATTGTGACGGTACCTGCAGAAGAAGCTCCGGCCAACTACGTGCCAGCAGCCGCGGTAATACGTAGG
GAGCGAGCGTTGTCCGGATTTATTGGGCGTAAAGAGCTCGTAGGCGGCTTGGTAAGTCGGATGTGAAAGCTCTGGGCTCA
ACTCAGAGATGCCATCCGATACTGCTATGGCTTGAGTCCGGTAGGGGCCCACGGAATTCCTGGTGTAGCGGTGAAATGCG
CAGATATCAGGAGGAACACCGGTGGCGAAGGCGGTGGGCTGGGCCGGTACTGACGCTGAGGAGCGAAAGCGTGGGGAGCG
AACAGG
>OTU_291
TCGAGAATCTTCGGCAATGGGCGCAAGCCTGACCGAGCGACGCCGCGTGGAGGATGAAGGCCTTCGGGTTGTAAACTCCT
GTCGAGGGGGAAGAAGGTCGGGAAACCGGCTTGACCGATCCCTGGAGGAAGCACGGGCTAAGTTCGTGCCAGCAGCCGCG
GTAAGACGAACCGTGCGAACGTTATTCGGAATCACTGGGCTTAAAGCGCGTGTAGGCGGATGGGGACGTCGGTTGTTGAA
AGCCCCCGGCTCAACCGGGGAATGGGCACCGAAACGCCCCGTCTCGAGGGACGTAGGGGGACCTGGAACTTCCGGTGGAG
CGGTGAAATGCGTTGAGATCGGAAGGAACGCCCGTGGCGAAAGCGAGGTCCTGGACGTCTACTGACGCTGAGACGCGAAA
GCTAGGGGAGCGAACGGG
>OTU_292
TGGGGAATATTGCACAATGGGCGCAAGCCTGATGCAGCGACGCCGCGTGGGGGATGACGGCCTTCGGGTTGTAAACCTCT
TTCACCATCGGCGAAGCTTCTGAGTTTTCTCAGGGGTGACGGTAGGTGGAGAAGAAGCACCGGCCAACTACGTGCCAGCA
GCCGCGGTAATACGTAGGGTGCGAGCGTTGTCCGGAATTACTGGGCGTAAAGAGCTCGTAGGTGGTTTGTCGCGTTGTTC
GTGAAATCTCACGGCTTAACTGTGAGCGTGCGGGCGATACGGGCAGACTGGAGTACTGCAGGGGAGACTGGAATTCCTGG
TGTAGCGGTGGAATGCGCAGATATCAGGAGGAACACCGGTGGCGAAGGCGGGTCTCTGGGCAGTAACTGACGCTGAGGAG
CGAAAGCGTGGGGAGCGAACAGG
>OTU_293
TAGGGAATATTGGACAATGGGCGAAAGCCTGATCCAGCCATGCCGCGTGAGTGATGACGGCCTTCGGGTTGTAAAGCTCT
TTTAGTGGGGAAGAATGAATGACGGTACCCACAGAAAAAGTCCCGGCTAACTCCGTGCCAGCAGCCGCGGTAATACGGAG
GGGGCTAACGTTGTTCGGATTTACTGGGCGTAAAGCGACCGCAGGTGGTTTTACAAGTCAGATGTGAAATCCCCGGGCTC
AACCCGGGAATTGCATTTGAAACTGTATGACTAGAGTTATGGAGAGGGTGGTGGAATTGCCAGTGTAGAGGTGAAATTCG
TAGATATTGGCAGGAACATCAGAGGTGAAGACGACTGCCTGGCCATTAACTGACACTCATGGTCGAAAGCGTGGGGAGCA
AACAGG
>OTU_294
TGGGGAATCTTAGACAATGGGGGAAACCCTGATCTAGCCATGCCGCGTGAGCGATGAAGGCCTTAGGGTTGTAAAGCTCT
TTCAGCTGGGAAGATAATGACGGTACCAGCAGAAGAAGCCCCGGCTAACTCCGTGCCAGCAGCCGCGGTAATACGGAGGG
GGCTAGCGTTGTTCGGAATTACTGGGCGTAAAGCGCACGTAGGCGGATTGGAAAGTCAGAGGTGAAATCCCAGGGCTCAA
CCCTGGAACTGCCTTTGAAACTCCCAGTCTTGAGGTCGAGAGAGGTGAGTGGAATTCCGAGTGTAGAGGTGAAATTCGTA
GATATTCGGAGGAACACCAGTGGCGAAGGCGGCTCACTGGCTCGATACTGACGCTGAGGTGCGAAAGCGTGGGGAGCAAA
CAGG
>OTU_295
TGGGGAATCTTGCACAATGGAGGCAACTCTGATGCAGCGACGCCGCGTGAGCGATGAAGCCCTTCGGGGTGTAAAGCTCT
TTCGGCAGGAACGATAATGACGGTACCTGCAGAAGAAGCTGCGGCTAACTACGTGCCAGCAGCCGCGGTAATACGTAGGC
AGCGAGCGTTGTTCGGAATTACTGGGCGTAAAGAGTGTGTAGGCGGTGCTCTAAGTTCGGTGTGAAATCTCCCGGCTCAA
CTGGGAGGGTGCGCCGAAGACTGGAATGCTCGAGCGTGGGAGAGGAAAGCGGAATTCCTGGTGTAGCGGTGAAATGCGTA
GATATCAGGAGGAACACCTGCGGTGTAGACGGCTTTCTGGACCATCACTGACGCTGAGACACGAAAGCGTGGGTAGCAAA
CAGG
>OTU_296
TAACGAATCTTCCGCAATGCACGAAAGTGTGACGGAGCGACGCCGCGTGGAGGACGAAGTTCTTCGGAATGTAAACTCCT
GTCAGAGGAAAGAAAGTTCTGATCTACCTCAGAGGAAGAGGCGGCTAACTCTGTGCCAGCAGCCGCGGTAATACAGAGGC
CTCGAGCGTTAGGCGGAATCACTGGGCTTAAAGCGTGTGTAGGCGGACTTCTAAGTACCTTGTGAAATCCCACGGCTTAC
CCGTGGAACTGCTCGGTATACTGGTTGTCTTGAGCCACCTAGGGGCGAGTGGAACAAATGGTGGAGCGGTGAAATGCGTA
GATATCATTTGGAACGCCAATGGTGAAAACAACTCGCTGGGGGTGTGCTGACGCTGAGACACGAAAGCCAGGGGAGCAAA
CGGG
>OTU_297
TAGGGAATCTTCGGCAATGGGGGGAACCCTGACCGAGCAACGCCGCGTGAGTGAAGAAGGTTTTCGGATCGTAAAGCTCT
GTTGTAAGAGAAGAACGTGTGTGAGAGTGGAAAGTTCACACAGTGACGGTAACTTACCAGAAAGGGACGGCTAACTACGT
GCCAGCAGCCGCGGTAATACGTAGGTCCCGAGCGTTGTCCGGATTTATTGGGCGTAAAGCGAGCGCAGGCGGTTTGATAA
GTCTGAAGTAAAAGGCTGTGGCTTAACCATAGTATGCTTTGGAAACTGTCAAACTTGAGTGCAGAAGGGGAGAGTGGAAT
TCCATGTGTAGCGGTGAAATGCGTAGATATATGGAGGAACACCGGTGGCGAAAGCGGCTCTCTGGTCTGTAACTGACGCT
GAGGCTCGAAAGCGTGGGGAGCAAACAGG
>OTU_298
TGAGGAATTTTCCGCAATGGGCGCAAGCCTGACGGAGCGACGCCGCGTGTGGGAAGAAGGCCTTCGGGTCGTAAACCACT
GTCGAAGGGGAAGATAATGACGGTACCCTTGGAGGAAGCCCCGGCTAACTACGTGCCAGCAGCCGCGGTAAGACGTAGGG
GGCAAGCGTTATTCGGAATTATTGGGCGTAAAGCGCTCGTAGGCGGATCAGATAGTCGGTGAAGAAAGACCTGGGCTCAA
CTCAGGGAACGGCACCGATACTTCTGGCCTTGAGGCAATCAGAGGGTGATGGAATTCCCGGTGTAGCGGTGAAATGCGTA
GATATCGGGAGGAACACCAGTGGCGAAGGCGATCACCTGGGGTTGTTCTGACGCTGAGGAGCGAAAGCTAGGGGAGCAAA
CGGG
>OTU_299
TGGGGAATATTGGACAATGGGGGCAACCCTGATCCAGCAATGCCGCGTGGGTGAAGAAGGTTTTCGGATTGTAAAGCCCT
TTTGGCGGGGACGATGATGACGGTACCCGCAGAATAAGCTCCGGCTAACTTCGTGCCAGCAGCCGCGGTAATACGAAGGG
GGCTAGCGTTGCTCGGAATGACTGGGCGTAAAGGGCGCGTAGGCGGCTTACATAGTTAGGCGTGAAATTCCTGGGCTCAA
CCTGGGGACTGCGTCTAATACATGTAGGCTTGAGTGTGAAAGAGGGTCGTGGAATTTCCAGTGTAGAGGTGAAATTCGTA
GATATTGGAAAGAACACCGGTGGCGAAGGCGGCGACCTGGTTCATTACTGACGCTGAGGCGCGAAAGCGTGGGGAGCAAA
CAGG
>OTU_302
TGGGGAATATTGGACAATGGGCGCAAGCCTGATCCAGCCATGCCGCGTGAGTGATGAAGGCCTTAGGGTTGTAAAGCTCT
TTCGCCAGGGACGATAATGACGGTACCTGGAGAAGAAGCCCCGGCCAACTTCGTGCCAGCAGCCGCGGTAATACGAAGGG
GGCTAGCGTTGTTCGGAATCACTGGGCGTAAAGCGCACGTAGGCGGATTTTTAAGTCAGGGGTGAAATCCCGAGGCTCAA
CCTCGGAACTGCCTTTGATACTGGGGATCTGGAGTCCGGGAGAGGTGAGCGGAACTGCGAGTGTAGAGGTGAAATTCGTA
GATATTCGCAAGAACACCAGTGGCGAAGGCGGCTCACTGGCCCGGAACTGACGCTGAGGTGCGAAAGCGTGGGGAGCAAA
CAGG
>OTU_303
TCGAGAATTTTTCACAATGGACGAAAGTCTGATGGAGCGACGCCGCGTGGAGGATGAAGGTTTTCGGATTGTAAACTCCT
GTCACTGCAGAACAAGGTAACGCCAGTTAACAGCCGGCGTTATTGATGGTATGCGGAGAGGAAGGGACGGCTAACTCTGT
GCCAGCAGCCGCGGTAAGACAGAGGTCCCGAGCGTTGTTCGGATTCATTGGGCGTAAAGGGTGTGTAGGAGGTAGGGTAA
GTCAGGTGTGAAATCTCAGAGCCTAACTCTGAAACTGCGCTTGATACTGCTCTGCTAGAGGATCGGAGGGGGTATCGGAA
TTTATGGTGTAGCAGTGAAATGCGTAGATATCATAAGGAACACCGGTGGCGAAGGCGGATACCTGGAAGATTCCTGACTC
TGAAACACGAAAGCCAGGGGAGCAAACGGG
>OTU_304
TGGGGAATATTGGACAATGGGGGCAACCCTGATCCAGCAATGCCGCGTGAGTGATGAAGGCCTTAGGGTTGTAAAGCTCT
TTTACCCGGGATGATAATGACAGTACCGGGAGAATAAGCTCCGGCTAACTCCGTGCCAGCAGCCGCGGTAATACGGAGGG
AGCTAGCGTTGTTCGGAATTACTGGGCGTAAAGCGCGCGTAGGCGGCTTTGTAAGTTAGAGGTGAAAGCCTGGAGCTCAA
CTCCAGAATAGCCTTTAAGACTGCATCGCTTGAATCCGGGAGAGGTGAGTGGAATTCCGAGTGTAGAGGTGAAATTCGTA
GATATTCGGAAGAACACCAGTGGCGAAGGCGGCTCACTGGACCGGTATTGACGCTGAGGTGCGAAAGCGTGGGGAGCAAA
CAGG
>OTU_305
TAGGGAATCTTCCGCAATGGGCGAAAGCCTGACGGAGCAATGCCGCGTGAGTGATGAAGGTTTTCGGATCGTAAAGCTCT
GTTGCCAGGGAAGAACGCTTGGGAGAGTAACTGCTCTCAAGGTGACGGTACCTGAGAAGAAAGCCCCGGCTAACTACGTG
CCAGCAGCCGCGGTAATACGTAGGGGGCAAGCGTTGTCCGGAATTATTGGGCGTAAAGCGCGCGCAGGCGGTCATTTAAG
TCTGGTGTTTAATCCCGGGGCTCAACCCCGGATCGCACTGGAAACTGGGTGACTTGAGTGCAGAAGAGGAGAGTGGAATT
CCACGTGTAGCGGTGAAATGCGTAGATATGTGGAGGAACACCAGTGGCGAAGGCGACTCTCTGGGCTGTAACTGACGCTG
AGGCGCGAAAGCGTGGGGAGCAAACAGG
>OTU_306
TGGGGAATATTGGACAATGGGGGCAACCCTGATCCAGCCATGCCGCGTGTGTGAAGAAGGCCTTCGGGTTGTAAAGCACT
TTCAGTGGGGAGAAAGGTGGTTTGGCTAATAACCAAATCAATTGATGCTACCCACAGAAGAAGCACCGGCTAACTCCGTG
CCAGCAGCCGCGGTAATACGGAGGGTGCAAGCGTTAATCGGAATTACTGGGCGTAAAGCGCACGTAGGTGGTTTGTTAAG
CCAGCCGTGAAATCCCCGGGCTCAACCTGGGAATTGCGGTTGGAACTGGCAAGCTAGAGTAGGGTAGAGGGGTGTGGAAT
TCCAGGTGTAGCGGTGAAATGCGTAGATATCTGGAGGAACATCAGTGGCGAAGGCGACACCCTGGACTCATACTGACACT
GAGGTGCGAAAGCGTGGGGAGCAAACAGG
>OTU_307
TGGGGAATTTTGCGCAATGGGGGAAACCCTGACGCAGCAACGCCGCGTGGAGGATGAAGTATCTCGGTACGTAAACTCCT
TTCGATGGGGAAGATGATGACGGTACCCATAGAAGAAGCCCCGGCTAACTTCGTGCCAGCAGCCGCGGTAATACGAGGGG
GGCAAGCGTTGTTCGGATTTATTGGGCGTAAAGGGTGCGTAGGCGGTTTGGCAAGTCTTGTGTGAAATCTATGGGCTCAA
CCCATAGCCTGCACGAGAAACTACCGGGCTTGAGTGATGGAGAGGTGAGTGGAATTTCCGGTGTAGCGGTGAAATGCGTA
GATATCGGAAGGAACACCTGTGGCGAAAGCGGCTCACTGGACATTAACTGACGCTGATGCACGAAAGCTAGGGGAGCAAA
CAGG
>OTU_308
TGGGGAATTTTCCGCAATGGGCGAAAGCCTGACGGAGCAACGCCGCGTGGATGATGAAGTCTTTCGGGACGTAAAATCCT
TTCAGCAGGGACGAAGCGAGTGACGGTACCTGCAGAAGAAGCATCGGCTAACTACGTGCCAGCAGCCGCGGTAATACGTA
GGATGCGAGCGTTGTCCGGAATTATTGGGCGTAAAGCGAACGTAGGCGGCCTTTTAAGTCTGGTCTTAAAGACCGGGGCT
CAACCCCGGGAGTGGACTGGAAACTGGGAGGCTAGAGGACGTCAGAGGGAAGTGGAATTCCAAGTGTAGCGGTGAAATGC
GTAGATATTTGGAGGAACACCAGTGGCGAAAGCGACTTCCTGGGACGTTTCTGACGCTGAGGTTCGAAAGCTCGGGGAGC
AAACAGG
>OTU_309
TGGGGAATATTGGACAATGGGCGAAAGCCTGATCCAGCAATGCCGCGTGGATGAAGAAGGTCTTCGGATTGTAAAGTCCT
TTCGGCGGGGACGATGATGACGGTACCCGCAGAAGAAGCCCCGGCTAACTTCGTGCCAGCAGCCGCGGTAATACGAAGGG
GGCTAGCGTTGCTCGGAATGACTGGGCGTAAAGGGCGCGTAGGCGGCATGGTTAGTTAGATGTGAAATTCCTGGGCTTAA
CCTGGGGACTGCATTTAATACAGCCAAGCTCGAGTGTGGAAGAGGGTCGTGGAATTCCCAGTGTAGAGGTGAAATTCGTA
GATATTGGGAAGAACACCGGTGGCGAAGGCGGCGACCTGGTCCATTACTGACGCTGAGGCGCGAAAGCGTGGGGAGCAAA
CAGG
>OTU_310
TGGGGAATATTGGACAATGGGCGAAAGCCTGATCCAGCCATGCCGCGTGTGTGAAGAAGGTCTTCGGATTGTAAAGCACT
TTAAGTTGGGAGGAAGGGCATTAACCTAATACGTTGGTGTTTTGACGTTACCGACAGAATAAGCACCGGCTAACTCTGTG
CCAGCAGCCGCGGTAATACAGAGGGTGCAAGCGTTAATCGGAATTACTGGGCGTAAAGCGCGCGTAGGTGGTTTGTTAAG
TTGGATGTGAAATCCCCGGGCTCAACCTGGGAACTGCATCCAAAACTGGCAGGCTAGAGTAGGGCAGAGGGTGGTGGAAT
TTCCTGTGTAGCGGTGAAATGCGTAGATATAGGAAGGAACACCAGTGGCGAAGGCGACCACCTGGGCTCATACTGACACT
GAGGTGCGAAAGCGTGGGGAGCAAACAGG
>OTU_311
TGGGGAATATTGGACAATGGGGGCAACCCTGATCCAGCAATGCCGCGTGAGTGATGAAGGCCTTAGGGTTGTAAAGCTCT
TTTGGCGGGGACGATGATGACGGTACCCGCAGAATAAGCCCCGGCTAACTTCGTGCCAGCAGCCGCGGTAATACGAAGGG
GGCAAGCGTTGTTCGGAATTACTGGGCGTAAAGGGCGCGTAGGCGGCCGATCAAGTTAGATGTGAAAGTCCTGGGCTCAA
CCTGGGGACTGCATTTGATACTGATTGGCTTGAATCCGGGAGAGGATAGCGGAATTCCCAGTGTAGAGGTGAAATTCGTA
GATATTGGGAAGAACACCAGTGGCGAAGGCGGCTATCTGGACCGGCATTGACGCTGAGGCGCGAAAGCGTGGGGAGCAAA
CAGG
>OTU_312
TGAGGAATCTTCCACAATGGGCGAAAGCCTGATGGAGCGACGCCGCGTGCAGGATGAAGGCCTTCGGGTTGTAAACTGCT
TTTATAAGTGAAGAATATGACGGTAACTTATGAATAAGCACCGGCTAACTACGTGCCAGCAGCCGCGGTCATACGTAGGG
TGCAAGCATTATCCGGAGTGACTGGGCGTAAAGAGTTGCGTAGGTGGTTTGTTAAGTGAATAGTGAAATCCGACGGCTCA
ACCGTACGGACTATTATTCAAACTGGCAAACTCGAGAATGGTAGAGGTAACTGGAATTTCTTGTGTAGGAGTGAAATCCG
TAGATATAAGAAGGAACACCAATGGCGTAGGCAGGTTACTGGACCATTTCTGACACTGAGGCACGAAAGCGTGGGGAGCG
AACCGG
>OTU_313
TGGGGAATCTTGCGCAATGGACGAAAGTCTGACGCAGCCACGCCGCGTGAGTGAAGAAGGCCTTCGGGTTGTAAAGCTCT
GTCGGGCGGGACGAAAATACTTGAGGTGAATAGCCTCAGGGACTGACGGTACCGCCAAAGGAAGCACCGGCTAACTTCGT
GCCAGCAGCCGCGGTAATACGAGGGGTGCAAGCGTTGCTCGGAATTATTGGGCGTAAAGGGTAGGTAGGTGGTCTCGTTT
GTCTGGGGTGAAATCCTTGAGCTCAACTCAAGAAGTGCCCTAGAAACGGCGAGACTAGAGTCCTGGAGAGGGTCGTGGAA
TTCCCGGTGTAGCGGTGAAATGCGTAGAGATCGGGAGGAACACCAGAGGCGAAGGCGGCGACCTGGACAGGAACTGACAC
TCAACTACGAAAGCGTGGGGAGCAAACAGG
>OTU_314
TGGGGAATATTGGACAATGGGCGCAAGCCTGATCCAGCAATGCCGCGTGAGTGAAGAAGGTCTTAGGATTGTAAAGCTCT
TTCGGTGGGGACGATGATGACGGTACCCACAGAAGAAGCCCCGGCTAACTTCGTGCCAGCAGCCGCGGTAATACGAAGGG
GGCTAGCGTTGCTCGGAATGACTGGGCGTAAAGGGCGCGTAGGCGGCTGACATAGTCAGATGTGAAATTCCTGGGCTCAA
CCTGGGGACTGCATTTGATACGTGTCGGCTTGAGTGCGGAAGAGGGTCGTGGAATTCCCAGTGTAGAGGTGAAATTCGTA
GATATTGGGAAGAACACCGGTGGCGAAGGCGGCGACCTGGTCCGTAACTGACGCTGAGGCGCGAAAGCGTGGGGAGCAAA
CAGG
>OTU_315
TAGGGAATCTTGCGCAATGGGCGAAAGCCTGACGCAGCAACGCCGCGTGAGGGATGGAGGCCTTCGGGTTGTAAACCTCT
TTCAGCAGGGACGATTGTGACGGTACCTGCAGAAGAAGCCCCGGCCAACTACGTGCCAGCAGCCGCGGTAATACGTAGGG
GGCGAGCGTTGTCCGGAATTATTGGGCGTAAAGAGCTCGTAGGCGGTTTGGTAAGTCGGGTGTGAAACCTCCAGGCTCAA
CCTGGAGATGCCACTCGATACTGCCATGACTAGAGTCCGGTAGGGGTCCACGGAATTCCTGGTGTAGCGGTGAAATGCGC
AGATATCAGGAGGAACACCGGTGGCGAAGGCGGTGGGCTGGGCCGGAACTGACGCTGAGGAGCGAAAGCGTGGGGAGCGA
ACAGG
>OTU_316
TGGGGAATTTTGGACAATGGGGGAAACCCTGATCCAGCAATGCCGCGTGTGTGAAGAAGGCCTTCGGGTTGTAAAGCACT
TTTGTCCGGAAAGAAAGCACTTGGGCTAATACCCCGAGTGGATGACGGTACCGGAAGAATAAGCACCGGCTAACTACGTG
CCAGCAGCCGCGGTAATACGTAGGGTGCAAGCGTTAATCAGAATTACTGGGCGTAAAGCGTGCGCAGGCGGTCTGCTAAG
ACGGATGTGAAATCCCCGGGCTTAACCTGGGAACTGCATTCGTGACTGGCAGGCTAGAGTATGGCAGAGGGGGGTGGAAT
TCCGCGTGTAGCAGTGAAATGCGTAGAGATGCGGAGGAACACCGATGGCGAAGGCAGCCCCCTGGGCCAATACTGACGCT
CATGCACGAAAGCGTGGGGAGCAAACAGG
>OTU_317
TAAGGAATATTGGTCAATGGGCGGAAGCCTGAACCAGCCATGCCGCGTGCAGGAAGACGGCCCTACGGGTTGTAAACTGC
TTTTGCAGGGGAATAAACCCCGGTATGTATACCGGGTTGAATGTACTCTGAGAATAAGGATCGGCTAACTCCGTGCCAGC
AGCCGCGGTAATACGGAGGATCCAAGCGTTATCCGGATTTATTGGGTTTAAAGGGTGCGTAGGCGGCTTATTAAGTCAGG
GGTGAAAGACGGTAGCTTAACTATCGCAGTGCCTTTGATACTGATGAGCTTGAATGTACTTGAGGTAGGCGGAATGTGAC
AAGTAGCGGTGAAATGCATAGATATGTCACAGAACACCAATTGCGAAGGCAGCTTACTAAAGTATGATTGACGCTGAGGC
ACGAAAGCGTGGGGATCAAACAGG
>OTU_318
TGGGGAATCTTGCGCAATGGGCGAAAGCCTGACGCAGCAACGCCGCGTGAGGGATGACGGCCTTCGGGTTGTAAACCTCT
TTCAAGCAGGGACGATTGTGACGGTACCTGCAGAAGAAGCTCCGGCCAACTACGTGCCAGCAGCCGCGGTAATACGTAGG
GAGCGAGCGTTGTCCGGAATCATTGGGCGTAAAGAGCTCGTAGGCGGCTCGGTAAGTCGGATGTGAAACCTCCAGGCTCA
ACCTGGAGTCGCCATCCGAAACTACCGTGGCTAGAGTCCGGTAGGGGCCCACGGAACTCCTGGTGTAGCGGTGAAATGCG
CAGATATCAGGAAGAACACCGGTGGCGAAGGCGGTGGGCTGGGCCGGCACTGACGCTGAGGAGCGAAAGCGTGGGGAGCG
AACAGG
>OTU_319
TGGGGAATATTGGACAATGGGCGAAAGCCTGATCCAGCGACGCCGCGTGGGTGAAGAAGGCCTGCGGGTTGTAAAGCCCT
TTCGGTTGGGAAGAAAAGTATTGACCTAACACGTCAGTACCTTGACGTAACCAACAAAAGAAGCACCGGCTAACTCTGTG
CCAGCAGCCGCGGTAATACAGAGGGTGCAAGCGTTAATCGGAATTACTGGGCGTAAAGCGCGCGTAGGCGGCTTGACAAG
TCGAGTGTGAAATCCCCGGGCTTAACCTGGGAGCTGCATCCGAAACTGTCTTGCTAGAGTATGGGAGAGGGAGGTGGAAT
TTCAGGTGTAGCGGTGAAATGCGTAGATATCTGAAGGAACATCAGTGGCGAAAGCGACCTCCTGGACCAATACTGACGCT
CAGGTGCGAAAGCGTGGGGAGCAAACAGG
>OTU_320
TGAGGAATTTTCCGCAATGGGCGAAAGCCTGACGGAGCGACGCCGCGTGTGGGAAGAAGGCCTTCGGGTCGTAAACCACT
GTCGAAGGGGACGATAATGACGGTACCAGCAGAGGAAGCATCGGCTAACTACGTGCCAGCAGCCGCGGTAAGACGTAGGA
TGCAAGCGTTGTCCGGATTTATTGGGCGTAAAGAGTTCGTAGGCGGTTCGTTAAGTTTGGTGTTAAAGATCGGGGCTCAA
CCCCGGGAGTGCACTGAATACTGGCGGACTGGAGTGTGGTAGAGGCTAGTGGAATTCCCAGTGTAGCGGTGAAATGCGTA
GATATTGGGAAGAACACCGGTGGCGTAGGCGACTAGCTGGGCCATAACTGACGCTGAGGAACGAAAGCCAGGGGAGCGAA
TGGG
>OTU_322
TGGGGAATATTGCGCAATGGGGGCAACCCTGACGCAGCAACGCCGCGTGCAGGAAGAAGGTCTTCGGATTGTAAACTGTT
GTCGCAAGGGAAGAAGACAGTGACGGTACCTTGTGAGAAAGTCACGGCTAACTACGTGCCAGCAGCCGCGGTAATACGTA
GGTGACAAGCGTTGTCCGGATTTACTGGGTGTAAAGGGCGCGTAGGCGGACTGTCAAGTCAGTCGTGAAATACCGGGGCT
TAACCCCAGGGCTGCGATTGAAACTGACAGCCTTGAGTATCGGAGAGGAAAGCGGAATTCCTAGTGTAGCGGTGGAATGC
GTAGATATCGGGAGGAACACCAGTGGCGAAGGCGGCCTACTGGGCACCAACTGACGCTGAGGCTCGAAAGTGTGGGTAGC
AAACAGG
>OTU_323
TGGGGAATTTTGCGCAATGGGGGAAACCCTGACGCAGCAACGCCGCGTGGAGGATGAAGTCCCTTGGGACGTAAACTCCT
TTCGACCGGGAAGATAATGACGGTACCGGAAGAAGAAGCCCCGGCTAACTTCGTGCCAGCAGCCGCGGTAATACGAGGGG
GGCGAGCGTTGTTCGGAATTATTGGGCGTAAAGGGTGCGTAGGCGGTTCCGTAAGTCCTGTGTGAAATCTTCGGGCTCAA
CTCGAAGTCTGCACCGGAAACTGCGGGGCTTGAGTGTGGGAGAGGTGAGTGGAATTCCCGGTGTAGCGGTGAAATGCGTA
GATATCGGGAGGAACACCTGTGGCGAAAGCGGCTCACTGGACCATAACTGACGCTGATGCACGAAAGCTGGGGGAGCAAA
CAGG
>OTU_324
TGGGGAATCTTGCGCAATGGGCGAAAGCCTGACGCAGCAACGCCGCGTGTGGGACGAAGGCCTTCTGGGTTGTAAACCAC
TTTCAGCAGGGACGATTGTGACGGTACCTGCAGAAGAAGCCCCGGCCAACTACGTGCCAGCAGCCGCGGTAATACGTAGG
GGGCGAGCGTTGTCCGGAATTATTGGGCGTAAAGAGCTCGTAGGCGGCTTGGCAAGTCACGTGTGAAATCTCCAGGCTCA
ACCTGGTGATGCCACGTGATACTGCCATGGCTTGAGTCCGGTAGGGGACCATGGAATTCCTGGTGTAGCGGTGAAATGCG
CAGATATCAGGAGGAACACCAGTGGCGAAGGCGGTGGTCTGGGCCGGTACTGACGCTGAGGAGCGAAAGCGTGGGGAGCG
AACAGG
>OTU_325
TGGGGAATCTTGCACAATGGGCGAAAGCCTGATGCAGCGACGCCGCGTGAGCGATGAAGCCCTTCGGGGTGTAAAGCTCT
TTCGACGGGAACGATAATGACGGTACCCGGAGAAGAAGCTGCGGCTAACTACGTGCCAGCAGCCGCGGTAATACGTAGGC
AGCGAGCGTTGTTCGGAATTACTGGGCGTAAAGAGTGTGTAGGCGGTGTTCCCAGTCTGTTGTGAAATCTCCCGGCTTAA
CTGGGAGGGTGCAGCGGAAACTAGAATGCTAGAGGGTGGGAGAGGTAAGCGGAATTCCTGGTGTAGCGGTGAAATGCGTA
GATATCAGGAGGAACACCTGTGGTGTAGACAGCTTACTGGACCACTTCTGACGCTGAGACACGAAAGCGTGGGTAGCAAA
CAGG
>OTU_326
TGAGGAATATTGGACAATGGGTGGAAGCCTGATCCAGCCATCCCGCGTGTAGGATGACGGCCTTATGGGTTGTAAACTAC
TTTTATCTGGGGATAAACCTACTTACGTGTAAGTAGCTGAAGGTACCAGAAGAATAAGCACCGGCTAACTCCGTGCCAGC
AGCCGCGGTAATACGGAGGGTGCAAGCGTTATCCGGATTTATTGGGTTTAAAGGGTCCGTAGGCGGATTAATCAGTCAGT
GGTGAAATCTCATAGCTTAACTATGAAACTGCCATTGATACTGTTAGTCTTGAGTGATGTTGAAGTTGCTGGAATGTGTA
GTGTAGCGGTGAAATGCTTAGATATTACGCAGAACACCAATTGCGAAGGCAGGTGACTAAACATTAACTGACGCTGATGG
ACGAAAGCGTGGGGAGCGAACAGG
>OTU_327
TGGGGAATTTTGGACAATGGGGGCAACCCTGATCCAGCAACTCTGCGTGAGGGACGAAGGTCTTCGGATCGTAAACCTCT
TTTACATGGGACGAAATCCCGCAAGGGTCTGACGGTACCATGCGAATAAGCCACGGCTAACTATGTGCCAGCAGCCGCGG
TAAGACATAGGTGGCGAGCGTTATTCGGAATTACTAGGCGTAAAGCGAGTGTAGGCGGACGCTTAAGTCCGACGTGAAAT
CTCCCGGCTTAACTGGGAGCGGTCGTCGGATACTGGGCGCCTCGAGTGAGGTAGGGGGCAGCGGAATTCCCGGTGTAGCG
GTGAAATGCGTAGATATCGGGAGGAACACCTATGGCGAAAGCAGCTGCCTGGGCCTTTACTGACGCTAAGACTCGAAAGC
TAGGGGAGCAAACAGG
>OTU_328
TTTAGAATATTGTGCAATGGGCGAAAGCCTGACACAGCGACGCCGCGTGGGTGATGAAGGCCTTCGGGTCGTAAAGCCCT
GTTGGTAGGGATGAGCAAGGACAGTACCTACCGAGGAAGCCCCGGCTAACTACGTGCCAGCAGCTGCGGTAATACGTAGG
GGGCGAGCGTTGTCCGAAGTTACTGGGCGTAAAGCGCACGTAGGCGGCCCTGTAAGTTACATCTGAAAGGTGACAGCTCA
ACTGTCAATGGTGGTGTAAGACTGCAGAGCTTGAGGTGAGCAAAAGAATGTGGAACTCCGAGTGTAGCGGTGGAATGCGT
AGAGATTCGGAAGAACACCCATGGCGAAGGCAGCATTCTGGGCTCAACCTGACGCTGAGGAGCGAAAGCCAGGGGAGCGA
ACGGG
>OTU_329
TGGGGAATCTTGCACAATGGGGGAAACCCTGATGCAGCGACGCCGCGTGAGCGATGAAGCCCTTCGGGGTGTAAAGCTCT
TTCGACGGGAACGATAATGACGGTACCCGAAGAAGAAGCTGCGGCTAACTACGTGCCAGCAGCCGCGGTAATACGTAGGC
AGCAAGCGTTGTTCGGAATTACTGGGCGTAAAGAGTGTGTAGGCGGTGTTCTAAGTCTGTTGTGAAATCTCCCGGCTCAA
CTGGGAGGGTGCGGCGGAGACTGGAATGCTAGAGTATGGGAGAGGTAAGCGGAATTCCTGGTGTAGCGGTGAAATGCGTA
GATATCAGGAGGAACACCTGTGGTGTAGACAGCTTACTGGACCATGACTGACGCTGAGACACGAAAGCGTGGGTAGCAAA
CAGG
>OTU_330
TGGGGAATATTGCGCAATGGGCGGAAGCCTGACGCAGCGACGCCGCGTGAGGGATGAAGGCCTTCGGGTTGTAAACCTCT
TTCAGCAGGGACGAAGCGAAAGTGACGGTACCTGCAGAAGAAGCACCGGCCAACTACGTGCCAGCAGCCGCGGTAATACG
TAGGGTGCAAGCGTTGTCCGGAATTATTGGGCGTAAAGAGCTCGTAGGCGGTTTGTCACGTCGGTTGTGAAAATCCGAGG
CTCAACCTCGGACCTGCAATCGATACGGGCAGGCTAGAGTTTGGTAGGGGAGACTGGAATTCCTGGTGTAGCGGTGAAAT
GCGCAGATATCAGGAGGAACACCGGTGGCGAAGGCGGGTCTCTGGGCCAATACTGACGCTGAGGAGCGAAAGCGTGGGGA
GCGAACAGG
>OTU_331
TGGGGAATATTGCACAATGGGCGAAAGCCTGATGCAGCAACGCCGCGTGAGGGACGACGGCCTTCGGGTTGTAAACCTCT
TTTAGCAGGGAAGAAGCGAAAGTGACGGTACCTGCAGAAAAAGCACCGGCTAACTACGTGCCAGCAGCCGCGGTAATACG
TAGGGTGCGAGCGTTGTCCGGAATTATTGGGCGTAAAGAGCTCGTAGGCGGTCTGTCGCGTCTGCTGTGAAAACCCGAGG
CTCAACCTCGGGCCTGCAGTGGGTACGGGCAGACTAGAGTGCGGTAGGGGAGAATGGAACTCCTGGTGTAGCGGTGGAAT
GCGCAGATATCAGGAAGAACACCGATGGCGAAGGCAGTTCTCTGGGCCGTAACTGACGCTGAGGAGCGAAAGCGTGGGGA
GCGAACAGG
>OTU_332
TGGGGAATCTTGCGCAATGGGCGAAAGCCTGACGCAGCAACGCCGCGTGGGGGATGAAGCTTTTCGGAGTGTAAACCCCT
TTCGACCCGGAAGAATGCCCGCAAGGGTTTGACGGTACGGGTATAAGAAGCCCCGGCTAACTACGTGCCAGCAGCCGCGG
TAAAACGTAGGGGGCCAGCGTTGCTCGGAATTACTGGGCGTAAAGGGTCCGTAGGCGGTGTGGCAAGTCGGAAGTGAAAT
CTCTGGGCTTAACCCAGAGGCTGCTCCCGAAACTGCTATGCTAGAGTGTGAGAGAGGCGAGTGGAATTGCAGGTGTAGCG
GTGAAATGCGTAGATATCTGCAGGAACATCCGAGGCGAAAGCGGCTCGCTGGATCACAACTGACGCTGAGGGACGAAAGC
TAGGGGAGCAAACAGG
>OTU_333
TAGGGAATCTTGCGCAATGGGCGAAAGCCTGACGCAGCAACGCCGCGTGGGGGATGAAGGCCTTCGGGTTGTAAACTCCT
TTTAGTGGGAACGAAATTGACGGTACCCACAGAAAAAGCCCCGGCTAACTACGTGCCAGCAGCCGCGGTGATACGTAGGG
GGCGAGCGTTGTCCGGATTTACTGGGCGTAAAGAGCTCGTAGGCGGTTTAGTAAGTCGGGTGTGAAACCTCTAGGCTTAA
CCTAGAGACGCCACTCGAAACTACTATGACTAGAGTCTGGTAGGGGACCATGGAATTCCTGGTGTAGCGGTGAAATGCGC
AGATATCAGGAGGAACACCAGTAGCGAAGGCGGTGGTCTGGGCCAGTACTGACGCTGAGGAGCGAAAGCGTGGGGAGCGA
ACAGG
>OTU_334
TAGGGAATATTGCACAATGGAGGAAACTCTGATGCAGCGACGCCGCGTGAGTGACGAAGGCCTTCGGGTTGTAAAGCTCT
GTTCTCAGGGAAAAAGCAAGTGATTGTACCTGAGAAGAAAGGACCGGCTAACTTCGTGCCAGCAGCCGCGGTAAGACGAG
GGGTCCAAGCGTTGTTCGGAATCATTGGGCGTAAAGCGGGTGTAGGCGGCCTTGCAAGTCAGAAGTGAAAGCCCCGAGCT
TAACTTGGGAAGTGCTTTTGATACTGCAAGGCTTGAATGTGGGAGAGGGTAGTGGAATTCCAGGTGTAGTGGTGAAATAC
GTAGATATCTGGAGGAACACCGGTGGCGAAGGCGGCTACCTGGCCCAACATTGACGCTGAGACCCGAAAGCATGGGGATC
AAACAGG
>OTU_335
TAGGGAATCTTCCGCAATGGACGAAAGTCTGACGGAGCAACGCCGCGTGAGCGATGAAGGCCTTCGGGTCGTAAAGCTCT
GTTGTTAGGGAAGAACAAGTACCAGTTAACTGCTGGTACCTTGACGGTACCTAACGAGAAAGCCACGGCTAACTACGTGC
CAGCAGCCGCGGTAATACGTAGGTGGCAAGCGTTGTCCGGATTTATTGGGCGTAAAGCGCGCGCAGGCGGTTCTTTAAGT
CTGATGTGAAAGCCTCCGGCTCAACCGGGGAGGGTCATTGGAAACTGGGGAACTTGAGTGCAGAAGAGAAGAGCGGAATT
CCACGTGTAGCGGTGAAATGCGTAGAGATGTGGAGGAACACCAGTGGCGAAGGCGGCTCTTTGGTCTGTAACTGACGCTG
AGGCGCGAAAGCGTGGGGAGCAAACAGG
>OTU_336
TGGGGAATCTTGCGCAATGGGCGAAAGCCTGACGCAGCAACGCCGCGTGAGGGATGAAGGTCTTCGGGTTGTAAACCTCT
TTCGAGCAGGGACGATTGTGACGGTACCTGCAGAAGAAGCTCCGGCCAACTACGTGCCAGCAGCCGCGGTGATACGTAGG
GAGCGAGCGTTGTCCGGATTTATTGGGCGTAAAGAGCTCGTAGGCGGCTCAGTAAGTCAGGTGTGAAATCCTCAGGCTCA
ACCTGGGGCTGCCATCTGATACTGCTGTGGCTAGAGCCCGGTAGGGGTCCACGGAATTCCTGGTGTAGCGGTGAAATGCG
CAGATATCAGGAGGAACACCAGTGGCGAAGGCGGTGGACTGGGCCGGTACTGACGCTGAGGAGCGAAAGCGTGGGGAGCG
AACAGG
>OTU_337
TAACGAATCTTCCGCAATGCACGAAAGTGTGACGGAGCGACGCCGCGTGTGGGACGAAGTTCTTCGGAATGTAAACCACT
GTCAGGGGTTAGAAAGTTCTGATCAACCCCAGAGGAAGGCACGGCTAACTCTGTGCCAGCAGCCGCGGTAAGACAGAGGT
GCCAAGCGTTAGGCGGAATCACTGGGCTTAAAGCGTGTGTAGGTGGACTGGTAAGTACTTTGTGAAATCCCACGGCTCAA
CCGTGGAACTGCTTGGTATACTGCTGGTCTTGAGCAACTTAGGGGCGAGCGGAACAAATGGTGGAGCGGTGAAATGCGTT
GATATCATTTGGAACGCCAATGGTGAAAACAGCTCGCTGGGAGTTTGCTGACACTGAGACACGAAAGCCAGGGGAGCAAA
CGGG
>OTU_338
TGGGGAATTTTACGCAATGGGCGAAAGCCTGACGTAGCGACACCGCGTGAGCGACGAAGCCCTTTGGGGTGTAAAGCTCT
GTCGGCTGGGACGAAAAAAATGACGGTACCAGCAAAGGAAGCATCGGCTAACTACGTGCCAGCAGCCGCGGTAAGACGTA
GGATGCAAGCGTTGTCCGGATTTATTGGGCGTAAAGAGTTCGTAGGCGGTTTGTTAAGTCTGATGTTAAAGATCAGGGCT
CAACCCTGAGAGTGCATTGGATACTGGCAGACTGGAGTGTGGTAGAGGTAAGTGGAATTCCTGGTGTAGCGGTGAAATGC
GTAGATATCAGGAAGAACACCGGTGGCGTAGGCGACTTACTGGGCCATAACTGACGCTGAGGAACGAAAGCCAGGGGAGC
AAATGGG
>OTU_339
TGGGGAATCTTGCACAATGGGGGAAACCCTGATGCAGCGACGCCGCGTGGAGGATGAAGTACTTCGGTACGTAAACTCCT
TTCGATCGGGACGATAATGACGGTACCGGAAGAAGAAGCCCCGGCTAACTTCGTGCCAGCAGCCGCGGTAATACGAAGGG
GGCTAGCGTTGTTCGGAATTACTGGGCGTAAAGCGCGCGCAGGCGGCTATCCAAGTCAGTGGTGAAAGCCCGGAGCTCAA
CTCCGGAACTGCCATTGAAACTGTTTAGCTTGAGGACGAGAGAGGTGAGTGGAATTCCCAGTGTAGAGGTGAAATTCGTA
GATATTGGGAAGAACACCGGTGGCGAAGGCGGCCTTCTGGCTCGCAACTGACGCTGTAGCGCGAAAGCGTGGGGAGCGAA
CGGG
>OTU_340
TAGGGAATTTTCCACAATGGACGAAAGTCTGATGGAGCAACGCCGCGTGCAGGATGAATGTCTTCGGATTGTAAACTGCT
TTTCTCTGTGACGAATATGACGGTAGCAGAGGAATAAGGACCTGCTAACTACGTGCCAGCAGCCGCGGTCATACGTAGGG
TCCAAGCGTTATCCGGAATTACTGGGCGTAAAGAGTTGCGTAGGTGGCATTGTAAGCGGGTAGTGAAATGACGGGGCTCA
ACCTCGTGTCCATTACCTGAACTGCAAAGCTAGAGGATGAGAGAGGTTATTGGAATTCTTAGTGTAGGAGTGAAATCCGT
AGATATTAAGAGGAACACCGATGGCGTAGGCAGATAACTGGCTCATTCCTGACACTAAGGCACGAAAGCGTGGGGAGCAA
ACGGG
>OTU_342
TAGGGAATCTTCCACAATGGGCGAAAGCCTGATGGAGCAACGCCGCGTGCAGGATGAAGGCTTTCGGGTCGTAAACTGCT
TTTATCTGTGACGATTTTGACGGTAGCAGATGAATAAGGATCGGCTAACTCCGTGCCAGCAGCCGCGGTCATACGGAGGA
TCCAAGCGTTATCCGGAATTACTGGGCGTAAAGAGTTGCGTAGGTGGCACTGTAAGTCGTTAGTGAAATAGTCCGGCTCA
ACCGGATACACATTACCGAAACTGCAGAGCTAGAGGACGAGAGAGGTACCTGGAATTCCTAGTGTAGGAGTGAAATCCGT
AGATATTAGGAGGAACACCGATGGCGTAGGCAGGGTACTGGCTTGTTCCTGACACTAAGGCACGAAAGCGTGGGGAGCGA
ACGGG
>OTU_343
TGGGGAATCTTGCACAATGGGCGAAAGCCTGATGCAGCGACGCCGCGTGGGGGAAGAAGGCTTTCGGGTTGTAAACCCCT
TTCAGGTGGGACGAAGCTACTCGGGTTAATAGCCCAGAGGGTGACGGTACCGCCAGAAGAAGCCCCGGCTAACTACGTGC
CAGCAGCCGCGGTAATACGTAGGGGGCAAGCGTTGTCCGGATTTATTGGGCGTAAAGAGCGTGTAGGCGGCCAGATAGGT
CAGCTGTGAAAACTCGAGGCTCAACCTCGAGACGCCGGTTGAAACCATTTGGCTAGAGTCCGGAAGAGGAGAGTGGAATT
CCTGGTGTAGCGGTGAAATGCGCAGATATCAGGAAGAACACCCGTGGCTAAGGCGGCTCTCTAGTACGGTACTGACGCTG
AGACGCGAAAGCGTGGGGAGCGAACAGG
>OTU_344
TTTCGAATCATTCACAATGGGCGAAAGCCTGATGGTGCGACGCCGCGTGAGGGATGAAGGCCTTCGGGTTGTAAACCTCT
GTCACCGGGGAAGAAACGCTGCATTTTAATAGAATGCAGCCTGACTTAACCCGGAGAGGAAGCAGTGGCTAACTCTGTGC
CAGCAGCCGCGGTAATACAGAGACTGCAAGCGTTATTCGGATTCACTGGGCGTAAAGGGTGCGCAGGCGGCCAAGTGTGT
TAGGCGTGAAAGCCCGGGGCTCAACCCCGGAATTGCACCTAAAACTACATGGCTAGAGCATTGGAGAGGGTAGCGGAATT
CACGGTGTAGCAGTGAAATGCGTAGATATCGTGAGGAACACCAGAGGCGAAGGCGGCTACCTGGACAATTGCTGACGCTC
AGGCACGAAAGCGTGGGGAGCAAAAGGG
>OTU_345
TAACGAATCTTCCGCAATGCACGAAAGTGTGACGGAGCGACGCCGCGTGGAGGACGAAGTTCTTCGGAATGTAAACTTCT
GTCAGGGGATACCAAGTTCTGAGGATCCCCAGAGGAAGGGGCGACTAACTCTGTGCCAGCAGTCGCGGTAAGACAGAGGC
CCCGAGCGTTAGGCGGAATCACTGGGCTTAAAGCGCGTGTAGGCGGAGGGCTAAGTACCTTGTGAAATCCCCGGGCTCAA
CCCGGGAACTGCTGGGTATACTGGTCTTCTTGAGGCATCTAGAGGCGAGCGGAACAAACGGTGGAGCGGTGAAATGCGTA
GATATCGTTTGGAACGCCAATGGTGAAAACAGCTCGCTGGGGATGTCCTGACGCTGAGACGCGAAAGCCAGGGGAGCGAA
CGGG
>OTU_346
TGGGGAATCTTGCGCAATGGGCGAAAGCCTGACGCAGCAACGCCGCGTGAGGGATGAAGGTCTTCGGGTTGTAAACCTCT
TTCAAGCAGGGACGATAATGACGGTACCTGCAGAAGAAGCTCCGGCCAACTACGTGCCAGCAGCCGCGGTAATACGTAGG
GAGCGAGCGTTGTCCGGAATTATTGGGCGTAAAGAGCTCGTAGGCGGCTTGGTAAGTTGGATGTGAAACCTCCAGGCTCA
ACCTGGAGTCGCCATCCAATACTGCCATGGCTAGAGTCCGGTAGGGGCCCACGGAATTCCTGGTGTAGCGGTGAAATGCG
CAGATATCAGGAGGAACACCGGTGGCGAAGGCGGTGGGCTGGGCCGGCACTGACGCTGAGGAGCGAAAGCGTGGGGAGCG
AACAGG
>OTU_347
TGAGGAATCTTCCACAATGGGCGAAAGCCTGATGGAGCGACGCCGCGTGCAGGATGAAGGCCTTCGGGTTGTAAACTGCT
TTTATAAGTGAAGAATATGACGGTAACTTATGAATAAGCACCGGCTAACTACGTGCCAGCAGCCGCGGTCATACGTAGGG
TGCAAGCATTATCCGGAGTGACTGGGCGTAAAGAGTTGCGTAGGTGGTCAGTAAAGTGAATAGTGAAATTTGGCGGCTCA
ACCGTACAAACTATTATTCAAACTCACTGACTCGAGAGTGGTAGAGGTAACTGGAATTTCTAGTGTAGGAGTGAAATCCG
TAGATATTAGAAGGAACACCAATGGCGTAGGCAGGTTACTGGACCATTTCTGACACTAAGGCACGAAAGCGTGGGGAGCG
AACCGG
>OTU_348
TAGGGAATTTTCCACAATGGGCGAAAGCCTGATGGAGCAACGCCGCGTGCAGGATGAAGGCCTTCGGGTTGTAAACTGCT
TTTCTCTGTGACGATTATGACGCTAACAGAGGAATAAGGATCTGCTAACTCCGTGCCAGCAGCCGCGGTCATACGGGGGA
TCCAAGCGTTATCCGGAATTACTGGGCGTAAAGAGTTGCGTAGGTGGCATGGTAAGTTGGTAGTGAAAGCGTGTGGCTCA
ACCACACTCACATTACTAAAACTGCCAAGCTAGAGGGCGAGTGAGGTACCTGGAATTCTCAGTGTAGGAGTGAAATCCGT
AGATATTGGGAGGAACACCAATGGCGTAAGCAGGGTACTGGCTCGTTCCTGACACTCAGGCACGAAAGCGTGGGGAGCAA
ACGGG
>OTU_349
TGGGGAATATTGGACAATGGGGGCAACCCTGATCCAGCGACGCCGCGTGTGTGAAGAAGGCCTGCGGGTTGTAAAGCACT
TTTAGTGGGGATGAAAAGTTCGGGGCTAATAACTCCGGATCTTGACCTAACCCACAGAAAAAGCACCGGCTAACTCTGTG
CCAGCAGCCGCGGTAATACAGAGGGTGCGAGCGTTAATCGGAATTACTGGGCGTAAAGCGTGCGTAGACGGTTTTGTAAG
TCGGATGTGAAATCCCCGGGCTCAACCTGGGAATTGCATTCGAGACTGCAAGGCTTGGGTGCGGAAGAGGGAAGCGGAAT
TTCCGGTGTAGCGGTGAAATGCGTAGATATCGGAAGGAACATCAGTGGCGAAGGCGGCTTCCTGGTCCAGCACCGACGTT
CAAGCACGAAAGCGTGGGGAGCAAACAGG
>OTU_350
TCGAGAATTTTTCACAATGGACGAAAGTCTGATGGAGCGACGCCGCGTGGAGGATGAAGGTTTTCGGATTGTAAACTCCT
GTCACTGCAGAACAAGGATGCGTTTATGAATAGTAGACGCATTTGATGGTATGCGGAGAGGAAGGGACGGCTAACTCTGT
GCCAGCAGCCGCGGTAAGACAGAGGTCCCGAGCGTTGTTCGGATTCATTGGGCGTAAAGGGTGTGTAGGAGGTCGGGTAA
GTCAGGTGTGAAATCTCAGAGCTTAACTCTGAAACTGCGCTTGATACTGCTCGGCTAGAGGATCGGAGGGGGTATCGGAA
TTTATGGTGTAGCAGTGAAATGCGTAGATATCATAAGGAACACCGGTGGCGAAGGCGGATACCTGGAAGATTCCTGACTC
TGAAACACGAAAGCCAGGGGAGCAAACGGG
>OTU_351
TGGGGAATATTGGACAATGGGCGCAAGCCTGATCCAGCCATACCGCGTGGGTGAAGAAGGCCTTCGGGTTGTAAAGCCCT
TTTGTTGGGAAAGAAATCCAGCCGGCTAATACCTGGTTGGGATGACGGTACCCAAAGAATAAGCACCGGCTAACTTCGTG
CCAGCAGCCGCGGTAATACGAAGGGTGCAAGCGTTACTCGGAATTACTGGGCGTAAAGCGTGCGTAGGTGGTTGTTTAAG
TCTGTTGTGAAAGCCCTGGGCTCAACCTGGGAACTGCAGTGGAAACTGGACAACTAGAGTGTGGTAGAGGGTAGCGGAAT
TCCCGGTGTAGCAGTGAAATGCGTAGAGATCGGGAGGAACATCCATGGCGAAGGCAGCTACCTGGACCAACACTGACACT
GAGGCACGAAAGCGTGGGGAGCAAACAGG
>OTU_353
TAACGAATCTTCCGCAATGCACGCAAGTGTGACGGAGCGACGCCGCGTGTGGGACGAAGCCCTTCGGGGTGTAAACCACT
GTCAGGGGTTAGAAAGTTCTGATCGACCCCAGAGGAAGGCACGGCTAACTCTGTGCCAGCAGCCGCGGTAAGACAGAGGT
GCCGAGCGTTAGGCGGAATCACTGGGCTTAAAGCGTGTGTAGGCGGATCGTTAAGTGTCTTGTGAAATCCCATGGCTTAA
CCATGGAACTGCTGGACATACTGGCGATCTTGGGTCACCTAGGGGCAGCCGGAACAAATGGTGGAGCGGTAAAATGCGTT
GATATCATTTGGAACGCCAATGGCGAAAGCAAGCTGCTGGGGGTGCACCGACGCTGAGACACGAAAGCCAGGGGAGCAAA
CGGG
>OTU_354
TGGGGAATATTGCGCAATGGGCGGAAGCCTGACGCAGCGACGCCGCGTGCGGGATGAAGGCCTTCGGGTTGTAAACCGCT
TTCACCAGGGACGAAGCGAGAGTGACGGTACCTGGGGAAGAAGCGCCGGCTAACTACGTGCCAGCAGCCGCGGTAATACG
TAGGGCGCAAGCGTTGTCCGGATTTATTGGGCGTAAAGAGCTCGTAGGCGGCCTGTCGCGTCCGCTGTGAAATCCCGGGG
CTCAACCCCGGGCGTGCAGTGGATACGGGCTGGCTGGAGGCAGGCAGGGGAGAACGGAATTCCCGGTGTAGCGGTGAAAT
GCGCAGATATCGGGAGGAACACCGGTGGCGAAGGCGGTTCTCTGGGCCTGTTCTGACGCTGAGGAGCGAAAGCGTGGGGA
GCAAACAGG
>OTU_356
TGGGGAATATTGCGCAATGGGGGAAACCCTGACGCAGCAACGCCGCGTGAATGATGAAGGCCTTCGGGTTGTAAAGTTCT
GTCTTCTGGGACGATAATGACGGTACCAGAGGAGGAAGCCACGGCTAACTACGTGCCAGCAGCCGCGGTAATACGTAGGT
GGCAAGCGTTGTCCGGATTTACTGGGCGTAAAGGATGCGTAGGCGGACATTTAAGTCAGATGTGAAATACCCGAGCTTAA
CTTGGGTGCTGCATTTGAAACTGGGTGTCTAGAGTGCAGGAGAGGTAAGTGGAATTCCTAGTGTAGCGGTGAAATGCGTA
GAGATTAGGAAGAACACCAGTGGCGAAGGCGACTTACTGGACTGTAACTGACGCTGAGGCATGAAAGCGTGGGGAGCAAA
CAGG
>OTU_357
TGGGGAATATTGGACAATGGGGGCAACCCTGATCCAGCAATGCCGCGTGTGTGAAGAAGGCCTTCGGGTTGTAAAGCACT
TTTATCCGGAACGAAACGCGCAGGGTGAACAGCCTTGTGAACTGACGGTACCGGAGGAATAAGCACCGGCTAACTTCGTG
CCAGCAGCCGCGGTAATACGAAGGGTGCAAGCGTTACTCGGAATTACTGGGCGTAAAGCGTGCGTAGGTGGTTTGTTAAG
TCTGCTGTGAAAGCCCCGGGCTCAACCTGGGAATGGCAGTGGATACTGGCAAGCTAGAGTGCGGTAGAGGGTAGTGGAAT
TCCCGGTGTAGCGGTGAAATGCGTAGAGATCGGGAGGAACACCAGTGGCGAAGGCGGCTACCTGGACCAGCACTGACACT
GAGGCACGAAAGCGTGGGGAGCAAACAGG
>OTU_358
TGGGGAATATTGGACAATGGGCGAAAGCCTGATCCAGCCATGCCGCGTGAGTGATGAAGGCCTTAGGGTTGTAAAGCTCT
TTCACCCACGACGATAATGACGGTAGTGGGAGAAGAAGCCCCGGCTAACTTCGTGCCAGCAGCCGCGGTAATACGAAGGG
GGCTAGCGTTGTTCGGAATTACTGGGCGTAAAGCGCGTGTAGGCGGGCGTTTAAGTCAGGGGTGAAATGCCAAGGCTCAA
CCTTGGAACTGCCTTTGATACTGAATGTCTTGAGTCCGGGAGAGGTGAGTGGAACTGCGAGTGTAGAGGTGAAATTCGTA
GATATTCGCAAGAACACCAGTGGCGAAGGCGGCTCACTGGCCCGGAACTGACGCTGAGACGCGAAAGCGTGGGGAGCAAA
CAGG
>OTU_359
TGGGGAATATTGCACAATGGGCGAAAGCCTGATGCAGCGACGCCGCGTGAGGGATGACGGCCTTCGGGTTGTAAACCTCT
TTCAGTAGGGAAGAAGCGAAAGTGACGGTACCTGCAGAAGAAGCGCCGGCTAACTACGTGCCAGCAGCCGCGGTAATACG
TAGGGCGCAAGCGTTGTCCGGAATTATTGGGCGTAAAGAGCTTGTAGGTGGCTTGTCGCGTCTGCCGTGAAAACCCGAGG
CTCAACCTCGGGCGTGCGGTGGGTACGGGCAGGCTAGAGTGTGGTAGGGGAGACTGGAACTCCTGGTGTAGCGGTGAAAT
GCGCAGATATCAGGAAGAACACCGATGGCGAAGGCAGGTCTCTGGGCCATTACTGACACTGAGAAGCGAAAGCATGGGTA
GCGAACAGG
>OTU_360
TCGAGAATAATTCACAATGGGGGCAACCCTGATGGTGCAACGCCGCGTGGAGGATGACGGTCTTCGGATTGTAAACTCCT
GTCATCTGGGAGTAAGACCTGGGCATGAATAGTGCACAGGGTTGATAGTACCAGAAGAGGAAGGGACGGCTAACTTCGTG
CCAGCAGCCGCGGTAATACGAAGGTCCCGAGCGTTGTTCGGAATCACTGGGCGTAAAGGGAGCGTAGGCGGCGTGGTAAG
TCAGATGTGAAATCCCGGGGCTCAACCCCGGAACTGCATCCGATACTGCCGTGCTAGAGTGATGGAGAGGTAGCTGGAAT
TCACGGTGTAGCAGTGAAATGCGTAGATATCGTGAGGAACACTCGTGGCGAAAGCGAGCTACTGGACATTTACTGACGCT
GAGGCTCGAAGGCTAGGGTAGCGAAAGGG
>OTU_361
TGGGGAATTTTGCGCAATGGGGGAAACCCTGACGCAGCAACGCCGCGTGGAGGATGAAGCCCCTTGGGGTGTAAACTCCT
TTCGACCAAGACGATAATGACGGTACTGGTGGAAGAAGCACCGGCTAACTCTGTGCCAGCAGCCGCGGTAATACAGAGGG
TGCAAGCGTTGTTCGGAATCACTGGGCGTAAAGGGTGCGTAGGCGGGTCTTTAAGTCAGGGGTGAAATCCTGGAGCTCAA
CTCCAGAACTGCCTTTGATACTGAGGATCTTGAGTTCGGGAGAGGTGAGTGGAATTTCCGGTGTAGCGGTGAAATGCGTA
GATATCGGAAGGAACACCTGTGGCGAAAGCGGCTCACTGGACCATAACTGACGCTGATGCACGAAAGCTAGGGGAGCAAA
CAGG
>OTU_362
TGGGGAATATTGGACAATGGGCGCAAGCCTGATCCAGCAATGCCGCGTGTGTGAAGAAGGCCTTCGGGTTGTAAAGCACT
TTTATCAGGAGCGAAATACCACGGGTTAATAACCTATGGGGCTGACGGTACCTGAGGAATAAGCACCGGCTAACTTCGTG
CCAGCAGCCGCGGTAATACGAAGGGTGCAAGCGTTAATCGGAATTACTGGGCGTAAAGGGTGCGTAGGCGGTTGTTTAAG
TCTGTCGTGAAATCCCCGGGCTCAACCTGGGAATGGCGATGGAAACTGGGCAGCTAGAGTGTGTCAGAGGATGGTGGAAT
TCCCGGTGTAGCGGTGAAATGCGTAGAGATCGGGAGGAACATCAGTGGCGAAGGCGGCCATCTGGGACAACACTGACGCT
GAAGCACGAAAGCGTGGGGAGCAAACAGG
>OTU_363
TGGGGAATTTTGCGCAATGGGGGAAACCCTGACGCAGCAACGCCGCGTGGAGGATGAAGCCCCTTGGGGTGTAAACTCCT
TTCGATCGGGACGATTATGACGGTACCGGATGAAGAAGCACCGGCTAACTCTGTGCCAGCAGCCGCGGTAATACAGAGGG
TGCAAGCGTTGTTCGGAATTATTGGGCGTAAAGGGTGCGTAGGCGGTGCGGTAAGTCTGTTGTGAAATCTCCGGGCTCAA
CTCGGAGTCTGCAACGGAAACTGCCATGCTCGAGTATGGGAGAGGTGAGTGGAATTCCCGGTGTAGCGGTGAAATGCGTA
GATATCGGGAGGAACACCTGTGGCGAAAGCGGCTCACTGGACCATTACTGACGCTGATGCACGAAAGCTAGGGGAGCAAA
CAGG
>OTU_364
TCGAGAATTTTTCTCAATGGGGGAAACCCTGAAGGAGCGACGCCGCGTGGAGGATGAAGGTCTTCGGATTGTAAACTCCT
GTCATTAGGGAACAATTGTCCGCGATTAACTGTCGCGGGCTTGATAGTACCTGAAGAGGAAGAGACGGCTAACTCTGTGC
CAGCAGCCGCGGTAATACAGAGGTCTCAAGCGTTGTTCGGATTCATTGGGCGTAAAGGGTGCGTAGGCGGCGGGGTAAGT
CAGGTGTGAAATCTCGGGGCTCAACTCCGAAACTGCACTTGATACTGCCTTGCTAGAGTACTGGAGAGGAGATTGGAATT
TACGGTGTAGCAGTGAAATGCGTAGATATCGTAAGGAAGACCAGTGGCGAAGGCGAATCTCTGGACAGTTACTGACGCTG
AGGCACGAAGGCCAGGGGAGCAAACGGG
>OTU_365
TGGGGAATATTGGACAATGGGGGAAACCCTGATCCAGCAATGCCGCGTGAGCGATGAAGGCCTTAGGGTTGTAAAGCTCT
TTTACCAGGGATGATAATGACAGTACCTGGAGAATAAGCTCCGGCTAACTCCGTGCCAGCAGCCGCGGTAATACGGAGGG
AGCTAGCGTTGTTCGGAATTACTGGGCGTAAAGCGCGCGTAGGCGGCGATATATGTCGGGGGTGAAAGCCCGGGGCTCAA
CCCCGGAACTGCCCTCGAAACTGTATCGCTAGAATCTGGGAGAGGTGAGTGGAATTCCGAGTGTAGAGGTGAAATTCGTA
GATATTCGGAAGAACACCAGTGGCGAAGGCGGCTCACTGGACCAGTATTGACGCTGAGGTGCGAAAGCGTGGGGAGCAAA
CAGG
>OTU_367
TAGGGAATCTTGCGCAATGGGGGAAACCCTGACGCAGCCATGCCGCGTGAATGATGAAGGTCTTAGGATTGTAAAATTCT
TTCAGCGGGGAAGATAATGACTGTACCCGCAGAAGAAGCTCCGGCTAACTTCGTGCCAGCAGCCGCGGTAATACGAAGGG
GGCTAGCGTTGCTCGGAATTACTGGGCGTAAAGGGCGCGTAGGCGGGTGTTTAAGTCAGAGGTTAAATCCCAGGGCTCAA
CCCTGGAACTGCCTTTGATACTGGGCACCTAGAGTTCGGGAGAGGTGTGTGGAACTCCGAGTGTAGAGGTGAAATTCGTA
GATATTCGGAAGAACACCAGTGGCGAAGGCGACACACTGGCCCGATACTGACGCTGAGGCGCGAAAGCGTGGGGAGCAAA
CAGG
>OTU_368
TGGGGAATTTTCCGCAATGGGCGAGAGCCTGACGGAGCAATGCCGCGTGGAGGTAGAAGGCTCACGGGTCGTAAACTCCT
TTTCTCAGAGAAGATGCAATGACGGTATCTGAGGAATAAGCATCGGCTAACTCTGTGCCAGCAGCCGCGGTAAGACAGAG
GATGCAAGCGTTATCCGGAATGATTGGGCGTAAAGCGTCTGTAGGTGGCTTTTTAAGTCTGCCGTCAAATCCCAGGGCTC
AACCCTGGACAGGCGGTGGAAACTACCAAGCTGGAGTACGATAGGGGCAAAGGGAATTTCCGGTGGAGCGGTGAAATGCG
TAGAGATCGGAAAGAACACCAATGGCGAAAGCACTTTGCTGGGCCGACACTGACACTGAGAGACGAAAGCTAGGGGAGCA
AATGGG
>OTU_369
TGGGGAATATTGGACAATGGGGGAAACCCTGATCCAGCCATGCCGCGTGTGTGATGAAGGCCTTCGGGTTGTAAAGCACT
TTCGCACGTGACGATGATGACGGTAACGTGAGAAGAAGCCCCGGCTAACTTCGTGCCAGCAGCCGCGGTAATACGAAGGG
GGCAAGCGTTGTTCGGAATTACTGGGCGTAAAGGGCGCGTAGGCGGTGCATTAAGTTAGGCGTGAAAGCCCTGGGCTCAA
CCCGGGAATTGCGCTTGATACTGGTGCGCTAGAATCCAGGAGAGGTTGGTGGAATTCCCAGTGTAGAGGTGAAATTCGTA
GAGATTGGGAAGAACACCGGTGGCGAAGGCGGCCAACTGGACTGGTATTGACGCTGAGGCGCGAAAGCGTGGGGAGCAAA
CAGG
>OTU_370
TGGGGAATATTGGACAATGGGCGCAAGCCTGATCCAGCAATGCCGCGTGAATGATGAAGGCCTTAGGGTTGTAAAGTTCT
TTCGTCGGGGACGATGATGACGGTACCCGAAGAAGAAGCCCCGGCTAACTTCGTGCCAGCAGCCGCGGTAATACGAAGGG
GGCTAGCGTTGTTCGGAATTACTGGGCGTAAAGGGCGCGTAGGCGGCCATAGAAGTTAGGCGTGAAAGCCCTGGGCTCAA
CCTAGGAATTGCGCTTGATACTGTATGGCTAGAGTTCGGGAGAGGTGAGTGGAATTCCCAGTGTAGAGGTGAAATTCGTA
GATATTGGGAAGAACACCAGTGGCGAAGGCGGCTCACTGGACCGACACTGACGCTGAGGCGCGAAAGCGTGGGGAGCAAA
CAGG
>OTU_371
TAGGGAATTTTCCACAATGGGCGAAAGCCTGATGGAGCAACGCCGCGTGCAGGACGAAGGCCTTCGGGTTGTAAACTGCT
TTTCTCTGTGACGAATATGACGGTAGCAGAGGAATAAGGATCGGCTAACTCCGTGCCAGCAGCCGCGGTCATACGGAGGA
TCCAAGCGTTATCCGGAATTACTGGGCGTAAAGAGTTGCGTAGGTGGCATCGTAAGTCGGTAGTGAAAGCGTGTGGCTCA
ACCACATACACATTATCGAAACTGCGAAGCTAGAGGACGAGAGAGGTTATTGGAATTCCTAGTGTAGGAGTGAAATCCGT
AGATATTAGGAGGAACACCGATGGCGTAGGCAGATAACTGGCTCGTTCCTGACACTGAGGCACGAAAGCGTGGGTAGCAA
ACGGG
>OTU_372
TGGGGAATCTTGCGCAATGGGCGAAAGCCTGACGCAGCCATGCCGCGTGAATGATGAAGGTCTTAGGATTGTAAAATTCT
TTCAGCAGGGACGATAATGACGGTACCTGCAGAAGAAGCCCCGGCTAACTTCGTGCCAGCAGCCGCGGTAATACGAAGGG
GGCTAGCGTTGCTCGGAATTACTGGGCGTAAAGGGCGCGTAGGCGGGTCGTTAAGTTGGGGGTGAAAGCCCAGGGCTCAA
CCCTGGAATTGCCTTCAATACTGGCGGCCTTGAGTATGGCAGAGGTGTGTGGAACTCCGAGTGTAGAGGTGAAATTCGTA
GATATTCGGAAGAACACCAGTGGCGAAGGCGACACACTGGGCCATTACTGACGCTGAGGCGCGAAAGCGTGGGGAGCAAA
CAGG
>OTU_373
TAGGGAATTTTCCACAATGGGGGCAACCCTGATGGAGCAACGCCGCGTGCAGGATGAATGCCTTCGGGTTGTAAACTGCT
TTTATCTGTGACGAATATGACGGTAGCAGATGAATAAGGATCGGCTAACTCCGTGCCAGCAGCCGCGGTCATACGGAGGA
TCCAAGCGTTATCCGGAATTACTGGGCGTAAAGAGTTGCGTAGGTGGCAGAGTAAGTTGGTAGTGAAAGCGTTCGGCTCA
ACCGAATATACATTATCAAAACTGCTCAGCTAGAGGATGAGAGAGGTTATTGGAATTCCTAGTGTAGGAGTGAAATCCGT
AGATATTAGGAGGAACACCGATGGCGTAGGCAGATAACTGGCTCATTCCTGACACTAAGGCACGAAAGCATGGGTAGCAA
ACGGG
>OTU_374
TAAGGAATATTGGTCAATGGGCGCAAGCCTGAACCAGCCATGCCGCGTGCAGGAAGACGGCCCTACGGGTTGTAAACTGC
TTTTATACCGGAATAAACCCCCATTCGTGAATGGGGCTGAATGTACGGTAAGAATAAGGATCGGCTAACTCCGTGCCAGC
AGCCGCGGTAATACGGAGGATCCAAGCGTTATCCGGATTTATTGGGTTTAAAGGGTGCGTAGGCGGCCTTGTAAGTCAGG
GGTGAAAGACGGTAGCTTAACTATCGCAGTGCCTTTGATACTGCAGGGCTTGAATGTACTTGAGGTAGGCGGAATGTGAC
AAGTAGCGGTGAAATGCATAGATATGTCACAGAACACCAATTGCGAAGGCAGCTTACTAAAGTATGATTGACGCTGAGGC
ACGAAAGCGTGGGGATCAAACAGG
>OTU_375
TGGGGAATATTGGACAATGGGGGAAACCCTGATCCAGCGACGCCGCGTGTGTGAAGAAGGCCTGCGGGTTGTAAAGCACT
TTTAGTGGGGATGAAAAGCCTAGAGCTAACACCTCTGGGTCTTGACCTAACCCACAGAAAAAGCACCGGCTAACTCTGTG
CCAGCAGCCGCGGTAATACAGAGGGTGCGAGCGTTAATCGGAATTACTGGGCGTAAAGCGTGCGTAGACGGTCGTGTAAG
TCGGGTGTGAAAGCCCCGGGCTCAACCTGGGAATTGCATTCGAGACTGCGCGGCTAGGGTGCGGAAGAGGGAAGCGGAAT
TTCCGGTGTAGCGGTGAAATGCGTAGATATCGGAAGGAACACCAGTGGCGAAAGCGGCTTCCTGGTCCGACACCGACGTT
CAGGCACGAAAGCGTGGGGAGCAAACAGG
>OTU_376
TTGGGAATATTGCGCAATGGGCGAAAGCCTGACGCAGCAACGCCGCGTGAGCGATGAAGGTCTTCGGATCGTAAAGCTCT
TTCGGCCGGGACGAAACCCCACCATTTCATAAGTGGTGGCTTGACTGTACCGGAAGAAGAAGCACCGGCTAACTCTGTGC
CAGCAGCCGCGGTAATACAGAGGGTGCAAGCGTTGTTCGGATTTATTGGGCGTAAAGCGCGTGTAGGCGGCTTGTTATGT
CGGGTGTGAAAGCCCTCAGCTCAACTGAGGAAGTGCGCCCGAAACTGGCGAGCTTGAGTGCCGGAGAGGATAGCGGAACA
CCCGGTGTAGAGGTGAAATTCGTAGATATCGGGTAGAACACCAGTGGCGAAGGCGGCTATCTGGACGGACACTGACGCTG
AGACGCGAAAGCGTGGGGAGCAAACAGG
>OTU_377
TAGGGAATTTTCCACAATGGACGAAAGTCTGATGGAGCAACGCCGCGTGCAGGATGAATGTCTTCGGATTGTAAACTGCT
TTTATCTGTGACGAATATGACGGTAGCAGATGAATAAGGATCGGCTAACTCCGTGCCAGCAGCCGCGGTCATACGGAGGA
TCCAAGCGTTATCCGGAATTACTGGGCGTAAAGAGTTGCGTAGGTGGCATAGTAAGTTAGCGGTGAAATTGTGTGGCTCA
ACCATACACCCATCGCTAAAACTGCTAAGCTAGAGGATGAGAGAGGTTATTGGAATTCCCAGTGTAGGAGTGAAATCCGT
AGATATTGGGAGGAACACCGATGGCGTAGGCAGATAACTGGCTCATTCCTGACACTAAGGCACGAAAGCGTGGGTAGCAA
ACGGG
>OTU_378
TGGGGAATATTGCACAATGGGCGCAAGCCTGATGCAGCGACGCCGCGTGGGGGATGACGGCCTTCGGGTTGTAAACTCCT
TTCGTCAGGGACGAAGCGAAAGTGACGGTACCTGGATAAGAAGCACCGGCTAACTACGTGCCAGCAGCCGCGGTAATACG
TAGGGTGCGAGCGTTGTCCGGAATTACTGGGCGTAAAGAGCTCGTAGGTGGTTTGTCGCGTCGTTTGTGTAAGTCCACGG
CTTAACTGTGGGATGGCAGGCGATACGGGCATAACTTGAGTGCTGTAGGGGAGACTGGAATTCCTGGTGTAGCGGTGAAA
TGCGCAGATATCAGGAGGAACACCGATGGCGAAGGCAGGTCTCTGGGCAGTAACTGACGCTGAGGAGCGAAAGCATGGGT
AGCGAACAGG
>OTU_379
TGGGGAATATTGCGCAATGGGCGAAAGCCTGACGCAGCGACGCCGCGTGGGGGATGAAGGCCTTCGGGTTGTAAACCCCT
TTCAGCAGGGACGAAGCGAAAGTGACGGTACCTGCAGAAGAAGCGCCGGCTAACTACGTGCCAGCAGCCGCGGTAACACG
TAGGGCGCAAGCGTTGTCCGGAATTATTGGGCGTAAAGCGTGCGCAGGCCGCCCATCAAGTCAAAGGTGAAAGCCCAGAG
CTCAACTCTGGAACTGCCTCTGAAACTGATGGGCTTGAGTACGGGAGAGGTGAGTGGAATTCCGAGTGTAGAGGTGAAAT
TCGTAGATATCGGAAGGAACACCAATGGCGTAGGCAGGTTACTGGACCATTTCTGACACTGAGGCACGAAAGCGTGGGGA
GCGAACCGG
>OTU_380
TGAGGAATATTGCGCAATGGAGGCAACTCTGACGCAGCCATGCCGCGTGCAGGAAGAAGGCGCTACGCGTTGTAAACTGC
TTTTAAACGGGAAGAAACCCCGGGACGTGTCCCGGGTTGACGGTACCGTTGGAATAAGCACCGGCTAACTTCGTGCCAGC
AGCCGCGGTAATACGAAGGGTGCAAGCGTTATCCGGATTCATTGGGTTTAAAGGGTGCGTAGGCGGAACAATAAGTCAGC
GGTGAAAGCCTGCAGCTTAACTGTAGAATTGCCGTTGATACTGTTGTTCTTGAGTACGTTTGACGTGGGCGGAATGTGCC
GTGTAGCGGTGAAATGCTTAGATATGGCACAGAACACCGATAGTGAAGACAGCTCACGAAGACGAAACTGACGCTGAGGC
ACGAAAGCGTGGGGATCAAACAGG
>OTU_381
TGAGGAATATTGGACAATGGGTGAGAGCCTGATCCAGCCATCCCGCGTGAAGGATGACGGTCCTATGGATTGTAAACTTC
TTTTGTACAGGGATAAACCTACTCTCGTGAGGGTAGCTGAAGGTACTGTACGAATAAGCACCGGCTAACTCCGTGCCAGC
AGCCGCGGTAATACGGAGGGTGCAAGCGTTATCCGGATTTATTGGGTTTAAAGGGTCCGTAGGCGGACTTGTAAGTCAGT
GGTGAAATCTCATAGCTTAACTATGAAACTGCCATTGATACTGCAGGTCTTGAGTAAATTTGAAGTGGCTGGAATAAGTA
GTGTAGCGGTGAAATGCATAGATATTACTTAGAACACCAATTGCGAAGGCAGGTCACTAAGATTTAACTGACGCTGATGG
ACGAAAGCGTGGGTAGCGAACAGG
>OTU_382
TGGGGAATATTGGGCAATGGAGGAAACTCTGACCCAGCCATGCCGCGTGAGTGATGAAGGCTTTAGGGTTGTAAAGCTCT
TTCGCCGATGAAGATAATGACGGTAGTCGGAGAAGAAGCCCCGGCTAACTTCGTGCCAGCAGCCGCGGTAATACGAAGGG
GGCTAGCGTTGTTCGGAATTACTGGGCGTAAAGCGAGCGTAGGTTGCGCCGCAAGTCAGGGGTGAAATCCCAGAGCTTAA
CTCTGGAACTGCCTTTGAAACTGCGGTGCTGGAATCTCAGAGGGGATAGCGGAATTCCAAATGTAGGGGTGAAATCCGTA
GATATTTGGAGGAACACCGGTGGCGAAGGCGGCTATCTGGATGAGTATTGACACTGAGGCTCGAAAGCGTGGGGATCAAA
CAGG
>OTU_383
TGGGGAATATTGGACAATGGGGGCAACCCTGATCCAGCAATGCCGCGTGGATGATGAAGGCCTTCGGGTTGTAAAGTCCT
TTCGGCGGGGAAGATGATGACGGTACCCGCAGAAGAAGCCCCGGCTAACTTCGTGCCAGCAGCCGCGGTAATACGAAGGG
GGCTAGCGTTGTTCGGAATTACTGGGCGTAAAGGGCGCGTAGGCTGTGCTGTAAGTCAGGCGTGAAAGCCCCGGGCTCAA
CCTGGGAATTGCGCTTGATACTGCGGCGCTGGAAGGTGGGAGAGGATGGCGGAATTCCCAGTGTAGAGGTGAAATTCGTA
GATATTGGGAAGAACACCGGTGGCGAAGGCGGCCATCTGGCCCACATTTGACGCTGAGGCGCGAAAGCGTGGGGAGCAAA
CAGG
>OTU_384
TGGGGAATATTGGACAATGGGCGAAAGCCTGATCCAGCAATGCCGCGTGTGTGAAGAAGGCCTTCGGGTTGTAAAGCACT
TTAGGTTGGAAAGAAAAAGCTTTGGTGAATATCCAAAGCCTTGACGGTACCAACAGAATAAGCACCGGCTAACTCTGTGC
CAGCAGCCGCGGTAATACAGAGGGTGCTAGCGTTAATCGGATTTACTGGGCGTAAAGCGTGCGTAGGTGGTTACGAAAGT
CGGGTGTGAAATCCCTGGGCTCAACCTAGGAATTGCATTCGATACTTCGTGACTAGAATTCGGTAGAGGGAGGCGGAACT
CCAGGTGTAGCGGTGAAATGCGTAGATATCTGGAAGAACACCGATGGCGAAGGCAACCTCCTGGGCCTGAATTGACACTG
AGGCACGAAAGCGTGGGGAGCAAACAGG
>OTU_385
TAGGGAATCTTCCGCAATGGACGAAAGTCTGACGGAGCAATGTCGCGTGAGTGAAGAAGGTCTTCGGATCGTAAAGCTCT
GTTGCCGGAGAAGAACAAGGACAGTAGTAACTGGCTGTCCCTTGACGGTATCCGGCCAGAAAGCCACGGCTAACTACGTG
CCAGCAGCCGCGGTAATACGTAGGTGGCAAGCGTTGTCCGGAATTATTGGGCGTAAAGCGAGCGCAGGCGGTCCTTTAAG
TCTGATGTGAAAGCCCACGGCTCAACCGTGGAAGGTCATTGGAAACTGGGGGACTTGAGTGCAGAAGAGGAAAGTGGAAT
TCCATGTGTAGCGGTGAAATGCGTAGATATATGGAGGAACACCAGTGGCGAAGGCGACTTTCTGGTCTGTAACTGACGCT
GAGGCTCGAAAGCGTGGGGAGCGAACAGG
>OTU_386
TGGGGAATATTGGACAATGGGCGCAAGCCTGATCCAGCCATGCCGCGTGAGTGATGAAGGCCTTAGGGTTGTAAAGCTCT
TTCGCGCGCGACGATAATGACGGTAGCGCGAGAAGAAGCCCCGGCTAACTTCGTGCCAGCAGCCGCGGTAATACGAAGGG
GGCTAGCGTTGTTCGGAATCACTGGGCGTAAAGCGCATGCAGGCGGATCGTTAAGTCGGGGGTGAAATCCCGAGGCTCAA
CCTCGGAACTGCCTCCGATACTGGCGATCTTGAGTCCGGGAGAGGTGAGTGGAACTGCGAGTGTAGAGGTGAAATTCGTA
GATATTCGCAAGAACACCAGTGGCGAAGGCGGCTCACTGGCCCGGTACTGACGCTCAGGTGCGAAAGCGTGGGGAGCAAA
CAGG
>OTU_387
TTAGGAATCTTGGACAATGGGCGCAAGCCTGATCCAGCCATGCCGCGTGAGTGATGAAGGCCTTCGGGTTGTAAAGCTCT
TTAGCCGATGAATATAATGACTGTAGTCGGAGAATAAGCCCCGGCTAACTTCGTGCCAGCAGCCGCGGTAATACGAAGGG
GGCGAGCGTTGTTCGGAATCACTGGGCGTAAAGAGTGCGTAGGCGGCGATGAAAGTTAGGAGTGAAAGCCCAGGGCTCAA
CCTTGGAATTGCTTTTAAAACTACATCGCTAGAATTCGGGAGAGGATAGCGGAATTGTCAGTGTAGCAGTGAAATGCGTA
GATATTGACAGGAACACCAGTGGCGTAAGCGGCTATCTGGACCGACATTGACGCTGAGGCACGAAAGCGTGGGGATCAAA
CAGG
>OTU_389
TGGGGAATTTTGCGCAATGGGGGAAACCCTGACGCAGCAACGCCGCGTGGAGGATGAAATCCCTTGGGATGTAAACTCCT
TTCGATAGGGAAGATAATGACGGTACCTATAGAAGAAGCCCCGGCTAACTTCGTGCCAGCAGCCGCGGTAATACGAGGGG
GGCGAGCGTTGTTCGGAATTATTGGGCGTAAAGGGTGCGTAGGCGGTTCGGTAAGTCGTGTGTGAAATCTTCGGGCTCAA
CCCGAAGTCTGCACACGAAACTGCAGGGCTTGAGTATGGGAGAGGTGAGTGGAACTGCGAGTGTAGAGGTGAAATTCGTA
GATATTCGCAAGAACACCAGTGGCGAAGGCGGCTCACTGGCCCGATACTGACGCTGAGGCACGAAAGCGTGGGGAGCAAA
CAGG
>OTU_390
TGGGGAATATTGGACAATGGGCGCAAGCCTGATCCAGCAATGCCGCGTGAGTGATGAAGGCCTTAGGGTTGTAAAGCTCT
TTCGGCGGGGACGATGATGACGGTACCCGCAGAAGAAGCCCCGGCTAACTTCGTGCCAGCAGCCGCGGTAATACGAAGGG
GGCGAGCGTTGTTCGGAATTACTGGGCGTAAAGGGCGCGCAGGCGGCGCAAGAAGTCAGGCGTGAAAGCCCCGGGCTTAA
CCTGGGAATTGCGTTTGATACTCTTGTGCTGGAGTTCGGGAGAGGAGAGTGGAATTCCCAGTGTAGAGGTGAAATTCGTA
GATATTGGGAAGAACACCGGTGGCGAAGGCGGCTCTCTGGACCGATACTGACGCTGAGGCGCGAAAGCGTGGGGAGCAAA
CAGG
>OTU_391
TGGGGAATTTTGCGCAATGGGGGAAACCCTGACGCAGCAACGCCGCGTGGAGGATGAAGTACTTCGGTACGTAAACTCCT
TTCGATCGGGACGATAATGACGGTATCGGAAGAAGAAGCCCCGGCTAACTTCGTGCCAGCAGCCGCGGTAATACGAAGGG
GGCTAGCGTTGCTCGGAATGACTGGGCGTAAAGGGCTCGTAGGCGGCCGACTAAGTCAGACGTGAAATCCCTCGGCTCAA
CTGAGGAATGGCGTCTGATACTGGCCGGCTTGAATCCGGGAGAGGGATGTGGAATTCCAGGTGTAGCGGTGAAATGCGTA
GATATCGGGAGGAACACCGGTGGCGAAGGCGGTTCTCTGGGCCTGTTCTGACGCTGAGGAGCGAAAGCGTGGGGAGCAAA
CAGG
>OTU_392
TAGGGAATCTTGCGCAATGCGCGAAAGCGTGACGCAGCAACGCCGCGTGGGGGAAGAAGGCTTTCGGGTTGTAAACCCCT
TTCAGTTGGGACGAAGCTCCGTCGGTTAATAGCCGCCTGGAGTGACGGTACCTTCACAAGAAGCACCGGCTAACTACGTG
CCAGCAGCCGCGGTAATACGTAGGGTGCAAGCGTTGTCCGGAATCATTGGGCGTAAAGAGCGTGTAGGCGGCCTGATCAG
TCCGCTGTAAAAGTCCAGGGCTCAACCCTGGAAGGCCGGTGGATACTGTCAGGCTAGAGTCCGGAAGAGGCGAGTGGAAT
TCCTGGTGTAGCGGTGAAATGCGCAGATATCAGGAGGAACACCAATGGCGAAGGCAGCTCGCTGGGACGGTACTGACGCT
GAGACGCGAAAGCGTGGGGAGCAAACAGG
>OTU_393
TAGGGAATCTTGCGCAATGGGCGAAAGCCTGACGCAGCCATGCCGCGTGAGTGATGAAGGCCCTAGGGTTGTAAAACTCT
TTCAGCGGGGACGATAATGACGGTACCCGCAGAAGAAGCCCCGGCTAACTTCGTGCCAGCAGCCGCGGTAATACGAAGGG
GGCTAGCGTTGCTCGGAATTACTGGGCGTAAAGGGAGCGTAGGCGGATGTTTAAGTTGGGGGTGAAAGCCCGGGGCTCAA
CCCCGGAACTGCCTTCAATACTGGGCATCTAGAGTACGGGAGAGGTGTGTGGAACTCCGAGTGTAGAGGTGAAATTCGTA
GATATTCGGAAGAACACCAGTGGCGAAGGCGACACACTGGCCCGTTACTGACGCTGAGGCTCGAAAGCGTGGGGAGCAAA
CAGG
>OTU_394
TAGGGAATTTTCCACAATGGACGAAAGTCTGATGGAGCAACGCCGCGTGCAGGATGAAGGCCTTAGGGTTGTAAACTGCT
TTTATGTATGAAGATTATGACGGTAGTACATGAATAAGGATCGGCTAACTCCGTGCCAGCAGCCGCGGTCATACGGAGGA
TCCAAGCGTTATCCGGAATTACTGGGCGTAAAGAGTTGCGTAGGTGGCAGAGTAAGTAGGGCATGAAATCGTGTGGCTCA
ACCATACACACATGTTCTAAACTGCTCAGCTTGAGGACGAGAGAGGTTATTGGAATTCCTAGTGTAGGAGTGAAATCCGT
AGATATTAGGAGGAACACCGATGGCGTAAGCAGATAACTGGCTCGTTCCTGACACTAAGGCACGAAAGCGTGGGGAGCAA
ACGGG
>OTU_395
TGGGGAATATTGCACAATGGGCGAAAGCCTGATGCAGCGACGCCGCGTGAGCGAAGAAGTATTTCGGTATGTAAAGCTCT
ATCAGCAGGGAAGATAATGACGGTACCTGACTAAGAAGCACCGGCTAAATACGTGCCAGCAGCCGCGGTAATACGTAGGG
AGCAAGCGTTATCCGGATTTACTGGGTGTAAAGGGAGCGCAGGCGGTGCGGCAAGTCTGATGTGAAAGCCCGGGGCTCAA
CCCCGGTACTGCATTGGAAACTGTCGTACTAGAGTGTCGGAGGGGTAAGCGGAATTCCTAGTGTAGCGGTGAAATGCGTA
GATATTAGGAGGAACACCAGTGGCGAAGGCGGCTTACTGGACGATAACTGACGCTGAGGCTCGAAAGCGTGGGGAGCAAA
CAGG
>OTU_397
TAGGGAATCTTCCGCAATGGGCGCAAGCCTGACGGAGCAACGCCGCGTGAGCGAAGAAGGCCTTCGGGTTGTAAAGCTCT
GTTGCTCGGGGAGAGCGACAAGGAGAGTGGAAAGCTCCTTGTGAGACGGTACCGAGTGAGGAAGCCCCGGCTAACTACGT
GCCAGCAGCCGCGGTAATACGTAGGGGGCAAGCGTTGTCCGGAATCACTGGGCGTAAAGCGTGCGTAGGCGGTTGTGTAA
GTCTGAAGTGAAAGTCCAAGGCTCAACCTTGGGATTGCTTTGGAAACTGCACGACTTGAGTGCTGGAGAGGCAAGGGGAA
TTCCACGTGTAGCGGTGAAATGCGTAGATATGTGGAGGAATACCAGTGGCGAAGGCGCCTTGCTGGACAGTGACTGACGC
TGAGGCACGAAAGCGTGGGGAGCAAACAGG
>OTU_399
TTGGGAATTTTGCGCAATGGACGAAAGTCTGACGCAGCGACGCCGCGTGAAGGATGAAGGCTCTCGGGTTGTAAACTTCT
TTTGCTAGGGAGTAATTTGTGAACGTACCTAGCGAATAAGCACCGGCTAACTCCGTGCCAGCAGCCGCGGTAATACGGAG
GGTGCAAACGTTGTCCGGAATCACTGGGCGTAAAGAGCATGTAGGTGGCTTGATAAGTGGGCGATTAAAGACCGATGCTT
AACATCGGGAGTGTTGTCCAAACTGTCTGGCTTGAGAATGACAGGGGTAAGCGGAACTTTAGGTGTAGGAGTGAAATCCG
TAGATATCTAAAGGAACACCAATGGCGAAGGCAGCTTACTGGGTCTTTTCTGACACTGAGATGCGAAAGCGTGGGGAGCG
AACGGG
>OTU_400
TAGGGAATCTTCGGCAATGGGGGCAACCCTGACCGAGCAACGCCGCGTGAGTGAAGAAGGTTTTCGGATCGTAAAGCTCT
GTTGTAAGAGAAGAACGAGTGTGAGAGTGGAAAGTTCACACTGTGACGGTAACTTACCAGAAAGGGACGGCTAACTACGT
GCCAGCAGCCGCGGTAATACGTAGGTGACAAGCGTTGTCCGGATTTACTGGGTGTAAAGGGCGCGTAGGCGGACTGTCAA
GTCAGTCGTGAAATACCGGGGCTTAACCCCAGGGCTGCGATTGAAACTGACAGCCTTGAGTATCGGAGGGGTAAGCGGAA
TTCCTAGTGTAGCGGTGAAATGCGTAGATATCACGAAGAACTCCGATTGCGAAGGCAGCTCACTGGGGCGCAACTGACGC
TGAAGCTCGAAAGCGTGGGGAGCAAACAGG
>OTU_401
TTAGGAATCTTGGACAATGGGCGCAAGCCTGATCCAGCCATGCCGCGTGAGTGATGAAGGCCTTCGGGTTGTAAAGCTCT
TTAGTCCACGAATATAATGACTGTAGTGGAAGAATAAGCCCCGGCTAACTTCGTGCCAGCAGCCGCGGTAATACGAAGGG
GGCGAGCGTTGTTCGGAATCACTGGGCGTAAAGCGTGCGTAGGCGGCGATGAAAGTTAGGAGTGAAAGCCCAGGGCTCAA
CCTTGGAATTGCTTTTAAAACTACATTGCTCGAATCTCGGAGAGGATAGCGGAATTGTCAGTGTAGCAGTGAAATGCGTA
GATATTGACAGGAACACCAGTGGCGTAAGCGGCTATCTGGACGAGTATTGACGCTGAGGCACGAAAGCGTGGGGATCAAA
CAGG
>OTU_402
TGGGGAATTTTGCGCAATGGGGGAAACCCTGACGCAGCAACGCCGCGTGGAGGATGAAGTCCTTCGGGACGTAAACTCCT
TTCGATCGGGACGATTATGACGGTACCGGAAGAAGAAGCCCCGGCTAACTTCGTGCCAGCAGCCGCGGTAATACGAGGGG
GGCGAGCGTTGTTCGGAATTATTGGGCGTAAAGGGTGCGTAGGCGGTTTTGTAAGTCTTATGTGAAATCTATGGGCTCAA
CTCATAGACTGCATGAGAAACTGCAGGGCTCGAGTATGGGAGAGGTGAGTGGAATTCCCGGTGTAGCGGTGAAATGCGTA
GATATCGGGAGGAACACCTGTGGCGAAAGCGGCTCACTGGACCATAACTGACGCTGATGCACGAAAGCTAGGGGAGCAAA
CAGG
>OTU_404
TGGGGAATATTGGACAATGGGGGCAACCCTGATCCAGCAATACCGCGTGTGTGAAGAAGGCCTTCGGGTTGTAAAGCACT
TTTAGCAGGAAAGAAAGCCTGTGCGCTAATACCGTACGGTTTTGACGTTACCTGCAGAAAAAGCACCGGCTAACTCCGTG
CCAGCAGCCGCGGTAATACGGAGGGTGCAAGCGTTAATCGGAATTACTGGGCGTAAAGCGCGCGTAGGCGGCTTGTTAAG
TCGGATGTGAAATCCCCGGGCTCAACCTGGGAACTGCATCCGATACTGGCTGGCTGGAGTGTGGTAGAGGGAAGTGGAAT
TCCAGGTGTAGCGGTGAAATGCGTAGATATCTGGGGGAACATCAGTGGCGAAGGCGGCTTCCTGGACCAACACTGACGCT
GAGGCGCGAAAGCGTGGGGAGCAAACAGG
>OTU_405
TGGGGAATATTGGACAATGGGCGAAAGCCTGATCCAGCAATGCCGCGTGGGTGAAGAAGGTCTTCGGATTGTAAAGCCCT
TTTGGCGGGGACGATGATGACGGTACCCGCAGAATAAGCCCCGGCTAACTTCGTGCCAGCAGCCGCGGTAATACGAAGGG
GGCTAGCGTTGCTCGGAATGACTGGGCGTAAAGGGCGCGTAGGCGGCATGTACAGTCAGGCGTGAAATTCCCGGGCTCAA
CCTGGGGACTGCGTTTGATACGTGCAGGCTAGAGTGGGGAAGAGGGTCGTGGAATTCCCAGTGTAGAGGTGAAATTCGTA
GATATTGGGAAGAACACCGGTGGCGAAGGCGGCGACCTGGTCCTTTACTGACGCTGAGGCGCGAAAGCGTGGGGAGCAAA
CAGG
>OTU_406
TAAGGAATATTGGTCAATGGGCGGAAGCCTGAACCAGCCATGCCGCGTGCAGGAAGACGGCCCTACGGGTTGTAAACTGC
TTTTGCAGGGGAATAAACCCCTCTATGTATAGAGGGCTGAATGTACCTTGAGAATAAGGATCGGCTAACTCCGTGCCAGC
AGCCGCGGTAATACGGAGGATCCGAGCGTTATCCGGATTTATTGGGTTTAAAGGGTGCGTAGGCGGCCTGTTAAGTCAGG
GGTGAAAGACGGTAGCTCAACTATCGCAGTGCCTTTGATACTGATGGGCTTGAATGCAGATGAGGTAGGCGGAATGTGAC
AAGTAGCGGTGAAATGCATAGATATGTCACAGAACACCGATTGCGAAGGCAGCTTACTAAGCTGTGATTGACGCTGAGGC
ACGAAAGCGTGGGGATCAAACAGG
>OTU_408
TAGGGAATTTTCCACAATGGGCGAAAGCCTGATGGAGCAACGCCGCGTGCAGGATGAATGCCTTCGGGTTGTAAACTGCT
TTTATCTGTGACGAATATGACGGTAGCAGATGAATAAGGATCGGCTAACTCCGTGCCAGCAGCCGCGGTCATACGGAGGA
TCCAAGCGTTATCCGGAATTACTGGGCGTAAAGAGTTGCGTAGGTGGCAGAGTAAGTCTGTAGTGAAAGCGTCCCGCTCA
ACGGGATATACATTATAGAAACTGCTCAGCTAGAGGACGAGAGAGGTTATTGGAATTCCTAGTGTAGGAGTGAAATCCGT
AGATATTAGGAGGAACACCGATGGCGTAGGCAGATAACTGGCTCGTTTCTGACACTAAGGCACGAAAGCGTGGGTAGCAA
ACGGG
>OTU_409
TGGGGAATCTTGCGCAATGGGCGAAAGCCTGACGCAGCGACGCCGTGTGTGCGATGAAGGTCTTCGGATCGTAAAGCACT
GTCGCGAGGGACAAAGGAAGTGATGGTACCTCGAGAGGAAGCACCGGCTAACTCTGTGCCAGCAGCCGCGGTAATACAGA
GGGTGCGAGCGTTGTTCGGAATTATTGGGCGTAAAGCGCTGGTAGGTGGCATGACAAGTCGCGTGTGAAAGCTCCAGGCT
CAACCTGGAAAGTGCGCGCGAAACTGTTGCGCTTGAGTGCCGGAGAGGGTCGCGGAATTCCCAGTGTAGAGGTGAAATTC
GTAGATATTGGGAGGAACACCAGAGGCGAAGGCGGCGACCTGGAAGGTAACTGACACTGAGCAGCGAAAGCGTGGGGAGC
AAACAGG
>OTU_410
TCGAGAATTTTTCTCAATGGGGGAAACCCTGAAGGAGCGACGCCGCGTGGAGGATGAAGGTCTTCGGATTGTAAACTCCT
GTCATGAGGGAACAAACCTGCATGTTTAACTGATGTGCAGCTGATAGTACCTCAAGAGGAAGAGACGGCTAACTCTGTGC
CAGCAGCCGCGGTAATACAGAGGTCTCAAGCGTTGTTCGGATTCATTGGGCGTAAAGGGTGCGTAGGCGGCGAAGCAAGT
CAGGTGTGAAATCCCGGAGCTTAACTCCGGAACTGCATTTGATACTGCTTTGCTTGAGGACTGGAGAGGAGATCGGAATT
CACGGTGTAGCAGTGAAATGCGTAGATATCGTGAGGAAGGCCAGTGGCGAAGGCGGATCTCTGGACAGTTCCTGACGCTG
AGGCACGAAGGCCAGGGGAGCAAACGGG
>OTU_411
TAGGGAATATTGCGCAATGGACGCAAGTCTGACGCAGCGACGCCGCGTGGGTGACGAAGGCCTTCGGGTCGTAAAGCCCT
GTCGGAAGGGAAGAAAAACGATGTGGCTAACATCCATATCGCTTGACGGTACCTTTAAAGGAAGCACCGGCTAACTACGT
GCCAGCAGCCGCGGTAATACGTAGGGTGCAAGCGTTGTTCGGAATCATTGGGCGTAAAGCGCGTGTAGGCTGTTAGTTAA
GTCGGGTGTGAAATCCCTGGGCTCAACCGAGGAAGTGCATCCGAAACTAACTAGCTCGAAGATGGCAGAGGAAGGTGGAA
TTCCTAGTGTAGAGGTGAAATTCGTAGATATTAGGAGGAATACCGGTGGCGAAGGCGGCCTTCTGGACCATTCTTGACGC
TGAGACGCGAAAGCGTGGGGAGCAAACAGG
>OTU_412
TGGGGAATATTGGACAATGGGCGAAAGCCTGATCCAGCAATGCCGCGTGAGTGAAGAAGGCCTTCGGGTTGTAAAGCTCT
TTTACCCGGGAAGATAATGACTGTACCGGGAGAATAAGCTCCGGCTAACTCCGTGCCAGCAGCCGCGGTAATACGGAGGG
AGCTAGCGTTGTTCGGAATTACTGGGCGTAAAGCGTACGTAGGCGGCTTGGTAAGTCAGAGGTGAAAGCCCACGACTCAA
TCGTGGAACTGCCTTTGAGACTGCTTCGCTTGAAGATGGGAGAGGTTAGTGGAATTCCGAGTGTAGAGGTGAAATTCGTA
GATATTCGGAAGAACACCAGTGGCGAAGGCGGCTAACTGGACCATTCTTGACGCTGAGGTACGAAAGCGTGGGGAGCAAA
CAGG
>OTU_414
TGGGGAATCTTGCACAATGGGGGCAACCCTGATGCAGCGACGCCGCGTGAGCGATGAAGCCCTTCGGGGTGTAAAGCTCT
TTCGGCAGGGAAGATTATGACGGTACCTGCAGAAGCAGCTGCGGCTAACTACGTGCCAGCAGCCGCGGTAATACGTAGGC
AGCAAGCGTTGTTCGGAGTTACTGGGCGTAAAGGGTGCGTAGGCGGCTCGATAAGTATGGTGTGAAATCTCCCGGCTTAA
CTGGGAGGGTGCGCTATAGACTGCCGGGCTAGAGTGTGGGAGAGGAAAGTGGAATTCCTGGTGTAGCGGTGAAATGCGTA
GATATCAGGAGGAACACCGGTGGTGTAAACGGCTTTCTGGACCATAACTGACGCTGAGGCACGAAAGCGTGGGTAGCAAA
CAGG
>OTU_415
TGGGGAATCTTGCACAATGGGGGCAACCCTGATGCAGCGACGCCGCGTGAACGATGAAGCCCTTCGGGGTGTAAAGTTCT
TTCGGCAGGGAAGAAACATGACGGTACCTGCAGAAGCAGCTGCGGCTAACTACGTGCCAGCAGCCGCGGTAATACGTAGG
CAGCGAGCGTTGTTCGGAGTTACTGGGCGTAAAGGGTGTGTAGGCGGTCCTCTAAGTTTGGTGTGAAATCTCCCGGCTTA
ACCGGGAGGGTGCGCCGAAAACTGGGGGACTAGAGTGCGGGAGGGGAGAGTGGAATTCCTGGTGTAGCGGTGAAATGCGT
AGATATCAGGAGGAACACCGGTGGTGTAGACGGCTCTCTGGACCGTAACTGACGCTGAGACACGAAAGCGTGGGTAGCAA
ACAGG
>OTU_417
TGGGGAATTTTGCGCAATGGGGGAAACCCTGACGCAGCAACGCCGCGTGGAGGATGAAGTCCCTTGGGACGTAAACTCCT
TTCGATGGGGAAGATAATGACGGTACCCATAGAAGAAGCCCCGGCTAACTTCGTGCCAGCAGCCGCGGTAATACGAAGGG
GGCTAGCGTTGCTCGGAATGACTGGGCGTAAAGGGCGCGTAGGCGGATGGCACAGTCAGATGTGAAATTCCCGGGCTTAA
CCTGGGGGCTGCATTTGATACGTGTGATCTAGAGTGAGGAAGAGGGTCGTGGAATTCCCAGTGTAGAGGTGAAATTCGTA
GATATTGGGAAGAACACCGGTGGCGAAGGCGGCGACCTGGTCCTTTTACTGACGCTGATGCACGAAAGCTAGGGGAGCAA
ACAGG
>OTU_419
TGGGGAATATTGCGCAATGGCCGCAAGGCTGACGCAGCGACGCCGCGTGTGGGATGACGCCCTTCGGGGTGTAAACCACT
GTTGCCCGGGACGAACGAGGGGATTTATCCCCTGTGACGGTACCGGGTGAGGAAGCACCGGCTAACTCCGTGCCAGCAGC
CGCGGTAATACGGAGGGTGCGAGCGTTGTCCGGAATCACTGGGCGTAAAGGGCGCGTAGGCGGCTTGGTAAGGGGGCGGT
GAAAGCCCGGGGCTCAACCCCGGGTCTGCCGGACCGACTGCCGAGCTTGAGCACACTAGGGGCGGGTGGAATTCCGGGTG
TAGCGGTGGAATGCGTAGAGATCCGGAAGAACACCGGTGGCGAAGGCGGCCCGCCGGGGTGTAGCTGACGCTGAGGCGCG
ACAGCGTGGGGAGCAAACAGG
>OTU_420
TGGGGAATTTTGCGCAATGGGGGAAACCCTGACGCAGCAACGCCGCGTGGAGGATGAAATCCCTTGGGATGTAAACTCCT
TTCGATCGGGAAGATAATGACGGTACCGAGAGAAGAAGCCCCGGCTAACTTCGTGCCAGCAGCCGCGGTAATACAGAGGT
CCCAAGCGTTGTTCGGATTCACTGGGCGTAAAGGGTGCGTAGGTGGTCGGGTAAGTCTGATGTGAAATCTCGGAGCTCAA
CTCCGAAACTGCGCTTGATACTGCTCGGCTAGAGGATCGGAGGGGGTATCGGAATTTATGGTGTAGCAGTGAAATGCGTA
GATATCATAAGGAACACCGGTGGCGAAGGCGGATACCTGGAAGATTCCTGACTCTGAAACACGAAAGCCAGGGGAGCAAA
CGGG
>OTU_421
TGGGGAATCTTGCGCAATGGACGAAAGTCTGACGCAGCGACGCCGCGTGGGTGATGAAGGCCTTCGGGTTGTAAAGCCCT
GTGGGGCGGGACGAATTAGTAGAAGCTAATACCTTCTATGATGACGGTACCGCCTTAGCAAGCACCGGCTAACTCTGTGC
CAGCAGCCGCGGTAAGACAGAGGGTGCGAACGTTGTTCGGAATTACTGGGCGTAAAGCGTGTGTAGGCGGTCATGTAGGT
CGGATGTGAAAGCCCCAGGCTCAACCTGGGAAGTGCACCCGAAACCGCACGACTTGAGTATCGGAGAGGTTGGTGGAATT
CTCGGTGTAGAGGTGAAATTCGTAGATATCGAGAGGAACACCGGCGGCGAAGGCGGCCAACTGGACGAATACTGACGCTG
AGACACGAAAGCGTGGGGAGCAAACAGG
>OTU_422
TGGGGAATATTGGACAATGGGCGCAAGCCTGATCCAGCCATGCCGCGTGAGTGATGAAGGCCTTAGGGTTGTAAAGCTCT
TTCGGCGGGGACGATAATGACGGTACCCGCAGAAGAAGCCCCGGCTAACTTCGTGCCAGCAGCCGCGGTAATACGAAGGG
GGCTAGCGTTGCTCGGAATCACTGGGCGTAAAGGGCGCGTAGGCGGACATTTAAGTCGGGGGTGAAAGCCCAGGGCTCAA
CCCTGGAATTGCCTCCGATACTGGGTGTCTCGAGACCGGAAGAGGTGAGTGGAACTGCGAGTGTAGAGGTGAAATTCGTA
GATATTCGCAAGAACACCAGTGGCGAAGGCGGCTCACTGGTCCGGTTCTGACGCTGAGGCGCGAAAGCGTGGGGAGCAAA
CAGG
>OTU_423
TGGGGAATATTGGACAATGGGGGAAACCCTGATCCAGCAATGCCGCGTGGGTGAAGAAGGCCTTCGGGTTGTAAAGCCCT
TTAGGCGGGGAAGAAGGTTTTAGGGGGATAATCCCTAGAATTTGACGGTACCCGCAGAATAAGCACCGGCTAACTCTGTG
CCAGCAGCCGCGGTAATACAGAGGGTGCGAGCGTTAATCGGATTTACTGGGCGTAAAGGGCGCGTAGGTGGTAAAGCAAG
TAAGATGTGAAAGCCCTGGGCTTAACCTGGGAAGTGCATCTTAAACTGCTTAACTAGAGTATGGTAGAGGGTAGTGGAAT
TTCCGGTGTAGCGGTGAAATGCGTAGAGATCGGAAGGAACGCCAGTGGTGAAGACGACTACCTGGACCAATACTGACACT
GAGGCGCGAAAGCGTGGGGATCAAACAGG
>OTU_425
TGGGGAATATTGCACAATGGGCGGAAGCCTGATGCAGCGACGCCGCGTGGGGGATGACGGCCTTCGGGTTGTAAACTCCT
TTCACCATCGACGAAGGTTTTCTGACGGTAGATGGAGAAGAAGCACCGGCTAACTACGTGCCAGCAGCCGCGGTAATACG
TAGGGTGCGAGCGTTGTCCGGAATTACTGGGCGTAAAGAGCTCGTAGGTGGTTTGTCGCGTCGTCTGTGAAATTCCGGGG
CTTAACTCCGGGCGTGCAGGCGATAAGGGCATAACTTGAGTACTGTAGGGGAGACTGGAATTCCTGGTGTAGCGGTGAAA
TGCGCAGATATCAGGAGGAACACCGGTGGCGAAGGCGGGTCTCTGGGCAGTAACTGACGCTGAGGAGCGAAAGCATGGGT
AGCGAACAGG
>OTU_426
TGGGGAATATTGGACAATGGGGGCAACCCTGATCCAGCGATGCCGCGTGTGTGAAGAAGGCCTGAGGGTTGTAAAGCACT
TTAGTTGGGGAGGAAAGGCTCTTGCCGAATAGGTAAGAGAGAAGACGTTACCCAAAGAATAAGCACCGGCTAACTCTGTG
CCAGCAGCCGCGGTAATACAGAGGGTGCAAGCGTTAATCGGAATGACTGGGCGTAAAGGGCACGTAGGCGGATAGATGTG
TCATAGGTGAAATCCCCGGGCTCAACCTGGGAACTGCCTGTGAAACTGTGTATCTAGAATATAGGAGAGGGAAGTGGAAT
TTCCGGTGTAGCGGTGAAATGCGTAGATATCGGAAAGAACACCAGTGGCGAAGGCGACTTCCTGGTCTAATATTGACGCT
GAGGTGCGAAAGCGTGGGGAGCAAACGGG
>OTU_428
TAGGGAATCTTGCGCAATGCGCGAAAGCGTGACGCAGCAACGCCGCGTGGGGGAAGAAGGCCTTCGGGTTGTAAACCCCT
TTCAGTTGGGACGAAGCTTCGTGGGTTAATAGCCCACTGGAGTGACGGTACCTTCACAAGAAGCACCGGCTAACTACGTG
CCAGCAGCCGCGGTAATACGTAGGGTGCAAGCGTTGTCCGGAATTATTGGGCGTAAAGAGCGTGTAGGCGGTCCGATCAG
TCCGCTGTGAAAGTCCAGGGCTCAACCCTGGGATGCCGGTGGATACTGTCGGACTAGAGTCCGGAAGAGGCGAGTGGAAT
TCCTGGTGTAGCGGTGAAATGCGCAGATATCAGGAGGAACACCAATGGCGAAGGCAGCTCGCTGGGACGGTACTGACGCT
GAGACGCGAAAGCGTGGGGAGCAAACAGG
>OTU_429
TGGGGAATATTGCACAATGGGCGCAAGCCTGATGCAGCGACGCCGCGTGGGGGATGACGGCCTTCGGGTTGTAAACTCCT
TTCGCAACTGACGAAGCTTTTTGTGTGACGGTAGGTTGAGAAGAAGCACCGGCTAACTACGTGCCAGCAGCCGCGGTAAT
ACGTAGGGTGCGAGCGTTGTCCGGAATTACTGGGCGTAAAGAGCTCGTAGGTGGTTTGTCGCGTCGTGTGTGAAATTCCG
GGGCTTAACTTCGGGGTTGCATACGATACGGGCATAACTTGAGTGCTGTAGGGGAGACTGGAATTCCTGGTGTAGCGGTG
AAATGCGCAGATATCAGGAGGAACACCGATGGCGAAGGCAGGTCTCTGGGCAGTAACTGACGCTGAGGAGCGAAAGCATG
GGGAGCGAACAGG
>OTU_431
TGGGGAATCTTGCGCAATGGGCGAAAGCCTGACGCAGCCATGCCGCGTGTATGATGAAGGTCTTAGGATTGTAAAATACT
TTCACCGGTGAAGATAATGACTGTAGCCGGAGAAGAAGCCCCGGCTAACTTCGTGCCAGCAGCCGCGGTAATACGAAGGG
GGCTAGCGTTGCTCGGAATTACTGGGCGTAAAGGGAGCGTAGGCGGACATTTAAGTCAGGGGTGAAATCCCAGAGCTCAA
CTCTGGAACTGCCTTTGATACTGGATGTCTTGAGTGTGAGAGAGGTATGTGGAACTCCGAGTGTAGAGGTGAAATTCGTA
GATATTCGGAAGAACACCAGTGGCGAAGGCGACATACTGGCTCATTACTGACGCTGAGGCTCGAAAGCGTGGGGAGCAAA
CAGG
>OTU_432
TGGGGAATATTGCACAATGGGGGAAACCCTGATGCAGCCATGCCGCGTGTGTGAAGAAGGCCTTCGGGTTGTAAAGCACT
TTCAGTAGGGAGGAAAGGGTGTAGTTTAATACGCTATATCTGTGACGTTACCTACAGAAGAAGGACCGGCTAACTCCGTG
CCAGCAGCCGCGGTAATACGGAGGGTCCGAGCGTTAATCGGAATTACTGGGCGTAAAGCGTGCGCAGGCGGTTTGTTAAG
CGAGATGTGAAAGCCCTGGGCTCAACCTAGGAATAGCATTTCGAACTGGCGAACTAGAGTCTTGTAGAGGGGGGTAGAAT
TCCAGGTGTAGCGGTGAAATGCGTAGAGATCTGGAGGAATACCGGTGGCGAAGGCGGCCCCCTGGACAAAGACTGACGCT
CATGCACGAAAGCGTGGGGAGCAAACAGG
>OTU_433
TTTCGAATCATTCACAATGGGCGAAAGCCTGATGGTGCGACGCCGCGTGAGGGATGACGGCCTTCGGGTTGTAAACCTCT
GTCACCGGGGAAGAAACGCTTCATGTTAACAGCCTGAAGCCTGACTTAACCCGGAGAGGAAGCAGTGGCTAACTCCGTGC
CAGCAGCCGCGGTAATACGGAGACTGCAAGCGTTATTCGGATTCACTGGGCGTAAAGGGTGCGCAGGCGGCCAAGTGTGT
GAGGCGTGAAAGCCCGATGCTCAACATCGGAATTGCACCTCAAACTACATGGCTAGAGCATTGGAGAGGGTAGCGGAATT
CACGGTGTAGCAGTGAAATGCGTAGATATCGTGAGGAACACCAGAGGCGAAGGCGGCTACCTGGACAATTGCTGACGCTC
AGGCACGAAAGCGTGGGGAGCAAAAGGG
>OTU_434
TGGGGAATATTGGACAATGGGCGAAAGCCTGATCCAGCAATGCCGCGTGAGTGATGAAGGCCTTAGGGTTGTAAAGCTCT
TTTACCCGGGAAGATAATGACTGTACCGGGAGAATAAGCCCCGGCTAACTCCGTGCCAGCAGCCGCGGTAATACGGAGGG
GGCTAGCGTTGTTCGGAATTACTGGGCGTAAAGCGCACGTAGGCGGCTTGGTAAGTTAGAGGTGAAAGCCCAGGGCTCAA
CCCTGGAATTGCCTTTAAGACTGCCGAGCTAGTAGGTGAGAGAGGTGAGTGGAATTCCGAGTGTAGAGGTGAAATTCGTA
GATATTCGGAAGAACACCAGTGGCGAAGGCGGCTCACTGGCTCATTCTAGACGCTGAGGTGCGAAAGCGTGGGGAGCAAA
CAGG
>OTU_435
TGGGGAATATTGGACAATGGGCGCAAGCCTGATCCAGCAATGCCGCGTGTGTGAAGAAGGCCTTCGGGTTGTAAAGCACT
TTTATCGGGAGCGAAATACTATCGGTTAATAACCGGTGGGGCTGACGGTACCCGAGGAATAAGCACCGGCTAACTTCGTG
CCAGCAGCCGCGGTAATACAGAGGGTGCAAGCGTTAATCGGAATTACTGGGCGTAAAGCGTGCGCAGACGGTTATATAAG
TCGGGTGTGAAAGCCCCGGGCTCAACCTGGGAACTGCATTTGAGACTGCATGGCTAGAGTATCGAAGAGGGAAGTGGAAT
TTCCGGTGTAGCGGTGAAATGCGTAGATATCGGAAGGAACACCAGTGGCGAAGGCGGCGACCTGGTCCATTACTGACGCT
GAGGCGCGAAAGCGTGGGGAGCAAACAGG
>OTU_436
TGGGGAATTTTGCGCAATGGGGGAAACCCTGACGCAGCAACGCCGCGTGGAGGATGAAGTCCCTTGGGACGTAAACTCCT
TTCGACTGGGAAGATAATGACGGTACCAGTGGAAGAAGCCCCGGCTAACTTCGTGCCAGCAGCCGCGGTAATACGAGGGG
GGCAAGCGTTGTTCGGAATTATTGGGCGTAAAGGGCGCGTAGGCGGTGCGGTAAGTCACCTGTGAAATCTCCGGGCTCAA
CTCGGAGCCTGCAGGCGATACTGCCGTGCTTGAGGATGGGAGAGGTGCGTGGAATTCCCGGTGTAGCGGTGAAATGCGTA
GATATCGGGAGGAACACCTGTGGCGAAAGCGGCGCACTGGACCATTTCTGACGCTGAGGCGCGAAAGCTAGGGGAGCAAA
CAGG
>OTU_437
TGGGGAATCTTGCGCAATGGGCGAAAGCCTGACGCAGCGACGCCGCGTGGGGGATGAAGGCCTTCGGGTTGTAAACCCCT
TTCAGCAGGGACGAATTCAGACGGTACCTGCAGAAGAAGCGCCGGCTAACTACGTGCCAGCAGCCGCGGTAACACGTAGG
GCGCAAGCGTTGTCCGGAATTATTGGGCGTAAAGAGCTCGTAGGCGGACTGTTGCGTCTGCTGTGAAAAGCTGGGGCTTA
ACCCTGGCCTTGCAGTGGATACGGGCAGACTAGAGGTAGGTAGGGGAGAATGGAATTCCCGGTGTAGCGGTGAAATGCGC
AGATATCGGGAGGAACACCGGTGGCGAAGGCGGTTCTCTGGGCCTTACCTGACGCTGAGGAGCGAAAGCGTGGGGAGCGA
ACAGG
>OTU_438
TGGGGAATATTGGACAATGGGGGCAACCCTGATCCAGCCATGCCGCGTGTGTGAAGAAGGCCTTTTGGTTGTAAAGCACT
TTAAGCAGTGAAGAAGACTCCATGGTTAATACCCATGGACGATGACATTAGCTGCAGAATAAGCACCGGCTAACTCTGTG
CCAGCAGCCGCGGTAATACAGAGGGTGCAAGCGTTAATCGGAATTACTGGGCGTAAAGCGAGCGTAGGTGGCTTGATAAG
TCAGATGTGAAAGCCCCGGGCTTAACCTGGGAACGGCATCTGATACTGTTAGGCTAGAGTAGGTGAGAGGAAGGTAGAAT
TCCAGGTGTAGCGGTGAAATGCGTAGAGATCTGGAGGAATACCGATGGCGAAGGCAGCCTTCTGGCATCATACTGACACT
GAGGTTCGAAAGCGTGGGTAGCAAACAGG
>OTU_439
TGGGGAATATTGGACAATGGGCGCAAGCCTGATCCAGCAATGCCGCGTGTGTGAAGAAGGCCTTCGGGTTGTAAAGCACT
TTTATCAGGAGCGAAACTACTGCCGGCTAATACCCGGCGGAACTGACGGTACCTGAGGAATAAGCACCGGCTAACTTCGT
GCCAGCAGCCGCGGTAATACGAAGGGTGCAAGCGTTAATCGGAATTACTGGGCGTAAAGCGTGCGTAGGCGGTGAGTTAA
GTCTGCTGTGAAATCCCCGGGCTCAACCTGGGAATGGCAGTGGATACTGGCTCGCTAGAGTGTGTCAGAGGATGGTGGAA
TTCCCGGTGTAGCGGTGAAATGCGTAGAGATCGGGAGGAACATCAGTGGCGAAGGCGGCCATCTGGGACAACACTGACGC
TGAGGCACGAAAGCGTGGGGAGCAAACAGG
>OTU_440
TGAGGAATTTTCCGCAATGGGCGAAAGCCTGACGGAGCGACGCCGCGTGTGGGAAGAAGGCCTTCGGGTCGTAAACCACT
GTCGAAGGGGACGATAATGACGGTACCCTTGGAGGAAGCCCCGGCTAACTACGTGCCAGCAGCCGCGGTAAGACGTAGGG
GGCAAGCGTTATTCGGAATTATTGGGCGTAAAGCGCTCGTAGGCGGGATTGCAAGTCCGTGTTGAAAGACCTCGGCTCAA
CTGAGGGACCGGCTCGGATACTGTGATTCTTGAGGCAATCAGAGGGTGATGGAATTCCCGGTGTAGCGGTGAAATGCGTA
GATATCGGGAGGAACACCAGTGGCGAAGGCGGCCTTCTGGCTCGCAACTGACGCTGTAGCGCGAAAGCGTGGGGAGCAAA
CAGG
>OTU_441
TAAGGAATATTGGTCAATGGACGCAAGTCTGAACCAGCCATGCCGCGTGGAGGATGAAGGCCCTCTGGGTTGTAAACTTC
TTTTATTGGGGAAGAAACCGGTTTTTTCTAAAGCCGTTGACGGTACCCATTGAATAAGCACCGGCTAACTCCGTGCCAGC
AGCCGCGGTAATACGGAGGGTGCAAGCGTTATCCGGATTCACTGGGTTTAAAGGGTGCGTAGGTGGGCAGGTAAGTCAGT
GGTGAAATCTCTAAGCTTAACTTAGAAACTGCCGTTGATACTATCTGTCTTGAATGTAGTGGAGGTGAGCGGAATATGTC
ATGTAGCGGTGAAATGCTTAGATATGACATAGAACACCAATTGCGAAGGCAGCTCGCTACACTATGATTGACACTGATGC
ACGAAAGCGTGGGGATCAAACAGG
>OTU_442
TGGGGAATATTGGACAATGGGGGCAACCCTGATCCAGCCATGCCGCGTGAGTGATGAAGGCCTTCGGGTTGTAAAGCTCT
TTTGCAGGGGACGATGATGACGGTACCCTGAGAATAAGCCCCGGCTAACTTCGTGCCAGCAGCCGCGGTAATACGAAGGG
GGCTAGCGTTGTTCGGAATTACTGGGCGTAAAGGGCGCGTAGGTGGCTTGGCAAGTTGGGTGTGAAAGCCCAGGGCTCAA
CCCTGGAATTGCACTCAAGACTGCTTTGCTTGAATTCGGTAGAGGTTGGTGGAATTCCCAGTGTAGAGGTGAAATTCGTA
GAGATTGGGAAGAACACCCGTGGCGAAGGCGGCCAACTGGACCGACATTGACACTGAGGCGCGAAAGCGTGGGGATCAAA
CAGG
>OTU_443
TGAGGAATATTGGTCAATGGACGCAAGTCTGAACCAGCCATGCCGCGTGAAGGATGAAGGCCTTCTGGGTTGTAAACTTC
TTTTACTTGGGAAGAAACCCCCGATTTCTATCGGGGTTGACGGTACCAAAGGAATAAGCACCGGCTAACTCCGTGCCAGC
AGCCGCGGTAATACGGAGGGTGCAAGCGTTATCCGGATTTACTGGGTTTAAAGGGTGTGTAGGCGGGCTTTTAAGTCAGT
GGTGAAATCTCCAGGCTCAACCTGGAAACTGCCATTGATACTATTAGTCTTGAATTTTGTTGAGGTAGGCGGAATAAGTC
ATGTAGCGGTGAAATGCATAGATATGACTTAGAACACCAATTGCGAAGGCAGCTTGCTAAACAAATATTGACGCTGAGGC
ACGAAAGCGTGGGGATCAAACAGG
>OTU_444
TGGGGAATCTTGCACAATGCGCGAAAGCGTGATGCAGCAACGCCGCGTGGGAGAAGAAGGCCTTCGGGTTGTAAATCCCT
TTCAGTTGGGACGAAGCTTCGTCGGTTAATAGCCGGTTGGAGTGACGGTACCTTCAGAAGAAGCCCCGGCTAACTACGTG
CCAGCAGCCGCGGTAATACGTAGGGGGCTAGCGTTGTCCGGAATCATTGGGCGTAAAGCGCGTGTAGGCGGCTCAACAAG
TCTGCTGTGAAAGTCCAGGGCTCAACCCTGGAATGCCGGTGGAAACTGTTGGGCTAGAGTCCGGAAGGGGCGAGTGGAAT
TCCTGGTGTAGCGGTGAAATGCGCAGATATCAGGAGGAACACCAATGGCGAAGGCAGCTCGCTGGGACGGTACTGACGCT
GAGACGCGAAAGCGTGGGGAGCAAACAGG
>OTU_445
TGGGGAATATTGCACAATGGGCGCAAGCCTGATGCAGCAACGCCGCGTGAGGGACGACGGCCTTCGGGTTGTAAACCTCT
TTTAGTAGGGAAGAAGCGATGTGCTTGTCACATCATGACGGTACCTGCAGAAAAAGCACCGGCTAACTACGTGCCAGCAG
CCGCGGTAATACGTAGGGTGCAAGCGTTATCCGGAATTATTGGGCGTAAAGAGCTCGTAGGCGGTTTGTCGCGTCTGCCG
TGAAAACTGGAGGCTCAACCTCCAGCCTGCGGTGGGTACGGGCAGACTAGAGTGCGGTAGGGGAGATTGGAATTCCTGGT
GTAGCGGTGGAATGCGCAGATATCAGGAGGAACACCGATGGCGAAGGCAGATCTCTGGGCCGTAACTGACGCTGAGGAGC
GAAAGCATGGGGAGCGAACAGG
>OTU_446
TCGAGAATCTTCGGCAATGGGCGCAAGCCTGACCGAGCGACGCCGCGTGGAGGACGAAGGCCTTCGGGTTGTAAACTCCT
GTCGAGGGGGAGGAAGCCGCAAGGTTGACCGATCCCTGGAGGAAGCACGGGCTAAGTTCGTGCCAGCAGCCGCGGTAAGA
CGAACCGTGCGAACGTTATTCGGAATCACTGGGCTTAAAGCGCGTGTAGGCGGGACGGCACGTCGGTTGCTGAAATCCCC
CGGCTCAACCGGGGAACGGGCACCGATACGACCGTCCTGGAGGGGGGTAGGGGGAGCTGGAACTTCCGGTGGAGCGGTGA
AATGCGTTGAGATCGGAAGGAACGCCCGTGGCGAAAGCGAGCTCCTGGACCCTTACTGACGCTGAGACGCGAAAGCCAGG
GGAGCGAACGGG
>OTU_447
CAAGGAATTTTCCGCAATGGGCGCAAGCCTGACGGAGCGACGCCGCGTGGAGGAAGACACTTTTCGGAGCGTAAACTCCT
TTTCTGGGGGATGAAGGAAGTGACAGTACCCCAGGAAGAAGGACCGGCTAACTACGTGCCAGCAGCCGCGGTAAGACGTA
GGGTCCGAGCGTTGTCCGGAGTTACTGGGCGTAAAGGGCGCGTAGGCGGTTCCATGCGTCCCACGTGAAAGCCCCTGGCT
TAACCAGGGAGGGTCGTGGGAAACGGGGGAACTGGAGGCAGAGAGAGGCTGGTGGAATTCCCGGAGTAGTGGTGAAATGC
GTAGATATCGGGAGGAACACCGGTGGCGAAGGCGGCCAGCTGGCTCTGACCTGACGCTGAGGCGCGAAGGCGTGGGGAGC
GAACGGG
>OTU_448
TGGGGAATTTTGCGCAATGGGGGAAACCCTGACGCAGCAACGCCGCGTGGAGGATGAAGCCCCTTGGGGCGTAAACTCCT
TTCGATAGGGAAGATAATGACGGTACCTATAGAAGAAGCCCCGGCTAACTTCGTGCCAGCAGCCGCGGTAATACGAGGGG
GGCAAGCGTTGTTCGGAATTATTGGGCGTAAAGGGTGCGTAGGCGGTTTGGTAAGTCTTGTGTGAAATCTTCGGGCTCAA
CTCGAAGTCTGCACGAGAAACTACCGGACTAGAGTGTGGGAGAGGTGAGTGGAATTTCCGGTGTAGCGGTGAAATGCGTA
GATATCGGAAGGAACACCTGTGGCGAAAGCGGCTCACTGGACCACAACTGACGCTGAGGCACGAAAGCTAGGGGAGCAAA
CAGG
>OTU_449
TTAGGAATATTGGACAATGGGCGAAAGCCTGATCCAGCCATGCCGCGTGAACGATGAAGGCCTTCGGGTTGTAAAGTTCT
TTAGCCGACGATTATAATGACTGTAGTCGGAGAATAAGCCCCGGCTAACTTCGTGCCAGCAGCCGCGGTAATACGAAGGG
GGCGAGCGTTATTCGGAATCACTGGGCGTAAAGCGTGCGTAGGCGGTTTTCCAAGTCAGAAGTGAAAGCCCAGGGCTCAA
CCCTGGAATTGCTTTTGAAACTGGAAGACTTGAATTCGGGAGAGGATAGCGGAATTCTCAGTGTAGCAGTGAAATGCGTA
GATATTGAGAGGAACACCAGTGGCGTAAGCGGCTATCTGGACCGACATTGACGCTGAGGCACGAAAGCGTGGGGATCAAA
CAGG
>OTU_450
TGAGGAATTTTCCGCAATGGGCGAAAGCCTGACGGAGCGACGCCGCGTGTGGGAAGAAGGCCTTCGGGTCGTAAACCACT
GTCGAGGGGGAAGATATTGACGGTACCCCTGGAGGAAGCCCCGGCTAACTACGTGCCAGCAGCCGCGGTAAGACGTAGGG
GGCAAGCGTTATTCGGAATTATTGGGCGTAAAGCGCTCGTAGGCGGGACAGGAAGTCCGTGAAGAAAGACCTGGGCTCAA
CTCAGGGAACGGCACGGATACTCTTGTTCTTGAGGCAATCAGAGGGTGATGGAATTCCCGGTGTAGCGGTGAAATGCGTA
GATATCGGGAGGAACACCAGTGGCGAAGGCGATCACCTGGGGTTGTTCTGACGCTGAGGAGCGAAAGCTAGGGGAGCAAA
CGGG
>OTU_451
TGAGGAATATTGGGCAATGGAGGCAACTCTGACCCAGCCATGCCGCGTGCAGGAAGAATGCCTTATGGGTTGTAAACTGC
TTTTACTTGGGAAGAACCCCCCCGACGTGTCGGGGGCTGACGGTACCAAATGAATAAGCACCGGCTAACTCCGTGCCAGC
AGCCGCGGTAATACGGAGGGTGCAAGCGTTATCCGGAATCATTGGGTTTAAAGGGTCCGCAGGCGGGGAAATAAGTCAGT
GGTGAAATCTCTCGGCTTAACCGAGAAACTGCCATTGATACTGTTTTTCTTGAATTTGGTCGGAGTGGGCGGAATGTGTC
ATGTAGCGGTGAAATGCATAGATATGACACAGAACACCGATAGCGAAGGCAGCTCACTAGACCTGAATTGACGCTCATGG
ACGAAAGCGTGGGGAGCGAACAGG
>OTU_452
TGGGGAATATTGGACAATGGGGGCAACCCTGATCCAGCGACGCCGCGTGTGTGAAGAAGGCCTGCGGGTTGTAAAGCACT
TTTAGTGGGGATAAAAAGCCCAGGGCTAATAACCTTGGGTCTTGATCTAACCTACAGAAAAAGCACCGGCTAACTCTGTG
CCAGCAGCCGCGGTAATACAGAGGGTGCGAGCGTTAATCGGAATTACTGGGCGTAAAGCGTGCGTAGACGGTTCCGTAAG
TCGGATGTGAAATCCCCGGGCTCAACCTGGGAATTGCATTCGAGACTGCGAAGCTAGGGTGCGGAAGAGGGAAGCGGAAT
TTCCGGTGTAGCGGTGAAATGCGTAGATATCGGAAGGAACATCAGTGGCGAAGGCGGCTTCCTGGTCCAGCACCGACGTT
CAGGCACGAAAGCGTGGGGAGCAAACAGG
>OTU_453
TCGAGAATATTCGACAATGGGCGAAAGCCTGATCGAGCGACACCGCGTGTAGGATGAAGGCCCTCGGGTCGTAAACTACG
GTAGTATGATAAGAATGCAAATGACTGTCATACGGAAAGAGGTGGGTAACTACGTGCCAGCACCAGCGGTAATACGTAGA
CCTCAAGCATTATCCGGATTTATTGGGCGTAAAGAGCATGTAGGAGGTTTCGCGCGTCTTTTGTTAAAGCCCAGGGCCTA
ACCCTGGAAGTGCAGGAGATACGGCGGAACTAGAGGAGGTTAGAGGTGCATGGAACTCACGGTGTAGGGGTGAAATCCGT
TGATATCGTGGGGAACACCAAAGGCGAAGGCAGTGCACTGGGACTTTCCTGACTCTGAGATGCGAAAGCGTGGGGAGCAA
AAAGG
>OTU_454
TGGGGAATATTGGACAATGGGGGCAACCCTGATCCAGCAATACCGCGTGTGTGAAGAAGGCCTTCGGGTTGTAAAGCACT
TTAGGCGGGGAAGAAGATTAGTATTTTAAGAGATAACTAATTTGACGGTACCCGCAAAATAAGCACCGGCTAACTCTGTG
CCAGCAGCCGCGGTAATACAGAGGGTGCAAGCGTTAATCGGATTTACTGGGCGTAAAGGGCGCGTAGGTGGTTGCGTAAG
TGAGATGTGAAAGCCCCGGGCTCAACCTGGGAACTGCATCTTATACTGCGTAGCTGGAGTGAAGTAGAGGGTAGTGGAAT
TTCCGGTGTAGCGGTGAAATGCGTAGATATCGGAAGGAACACCAGTGGCGAAGGCGGCTACCTGGACTTACACTGACACT
GAGGCGCGAAAGCGTGGGTAGCAAACAGG
>OTU_455
TGGGGAATATTGGACAATGGGCGCAAGCCTGATCCAGCAATGCCGCGTGAGTGAAGAAGGTCTTCGGATTGTAAAGCTCT
TTCGACGGGGACGATGATGACGGTACCCGTAGAAGAAGCCCCGGCTAACTTCGTGCCAGCAGCCGCGGTAATACGAGGGG
GGCGAGCGTTGTTCGGAATTATTGGGCGTAAAGGGTGCGTAGGCGGTTCGGTAAGTCTTGTGTGAAATCTCCGGGCTCAA
CTCGGAGTCTGCATGGGAAACTGTCGGGCTTGAGTATTGGAGAGGTGAGTGGAATTTCCGGTGTAGCGGTGAAATGCGTA
GATATCGGAAGGAACACCTGTGGCGAAAGCGGCTCACTGGACAATAACTGACGCTGATGCACGAAAGCTAGGGGAGCAAA
CAGG
>OTU_456
TGGGGAATATTGGACAATGGGCGGAAGCCTGAACCAGCCATGCCGCGTGCAGGAAGACGGCCCTACGGGTTGTAAACTGC
TTTTGCAGGGGAATAAACCCTCGTTCGTGAACGAGGCTGAATGTACTCTGAGAATAAGGATCGGCTAACTCCGTGCCAGC
AGCCGCGGTAATACGGAGGATCCAAGCGTTATCCGGATTTATTGGGCGTAAAGGGTGCGTAGGCGGTTCAGTAAGTCTTG
TGTGAAATCTTCGGGCTCAACTCGAAGTCTGCATGAGAAACTGCTGGGCTTGAGTATGGGAGAGGTGAGTGGAATTTCCG
GTGTAGCGGTGAAATGCGTAGATATCGGAAGGAACACCTGTGGCGAAAGCGGCTCACTGGACCATAACTGACGCTGATGC
ACGAAAGCTAGGGGAGCAAACAGG
>OTU_457
TGGGGAATATTGGACAATGGGGGAAACCCTGATCCAGCGACGCCGCGTGTGTGAAGAAGGCCTGCGGGTTGTAAAGCACT
TTTAGTGGGGACGAAAAGCCTAGGGCTAATACCCTTGGGTCTTGACTTAACCCAAAGAAAAAGCACCGGCTAACTCTGTG
CCAGCAGCCGCGGTAATACAGAGGGTGCAAGCGTTAATCGGAATTACTGGGCGTAAAGCGTGCGTAGACGGTTTTTTAAG
TCGGATGTGAAATCCCCGGGCTCAACCTGGGAATTGCATTCGAGACTGGAAGGCTAGGGTGCGGAAGAGGGAAGCGGAAT
TTCTGGTGTAGCGGTGAAATGCGTAGATATCAGAAGGAACATCAGTGGCGAAAGCGGCTTCCTGGTCCAGCACCGACGTT
CAGGCACGAAAGCGTGGGGAGCAAACAGG
>OTU_458
TGGGGAATATTGCACAATGGGCGAAAGCCTGATGCAGCAACGCCGCGTGAGCGATGAAGGCCTTCGGGTCGTAAAGCTCT
GTCCTCAAGGAAGATAATGACGGTACTTGAGGAGGAAGCCCCGGCTAACTACGTGCCAGCAGCCGCGGTAATACGTAGGG
GGCTAGCGTTATCCGGAATTACTGGGCGTAAAGGGTGCGTAGGTGGTTTCTTAAGTCAGAGGTGAAAGGCTACGGCTCAA
CCGTAGTAAGCCTTTGAAACTGGGAAACTTGAGTGCAGGAGAGGAGAGTGGAATTCCTAGTGTAGCGGTGAAATGCGTAG
ATATTAGGAGGAACACCAGTTGCGAAGGCGGCTCTCTGGACTGTAACTGACACTGAGGCACGAAAGCGTGGGGAGCAAAC
AGG
>OTU_459
TCGAGAATTTTTCTCAATGGGGGAAACCCTGAAGGAGCGACGCCGCGTGGAGGATGAAGGCTTTCGGGTTGTAAACTCCT
GTCATTTGGGAACAAGGCCTTACGTTAACTGCGTGGAGGTTTGATAGTACCGAAAGAGGAAGAGACGGCTAACTCTGTGC
CAGCAGCCGCGGTAATACAGAGGTCTCAAGCGTTGTTCGGATTTATTGGGCGTAAAGGGCGCGTAGGCGGCGGGGTAAGT
CGGGTGTGAAATCTCAGGGCTCAACCCTGAAACTGCACTTGATACTGCTCTGCTTGAGGACTGGAGAGGAGACTGGAATT
CACGGTGTAGCAGTGAAATGCGTAGAGATCGTGAGGAAGACCAGTGGCGAAGGCGGGTCTCTGGACAGTTCCTGACGCTG
AGGCGCGAAGGCCAGGGGAGCAAACGGG
>OTU_460
TGGGGAATATTGGACAATGGGGGCAACCCTGATCCAGCGACGCCGCGTGTGTGAAGAAGGCCTGCGGGTTGTAAAGCACT
TTTAGTGGGGATGAAAAGCTCAGGGTTAACACCTCTGGGTCTTGACCTAACCCACAGAAAAAGCACCGGCTAACTCTGTG
CCAGCAGCCGCGGTAATACAGAGGGTGCAAGCGTTAATCGGAATTACTGGGCGTAAAGCGTGCGTAGACGGTTACATAAG
TCGGGTGTGAAAGCCCCGGGCTCAACCTGGGAATTGCATTCGAGACTGCGTAGCTAGGGTGCGGAAGAGGGAAGCGGAAT
TTCCGGTGTAGCGGTGAAATGCGTAGATATCGGAAGGAACACCAGTGGCGAAAGCGGCTTCCTGGTCCAGCACCGACGTT
CAGGCACGAAAGCGTGGGGAGCAAACAGG
>OTU_461
TGGGGAATATTGCACAATGGGGGAAACCCTGATGCAGCGACGCCGCGTGCGGGATGAAGGCCTTCGGGTTGTAAACCGCT
TTCAGCAGGGGCGAATTCAGACGGTACCTGCAGAAGAAGCGCCGGCTAACTACGTGCCAGCAGCCGCGGTAATACGTAGG
GCGCGAGCGTTGTCCGGAATTATTGGGCGTAAAGAGCTCGTAGGCGGCCTGTTGCGTCCGCTGTGAAATCCCAGGGCTTA
ACCCTGGGCGTGCAGTGGATACGGGCAGGCTAGAGGCAGGCAGGGGAGAACGGAATTCCCGGTGTAGCGGTGAAATGCGC
AGATATCGGGAGGAACACCGGTGGCGAAGGCGGTTCTCTGGGCCTGTTCTGACGCTGAGGAGCGAAAGCGTGGGGAGCAA
ACAGG
>OTU_462
TGGGGAATATTGCACAATGGGCGAAAGCCTGATGCAGCGACGCCGCGTGAGGGATGACGGCCTTCGGGTTGTAAACCTCT
TTCAGCAGGGACCAAGCGTGAGTGAGTGTACCTGCAGAAGAAGCACCGGCTAACTACGTGCCAGCAGCCGCGGTAATACG
TAGGGTGCGAGCGTTGTCCGGATTTATTGGGCGTAAAGGGCTCGTAGGCGGCCTGTCGCGTCGGAAGTGAAAGCCCACTG
CTTAACGGTGGGTCTGCTTCCGGTACGGGCAGGCTGGAGTATGGCAGGGGAGACTGGAATTCCTGGTGTAGCGGTGGAAT
GCGCAGATATCAGGAGGAACACCGGTGGCGAAGGCGGGTCTCTGGGCCATTACTGACGCTGAGGAGCGAAAGCGTGGGGA
GCGAACAGG
>OTU_463
TGGGGAATCTTGCGCAATGGACGAAAGTCTGACGCAGCCACGCCGCGTGAGTGAAGAAGGCCTTCGGGTTGTAAAGCTCT
GTCGGAGGGGACGAAAAGCTTATGGGTTAACAGCCCATGAGTCTGACGGTACCCTCAAAGGAAGCACCGGCTAACTTCGT
GCCAGCAGCCGCGGTAATACGAGGGGTGCAAGCGTTGCTCGGAATTATTGGGCGTAAAGGGTAGGTAGGTGGTCTCGTTT
GTCTGGGGTGAAAGCCTTGAGCTTAACTCAAGAAGTGCCCCAGAAACGGCGAGACTCGAGTCTTGGAGAGGGTCGTGGAA
TTCCCGGTGTAGCGGTGAAATGCGTAGAGATCGGGAGGAACACCAGAGGCGAAGGCGGCGACCTGGACAAGTACTGACAC
TCAACTACGAAAGCGTGGGTAGCAAACAGG
>OTU_464
TGGGGAATTTTGCGCAATGGGGGAAACCCTGACGCAGCAACGCCGCGTGGAGGATGAAATCCCTTGGGATGTAAACTCCT
TTCGATCGGGACGATAATGACGGTACCGGAAGAAGAAGCCCCGGCTAACTTCGTGCCAGCAGCCGCGGTAATACGAGGGG
GGCGAGCGTTGTTCGGAATTATTGGGCGTAAAGGGCGCGTAGGCGGTTTGACAAGTCTTGTGTGAAATCTTCGGGCTCAA
CTCGAAGTCTGCACGAGAAACTGTCAGGCTAGAGTATGGGAGGGGTGCGTGGAATTTCCGGTGTAGCGGTGAAATGCGTA
GATATCGGAAGGAACACCTGTGGCGAAAGCGGCGCACTGGACCATAACTGACGCTGAGGCGCGAAAGCTAGGGGAGCAAA
CAGG
>OTU_465
TAGGGAATTTTCCACAATGGGCGAAAGCCTGATGGAGCAACGCCGCGTGCAGGATGAAGGCCCTCGGGTCGTAAACTGCT
TTTCTCTGTGACGATTATGACGGTAGCAGAAGAATAAGGATCGGCTAACTCCGTGCCAGCAGCCGCGGTCATACGGAGGA
TCCGAGCGTTATCCGGAATTACTGGGCGTAAAGAGTTGCGTAGGTGGCAGAGTAAGCAGATAGTGAAATCGTGTGGCTCA
ACCATACATACATTATCTGAACTGCTCAGCTAGAAGGCGAGAGAGGTAGATGGAATTCCCAGTGTAGGAGTGAAATCCGT
AGATATTGGGAGGAACACCGATGGCGTAGGCAGTCTACTGGCTCGTTCTTGACACTAAGGCACGAAAGCGTGGGGAGCAA
ACGGG
>OTU_467
TGGGGAATCTTGGACAATGGGGGAAACCCTGATCCAGCGATGCCGCGTGAGCGAAGAAGGCCTTAGGGTTGTAAAGCTCT
TTCGCCCACGACGATGATGACGGTAGTGGGAGAAGAAGCCCCGGCTAACTCCGTGCCAGCAGCCGCGGTAATACGGAGGG
GGCTAGCGTTGTCCGGAATTACTGGGCGTAAAGCGCGCGTAGGTGGTCCACCAAGTTGGGGGTGAAAGCCCGGAGCTCAA
CTCCGGAATTGCCTCCGAGACTGATGGACTAGAGTTCGGGAGAGGAGAGCGGAATTCCCAGTGTAGAGGTGAAATTCGTA
GATATTGGGAAGAACACCGGTGGCGAAGGCGGCTCTCTGGCCCGTAACTGACGCTGAGGCGCGAAAGCGTGGGGAGCAAA
CAGG
>OTU_468
TGGGGAATTTTGGACAATGGGGGCAACCCTGATCCAGCCATGCCGCGTGAGTGAAGAAGGCCTTCGGGTTGTAAAGCTCT
TTCGGCCGGAACGAAATCGCGTACGTGAATAACGTGCGTGGATGACGGTACTGGAAGAAGAAGCACCGGCTAACTACGTG
CCAGCAGCCGCGGTAATACGTAGGGTGCGAGCGTTAATCGGAATTACTGGGCGTAAAGCGTGCGTAGGTGGTTTTGTAAG
TCAGATGTGAAATCCCCGGGCTTAACCTGGGAACTGCGTTTGAAACTACAGAGCTAGAGTGTGGCAGAGGGGGGTGGAAT
TCCACGTGTAGCAGTGAAATGCGTAGATATGTGGAGGAACACCGATGGCGAAGGCAACCCCCTGGGCCAACACTGACGCT
GAGGCACGAAAGCGTGGGGAGCAAACAGG
>OTU_469
TGGGGAATCTTGCGCAATGGGCGAAAGCCTGACGCAGCGACGCCGCGTGGGGGATGAAGCTTTTCGGAGTGTAAACCCCT
TTCGACCCGGAAGAAGTCCCGCAAGGGATTGACGGTACGGGTATAAGAAGCCCCGGCTAACTACGTGCCAGCAGCCGCGG
TAATACGTAGGGGGCCAGCGTTGCTCGGAATTACTGGGCGTAAAGGGTCCGTAGGCGGTGCGACAAGTCGGGAGTGAAAT
CTCGGAGCTTAACTCCGAGGCTGCTTCCGAAACTGCCGTGCTCGAGTGTGAGAGAGGCGAGTGGAATTGCAGGTGTAGCG
GTGAAATGCGTAGAGATCTGCAGGAACACCCGATGCGAAGGCGGCTCGCTGGATCACAACTGACGCTGAGGGACGAAAGC
TAGGGGAGCAAACAGG
>OTU_470
TGGGGAATTTTCCGCAATGGGCGAAAGCCTGACGGAGCAATACCGCGTGAGGGAGGAAGGCTCTTGGGTCGTAAACCTCT
TTTCTCAGGGAAGAAAAAAATGACGGTACCTGAGGAATAAGCATCGGCTAACTCCGTGCCAGCAGCCGCGGTAATACGGA
GGATGCAAGCGTTATCCGGAATGATTGGGCGTAAAGGGTCCGCAGGTTGCCATGTAAGTCTGCTGTTAAAGAGTGAGGCT
CAACCTCATAAAAGCAGTGGAAACTACACGGCTAGAGTACGTTCGGGGCAGAGGGAATTCCTGGTGTAGCGGTGAAATGC
GTAGATATCAGGAAGAACACCGGTGGCGAAAGCGCTCTGCTAGGCCGTAACTGACACTGAGGGACGAAAGCTAGGGGAGC
GAATGGG
>OTU_471
TGGGGAATATTGGACAATGGGCGAAAGCCTGATCCAGCAATGCCGCGTGTGTGAAGAAGGCCTGCGGGTTGTAAAGCACT
TTCGGTAGGGACGAAAAAGATCGGGCTAATATCCCGGTTCTTGACTTAACCTATAGAAGAAGCACCGGCTAACTCTGTGC
CAGCAGCCGCGGTAATACAGAGGGTGCAAGCGTTAATCGGAATTACTGGGCGTAAAGCGCACGTAGGCGGCTTGGCAAGT
TGGGTGTGAAATCCCCGGGCTCAACCTGGGAATTGCATTCAAGACTGCCTTGCTAGAGTTTGGTAGAGGGAAGTGGAATT
CCAGGTGTAGCGGTGAAATGCGTAGATATCTGGAGGAACATCAGTGGCGAAGGCGACTTCCTGGCCCAAAACTGACGCTG
AGGTGCGAAAGCGTGGGGAGCAAACAGG
>OTU_472
TTTCGAATCATTCACAATGGGCGAAAGCCTGATGGTGCGACGCCGCGTGAGGGATGAAGGTCTTCGGATTGTAAACCTCT
GTCACTAGGGAAGAAAAACTAGCCGTTAATAGCGTCTAGTCTGACTTAACCTGGAGAGGAAGCAGTGGCTAACTCCGTGC
CAGCAGCCGCGGTAATACGGAGACTGCAAGCGTTATTCGGATTCACTGGGCGTAAAGGGTGCGCAGGCGGCCGTGTGTGT
TAGGTGTGAAAGCCCGAGGCTTAACCTCGGAATTGCGCCTAAAACTACACGGCTAGAGTATTGGAGAGGGTAGCGGAATT
CACGGTGTAGCAGTGAAATGCGTAGATATCGTGAGGAACACCAGAGGCGAAGGCGGCTACCTGGACAATTACTGACGCTC
AGGCACGAAAGCGTGGGGAGCAAAAGGG
>OTU_473
TAAGGAATATTGGTCAATGGGCGCAAGCCTGAACCAGCCATGCCGCGTGCAGGATGAAGGTTCTATGGATTGTAAACTGC
TTTTGTACGGGAAAAAATCCCTGGTTTCTACCGGGGTTGATGGTACCGTAAGAATAAGGATCGGCTAACTCCGTGCCAGC
AGCCGCGGTAATACGGAGGATCCAAGCGTTATCCGGATTCACTGGGTTTAAAGGGTGCGTAGGTGGAATGACAAGTCAGT
GGTGAAAACCTGCAGCTTAACTGTAGAACTGCCATTGATACTGTTATTCTTGAGTACATTTGATGTGAGCGGAATGTGTC
GTGTAGCGGTGAAATGCTTAGATATGACACAGAACACCAATTGCGAAGGCAGCTCACAAAACTGTAACTGACACTGAGGC
ACGAAAGCGTGGGGATCAAACAGG
>OTU_474
TCGAGAATTTTTCTCAATGGGCGAAAGCCTGAAGGAGCGACGCCGCGTGGGGGATGAATGGCTTCGGCCCGTAAACCCCT
GTCATTTGCGAACAAATTGCCCTAGATAATACATGGTGCATTGATTGTAGCGAAAGAGGAAGGGACGGCTAACTCTGTGC
CAGCAGCCGCGGTAATACAGAGGTCCCAAGCGTTGTTCGGATTCACTGGGCGTAAAGGGTGCGTAGGCGGTTTGGCAAGT
CTGATGTGAAATCCCGCAGCTTAACTGCGGAACTGCATTGGAAACTGCTTGACTAGAGGAATGGAGGGGAGACTGGAATA
CTTGGTGTAGCAGTGAAATGCGTAGATATCAAGTGGAACACCAGTGGCGAAGGCGAGTCTCTGGACATTTCCTGACGCTG
AGGCACGAAAGCCAGGGGAGCAAACGGG
>OTU_475
TGGGGAATTTTGCGCAATGGGGGAAACCCTGACGCAGCAACGCCGCGTGGAGGATGAAGTACTTCGGTACGTAAACTCCT
TTCGATCGGGACGATAATGACGGTATCGGAAGAAGAAGCCCCGGCTAACTACGTGCCAGCAGCCGCGGTAATACGTAGGC
AGCAAGCGTTGTTCGGAATTACTGGGCGTAAAGAGTGTGTAGGCGGTGCTCTAAGTTTGGTGTGAAATCTCCCGGCTTAA
CTGGGAGGGTGCGCCGAAAACTGGAATGCTTGAACATGGGAGAGGAAAGCGGAATTCCTGGTGTAGCGGTGAAATGCGTA
GATATCGGGAGGAACACCGGTGGCGAAGGCGGTTCTCTGGGCCTGTTCTGACGCTGAGGAGCGAAAGCGTGGGGAGCAAA
CAGG
>OTU_476
TGGGGAATCTTGGACAATGGGGGAAACCCTGATCCAGCAATGCCGCGTGTGTGAAGAAGGCCTTCGGGTTGTAAAGCACT
TTCGATAGGGAAGAAAAGCTTGGTGCTAATCAGCCAAGTCTTGACGTTACCTAGAGAAGAAGCACCGGCTAACTCTGTGC
CAGCAGCCGCGGTAATACAGAGGGTGCAAGCGTTAATCGGAGTTACTGGGCGTAAAGGGCGCGTAGGCGGTTCGATTAGT
CGGGTGTGAAAGCCCTGGGCTTAACCTGGGAATTGCATTCGATACTGTCGAGCTAGAGTATGGTAGAGGAAAGCGGAATT
CCACATGTAGCGGTGAAATGCGTAGATATGTGGAGGAACATCAGTGGCGAAGGCGGCTTTCTGGACCAATACTGACGCTG
AGGCGCGAAAGCGTGGGGAGCAAACAGG
>OTU_477
TAGGGAATCTTCCACAATGGGCGAAAGCCTGATGGAGCAACGCCGCGTGCAGGATGAATGCCTTAGGGTTGTAAACTGCT
TTTATCTGTGACGAATATGACGGTAGCAGATGAATAAGGATCGGCTAACTCCGTGCCAGCAGCCGCGGTCATACGGAGGA
TCCAAGCGTTATCCGGAATTACTGGGCGTAAAGAGTTGCGTAGGTGGCATTGTAAGTCGGTAGTGAAAGCGTGTGGCTCA
ACCATATATACATTATCGAAACTGCAAAGCTAGAGGATGAGAGAGGTTATTGGAATTCCCTGTGTAGGAGTGAAATCCGT
AGATATAGGGAGGAACACCGATGGCGTAGGCAGATAACTGGCTCATTCCTGACACTAAGGCACGAAAGCGTGGGGAGCAA
ACGGG
>OTU_478
TGGGGAATTTTGTGCAATGGGCGAAAGCCTGACACAGCGACACCGCGTGGATGAAGAAGCCCTTTGGGGTGTAAAATCCT
GTCAGCTGGAACGAAAAAAATGACGGTACCAGCAGAGGAAGCATCGGCTAACTACGTGCCAGCAGCCGCGGTAAGACGTA
GGATGCGAGCGTTGTCCGGATTTATTGGGCGTAAAGAGTTCGTAGGCGGTTTGTTAAGTCTGATGTTAAAGATCGGGGCT
CAACCCTGGGAGTGCATTGGATACTGGCAAACTGGAGTGTGGTAGAGGCTAGTGGAATTCCCAGTGTAGCGGTGAAATGC
GTAGATATTGGGAAGAACACCAGTGGCGTAGGCGACTAGCTGGGCCATAACTGACGCTGAGGAACGAAAGCCAGGGGAGC
GAATGGG
>OTU_480
TGGGGAATTTTGCGCAATGGGGGAAACCCTGACGCAGCAACGCCGCGTGGAGGATGAAGTCTCTTGGGACGTAAACTCCT
TTCGATCGGGACGATAATGACGGTACCGATAGAAGAAGCCCCGGCTAACTTCGTGCCAGCAGCCGCGGTAATACGAGGGG
GGCAAGCGTTGTTCGGAATTATTGGGCGTAAAGGGTGCGTAGGCGGCCCCGCAAGTCTCGTGTGAAATCCTCAAGCTCAA
CTTGAGGCCTGCACGGGAAACTGCTGGGCTGGAGTGTGGGAGAGGTGAGTGGAATTCCCGGTGTAGCGGTGAAATGCGTA
GATATCGGGAGGAACACCTGTGGCGAAAGCGGCTCACTGGACCACAACTGACGCTGAGGCACGAAAGCTAGGGGAGCAAA
CAGG
>OTU_481
TGAGGAATTTTCCGCAATGGGCGAAAGCCTGACGGAGCAATGCCGCGTGGAGGAAGACGGCCCGTGGGTTGTAAACTCCT
TTTCTTAGAGAAGAACAACTGACGGTATCTAAGGAATAAGCATTGGCTAACTCTGTGCCAGCAGCCGCGGTAATACAGGG
AATGCAAGCGTTATCCGGATTCATTGGGCGTAAAGGGTCCTGAGGTGGTCTGCTTAGTCTACTGTGAAAGCTCAGGGCTT
AACCCTGACAATGCGGTGGAAACTAGTAGGCTAGAATACGGTAGGGGCAAGGGGAATTCCCAGTGTAGCGGTGAAATGCA
TAGATATTGGGAAGAACACCAAAGGCGAAGGCACCTTGCTGGGCCGATATTGACACTGACAGACGAAAGCTAGGGGAGCG
AATGGG
>OTU_483
TAGGGAATATTGCGCAATGGGGGAAACCCTGACGCAGCAACGCCGCGTGAGTGAGGAAGGTCTTCGGATTGTAAAACTCT
TTTATTTGGGAAAAATGTTCTTTCGGTTAATACCCGAGAGGAGTGATGGTACCAAAGGAATAAGCACCGGCTAACTTCGT
GCCAGCAGCCGCGGTAATACGAAGGGTGCAAGCGTTGTTCGGAATCATTGGGCGTAAAGCGCGCGCAGGCGGATCAGCAA
GTCAGATGTGAAATCTCGGAGCTCAACTCCGAAACTGCGTCTGAAACTGCTAGTCTAGAATGTCGGAGGGGGCAGGGGAA
TTTCACGTGTAGGGGTAAAATCCGTAGAGATGTGAAGGAACACCGGAGGCGAAGGCGCCTGCCTGGACGACTATTGACGC
TGAGGCGCGAAAGCGTGGGGAGCAAACAGG
>OTU_485
TGGGGAATATTGGACAATGGGGGAAACCCTGATCCAGCGACGCCGCGTGTGTGAAGAAGGCCTGCGGGTTGTAAAGCACT
TTTAGTGGGGATGAAAAGTCCAGGGCTAATACCCATGGATCTTGACCTAACCCAAAGAAAAAGCACCGGCTAACTCTGTG
CCAGCAGCCGCGGTAATACAGAGGGTGCGAGCGTTAATCGGAATTACTGGGCGTAAAGCGTGCGTAGACGGTTTCGTAAG
TCGGGTGTGAAAGCCCCGGGCTCAACCTGGGAATTGCATTCGAGACTGCGAGGCTAGGGTGCGGAAGAGGGAAGCGGAAT
TTCCGGTGTAGCGGTGAAATGCGTAGATATCGGAAGGAACATCAGTGGCGAAGGCGGCTTCCTGGTCCAGCACCGACGTT
CAGGCACGAAAGCGTGGGGAGCAAACAGG
>OTU_487
TGGGGAATTTTGGACAATGGGCGAAAGCCTGATCCAGCAATGCCGCGTGTGTGAAGAAGGCCTTCGGGTTGTAAAGCACT
TTTGTCCGGGAAGAAAGTATTCGTGCTAATACCATGGATAGATGACGGTACCGGAAGAATAAGCACCGGCTAACTACGTG
CCAGCAGCCGCGGTAATACGTAGGGTGCGAGCGTTAATCGGAATTACTGGGCGTAAAGCGTGCGCAGGCGGTTTTGTAAG
ACAGATGTGAAATCCCCGGGCTTAACCTGGGAACTGCATTTGTGACTGCAAGGCTAGAGTATGGCAGAGGGGGGTAGAAT
TCCACGTGTAGCAGTGAAATGCGTAGAGATGTGGAGGAATACCGATGGCGAAGGCAGCCCCCTGGGCCAATACTGACGCT
CATGCACGAAAGCGTGGGGAGCAAACAGG
>OTU_488
TAACGAATCTTCCGCAATGCACGAAAGTGTGACGGAGCGACGCCGCGTGTGGGACGAAGCCCTTCGGGGTGTAAACCACT
GTCAGGGGATAGAAAGTTCTGATCATCCCCAGAGGAAGGCACGGCTAACTCTGTGCCAGCAGCCGCGGTAAGACAGAGGT
GCCAAGCGTTAGGCGGAATCACTGGGCTTAAAGCGTGTGTAGGCGGAATTGTAAGTACTTTGTGAAATCCCACGGCTTAA
CCGTGGAACTGCTTGGTATACTGCTTTTCTTGAGCCAACTAGGGGCTGCCGGAACAAATGGTGGAGCGGTGAAATGCGTA
GATATCATTTGGAACGCCAATGGTGAAAACAGGCAGCTGGGGTTGTGCTGACGCTGAGACACGAAAGCCAGGGGAGCAAA
CGGG
>OTU_489
TGGGGAATATTGGACAATGGACGAAAGTCTGATGGAGCGACGCCGCGTGGAGGATGAAGGTTCTTGGATTGTAAACTCCT
GTCACTGCAGAACAAGGATACGCATGTTAATAGCAAGCGTATTTGATGGTATGCGGAGAGGAAGGGACGGCTAACTCTGT
GCCAGCAGCCGCGGTAAGACAGAGGTCCCGAGCGTTGTTCGGATTCATTGGGCGTAAAGGGTGCGTAGGCGGTTCAGTAA
GTCTTGTGTGAAATCTTCGGGCTCAACTCGAAGTCTGCATGAGAAACTGCTGGGCTTGAGTATGGGAGAGGTGAGTGGAA
TTCCCGGTGTAGCGGTGAAATGCGTAGATATCGGGAGGAACACCTGTGGCGAAAGCGGCTCACTGGACCATAACTGACGC
TGAGGCACGAAAGCTAGGGGAGCAAACAGG
>OTU_490
TGGGGAATATTGGACAATGGGGGCAACCCTGATCCAGCAATGCCGCGTGTGTGAAGAAGGTCTTCGGATTGTAAAGCACT
TTCGTTGGGGACGATGATGACGGTACCCAAAGAAGAAGCCCCGGCTAACTTCGTGCCAGCAGCCGCGGTAATACGAAGGG
GGCTAGCGTTGCTCGGAATGACTGGGCGTAAAGGGCGCGTAGGCGGTTTGAACAGTCAGACGTGAAATTCCTGGGCTTAA
CCTGGGGGCTGCGTTTGAGACGTTTAGGCTAGAGTGAGGAAGAGGGTCGTGGAATTCCCAGTGTAGAGGTGAAATTCGTA
GATATTGGGAAGAACACCGGTGGCGAAGGCGGCGACCTGGTCCTTTACTGACGCTGAGGCGCGAAAGCGTGGGGAGCAAA
CAGG
>OTU_492
GTTGGAATATTGCACAATGGGGGAAACCCTGATGCAGCGACGCCGCGTGGAGGACGAAGGATTTAGGTCTGTAAACTCCT
TTTGCTGGGAAAGACTTAGGACGGTACCCAGCGAATAAGCACCGGCTAACTACGTGCCAGCAGCCGCGGTAAGACGTAGG
GTGCAAGCGTTGTCCGGATTTACTGGGCGTAAAGAGCGCGTAGGCGGCTTGTTAAGTGTGAAGTGAAATCTCCAGAGCTC
AACTCGGAAACTGCTTCGCATACTGGCAAGCTGGAGGAATGCAGAGGTTTGTGGAATTCCCGGTGTAGCGGTGAAATGCG
TAGATATCGGGAGGAACACCAATGGCGAAGGCAGCAAACTGGGCATTTCCTGACGCTGAGGCGCGAAAGCGTGGGTAGCA
AACAGG
>OTU_493
TGGGGAATCTTGCGCAATGGGCGAAAGCCTGACGCAGCAACGCCGCGTGAGGGACGAAGGCTTTCTGAGTTGTAAACCTC
TTTCAGCAGGGACGATTGTGACGGTACCTGCAGAAGAAGCACCGGCCAACTACGTGCCAGCAGCCGCGGTGATACGTAGG
GTGCAAGCGTTGTCCGGATTTATTGGGCGTAAAGAGCTCGTAGGCGGTTTGATAAGTCGGATGTGAAATCCCCAGGCTTA
ACCTGGGGTCGCCATTCGATACTGTCATGACTTGAGTCCGGTAGGGGACCACGGAATTCCTGGTGTAGCGGTGAAATGCG
CAGATATCAGGAGGAACACCAGCGGCGAAGGCGGTGGTCTGGGCCGGCACTGACGCTGAGGAGCGAAAGCGTGGGGAGCG
AACAGG
>OTU_494
TGGGGAATATTGCACAATGGGCGAAAGCCTGATGCAGCGACGCCGCGTGGGGGATGACGGTCTTCGGATTGTAAACCCCT
TTCAGTAGGGACGAAGCGCAAGTGACGGTACCTGCAGAAGAAGCACCGGCTAACTACGTGCCAGCAGCCGCGGTAATACG
TAGGGTGCGAGCGTTGTCCGGAATTACTGGGCGTAAAGAGCTCGTAGGCGGTTTGTCACGTCGTCTGTGAAATCCCTCGG
CTTAACCGGGGGCGTGCAGGCGATACGGGCAGACTTGAGTACTACAGGGGAGACTGGAATTCCTGGTGTAGCGGTGAAAT
GCGCAGATATCAGGAGGAACACCGGTGGCGAAGGCGGGTCTCTGGGTAGTAACTGACGCTGAGGAGCGAAAGCATGGGTA
GCGAACAGG
>OTU_495
TGGGGAATATTGGACAATGGGGGCAACCCTGATCCAGCGATGCCGCGTGGGTGAAGAAGGCCTTCGGGTTGTAAAGCCCT
TTAGGTTGGGAAGAAGGTTGGCTGGGGATAATCCAGTTAGCTTGACTGTACCGACAGAATAAGCACCGGCAAACTCTGTG
CCAGCAGCCGCGGTAATACAGAGGGTGCGAGCGTTAATCGGATTTACTGGGCGTAAAGGGCGCGTAGGCGGTGAGATGTG
TGTGATGTGAAAGCCCCGGGCTTAACCTGGGAAGTGCATTGCAAACTGTCTGACTGGAGTATATGAGAGGGTGGTGGAAT
TTCCGGTGTAGCGGTGAAATGCGTAGATATCGGAAGGAACGCCAATGGCGAAGGCAGCCACCTGGCATAATACTGACGCT
GAGGCGCGAAAGCGTGGGGATCGAACAGG
>OTU_496
CTAGGAATTTTCCGCAATGGGCGAAAGCCTGACGGAGTAACGCCGCGTGAGTGATGAAGACCTTAGGGTTGTAAAGCTCT
GTCGGAGGGGAAGACAAACGACGGTACCCTCCAAGAAAGCCCCGGCTAACTACGTGCCAGCAGCCGCGGTAATACGTAGG
GGGCGAGCGTTGTCCGGAATTACTGGGCGTAAAGAGCTCGTAGGTGGTTTGTCGCGTTGTCCGTGAAATTCCCTGGCTTA
ACTGGGGGCGTGCGGGCGATACGGGCAGACTGGAGTACTGCAGGGGAGACTGGAATTCCTGGTGTAGCGGTGAAATGCGC
AGATATCAGGAGGAACACCGGTGGCGAAGGCGGGTCTCTGGGCCTGTTCTGACGCTGAGGAGCGAAAGCGTGGGGAGCGA
ACAGG
>OTU_497
TGGGGAATATTGGACAATGGGCGCAAGCCTGATCCAGCAATGCCGCGTGAGTGAGGAAGGCCTTCGGGTTGTAAAGCTCT
TTCACCCACGACGATGATGACGGTAGTGGGAGAAGAAGCCCCGGCTAACTTCGTGCCAGCAGCCGCGGTAATACGAAGGG
GGCGAGCGTTGTTCGGATTTACTGGGCGTAAAGGGCGCGTAGGCGGCCGGCTTTGTCAGGCGTGAAAGCCCTGGGCTTAA
CCTGGGAACTGCGCTTGGGACGGGCTGGCTAGAGATCGGGAGAGGAGAGTGGAATTCCCAGTGTAGAGGTGAAATTCGTA
GATATTGGGAAGAACACCGGTGGCGAAGGCGGCTCTCTGGACCGACACTGACGCTGAGGCGCGAAAGCGTGGGGAGCAAA
CAGG
>OTU_499
TAGGGAATTTTCCACAATGGGCGAAAGCCTGATGGAGCAACGCCGCGTGCAGGATGAAGGCCTTAGGGTCGTAAACTGCT
TTTATATGTGAAGAATATGACGGTAGCATATGAATAAGGATCGGCTAACTCCGTGCCAGCAGCCGCGGTCATACGGAGGA
TCCAAGCGTTATCCGGAATTACTGGGCGTAAAGAGTTGCGTAGGTGGCAGAGTAAGTAGATAGTGAAAGCGTACGGCTCA
ACCGTATATCCATTATCTAAACTGCTCAGCTTGAGGACGAGAGAGGTAACTGGAATTTCTAGTGTAGGAGTGAAATCCGT
AGATATTAGAAGGAACACCGATGGCGTAGGCAGGTTACTGGCTCGTTTCTGACACTAAGGCACGAAAGCGTGGGGAGCAA
ACGGG
>OTU_501
TGGGGAATCTTGCGCAATGCGCGAAAGCGTGACGCAGCAACGCCGCGTGGGGGAAGACGGCCTTCGGGTTGTAAACCCCT
TTCAGTTGGGACGAAGCTCTGCCGGTGAATAGCCGGTTAGAGTGACGGTACCTTCAGAAGAAGCCCCGGCTAACTACGTG
CCAGCAGCCGCGGTAATACGTAGGGGGCAAGCGTTGTCCGGAATCATTGGGCGTAAAGAGCGTGTAGGCGGCTTGGTAAG
TCCGCTGTGAAAGTCCAGGGCTCAACCCTGGAAAGCCGGTGGAAACTGTCAAGCTTGAGTCCGGAAGAGGCGAGTGGAAT
TCCTGGTGTAGCGGTGAAATGCGCAGATATCAGGAGGAACACCAATGGCGAAGGCAGCTCGCTGGGACGGTACTGACGCT
GAGACGCGAAAGCGTGGGGAGCAAACAGG
>OTU_503
TCGAGAATCTTCGGCAATGGGCGCAAGCCTGACCGAGCGACGCCGCGTGGAGGATGAAGGCCTTCGGGTTGTAAACTCCT
GTCGAGGGGGAGGAAGGCGCAAGCTTGACCGATCCCTGGAGGAAGCACGGGCTAAGTTCGTGCCAGCAGCCGCGGTAAGA
CGAACCGTGCGAACGTTATTCGGAATCACTGGGCTTAAAGCGCGTGTAGGCGGGCCGCCACGTCGGCTGCTGAAATCCCC
CGGCTCAACCGGGGAACGGGCACCGATACGAGCGGCCTCGAGGGGGGTAGGGGGCACTGGAACTTCCGGTGGAGCGGTGA
AATGCGTTGAGATCGGAAGGAACGCCCGTGGCGAAAGCGAGTGCCTGGACCCTTTCTGACGCTGAGACGCGAAAGCCAGG
GGAGCGAACGGG
>OTU_504
TGGGGAATATTGCACAATGGGGGAAACCCTGATGCAGCAACGCCGCGTGAGTGATGACGGCCTTCGGGTTGTAAAGCTCT
GTCTTCAGGGACGATAATGACGGTACCTGAGGAGGAAGCCACGGCTAACTACGTGCCAGCAGCCGCGGTAATACGTAGGT
GGCGAGCGTTGTCCGGATTTACTGGGCGTAAAGGGAGCGTAGGCGGATTTTTAAGTGAGATGTGAAATACTCGGGCTTAA
CCTGAGTGCTGCATTTCAAACTGGAAGTCTAGAGTGCAGGAGAGGAGAAGGGAATTCCTAGTGTAGCGGTGAAATGCGTA
GAGATTAGGAAGAACACCAGTGGCGAAGGCGCTTCTCTGGACTGTAACTGACGCTGAGGCTCGAAAGCGTGGGGAGCAAA
CAGG
>OTU_505
TGGGGAATCTTGCGCAATGGGCGAAAGCCTGACGCAGCGACGCCGCGTGGGGGATGAAGCTTCTCGGAGTGTAAACCCCT
TTCGATCCGGACGAATGACTCGCAAGAGTTTGACGGTACGGGTAGAAGAAGCCCCGGCTAACTACGTGCCAGCAGCCGCG
GTAAGACGTAGGGGGCCAGCGTTGCTCGGAATTACTGGGCGTAAAGGGTTCGTAGGCGGTGCGGCAAGTTGGGAGTGAAA
TCTCTGGGCTTAACTCAGAGGCTGCTTCCAAAACTGCCGTGCTCGAGTGCGGGAGAGGCGAGTGGAATTGCAGGTGTAGC
GGTGAAATGCGTAGATATCTGCAGGAACACCCGTGGCGAAGGCGGCTCGCTGGACCGCAACTGACGCTGAGGAACGAAAG
CTAGGGGAGCAAACAGG
>OTU_506
TTTCGAATCATTCACAATGGGCGAAAGCCTGATGGTGCGACGCCGCGTGGGGGATGAAGGTCCTTGGATTGTAAACCCCT
GTCACCGGGGAAGAAACGTTAAATGGAAACACCATTTAGCCTGACTTAACCCGGAGAGGAAGCAGTGGCTAACTCTGTGC
CAGCAGCCGCGGTAATACAGAGACTGCAAGCGTTATTCGGATTCACTGGGCGTAAAGGGTGCGCAGGCGGCCGTGTGTGT
TAGGCGTGAAAGCCTGAGGCTCAACCTCAGAATTGCACCTAAAACTACACGGCTAGAGTACTGGAGAGGGTAGCGGAATT
CACGGTGTAGCAGTGAAATGCGTAGATATCGTGAGGAACACCAATGGCGAAGGCAGCTACCTGGACAGTTACTGACGCTC
AGGCACGAAAGCGTGGGGAGCAAAAGGG
>OTU_507
TGGGGAATTTTGCGCAATGGGGGAAACCCTGACGCAGCAACGCCGCGTGGAGGATGAAGGCCCTTGGGTCGTAAACTCCT
TTCGACCGGGACGATAATGACGGTACCGGTGGAAGAAGCACCGGCTAACTCTGTGCCAGCAGCCGCGGTAATACAGAGGG
TGCGAGCGTTGTTCGGAATTATTGGGCGTAAAGGGCGCGTAGGCTGTGCGGTAAGTCACCTGTGAAAACTCCAGGCTTAA
CTTGGAGCCTGCAGGCGAAACTGCCGTGCTGGAGGGTGGGAGAGGTGCGTGGAATTCCCGGTGTAGCGGTGAAATGCGTA
GATATCGGGAGGAACACCTGTGGCGAAAGCGGCGCACTGGACCACTTCTGACGCTGATGCGCGAAAGCTAGGGGAGCAAA
CAGG
>OTU_508
TGGGGAATTTTGGACAATGGGGGAAACCCTGATCCAGCCATCCCGCGTGTGCGATGAAGGCCTTCGGGTTGTAAAGCACT
TTTGGCAGGAAAGAAACGTCGCGGGTTAATACCCTGCGAAACTGACGGTACCTGCAGAATAAGCACCGGCTAACTACGTG
CCAGCAGCCGCGGTAATACGTAGGGTGCAAGCGTTAATCGGAATTACTGGGCGTAAAGCGTGCGCAGGCGGTTCGGAAAG
AAAGATGTGAAATCCCAGAGCTTAACTTTGGAACTGCATTTTTAACTACCGGGCTAGAGTGTGTCAGAGGGAGGTGGAAT
TCCGCGTGTAGCAGTGAAATGCGTAGATATGCGGAGGAACACCGATGGCGAAGGCAGCCTCCTGGGATAACACTGACGCT
CATGCACGAAAGCGTGGGGAGCAAACAGG
>OTU_509
TAGGGAATCTTGCACAATGGGCGAAAGCCTGATGCAGCGACGCCGCGTGAGTGACGAAGGCCTTCGGGTTGTAAAGCTCT
GTTCTCAGGGAAAAAGAATGTGATTGTACCTGAGGAGAAAGGACCGGCTAACTTCGTGCCAGCAGCCGCGGTAAGACGAG
GGGTCCAAGCGTTGTTCGGAATCATTGGGCGTAAAGCGGGTGTAGGTGGCTCTGTAAGTCAGGAGTGAAAGCCCCGAGCT
TAACTCGGGAAGTGCTTTTGATACTGCAGAGCTTGAGTGTGGGAGAGGATCGTGGAATTCCAGGTGTAGTGGTGAAATAC
GTAGATATCTGGAGGAACACCGGTGGCGAAGGCGGCGATCTGGCCCAACACTGACACTGAGACCCAAAAGCGTGGGGATC
AAACAGG
>OTU_510
TGGGGAATTTTGCGCAATGGGGGAAACCCTGACGCAGCAACGCCGCGTGGAGGATGAAGTCCCTTGGGACGTAAACTCCT
TTCGATTGGGAAGATTATGACGGTACCAATAGAAGAAGCCCCGGCTAACTTCGTGCCAGCAGCCGCGGTAATACGAGGGG
GGCAAGCGTTGTTCGGAATTATTGGGCGTAAAGGGTGCGTAGGCGGTTCGGTAAGTCTTATGTGAAATCTTCAGGCTCAA
CTTGAAGTCTGCATGAGAAACTGCCGGGCTTGAGTATGGGAGAGGTGAGTGGAATTTCCGGTGTAGCGGTGAAATGCGTA
GATATCGGAAGGAACACCTGTGGCGAAAGCGGCTCACTGGACCATAACTGACGCTGAGGCACGAAAGCTAGGGGAGCAAA
CAGG
>OTU_511
TAGGGAATATTGGGCAATGGACGCAAGTCTGACCCAGCCATCCCGCGTGAAGGATGAAGGATCTATGGTTCGTAAACTTC
TTTTGTTGGGGAAGAAAAAGTCTGATTCATCAGAAACTGACGGTACCCAACGAATAAGCACCGGCTAACTCCGTGCCAGC
AGCCGCGGTAATACGGAGGGTGCAAGCGTTATCCGGATTCACTGGGTTTAAAGGGTGCGTAGGCGGCCCGACAAGTCATT
GGTGAAAGCTCGCAGCTTAACTGCGAAACTGCCATTGAAACTGTCAGGCTTGAATCTGGTTGAAGTGGGCGGAATACAAC
ATGTAGCGGTGAAATGCTTAGATATGTTGTAGAACACCGATTGCGAAGGCAGCTCACTAAGCCAACATTGACGCTGAGGC
ACGAAAGCGTGGGTAGCGAACAGG
>OTU_512
TAACGAATCTTCCGCAATGCACGAAAGTGTGACGGAGCGACGCCGCGTGTGGGACGAAGTCCTTCGGGATGTAAACCACT
GTCAGGGGTTACCAAGTTCTGAGGAGCCCCAGAGGAAGGGACGGCTAACTCTGTGCCAGCAGCCGCGGTAATACAGAGGT
CCCGAGCGTTAGGCGGAATCACTGGGCTTAAAGCGTGTGTAGGCGGATGCCTAAGTACCTTGTGAAATCCCACGGCTTAA
CCGTGGAACTGCTTGGTATACTGGGTGTCTTGAGCCACTTAGGGGCTACCGGAACAAATGGTGGAGCGGTGAAATGCGTA
GATATCATTTGGAACGCCAATGGTGAAAACAGGTAGCTGGGAGTGTGCTGACGCTGAGACACGAAAGCCAGGGGAGCGAA
CGGG
>OTU_514
TAGGGAATTTTCCACAATGGACGAAAGTCTGATGGAGCAACGCCGCGTGCAGGATGAATGCCTTCGGGTTGTAAACTGCT
TTTATATGTGACGATTATGACGGTAGCATATGAATAAGGATCGGCTAACTCCGTGCCAGCAGCCGCGGTCATACGGAGGA
TCCAAGCGTTATCCGGAATTACTGGGCGTAAAGAGTTGCGTAGGTGGCATAGTAAGCGAATAGTGAAAGCGTGTGGCTCA
ACCATACTCACATTGTTTGAACTGCTAAGCTAGAGGATGAGAGAGGTTATTGGAATTCCCTGTGTAGGAGTGAAATCCGT
AGATATAGGGAGGAACACCGATGGCGTAGGCAGATAACTGGCTCATTCCTGACACTAAGGCACGAAAGCGTGGGTAGCAA
ACGGG
>OTU_515
TGGGGAATTTTGCGCAATGGGGGAAACCCTGACGCAGCAACGCCGCGTGGAGGATGAAGGGCTTCGGCTCGTAAACTCCT
TTCGATCGGGACGAGAAGAAGACGGTACCGGAAGAAGAAGCCCCGGCTAACTACGTGCCAGCAGCCGCGGTAATACGTAG
GGGGCGAGCGTTGTTCGGAATTATTGGGCGTAAAGCGCGTGTAGGCGGTTTGGTAAGGCAGGTGTGAAATCTTCGGGCTC
AACCCGGAGTTTGCATCTGCGACTGCCAGGCTGGAGTGTGAGAGGGGAGAGCGGAATTCCTGGTGTAGCGGTGAAATGCG
TAGATATCAGGAGGAACACCCGTGGCGAAGGCGGCTCTCTGGATCACTACTGACGCTGAGACGCGAAAGCTAGGGGAGCA
AACAGG
>OTU_516
TGGGGAATCTTGCACAATGGGCGAAAGCCTGATGCAGCGACGCCGCGTGAGGGATGACGGCCTTCGGGTTGTAAACCTCT
TTCGACCGGGACGAAGCGAGAGTGACGGTACCGGTATAAGAAGCACCGGCTAACTACGTGCCAGCAGCCGCGGTAATACG
TAGGGTGCGAGCGTTGTCCGGAATTATTGGGCGTAAAGAGCTCGTAGGCGGTTTGTTGCGTCGGCTGTGAAAACCTGCGG
CTTAACTGTGGGCTTGCAGTCGATACGGGCAGACTTGAGTTCGGCAGGGGAGACTGGAATTCCTGGTGTAGCGGTGAAAT
GCGCAGATATCAGGAGGAACACCGGTGGCGAAGGCGGGTCTCTGGGCCGATACTGACGCTGAGGAGCGAAAGCGTGGGGA
GCGAACAGG
>OTU_517
GCGCGAAACCTTCGCAATGCGCGAAAGCGTGACGAGGTTAATCCGAGTGGTTCCCGCTGAGGGAATCTTTTGTTGGCTCT
AAAATGGCCAGTGAATAAGGGGAGGGCAAGTCTGGTGTCAGCCGCCGCGGTAATACCAGCTCCTCGAGTGGTCGGGGCGA
TTATTGGGCCTAAAGCATCCGTAGCCTGTTCTGTAGGTCTTCTGTTAAATCCAACGGCTTAACCGTTGGCCTGCAGAAGA
TACCGCAGGACTAGGAGGCGGGAGAGGTGGACGGTACTCCACGTGTAGGGGTAAAATCCTTTGATCCGTGGAAGACCACC
AGTGGCGAAGGCGGTCCACCAGAACGCGCTCGACGGTGAGGGATGAAAGCTGGGGGAGCGAACCGG
>OTU_518
TGGGGAATATTGGACAATGGGGGAAACCCTGATCCAGCCATGCCGCGTGAGTGATGAAGGCCTTAGGGTTGTAAAGCTCT
TTTGTCAGGGAAGATGATGACGGTACCTGAAGAATAAGCACCGGCTAACTTCGTGCCAGCAGCCGCGGTAATACGAAGGG
TGCTAGCGTTGTTCGGAATCACTGGGCGTAAAGGGCGCGTAGGCGGCTTTTCAAGTCAGGGGTGAAATCCCACAGCTCAA
CTGTGGAACTGCCTTTGAAACTGTAAAGCTAGAGTGTCGGAGGGGATAGCGGAATTGCTAATGTAGAGGTGAAATTCGTA
GATATTAGCAGGAACACCGGTGGCGAAGGCGGCTATCTGGACGACAACTGACGCTGAGGCGCGAAAGCGTGGGGATCAAA
CAGG
>OTU_520
TGGGGAATATTGGACAATGGGGGGAACCCTGATCCAGCAATGCCGCGTGTGTGAAGAAGGCCTGAGGGTTGTAAAGCACT
TTCAGTGGGGAGGAGGATTGTTTGGTTAAGAGCTGAATGATTGGACGTTACCCACAGAAGAAGCACCGGCTAACTCCGTG
CCAGCAGCCGCGGTAATACGGAGGGTGCAAGCGTTAATCGGAATTACTGGGCGTAAAGGGTGCGTAGGTGGTTATGTAAG
TTATCTGTGAAATCCCCGGGCTCAACCTGGGCAGGTCAGATAAGACTGTGTAACTCGAGTATAGGAGAGGGTAGTGGAAT
TTCCGGTGTAGCGGTGAAATGCGTAGAGATCGGAAGGAACACCAGTGGCGAAGGCGGCTACCTGGCCTAATACTGACACT
GAGGCACGAAAGCGTGGGGAGCAAACAGG
>OTU_521
TCGAGAATCTTCCGCAATGGACGAAAGTCTGACGGAGCGACGCCGCGTGGTGGATGAAGTCCTTCGGGACGTAAACACCT
TTTATGAGGGAGGAAGTTTATTGACGTTACCTCATGAATAAGGGGCTCCCAATTCTGTGCCAGCAGGAGCGGTAATACAG
AAGCCTCAAGCATTACCCGGATTTACTGGGCGTAAAGGGTGCGTAGGCGGTTATATTAGTCTTGTGTTAAATCTTCGGGC
TCAACCCGAAGTTCGCGCGAGAAACGGTATAACTAGAAGGAGTGAGAGGTGAACAGAACTCTCGGTGTAGGGGTGAAATC
CGTTGATATCGAGGGGAATACCAAATGCGAAGGCAGTTCACTGGCACTTTCTTGACGCTGAGGCACGAAAGCGTGGGTAG
CGAATCGG
>OTU_522
TAGGGAATCTTGCGCAATGGGCGAAAGCCTGACGCAGCCATGCCGCGTGAATGATGAAGGTCTTAGGATTGTAAAATTCT
TTCACCGGGGAAGATAATGACGGTACCCGGAGAAGAAGCCCCGGCTAACTTCGTGCCAGCAGCCGCGGTAATACGAAGGG
GGCTAGCGTTGCTCGGAATTACTGGGCGTAAAGGGCGCGTAGGCGGATAGTTTAGTCAGAGGTGAAAGCCCAGGGCTCAA
CCTTGGAATTGCCTTTGATACTGGCTATCTTGAGTTCGGGAGAGGTGAGTGGAATGCCGAGTGTAGAGGTGAAATTCGTA
GATATTCGGCGGAACACCAGTGGCGAAGGCGACTCACTGGCCCGATACTGACGCTGAGGCGCGAAAGCGTGGGGAGCAAA
CAGG
>OTU_523
TGGGGAATATTGGACAATGGGGGCAACCCTGATCCAGCCATACCGCGTGTGTGAAGAAGGCCTTAGGGTTGTAAAGCACT
TTCAGTGGGGAGGAAAAGTTGCCGGCGAATACCCGGCGACCGTGACGCTACCTGCAGAAGAAGCACCGGCAAACTCCGTG
CCAGCAGCCGCGGTAATACGGAGGGTGCGAGCGTTAATCGGAATTACTGGGCGTAAAGCGCGCGTAGGCGGTTTGGTAAG
CTGGATGTGAAAGCCCTGGGCTCAACCTGGGAACTGCATCCAGAACTGCCAAGCTAGAGTATGGTAGAGGACAGTGGAAT
TTCCGGTGTAGCGGTGAAATGCGTAGAGATCGGAAGGAACACCAGTGGCGAAGGCGACTGTCTGGACCAATACTGACGCT
GAGGTGCGAAAGCGTGGGGAGCAAACAGG
>OTU_524
TGAGGAATTTTCCGCAATGGGGGCAACCCTGACGGAGCGACGCCGCGTGTGGGAAGAAGGCCTTCGGGTCGTAAACCACT
GTCGAAGGGGACGATATTGACGGTACCCTTGGAGGAAGCCCCGGCTAACTACGTGCCAGCAGCCGCGGTAAGACGTAGGG
GGCAAGCGTTGTCCGGAATTATTGGGCGTAAAGCGCTCGTAGGCGGACCTTTAAGTCTGTGAAGAAAGACCCGGGCTCAA
CTCGGGGAACGGCATGGATACTATTGGTCTTGAGGCAATCAGAGGATAATGGAATTCCCGGTGTAGCGGTGAAATGCGTA
GATATCGGGAGGAACACCAGTGGCGAAGGCGATTATCTGGGGTTGTTCTGACGCTGAGGAGCGAAAGCTAGGGGAGCAAA
CGGG
>OTU_525
TGGAGAATCTTGGGCAATGGACGAAAGTCTGACCCAGTGAGAGCTTGTGCATGACGAAGGCGTCCAGTTTTCTGTAAAGT
GCTTTCGGGGAGGAAGATGATGTCTGTACTCTCAGTAACGAAGCGCCGGCCAACTTCGTGCCAGCAGCCGCGGTAATACG
AAGGGCGCGGGTGTTATTCGTTTTGATTGGGTGTAAAGGGTACGTAGGCGGCTTCCAACTGTGGTTGGCCAAAAGAGCGG
AGAGTTCCTACGCTGTGGCCTCTCAAAGAGGAATGCTTGAGTCGGGCGGAGGTCTGATCAATTTCTTGTGTAGGGGTAAA
ATCCTCCAATATAAGAAGGAAGGCTATCTGGAGAAATCGTCTTTCTACGCCCCTCTGACGCTAAGGTACGGAAGCTTGGG
GATCGAACGGG
>OTU_527
TGGGGAATTTTGGACAATGGGGGCAACCCTGATCCAGCAATGCCGCGTGTGTGAAGAAGGCCTTCGGGTTGTAAAGCACT
TTTGTCCGGAACGAAACGGGCCGAGCTAATACCTTGGCCTAATGACGGTACCGGAAGAATAAGCACCGGCTAACTACGTG
CCAGCAGCCGCGGTAATACGTAGGGTGCAAGCGTTAATCGGAATTACTGGGCGTAAAGCGTGCGCAGGCGGTTGTGCAAG
ACAGATGTGAAATCCCCGGGCTTAACCTGGGAATGGCATTTGTGACTGCACGGCTAGAGTGTGTCAGAGGGGGGTAGAAT
TCCACGTGTAGCAGTGAAATGCGTAGATATGTGGAGGAATACCGATGGCGAAGGCAGCCCCCTGGGATAACACTGACGCT
CATGCACGAAAGCGTGGGGAGCAAACAGG
>OTU_528
TAGGGAATCTTGCGCAATGGGCGAAAGCCTGACGCAGCCATGCCGCGTGAATGATGAAGGTCTTAGGATTGTAAAATTCT
TTCAGCGGGGACGATAATGACGGTACCCGCAGAAGAAGCCCCGGCTAACTTCGTGCCAGCAGCCGCGGTAATACGAAGGG
GGCTAGCGTTGCTCGGAATTACTGGGCGTAAAGGGCGCGTAGGCGGATGCTTAAGTCAGAGGTGAAAGCCCAGGGCTCAA
CCTTGGAACTGCCTTTGATACTGGGCATCTTGAGTATGGGAGAGGTGAGTGGAACTCCGAGTGTAGAGGTGAAATTCGTA
GATATTCGGAAGAACACCAGTGGCGAAGGCGACTCACTGGCCCATTACTGACGCTGAGGCGCGAAAGCGTGGGGAGCAAA
CAGG
>OTU_530
TAGGGAATTTTCCACAATGGGCGAAAGCCTGATGGAGCAACGCCGCGTGCAGGACGAAGGCCCTCGGGTCGTAAACTGCT
TTTATCTGTGAAGATTATGACGGTAGCAGATGAATAAGGATCGGCTAACTCCGTGCCAGCAGCCGCGGTCATACGGAGGA
TCCAAGCGTTATCCGGAATTACTGGGCGTAAAGAGTTGCGTAGGTGGCATTGTAAGCGAGTAGTGAAAGCCTGGGGCTCA
ACCCCTTACCCATTACTTGAACTGCAAAGCTAGAGGATGAGAGAGGTTATTGGAATTCCTAGTGTAGGAGTGAAATCCGT
AGATATTAGGAGGAACACCGATGGCGTAGGCAGATAACTGGCTCATTCCTGACACTAAGGCACGAAAGCGTGGGTAGCAA
ACGGG
>OTU_531
TAGGGAATATTGGACAATGGGCGAGAGCCTGATCCAGCCATGCCGCGTGCAGGAAGAAGGCCCTCTGGGTTGTAAACTGC
TTTTGACTAGGGCCAAAATATCCATGCGTGGAGAATTGAGAGTACTAGTAGAATAAGCACCGGCTAACTCCGTGCCAGCA
GCCGCGGTAATACGGAGGGTGCAAGCGTTGTCCGGATTTATTGGGTTTAAAGGGTGCGTAGGTGGCCTTATAAGTCAGTG
GTGAAAGCCTGCAGCTTAACTGTAGGACTGCCATTGATACTGTAAGGCTTGAGTACTGATGAGGTAGGCGGAATTGATAG
TGTAGCGGTGAAATGCATAGATATTATCAAGAACACCGATTGCGAAGGCAGCTTACTAAGGAGTTACTGACACTGAGGCA
CGAAAGCGTGGGGATCAAACAGG
>OTU_532
TGGGGAATATTGGACAATGGGGGAAACCCTGATCCAGCCATGCCGCGTGAGTGATGAAGGCCCTAGGGTTGTAAAACTCT
TTCAGCGGGGACGATAATGACGGTACCCGCAGAAGAAGCTCCGGCTAACTTCGTGCCAGCAGCCGCGGTAATACGAAGGG
GGCTAGCGTTGTTCGGAATTACTGGGCGTAAAGCGTGCGCAGGCGGCCCATCAAGTCAGGGGTGAAAGCCCGGAGCTCAA
CTCCGGAATTGCCTCTGAAACTGGTGGGCTTGAGTACGGGAGAGGTGAGTGGAATTCCGAGTGTAGAGGTGAAATTCGTA
GATATTCGGAAGAACACCAGTGGCGAAGGCGGCTCACTGGACCGTAACTGACGCTCATGCACGACAGCGTGGGGAGCAAA
CAGG
>OTU_533
TGGGGAATCTTGCGCAATGGGCGAAAGCCTGACGCAGCGACGCCGCGTGTGTGATGAAGGCCTTCGGGTTGTAAAGCACT
GTGGGGAGAGACGAATAAGTGTTGGCCAATATCCAACATGATGACGGTATCTCCTTAGCAAGCACCGGCTAACTCTGTGC
CAGCAGCCGCGGTAAGACAGAGGGTGCAAACGTTGTTCGGAATTACTGGGCGTAAAGCGTGTGTAGGCGGCTAGGTAAGT
CGGATGTGAAAGCCCTGGGCTCAACCCAGGAAGTGCACTCGATACTGCATAGCTAGAGTACCGGAGAGGTTGGTGGAATT
CTCGGTGTAGAGGTGAAATTCGTAGATATCGAGAGGAACACCGGTGGCGAAGGCGGCCAACTGGACGAGTACTGACGCTG
AGACACGAAAGCGTGGGGAGCAAACAGG
>OTU_535
TGGGGAATATTGGACAATGGGCGAAAGCCTGATCCAGCCATGCCGCGTGTGTGAAGAAGGCCCTAGGGTTGTAAAGCACT
TTAAGCAGGAAAGAAAAGCGCCGAGTTAATAACTCGAGCGTGTTGACGGTACCTGCAGAATAAGCACCGGCTAACTCCGT
GCCAGCAGCCGCGGTAATACGGAGGGTGCAAGCGTTAATCGGAATTACTGGGCGTAAAGCGTGCGTAGGCGGTTGCGTGT
GTCGGATGTGAAAGCCCTGGGCTTAACCTGGGAATTGCATTCGAAACTGCGCGACTAGAATATGGTAGAGGAAGACGGAA
TTCCACGTGTAGCGGTGAAATGCGTAGATATGTGGAGGAACACCAATGGCGAAGGCAGTCTTCTGGGCCAATATTGACGC
TGAGGCACGAAAGCGTGGGTAGCAAACAGG
>OTU_536
TTTCGAATCATTCACAATGGGCGAAAGCCTGATGGTGCGACGCCGCGTGAGGGATGAAGGTCTTCGGATTGTAAACCTCT
GTCACCGGGGAAGAAACGTTTTGAGTTAATAGTTCAAAGCCTGACTTAACCCGGAGAGGAAGCAGTGGCTAACTCTGTGC
CAGCAGCCGCGGTAATACAGAGACTGCAAGCGTTATTCGGATTCACTGGGCGTAAAGGGTGCGCAGGCGGCCAGGTGTGT
GAGGCGTGAAAGCCCGGAGCTTAACTCCGGAATTGCACCTCAAACTACATGGCTAGAGCATTGGAGAGGGTAGCAGAATT
CACGGTGTAGCAGTGAAATGCGTAGATATCGTGAGGAATACCAGAGGCGAAGGCGGCTACCTGGACAATTGCTGACGCTC
AGGCACGAAAGCGTGGGGAGCAAAAGGG
>OTU_537
TAAGGAATATTGGACAATGGTGGCAACACTGATCCAGCCATGCCGCGTGCAGGATGAAGGCGCTACGCGTTGTAAACTGC
TTTTGTACGGGAGAAAACCTATCTACGTGTAGATAGCTGATAGTACCGTAAGAATAAGCATCGGCTAACTTCGTGCCAGC
AGCCGCGGTAATACGAAGGATGCAAGCGTTATCCGGATTTATTGGGTTTAAAGGGTGCGTAGGCGGACTTATAAGTCAGT
GGTGAAATCTCGATGCTTAACATCGAACGTGCCATTGATACTGTAGGTCTTGAGTACAGATGCCGTTGGCGGAATGTGTC
ATGTAGCGGTGAAATGCATAGATATGACACAGAACACCGATTGCGAAGGCAGCTGACGAAACTGTAACTGACGCTGAGGC
ACGAAAGCGTGGGGATCAAACAGG
>OTU_538
TAGGGAATATTGGACAATGGGCGAAAGCCTGATCCAGCAATGCCGCGTGAGTGAGGAAGGCCTTAGGGTTGTAAAGCTCT
TTCGGCGGGGACGATGATGACGGTACCCGCAGAAGAAGCCCCGGCTAACTTCGTGCCAGCAGCCGCGGTAATACGAAGGG
GGCGAGCGTTGTTCGGAATTACTGGGCGTAAAGGGCGCGTAGGCGGCCATCTTTGTCAGGCGTGAAAGCCCTGGGCTCAA
CCCAGGAACTGCGCTTGGGACGGGACGGCTTGAGTTCGGGAGAGGAGAGTGGAATTCCCAGTGTAGAGGTGAAATTCGTA
GATATTGGGAAGAACACCAGTGGCGAAGGCGGCTCTCTGGACCGATACTGACGCTGAGGCGCGAAAGCGTGGGGAGCAAA
CAGG
>OTU_539
TGGGGAATCTTGCGCAATGGGCGAAAGCCTGACGCAGCGACGCCGCGTGAGTGATGAAGGCCTTCGGGTTGTAAAGCTCT
GTGGAGGGGGACGAATAAGTCGTGGCCAACATCCACGATGATGACGGTACCTCTTTAGCAAGCACCGGCTAACTCTGTGC
CAGCAGCCGCGGTAAGACAGAGGGTGCAAACGTTGTTCGGAATTACTGGGCGTAAAGCGCGTGTAGGCTGCTCTGCAAGT
CGGATGTGAAAGCCCTGGGCTCAACCTAGGAAGTGCATTCGAAACTGCAAAGCTTGAGTCCTGGAGAGGAAGGCGGAATT
CTCGGTGTAGAGGTGAAATTCGTAGATATCGAGAGGAACACCGGTGGCGAAGGCGGCCTTCTGGACAGTGACTGACGCTG
AGACGCGAAAGCGTGGGGAGCAAACAGG
>OTU_540
TGGGGAATATTGGACAATGGGGGAAACCCTGATCCAGCGACGCCGCGTGTGTGAAGAAGGCCTGCGGGTTGTAAAGCACT
TTTAGTGGGGACAAAAAGCTACGGATTAATACTCTGTGGTCTTGATTTAACCCAAAGAAAAAGCACCGGCTAACTCTGTG
CCAGCAGCCGCGGTAATACAGAGGGTGCGAGCGTTAATCGGAATTACTGGGCGTAAAGGGTGCGTAGGCGGTGTGGCAAG
TCGGGAGTGAAATCTCTGGGCTTAACCCAGAGGCTGCTTCCGAAACTGCCATGCTAGAGTGTGAGAGAGGCGAGTGGAAT
TACGGGTGTAGCGGTGAAATGCGTAGATATCGGAAGGAACACCTGTGGCGAAGGCGGCTCACTGGCCCGGAACTGACGCT
GAGACGCGAAAGCGTGGGGAGCAAACAGG
>OTU_541
TGGGGAATTTTGGACAATGGGGGAAACCCTGATCCAGCAATGCCGCGTGTGCGAAGAAGGCCTTCGGGTTGTAAAGCACT
TTTGTCAGGGAAGAAATCCTTTGGGCTAATACCCTAGGGGGATGACGGTACCTGAAGAATAAGCACCGGCTAACTACGTG
CCAGCAGCCGCGGTAATACGTAGGGTGCAAGCGTTAATCGGAATTACTGGGCGTAAAGCGTGCGCAGGCGGTTGTGTAAG
ACAGGTGTGAAATCCCCGGGCTTAACCTGGGAATTGCATTTGTGACTGCACGACTAGAGTGTGTCAGAGGGGGGTGGAAT
TCCACGTGTAGCAGTGAAATGCGTAGATATGTGGAGGAACACCAATGGCGAAGGCAGCCCCCTGGGATAACACTGACGCT
CATGCACGAAAGCGTGGGGAGCAAACAGG
>OTU_542
TGGGGAATATTGGACAATGGGGGCAACCCTGATCCAGCAATGCCGCGTGTGTGAAGAAGGCCTTCGGGTTGTAAAGCACT
TTAGGCGGGGAAGAAGATATGTATTTTAAGAGATAACATATTTGACGGTACCCGCAGAATAAGCACCGGCTAACTCTGTG
CCAGCAGCCGCGGTAATACAGAGGGTGCAAGCGTTAATCGGATTTACTGGGCGTAAAGGGCGCGTAGGTGGTTATTTAAG
TGAGATGTGAAATCCCCGGGCTTAACCTGGGAACTGCATCTTATACTGGGTAACTGGAGTACATGAGAGGGTAGTGGAAT
TTCCGGTGTAGCGGTGAAATGCGTAGATATCGGAAGGAACACCAGTGGCGAAGGCGGCTACCTGGCATGATACTGACACT
GAGGCGCGAGAGCGTGGGGAGCAAACAGG
>OTU_543
TGGGGAATATTGGACAATGGGGGGAACCCTGATCCAGCCATGCCGCGTGTGTGAAGAAGGTCTTCGGATTGTAAAGCACT
TTAAGTTGGGAGGAAGGTTTGCGGGCTAATACCCTGTCAGGCTTGACGTTACCAACAGAATAAGCACCGGCTAACTTCGT
GCCAGCAGCCGCGGTAATACGAAGGGTGCGAGCGTTAATCGGAATTACTGGGCGTAAAGCGCGCGTAGGTGGTTTGTTAA
GTTGGAAGTGAAAGCCCCGGGCTTAACCTGGGAATTGCTTTCAAAACTGACGGGCTAGAGTACGGTAGAGGGTAGTGGAA
TTTCCTGTGTAGCGGTGAAATGCGTAGATATAGGAAGGAACATCAGTGGCGAAGGCGACTGCCTGGACTGATACTGACAC
TGAGGTGCGAAAGCGTGGGGAGCAAACAGG
>OTU_544
TGGGGAATATTGGACAATGGGGGCAACCCTGATCCAGCAATGCCGCGTGTGTGAAGAAGGCCTGAGGGTTGTAAAGCACT
TTCAGTGGGGAGGAGGGATGATTGTTTAAGAGATGATTGTTTGGACGTTACCCACAGAAGAAGCACCGGCTAACTCCGTG
CCAGCAGCCGCGGTAATACGGAGGGTGCAAGCGTTAATCGGAATTACTGGGCGTAAAGAGTGCGTAGGTGGTTGAGTAAG
TTATGTGTGAAATCCCTGGGCTTAACCTGGGCAGGTCATATAATACTGCTTGACTCGAGTATGGGAGAGGGTAGTGGAAT
TTCCGGTGTAGCGGTGAAATGCGTAGAGATCGGAAGGAACACCAGTGGCGAAGGCGGCTACCTGGCCTAATACTGACACT
GAGGCACGAAAGCGTGGGGAGCAAACAGG
>OTU_545
TAGGGAATCTTGGACAATGGGGGCAACCCTGATCCAGCCATGCCGCGTGAGTGATGAAGGCCTTCGGGTTGTAAAACTCT
TTCGACGGGGACGATAATGACGGTACCCGTAGAAGAAGCTCCGGCTAACTTCGTGCCAGCAGCCGCGGTAATACGAAGGG
GGCTAGCGTTGTTCGGAATTACTGGGCGTAAAGCGCGCGCAGGCGGCTATTCAAGTCAGGGGTGAAAGCCCAGAGCTCAA
CTCTGGAACTGCCCTTGAAACTAGATGGCTAGAGTACGGGAGAGGTGAGTGGAATTCCCAGTGTAGAGGTGAAATTCGTA
GATATTGGGAAGAACACCGGTGGCGAAGGCGGCTCACTGGCCCGTTACTGACGCTCAGGCGCGACAGCGTGGGGATCAAA
CAGG
>OTU_546
TGGGGAATATTGGACAATGGGCGAAAGCCTGATCCAGCCATGCCGCGTGAGTGATGAAGGCCTTAGGGTTGTAAAGCTCT
TTCAGTGGGGAAGATAATGACGGTACCCACAGAAGAAGCCCCGGCTAACTTCGTGCCAGCAGCCGCGGTAATACGAAGGG
GGCTAGCGTTGTTCGGATTTACTGGGCGTAAAGCGCACGTAGGCGGATTGTTAAGTCGGGGGTGAAATCCTGGAGCTCAA
CTCCAGAACTGCCCTCGATACTGGCAATCTAGAGTCCGGAAGAGGTGAGTGGAACTCCTAGTGTAGAGGTGGAATTCGTA
GATATTAGGAAGAACACCAGTGGCGAAGGCGACTCACTGGTCCGGTACTGACGCTGAGGTGCGAAAGCGTGGGGAGCAAA
CAGG
>OTU_547
TGGGGAATTTTGGACAATGGGGGAAACCCTGATCCAGCAATGCCGCGTGTGTGAAGAAGGCCTTCGGGTTGTAAAGCACT
TTTGTCCGGAAAGAAAACATATGCACTAATACTGTGTGTGGATGACGGTACCGGAAGAATAAGCACCGGCTAACTACGTG
CCAGCAGCCGCGGTAATACGTAGGGTGCGAGCGTTAATCGGAATTACTGGGCGTAAAGCGTGCGCAGGCGGTTCGTTAAG
ACAGATGTGAAATCCCCGGGCTTAACCTGGGAACTGCATTTGTGACTGGCGAGCTAGAGTATGGCAGAGGGGGGTAGAAT
TCCACGTGTAGCAGTGAAATGCGTAGAGATGTGGAGGAATACCGATGGCGAAGGCAGCCCCCTGGGCCAATACTGACGCT
CATGCACGAAAGCGTGGGGAGCAAACAGG
>OTU_548
TGGGGAATCTTGCACAATGGGGGAAACCCTGATGCAGCGACGCCGCGTGAGCGATGAAGCCCTTCGGGGTGTAAAGCTCT
TTCGTCGGGGACGATAATGACGGTACCCGGAGAAGCAGCTGCGGCTAACTACGTGCCAGCAGCCGCGGTAATACGTAGGC
AGCGAGCGTTGTTCGGAGTTACTGGGCGTAAAGGGTGTGTAGGCGGTTGTTTAAGTTTGGTGTGAAATCTCCCGGCTCAA
CTGGGAGGGTGCGCCGAATACTGAATGACTTCGAGTGCGGGAGAGGAAAGTGGAATTCCTGGTGTAGCGGTGAAATGCGT
AGATATCAGGAGGAACACCGGTGGTGTAGACGGCTTTCTGGACCGTAACTGACGCTGAGACACGAAAGCGTGGGTAGCAA
ACAGG
>OTU_549
TGGGGAATATTGGACAATGGGCGCAAGCCTGATCCAGCAATGCCGCGTGTGTGAAGAAGGCCTGCGGGTTGTAAAGCACT
TTCAGTGGGGAGGAAGGCCTCGATGTTAATAGTATCGAGGATTGACGTTACCCACAGAAGAAGCACCGGCTAACTCTGTG
CCAGCAGCCGCGGTAATACAGAGGGTGCGAGCGTTAATCGGAATTACTGGGCGTAAAGGGCGCGTAGGTGGTTAATTAAG
TTAGATGTGAAATCCCTGGGCTTAACCTAGGAATTGCATTTAAAACTGATTGACTAGAGTGTGGTAGAGGGGAGTGGAAT
TTCCGGTGTAGCGGTGAAATGCGTAGATATCGGAAGGAACACCAGTGGCGAAGGCGACTCCCTGGCCCATTACTGACACT
GAGGCGCGAAAGCGTGGGGAGCGAACAGG
>OTU_550
TGGGGAATATTGGACAATGGGGGAAACCCTGATCCAGCGACGCCGCGTGTGTGAAGAAGGCCTGCGGGTTGTAAAGCACT
TTTAGTGGGGACAAAAAGCCATCGGCTAACACCAGGTGGTCTTGATTTAACCTACAGAAAAAGCACCGGCTAACTCTGTG
CCAGCAGCCGCGGTAATACAGAGGGTGCGAGCGTTAATCGGAATTACTGGGCGTAAAGCGCGCGTAGACGGTTTTGTAAG
TCAGATGTGAAATCCCTGGGCTCAACCTGGGAACTGCATTTGATACTGCATGGCTAGAGTATGGAAGAGGGAAGTGGAAT
TTCCGGTGTAGCGGTGAAATGCGTAGATATCGGAAGGAACACCAGTGGCGAAAGCGACTTCCTGGTCCAATACTGACGTT
CATGTGCGAAAGCGTGGGGAGCAAACAGG
>OTU_551
TGGGGAATATTGGACAATGGGCGAAAGCCTGATCCAGCCATGCCGCGTGAGTGAAGAAGGCCTTCGGGTTGTAAAGCTCT
TTCGGCGGGGACGATGATGACGGTACCCGCATAAGAAGCCCCGGCAAACTTCGTGCCAGCAGCCGCGGTAATACGAAGGG
GGCTAGCGTTGTTCGGAATTACTGGGCGTAAAGCGAACGTAGGCGGTGTTCCATGTCAGAGGTGAAAGCCTGGGGCTCAA
CTCCAGAATTGCCTTTGAAACGGGGACGCTTGAGTCCGAGAGAGGATGGCGGAATTCCTAGTGTAGAGGTGAAATTCGTA
GATATTAGGAAGAACACCGGTGGCGAAGGCGGCCATCTGGCTCGGTACTGACGCTCAGGTTCGAAAGCGTGGGGAGCAAA
CAGG
>OTU_552
TGGGGAATATTGGACAATGGGCGCAAGCCTGATCCAGCAATGCCGCGTGTGTGAAGAAGGCCTTCGGGTTGTAAAGCACT
TTAAGTTGGGAAGAAAAAATTTCACCTAATACGTGGAATCTTGACGGTACCGACAGAATAAGCACCGGCTAACTCTGTGC
CAGCAGCCGCGGTAATACAGAGGGTGCAAGCGTTAATCGGATTTACTGGGCGTAAAGCGTGCGTAGGCGGTTTGTTAAGT
CGATTGTGAAAGCCCTGGGCTCAACCTGGGAATTGCAGTCGATACTGATGGACTAGAGAACGGTAGAGGGAGGCGGAACT
CCAGGTGTAGCGGTGAAATGCGTAGATATCTGGAAGAACACCGATGGCGAAGGCAACCTCCTGGGCCTGTTCTGACGCTG
AGGCACGAAAGCGTGGGTAGCAAACAGG
>OTU_553
TGGGGAATCTTGCACAATGGGCGAAAGCCTGATGCAGCGACGCCGCGTGGGGGATGAAGCTTTTCGGAGTGTAAACCCCT
TTCGACCCGGACGAATGCCCCGCAAGGGGACTGACGGTACGGGTATAAGAAGCCCCGGCTAACTACGTGCCAGCAGCCGC
GGTAAGACGTAGGGGGCCAGCGTTGCTCGGAATTACTGGGTGTAAAGGGTTCGTAGGCGGTGTGGCAAGTCGGGAGTGAA
ATCTCTGGGCTCAACCCAGAGGCTGCTTCCGAAACTGCTGTGCTTGAGTGTGGGAGAGGCGCGTGGAATTGCAGGTGTAG
CGGTGAAATGCGTAGATATCTGCAGGAACACCCGTGGCGAAAGCGGCGCGCTGGACCACAACTGACGCTGAGGAACGAAA
GCTAGGGGAGCAAACAGG
>OTU_554
TTGGGAATCTTGGACAATGGGGGAAACCCTGAAGGAGCGACGCCGCGTGAAGGATGAAGGTCTTCGGATTGTAAACTTCT
GTCATTAGGGAACAATTGTCACCGAGTAACTACCGGGGGCTTGATAGTACCTGAAGAGGAAGAGACGGCTAACTCTGTGC
CAGCAGCCGCGGTAAGACGTAGGGGGCAAGCGTTGTCCGGAATTATTGGGCGTAAAGCGCTCGTAGGTGGATCGGAAAGT
CCGCAAGCAAAGACCTGAGCTCAACTCGGGAATCCGTGTGGAAACTGCCGACCTTGAGGTAATCAGAGGATGATGGAATT
CCCGGTGTAGCGGTGAAATGCGTAGATATCGGGAGGAACACCAGTGGCGAAGGCGATCATCTGGGGTTAACCTGACACTG
AGGAGCGAAAGCTAGGGGAGCAAACGGG
>OTU_555
TCGAGAATTTTTCTCAATGGGCGAAAGCCTGAAGGAGCGACGCCGCGTGGGGGATGAATGGCTTCGGCCCGTAAACCCCT
GTCATTTGTGAACAAATTGCTTCACCTAACACGTGAAGCATTGATAGTAACGGAAGAGGAAGGGACGGCTAACTCTGTGC
CAGCAGCCGCGGTAATACAGAGGTCCCAAGCGTTGTTCGGATTCACTGGGCGTAAAGGGTGCGTAGGCGGTTGGGTAAGT
CTGATGTGAAATCTCTCAGCTTAACTGAGAAACTGCATTGGAAACTATCTGACTAGAGGAATGGAGGGGAGACTGGAATA
CTTGGTGTAGCAGTGAAATGCGTAGATATCAAGTGGAACACCAGTGGCGAAGGCGAGTCTCTGGACATTTCCTGACGCTG
AGGCACGAAAGCCAGGGGAGCAAACGGG
>OTU_556
TCGAGAATCTTTCACAATGGGGGCAACCCTGATGGAGCGACGCCGCGTGGAGGATAAGGTCTTCGGATTGTAAACTCCTG
TCATGTGTGAACAAGGCTGTCGTGTTAATAGCATGGCAGATTGATGGTAACACAAGAGGAAGAGACGGCTAACTCTGTGC
CAGCAGCCGCGGTAATACAGAGGTCTCAAGCGTTGTTCGGAATCACTGGGCGTAAAGGGTGCGTAGGTGGCGTGGAAAGT
CAGATGTGAAAGCCCGGGGCTCAACCTCGGAATTGCATCCGATACTACCATGCTAGAGTACTGAAGAGGTGACTAGAATT
CTCGGTGTAGCAGTGAAATGCGTAGATATCGAGAGGAATACCAACGGCGAAGGCAGGTCACTGGGCAGTTACTGACACTG
AGGCACGAAGGCCAGGGGAGCAAACGGG
>OTU_557
TAGGGAATTTTCCACAATGGGCGAAAGCCTGATGGAGCAACGCCGCGTGCAGGATGAATGCCTTCGGGTTGTAAACTGCT
TTTATATGTGACGATTATGACGGTAGCATATGAATAAGGATCGGCTAACTCCGTGCCAGCAGCCGCGGTCATACGGAGGA
TCCAAGCGTTATCCGGAATTACTGGGCGTAAAGAGTTGCGTAGGTGGCAGAGTAAGTTAGTAGTGAAAGCGTTCGGCTCA
ACCGAATATCCATTACTAAAACTGCTCAGCTAGAGGATGAGAGAGGTTATTGGAATTCCCAGTGTAGGAGTGAAATCCGT
AGATATTGGGAGGAACACCGATGGCGTAGGCAGATAACTGGCTCATTCCTGACACTAAGGCACGAAAGCGTGGGTAGCAA
ACGGG
>OTU_558
ACGAGAATATTCGACAATGGGCGCAAGCCTGATCGAGCGACGCCGCGTGCTGGATGAAGTGCTTCGGTACGTAAACAGCT
TTTCCCAGGGACGAAGTAATTGACGGTACCTGGGGAATAAGGGGCTCCTAACTCTGTGCCAGCAGGAGCGGTAATACAGA
GGCCCCGAGCATTATCCGGAATCACTGGGCGTAAAGGGTGTCAAGGCGGTCGTATTAGTCTCGCGTAAAATCCAGGAGCT
TAACTTCTGGCCGGCGCGGGAAACGGTACGACTCGAGGGCGTAAGAGGTCTACGGAACTCATGGTGTAGGGGTAAAATCC
GTTGATATCATGGGGAACACCAAAGGCGAAGGCAGTAGACTGGTACGTTCCTGACGCTCACACACGAAAGCCAGGGGATC
GAAGAGG
>OTU_559
TAGGGAATCTTCCGCAATGGGCGCAAGCCTGACGGAGCAATGCCGCGTGAGTGATGAAGGTTTTCGGATCGTAAAGCTCT
GTTGCCAGGGAAGAACGTCCGGTAGAGTAACTGCTACCGGAGTGACGGTACCTGAGAAGAAAGCCCCGGCTAACTACGTG
CCAGCAGCCGCGGTAATACGTAGGGGGCAAGCGTTGTCCGGAATTATTGGGCGTAAAGCGCGCGCAGGCGGTCATTTAAG
TCTGGTGTTTAAACCTTGGGCTCAACCTAAGGTCGCACTGGAAACTGGGTGACTTGAGTACAGAAGAGGAAAGTGGAATT
CCACGTGTAGCGGTGAAATGCGTAGATATGTGGAGGAACACCAGTGGCGAAGGCGACTTTCTGGGCTGTAACTGACGCTG
AGGCGCGAAAGCGTGGGGAGCAAACAGG
>OTU_560
TGGGGAATATTGGACAATGGGGGAAACCCTGATCCAGCGATGCCGCGTGGGTGAAGAAGGCCTTCGGGTTGTAAAGCCCT
TTAGGTTAGGAAGAAGGGTTAGTGGGGATAATCCATTAACTTTGACGGTACTAACAGAATAAGCACCGGCAAACTCTGTG
CCAGCAGCCGCGGTAATACAGAGGGTGCAAGCGTTAATCGGATTTACTGGGCGTAAAGGGCACGTAGGCGGTGAAATGGG
TGTGATGTGAAAGCCCCAGGCTCAACCTGGGAAGTGCATCGCAAACTATTTGACTGGAGTATAAGAGAGGGTGGCGGAAT
TTCCGGTGTAGCGGTGAAATGCGTAGAGATCGGAAGGAACGTCAATGGCGAAGGCAGCCACCTGGCTTAATACTGACGCT
GAGGTGCGAAAGCGTGGGGAGCGAACAGG
>OTU_561
TCAGGAATATTGCGCAATGGAGGAAACTCTGACGCAGCGACGCCGCGTGGGTGATGAAGGCCTTCGGGTCGTAAAGCCCT
GTCGGAGGGGAAGAAAAGTCTGTTGGCTAATATCCAGCGGACCTTTGACGGTACCCTCAAAGGAAGCACCGGCTAACTCC
GTGCCAGCAGCCGCGGTAAGACGGAGGGTGCAAGCGTTGTTCGGATTGACTGGGCGTAAAGGGCGTGTAGGCGGTTTGTC
AAGTCGGGTGTGAAAGCCTGGGGCTCAGCCCCAGAAGTGCATCCGAAACTAGCGAGCTAGAGCGCGATAGAGGAGGGTGG
AATTCCTGGTGTAGCGGTGAAATGCGTAGATATCAGGAGGAACACCGGCGGCGAAGGCGGCCCTCTGGATCGTTGCTGAC
GCTGAGACGCGAAAGCGTGGGGAGCAAACAGG
>OTU_562
TCGAGAATTTTTCTCAATGGGGGAAACCCTGAAGGAGCGACGCCGCGTGGAGGATGAAGGCCTTCGGGTCGTAAACTCCT
GTCACCACAGAAAAAGGCTTGGCAGTGAACAATTGTCCAAGATTGATGGTATGTGGAGAGGAAGGGACGGCTAACTCTGT
GCCAGCAGCCGCGGTAATACAGAGGTCCCAAGCGTTGTTCGGATTTACTGGGCGTAAAGGGTGCGTAGGGGGCCGGGAAA
GTCGGATGTGAAATCCCACCGCTTAACGGTGGAATGGCATTCGATACTGCTCGGCTAGAGGATCGGAGAGGAGAACGGAA
TTCCTGGTGTAGCGGTGAAATGCGTAGATATCAGGAGGAACACCGACGGCGAAGGCAGTTCTCTGGAAGATTCCTGACCC
TGAGGCACGAAGGCCAGGGGAGCGAACGGG
>OTU_563
TAGGGAATTTTCGGCAATGGGGGCAACCCTGACCGAGCGACGCCGCGTGAGTGAAGAAGGTCTTCGGATTGTAAAGCTCT
GTTGTAAGGGAAGAACCGTACCAGTAGGGAATGACTGGTACCTGACGGTACCTTACCAGCAAGCCACGGCTAACTACGTG
CCAGCAGCCGCGGTAATACGTAGGTGGCAAGCGTTATCCGGAATTATTGGGCGTAAAGGGAGCGCAGGCGGCTTATTAAG
TCTGAGGTTAAAGTTCGGGGCTCAACCCCGTGATGCCTTAGAAACTGGTAGGCTAGAGTGCAGGAGAGGTGAGTGGAATT
CCATGTGTAGCGGTAAAATGCGTAGATATATGGAGGAACACCAGTGGCGAAGGCGGCTCACTGGCCTGTAACTGACGCTG
AGGCTCGAAAGCGTGGGGAGCAAATAGG
>OTU_564
TAAGGAATATTGGTCAATGGACGCAAGTCTGAACCAGCCATGCCGCGTGGAGGATTAAGGCCCTCTGGGTTGTAAACTCC
TTTTATCTGGGAAGAAATCCATGTATTCTTATGTGGTTGACGGTACCAGAGGAATAAGCACCGGCTAACTCCGTGCCAGC
AGCCGCGGTAATACGGAGGGTGCAAGCGTTATCCGGATTCACTGGGTTTAAAGGGTGCGTAGGCGGGTAAGTAAGTCCGT
GGTGAAATCTCTGAGCTTAACTCAGAAACTGCCGTGGATACTATTTGCCTTGAATATTGTGGAGGTGAGCGGAATATGTC
ATGTAGCGGTGAAATGCTTAGATATGACATAGAACACCAATTGCGAAGGCAGCTCACTACACAATGATTGACGCTGAGGC
ACGAAAGCGTGGGGATCAAACAGG
>OTU_565
TGGGGAATCTTCCGCAATGGACGAAAGTCTGACGGAGCAACGCCGCGTGAGTGATGACGGCCTTCGGGTTGTAAAGCTCT
GTTAATCGGGACGAATGGTTCTTGTGCGAATAGTGCGAGGATTTGACGGTACCGGAATAGAAAGCCACGGCTAACTACGT
GCCAGCAGCCGCGGTAATACGTAGGTGGCAAGCGTTGTCCGGAATTATTGGGCGTAAAGCGCGCGCAGGCGGATTGGTCA
GTCTGTCTTAAAAGTTCGGGGCTTAACCCCGTGATGGGATGGAAACTGCCAATCTAGAGTATCGGAGAGGAAAGTGGAAT
TCCTAGTGTAGCGGTGAAATGCGTAGATATTAGGAAGAACACCAGTGGCGAAGGCGACTTTCTGGACGAAAACTGACGCT
GAGGCGCGAAAGCCAGGGGAGCGAACGGG
>OTU_566
TGGGGAATATTGGACAATGGGCGAAAGCCTGATCCAGCAATGCCGCGTGGGTGAAGAAGGTCTTCGGATTGTAAAGCCCT
TTCGACGGGGACGATGATGACGGTACCCGTAGAAGAAGCCCCGGCTAACTTCGTGCCAGCAGCCGCGGTAATACGAAGGG
GGCTAGCGTTACTCGGATTGACTGGGCGTAAAGGGCGCGTAGGCGGTTCGTACAGTTGGGTGTGAAATTCCTGGGCTCAA
CCCGGGGGCTGCATTCAATACGTGCGGGCTTGAGTTCGGAAGAGGGTCGTGGAATTCCCAGTGTAGAGGTGAAATTCGTA
GATATTGGGAAGAACACCGGTGGCGAAGGCGGCGACCTGGTCCGATACTGACGCTGAGGCGCGAAAGCGTGGGGAGCAAA
CAGG
>OTU_567
TGGGGAATTTTCCGCAATGGGCGAAAGCCTGACGGAGCAATGCCGCGTGAAGGCAGAAGGCCCACGGGTCATGAACTTCT
TTTCTCGGAGAAGAAAAATGACGGTATCTGAGGAATAAGCATCGGCTAACTCTGTGCCAGCAGCCGCGGTAAGACAGAGG
ATGCAAGCGTTATCCGGAATGATTGGGCGTAAAGCGTCTGTAGGTGGCTTTTCAAGTCCGCCGTCAAATTCCAGGGCTCA
ACCCTGGACAGGCGGTAGAAACTACCAAGCTGGAGTACGGTAGGGGCAGAGGGAATTTCCGGTGGAGCGGTGAAATGCGT
TGAGATCGGAAAGAACACCAACGGCGAAAGCACTCTGCTGGGCCGACACTGACACTGAGAGACGAAAGCTAGGGGAGCAA
ATGGG
>OTU_568
TAAGGAATATTGGTCAATGGGCGCAAGCCTGAACCAGCCATGCCGCGTGCAGGAAGACGGCCCTACGGGTTGTAAACTGC
TTTTGCAGGGGAATAAACCCCCGTACGTGTACGGGGCTGAATGTACTCTGAGAATAAGGATCGGCTAACTCCGTGCCAGC
AGCCGCGGTAATACGGAGGATCCAAGCGTTATCCGGATTTATTGGGTTTAAAGGGTGCGTAGGTGGTTTTTTAAGTCAGG
GGTGAAAGACGGCAGCTTAACTGTCGCAGTGCCTTTGATACTGAAGAACTTGAATACACTAGAGGTAGGCGGAATGTGAC
AAGTAGCGGTGAAATGCATAGATATGTCACAGAACACCGATTGCGAAGGCAGCTTACTATGGTGTTATTGACACTGAGGC
ACGAAAGCGTGGGGATCAAACAGG
>OTU_569
TCAAGAACATTCGACAATGGGCGAAAGCCTGATCGAGCGACACCGCGTGCAGGATGAAGGCCCTCGGGTCGTAAACTGCG
GTAGTAACATAACAATGTAAATGAGTGTGTTACGGAAAGAGGTGGGTAACTACGTGCCAGCACCAGCGGTAATACGTAGA
CCTCAAGCGTTATTCGGATTTATTGGGCGTAAAGCGCACGTAGGAGGTTTTGCGCGTCTTTTGTTAAAGCCCAGGGCCTA
ACCCTGGAAGTGCAGGAGATACGGCAGAACTAGAGGAGGTTAGAGGTGCATGGAACTCACGGTGTAGGGGTGAAATCCGT
TGATATCGTGGGGAACACCAAAGGCGAAGGCAGTGCACTGGGACCTTCCTGACTCTGAGTTGCGAAAGCGTGGGGAGCAA
AAAGG
>OTU_570
TGAGGAATTTTCCGCAATGGGCGAAAGCCTGACGGAGCAATGCCGCGTGGAGGAAGAAGAATTGTGGTTCGTAAACTCCT
TTTCTCAGAGAAGAAGATCTGACGGTATCTGAGGAATAAGCACCGGCTAACCCTGTGCCAGCAGCCGCGGTAATACAGAG
GGTGCAAGCGTTATCCAGAATGATTGGGCGTAAAGCGTCTGTAGGTGGTTTCGGAAGTCTAATGTCAAAGCCCAGGGCTC
AACCTTGGAAAGGCATTGGAGAACTCCGAGACTAGAGTGCGGTAGAGGTAGAGGGAATTCTTTATGAAGCAGTGAAATGC
GTAGATATAAGGAAGAACACCGGCGGCGAAAGCGCTCTACTGGGCCGATACTGACACTGAGAGACGAAAGCTAGGGGAGC
GAATGGG
>OTU_571
TGGGGAATATTGGACAATGGAGGCAACTCTGATCCAGCCATGCCGCGTGAACGATGAAGGCCTTCGGGTTGTAAAGTTCT
TTTGGTGGGGACGATGATGACGGTACCCACAGAATAAGCACCGGCTAACTTCGTGCCAGCAGCCGCGGTAATACGAAGGG
TGCTAGCGTTGTTCGGAATTACTGGGCGTAAAGGGCGCGTAGGCTGTCTTACAAGTTGGGTGTGAAAGCCCAGGGCTCAA
CCCTGGAACTGCACTCAAAACTGTTTGACTTGAATTCGGTAGAGGTTAGTGGAATTCCCAGTGTAGAGGTGAAATTCGTA
GATATTGGGAAGAATATCCGTGGCGAAGGCGGCTAACTGGACCGACATTGACGCTGAGGCGCGAAAGCGTGGGGATCAAA
CAGG
>OTU_572
TCGAGAATTTTTCACAATGGACGAAAGTCTGATGGAGCGACGCCGCGTGGAGGATGAAGGTTTTCGGATTGTAAACTCCT
GTCACTGCAGAACAAGGATGTGCCGGTTAATAGCCGATGCATTTGATGGTATGCGGAGAGGAAGGGACGGCTAACTCTGT
GCCAGCAGCCGCGGTAAGACAGAGGTCCCGAGCGTTGTTCGGATTCATTGGGCGTAAAGGGTGTGTAGGAGGTCGGGTAA
GTCAGGTGTGAAATCTCAGAGCTTAACTCTGAAACTGCGCTTGATACTGCCCGGCTAGAGGATCGGAGGGGGTAACGGAA
TTCATGGTGTAGCAGTGAAATGCGTAGATATCATGAGGAACACCGGTGGCGAAGGCGGTTACCTGGAAGATTCCTGACTC
TGAAACACGAAAGCCAGGGGAGCAAACGGG
>OTU_573
TGGGGAATCTTGCGCAATGGGCGAAAGCCTGACGCAGCAACGCCGCGTGAGTGATGAAGGCCCTCGGGTCGTAAAGCTCT
TTCGGAAGGGACGAAACTGGTCCGGGATAATAAACCGGGCTCCTGACGGTACCTTAAGAAGAAGCACCGGCTAACTCTGT
GCCAGCAGCCGCGGTAATACAGAGGGTGCAAGCGTTGTTCGGAATTATTGGGCGTAAAGCGCGTGTAGGCGGCCAAGCAT
GTCGGGTGTGAAAGCCCTGGGCTTAACCCAGGAAGTGCGCCCGAAACTACTTGGCTTGAGTGTCGGAGAGGATGGCGGAA
CTCCCGGTGTAGAGGTGAAATTCGTAGATATCGGGAAGAACACCAGTGGCGAAGGCGGCCATCTGGACGATAACTGACGC
TGAGACGCGAAAGCGTGGGGAGCAAACAGG
>OTU_574
TGGGGAATATTGGACAATGGGCGAAAGCCTGATCCAGCAATGCCGCGTGTGTGAAGAAGGCCTTCGGGTTGTAAAGCACT
TTAAGCAGGGAAGAAAAAACTTTACCTAATACGTGAAGTCTTGACGGTACCTGAAGAATAAGCACCGGCTAACTCTGTGC
CAGCAGCCGCGGTAATACAGAGGGTGCGAGCGTTAATCGGATTTACTGGGCGTAAAGCGTGTGTAGGTGGTTGGAAAAGT
CGATTGTGAAATCCCCGGGCTCAACCTGGGAACTGCTTTCGATACTGTCTGACTAGAATTCGGTAGAGGGAGGCGGAACT
CCAGGTGTAGCGGTGAAATGCGTAGATATCTGGAAGAACACCAATGGCGAAGGCAACCTCCTGGGCCTGAATTGACACTG
AGACACGAAAGCGTGGGGATCAAACAGG
>OTU_576
TAGGGAATCTTCCGCAATGGGCGCAAGCCTGACGGAGCAACGCCGCGTGAGTGAGGAAGGTTTTCGGATCGTAAAGCTCT
GTTGCCAGGGAAGAACGCTTTTGAGAGTAACTGCTCAAGAGGTGACGGTACCTGAGAAGAAAGCCCCGGCTAACTACGTG
CCAGCAGCCGCGGTAATACGTAGGGGGCAAGCGTTGTCCGGAATTATTGGGCGTAAAGCGCGCGCAGGCGGTTCATTAAG
TCTAGGGTATAATCCCGGAGCTCAACTCCGGGCCGCCTTGGAAACTGGTGGACTTGAGTGCAGGAGAGGAAAGCGGAATT
CCACGTGTAGCGGTGAAATGCGTAGAGATGTGGAGGAACACCAGTGGCGAAGGCGGCTTTCTGGCCTGTAACTGACGCTG
AGGCGCGAAAGCGTGGGGAGCAAACAGG
>OTU_577
TGGGGAATTTTGCGCAATGGGGGAAACCCTGACGCAGCAACGCCGCGTGGAGGAAGAAATATCTTGGTATGTAAACTCCT
TTCGATCGGGACGATAATGACGGTACCGAGAGAAGAAGCCCCGGCTAACTTCGTGCCAGCAGCCGCGGTAATACGAGGGG
GGCAAGCGTTGTTCGGAATTATTGGGCGTAAAGGGCGCGTAGGCGGTTTGACAAGTCTGGTGTGAAATCTATGGGCTCAA
CCCATAGTCTGCATTAGAAACTGTCGGGCTTGAGTATGGGAGAGGTGAGTGGAATTTCCGGTGTAGCGGTGAAATGCGTA
GATATCGGAAGGAACACCTGAGGCGAAAGCGGCTCACTGGACCATTACTGACGCTGATGCGCGAAAGCTAGGGGAGCAAA
CAGG
>OTU_578
TAGGGAATTTTCCACAATGGACGCAAGTCTGATGGAGCAACGCCGCGTGCAGGACGAAGGCCTTCGGGTCGTAAACTGCT
TTTATCTGTGACGATAATGACGGTAGCAGATGAATAAGGATCGGCTAACTCCGTGCCAGCAGCCGCGGTCATACGGAGGA
TCCAAGCGTTATCCGGAATTACTGGGCGTAAAGAGTTGCGTAGGTGGCAGAGTAAGTTGGTAGTGAAAGCGTTCGGCTCA
ACCGGATATACATTATCAAAACTGCTCAGCTAGAGGACGAGAGAGGTACCTGGAATTCCTAGTGTAGGAGTGAAATCCGT
AGATATTAGGAGGAACACCGATGGCGTAGGCAGGGTACTGGCTCGTTTCTGACACTGAGGCACGAAAGCATGGGTAGCAA
ACGGG
>OTU_579
TGGGGAATATTGCGCAATGGGCGAAAGCCTGACGCAGCGACGCCGCGTGGGGGATGACGGCCTTCGGGTTGTAAACCTCT
TTCGACCGGGACGAAGAGAAATTGACGGTACCGGTATAAGAAGCACCGGCCAACTACGTGCCAGCAGCCGCGGTAATACG
TAGGGTGCGAGCGTTGTCCGGAATTATTGGGCGTAAAGAGCTCGTAGGCGGTGTGTCACGTCGATCGTGAAAACGTACAG
CTTAACTGTGCGCGTGCGGTCGATACGGGCATCACTGGAGTTCGGCAGGGGAGACTGGAATTCCTGGTGTAGCGGTGAAA
TGCGCAGATATCAGGAGGAACACCGGTGGCGAAGGCGGGTCTCTGGGCCGATACTGACGCTGAGGAGCGAAAGCGTGGGG
AGCGAACAGG
>OTU_581
TGGGGAATATTGCACAATGGGGGAAACCCTGATGCAGCGACGCCGCGTGAGCGATGAAGTATTTCGGTATGTAAAGCTCT
ATCAGCAGGGAAGAAGAATGACGGTACCTGACTAAGAAGCACCGGCTAAATACGTGCCAGCAGCCGCGGTAATACGTATG
GTGCAAGCGTTATCCGGATTTACTGGGTGTAAAGGGCTCGTAGGCGGTTCGTCGCGTCCGGTGTGAAAGTCCATCGCTTA
ACGGTGGATCCGCGCCGGGTACGGGCGGGCTTGAGTGCGGTAGGGGAGACTGGAATTCCCGGTGTAACGGTGGAATGTGT
AGATATCGGGAAGAACACCAATGGCGAAGGCAGGTCTCTGGGCCGTTACTGACGCTGAGGCTCGAAAGCGTGGGGAGCAA
ACAGG
>OTU_582
TGGGGAATCTTGCGCAATGGGCGAAAGCCTGACGCAGCCATGCCGCGTGAATGATGAAGGTCTTAGGATTGTAAAATTCT
TTTAGCAGGGACGATAATGACGGTACCTGCAGAAAAAGCCCCGGCTAACTTCGTGCCAGCAGCCGCGGTAATACGAAGGG
GGCTAGCGTTGCTCGGAATTACTGGGCGTAAAGGGAGCGTAGGCGGGTTATCAAGTTGGGGGTGAAATCCCGGGGCTCAA
CCTCGGAATTGCCTTCAAAACTGATAGCCTAGAGTATGATAGAGGTATGTGGAATTCCGAGTGTAGAGGTGAAATTCGTA
GATATTCGGAGGAACACCAGTGGCGAAGGCGACATACTGGGTCATGACTGACGCTGAGGCTCGAAAGCGTGGGGAGCAAA
CAGG
>OTU_583
TAAGGAATATTGGTCAATGGGCGGAAGCCTGAACCAGCCATGCCGCGTGCAGGAAGACGGCCCTACGGGTTGTAAACTGC
TTTTATACGGGAATAAACCTTGGTACGTGTACCAAGCTGAATGTACTGTAAGAATAAGGATCGGCTAACTCCGTGCCAGC
AGCCGCGGTAATACGGAGGATCCAAGCGTTATCCGGATTTATTGGGTTTAAAGGGTGCGTAGGTGGCCTGTTAAGTCAGG
GGTGAAAGACGGTAGCTTAACTATCGCAGTGCCCTTGATACTGATGGGCTTGAATGAACTAGAGGTAGGCGGAATGTGAC
AAGTAGCGGTGAAATGCATAGATATGTCACAGAACACCAATTGCGAAGGCAGCTTACTATGGTTTTATTGACACTGAGGC
ACGAAAGCGTGGGGATCAAACAGG
>OTU_584
TGGGGAATATTGCGCAATGGGCGGAAGCCTGACGCAGCGACGCCGCGTGGGGGATGACGGCCTTCGGGTTGTAAACCTCT
TTCGACCTTGACGAAGCCTTTCGGGGTGACGGTAGGGGTAGAAGAAGCACCGGCCAACTACGTGCCAGCAGCCGCGGTAA
TACGTAGGGTGCGAGCGTTGTCCGGAATTATTGGGCGTAAAGAGCTCGTAGGCGGTCTGTCGCGTCGGTCGTGAAAACTT
GGGGCTTAACCCTGAGCTTGCGGTCGATACGGGCATGACTGGAGTTCGGCAGGGGAGACTGGAATTCCTGGTGTAGCGGT
GAAATGCGCAGATATCAGGAGGAACACCGGTGGCGAAGGCGGGTCTCTGGGCCGATACTGACGCTGAGGAGCGAAAGCGT
GGGGAGCGAACAGG
>OTU_585
TGGGGAATATTGGACAATGGGCGCAAGCCTGATCCAGCAATGCCGCGTGGGTGAAGAAGGTCTTCGGATTGTAAAGCCCT
TTTGGCAGGGACGATGATGACGGTACCTGCAGAATAAGCCCCGGCTAACTTCGTGCCAGCAGCCGCGGTAATACGAAGGG
GGCTAGCGTTGCTCGGAATGACTGGGCGTAAAGGGCGCGTAGGCGGCACACACAGTCAGATGTGAAATTCCTGGGCTCAA
CCTGGGGACTGCATTTGATACGTGTGAGCTAGAGTGGAGAAGAGGGTCGTGGAATTTCCAGTGTAGAGGTGAAATTCGTA
GATATTGGAAAGAACACCGGTGGCGAAGGCGGCGACCTGGTCTTTAACTGACGCTGAGGCGCGAAAGCGTGGGGAGCAAA
CAGG
>OTU_586
TGGGGAATATTGCACAATGGGCGGAAGCCTGATGCAGCGACGCCGCGTGAGGGATGACGGCCTTCGGGTTGTAAACCTCT
TTCAGCAGGGACGAAGCGAGAGTGACGGTACCTGCAGAAGAAGCGCCGGCCAACTACGTGCCAGCAGCCGCGGTAAGACG
TAGGGCGCGAGCGTTGTCCGGAATTATTGGGCGTAAAGAGCTCGTAGGCGGCTTGTTGCGTCGGCTGTGAAATCCCATGG
CTTAACTGTGGGCTTGCAGCCGATACGGGCAGGCTAGAATTCGGTAGGGGAGACTGGAATTCCTGGTGTAGCGGTGAAAT
GCGCAGATATCAGGAGGAACACCGGTGGCGAAGGCGGGTCTCTGGGCCGATATTGACGCTGAGGAGCGAAAGCGTGGGGA
GCGAACAGG
>OTU_587
TAACGAATCTTCCGCAATGCACGCAAGTGTGACGGAGCGACGCCGCGTGTGGGACGAAGCCCCTCGGGGTGTAAACCACT
GTCAGGGGATAGAAAGTTCTGATCATCCCCAGAGGAAGGCACGGCTAACTCTGTGCCAGCAGCCGCGGTAAGACAGAGGT
GCCAAGCGTTAGGCGGAATCACTGGGCTTAAAGCGTGTGTAGGCGGACCGTTAAGTACCTTGTGAAATCCCCCGGCTCAA
CCGGGGAACTGCTGGGTATACTGGCGGTCTTGGGCCACTCAGGGGCAGATGGAACAGGCGGTGGAGCGGTGAAATGCGTA
GATATCGCCTGGAACGCCAAAGGAGAAATCAGTCTGCTGGGGGTGTGCCGACGCTGAGACACGAAAGCCAGGGGAGCGAA
CGGG
>OTU_588
TAGGGAATCTTCCGCAATGGACGAAAGTCTGACGGAGCAACGCCGCGTGAGTGATGAAGGTTTTCGGATCGTAAAGCTCT
GTTGCCAGGGAAGAACGCTAAGGAGAGTAACTGCTCTTTAGGTGACGGTACCTGAGAAGAAAGCCCCGGCTAACTACGTG
CCAGCAGCCGCGGTAATACGTAGGGGGCAAGCGTTGTCCGGAATTATTGGGCGTAAAGCGCGCGCAGGCGGCCTTGTAAG
TCTGTTGTTTCAGGCACAAGCTCAACTTGTGTTCGCAATGGAAACTGCAAAGCTTGAGTGCAGAAGAGGAAAGTGGAATT
CCACGTGTAGCGGTGAAATGCGTAGAGATGTGGAGGAACACCAGTGGCGAAGGCGACTTTCTGGGCTGTAACTGACGCTG
AGGCGCGAAAGCGTGGGGAGCAAACAGG
>OTU_590
TGGGGAATCTTGCGCAATGCGCGAAAGCGTGACGCAGCAACGCCGCGTGGGCGAAGACGGCCTTCGGGTTGTAAAGCCCT
TTCAGTTGGGACGAAGCTTCATCGGTTAATAGCCGGTCGGAGTGACGGTACCTTCAGAAGAAGCCCCGGCTAACTACGTG
CCAGCAGCCGCGGTAATACGTAGGGGGCTAGCGTTGTCCGGAATCATTGGGCGTAAAGCGCGTGTAGGCGGCTTGACAAG
TCTGCTGTGAAAGTCCAGGGCTCAACCCTGGAATGCCGGTGGAAACTATCAAGCTAGAGTCCGGAAGAGGCGAGTGGAAT
TCCTGGTGTAGCGGTGAAATGCGCAGATATCAGGAGGAACACCAATGGCGAAGGCAGCTCGCTGGGACGGTACTGACGCT
GAGACGCGAAAGCGTGGGGAGCAAACAGG
>OTU_591
TGAGGAATATTGCGCAATGGACGAAAGTCTGACGCAGCAACGCCGCGTGAAGGATGACGGTCTTCGGATTGTAAACTTCT
GTTAAGTGGGAAGAAAAATCCGTCTCTAATACAGACGGTAATGACGGTACCATTAGAGAAAGCACCGGCTAACTTCGTGC
CAGCAGCCGCGGTAATACGAGGGGTGCAAGCGTTATTCGGAATTATTGGGCGTAAAGGGTGCGTAGACGGCATATTAAGT
CAACTGTTAAATTCCTCGGCCTAACTGGGGACCAGCAGTAGATACTGATGTGCTAGAGGATGGAAGAGAGAAGTGGAATT
CTCGGAGTAGCGGTAAAATGCGTAGATCTCGAGAGGAACACCGATGGCGAAGGCAGCTTCTTGGTCCATTTCTGACGTTG
AGGCACGAAAGCGTGGGGAGCAAACAGG
>OTU_592
TAGGGAATATTGCGCAATGGGGGAAACCCTGACGCAGCGACGCCGCGTGAGTGACGAAGGCCTTCGGGTCGTAAAGCTCT
GTTGTAAGGGAAAATTATGATGGTACCTTATAAGAAAGGACCGGCTAACTTCGTGCCAGCAGCCGCGGTAAGACGAGGGG
TCCTAGCGTTGTTCGGAATCATTGGGCGTAAAGCGCATGTAGGCGGCCAAATAAGTCAGGTGTGAAAGCCCTGGGCTCAA
CCCAGGAAGTGCACTTGATACTGTTTGGCTTGAATATGGGAGAGGATAGTGGAATTCCTGGTGTAGTGGTGAAATACGTA
GATATCAGGAGGAACACCGGTGGCGAAGGCGGCTATCTGGCCCAATATTGACGTTGAGATGCGAAAGCGTGGGGATCAAA
CAGG
>OTU_594
TGGGGAATATTGGACAATGGGCGCAAGCCTGATCCAGCCATGCCGCGTGAGTGATGAAGGCCCTAGGGTTGTAAAGCACT
TTCACCATCGGCGAAGCATTCAGCTTTTGTTGGGGGTGACGGTAGGTGGAGAAGAAGCGCCGGCTAACTACGTGCCAGCA
GCCGCGGTAATACGAAGGGGGCTAGCGTTGCTCGGAATCACTGGGCGTAAAGCGCGCGTAGACGGTTTTGTAAGTCAGGT
GTGAAATGCCAAGGCTCAACCTTGGAACTGCCTTTGATACTGGAAGTCTTGAGTCCGGGAGAGGTGAGTGGAACTGCGAG
TGTAGAGGTGAAATTCGTAGATATTCGCAAGAACACCAGTGGCGAAGGCGGCTCACTGGCCCGGAACTGACGCTGAGACG
CGAAAGCGTGGGGAGCAAACAGG
>OTU_595
TGGGGAATATTGCGCAATGGGCGGAAGCCTGACGCAGCGACGCCGCGTGCGGGATGAAGGCCTTCGGGTTGTAAACCGCT
TTCAGCAGGGACGAATTCAGACGGTACCTGCAGAAGAAGCGCCGGCTAACTACGTGCCAGCAGCCGCGGTAACACGTAGG
GCGCAAGCGTTGTCCGGAATTATTGGGCGTAAAGAGCTCGTAGGCGGCCTGTTGCGTCCGCTGTGAAAGCCCGGGGCTTA
ACCCCGGGTCTGCAGTGGATACGGGCAGGCTAGAGGTAGGTAGGGGAGAATGGAATTCCTGGTGTAGCGGTGAAATGCGC
AGATATCAGGAGGAACACCGGTGGCGAAGGCGGTTCTCTGGGCCTTACCTGACGCTGAGGAGCGAAAGCGTGGGGAGCGA
ACAGG
>OTU_596
TAGGGAATCTTCCGCAATGGACGCAAGTCTGACGGAGCAACGCCGCGTGAGTGACGAAGGTTTTCGGATCGTAAAACTCT
GTTGTGAGGGAAGAACAAGTACCAAGTAACTACTGGTACCTTGACGGTACCTCACCAGAAAGCCACGGCTAACTACGTGC
CAGCAGCCGCGGTAATACGTAGGTGGCAAGCGTTGTCCGGAATTATTGGGCGTAAAGCGCGCGCAGGCGGTCCCTTAAGT
CTGATGTGAAAGCCCACGGCTCAACCGTGGAGGGTCATTGGAAACTGGGGGACTTGAGTGCAGAAGAGGAAAGTGGAATT
CCACGTGTAGCGGTGAAATGCGTAGAGATGTGGAGGAACACCAGTGGCGAAGGCGACTTTCTGGTCTGTAACTGACGCTG
AGGCGCGAAAGCGTGGGGAGCAAACAGG
>OTU_597
TGGGGAATCTTGCGCAATGGCCTAACGGCTGACGCAGCGACGCCGCGTGAGGGATGAAGCTCTTCGGAGTGTAAACCTCT
GTTGCCCGGGACGAATAGCGGATTTTTCCGACTTGACGGTACCGGGTGAGGAAGCACCGGCTAACTCCGTGCCAGCAGCC
GCGGTAATACGGGGGGTGCGAGCGTTGTCCGGAATCACTGGGCGTAAAGGGCGCGTAGGTGGCTTTGTAAGTTTGCGGTG
AAAGCCCGGGGCTCAACCCCGGGTCTGCCGTGGATACTGCAAGGCTCGAGTACTGTAGAGGCAGGTAGAATATCGGGTGT
AGCGGTGGAATGCGTAGAGATCCGATAGAAGACCGGTGGCGAAGGCGGCCTGCTGGGCAGTAACTGACACTGAGGCGCGA
CAGCGTGGGGAGCAAACAGG
>OTU_598
TCGAGAATCTTCGGCAATGGGCGCAAGCCTGACCGAGCGACGCCGCGTGGAGGATGAAGGCCTTCGGGTTGTAAACTCCT
GTCGAGGGGGAGGAAGGCGCAAGCTTGACCTATCCCTGGAGGAAGCACGGGCTAAGTTCGTGCCAGCAGCCGCGGTAAGA
CGAACCGTGCAAACGTTATTCGGAATCACTGGGCTTAAAGCGCGTGTAGGCGGATGGGGACGTCGGTTGTTGAAAGCCCC
CGGCTCAACCGGGGAACTGGCGCCGAAACGCCCTGTCTTGAGGAGCGTAGGGGGACCTGGAACTTCCGGTGGAGCGGTGA
AATGCGTTGAGATCGGAAGGAACGCCCGTGGCGAAAGCGAGGTCCTGGACGTTATCTGACGCTGAGACGCGAAAGCTAGG
GGAGCGAACGGG
>OTU_599
TAACGAATCTTCCGCAATGCACGAAAGTGTGACGGAGCGACGCCGCGTGTGGGACGAAGCCCTTCGGGGTGTAAACCACT
GTCAAGAGATAGAAAGTTCTGATCATCTCTAGAGGAAGGCACGGCTAACTCTGTGCCAGCAGCCGCGGTAAGACAGAGGT
GCCAAGCGTTAGGCGGAATCACTGGGCTTAAAGCGTGTGTAGGTGGACCTGTAAGTACCTTGTGAAATCCCACGGCTTAA
CCGTGGAACTGCTCGGTATACTGCGGGTCTTGAGGTACCTAGGGGCGAGCGGAACAAATGGTGGAGCGGTGAAATGCGTA
GATATCATTTGGAACGCCAATGGTGAAAACAGCTCGCTGGGGGTATCCTGACACTGAGACACGAAAGCCAGGGGAGCAAA
CGGG
>OTU_600
TGGGGAATCTTGCGCAATGGCCGAAAGGCTGACGCAGCGACGCCGCGTGTAGGATGAAGCCCTTCGGGGTGTAAACTACT
GTTGCCCGGGACGAACGATGGCTTTCGAGCCATGTGACGGTACCGGGTGAGGAAGCACCGGCTAACTCCGTGCCAGCAGC
CGCGGTAATACGGAGGGTGCGAGCGTTGTCCGGAATCACTGGGCGTAAAGGGCGCGTAGGTGGCTCGTGCAAGGGGGCGG
TGAAAGCCCGGGGCTCAACCCCGGGTCTGCCGTGCCGACTGCGGAGCTTGAGCAGACTAGGGGCAAGTGGAATTCCGGGT
GTAGCGGTGGAATGCGTAGAGATCCGGAAGAACACCGGTGGCGAAGGCGGCTTGCTGGGGTCTGACTGACACTGATGCGC
GACAGCGTGGGGAGCAAACAGG
>OTU_601
TGAGGAATATTGGTCAATGGACGCAAGTCTGAACCAGCCATGCCGCGTGAAGGATGAAGGCCTTCTGGGTTGTAAACTTC
TTTTATCTGGGAAGAAACCCCTGATTTCTATTAGGGCCGACGGTACCAGAGGAATAAGCACCGGCTAACTCCGTGCCAGC
AGCCGCGGTAATACGGAGGGTGCAAGCGTTATCCGGATTCACTGGGTTTAAAGGGTGTGTAGGCGGGCAGTTAAGTCAGC
GGTGAAATCTCCAGGCTCAACCTGGAAACTGCCATTGATACTATCTGTCTTGAATATTGTTGAGGTAGGCGGAATATGTC
ATGTAGCGGTGAAATGCTTAGATATGACATAGAACACCAATTGCGAAGGCAGCTTACTAAACAAAGATTGACGCTGAGGC
ACGAAAGCGTGGGGATCAAACAGG
>OTU_604
TGGGGAATTTTGCGCAATGGGGGAAACCCTGACGCAGCAACGCCGCGTGGAGGATGAAGCCCCTTGGGGCGTAAACTCCT
TTCGATCGGGAAGATAATGACGGTACCGGAAGAAGAAGCCCCGGCTAACTTCGTGCCAGCAGCCGCGGTAATACGAGGGG
GGCGAGCGTTGTTCGGAATTATTGGGCGTAAAGGGCGCGTAGGCGGTTGGACAAGTCTTGTGTGAAATCTTCAGGCTCAA
CCTGAAGTCTGCATAGGAAACTGTCCGGCTTGAGTGTGGGAGAGGTGCGTGGAATTCCCGGTGTAGCGGTGAAATGCGTA
GATATCGGGAGGAACACCTGTGGCGAAAGCGGCGCACTGGACCACAACTGACGCTGAGGCGCGAAAGCTAGGGGAGCAAA
CAGG
>OTU_605
TAGGGAATCTTCCACAATGGGCGAAAGCCTGATGGAGCAACGCCGCGTGCAGGACGAAGGCCCTCGGGTCGTAAACTGCT
TTTATCTGTGACGAATATGACGGTAGCAGATGAATAAGGATCGGCTAACTCCGTGCCAGCAGCCGCGGTCATACGGAGGA
TCCAAGCGTTATCCGGAATTACTGGGCGTAAAGAGTTGCGTAGGTGGCATGATAAGTTGGTAGTGAAATACTGGGGCTCA
ACCCCTTACCCATTACCAAAACTGTCAAGCTAGAGGATGAGAGAGGTTATTGGAATTCCTAGTGTAGGAGTGAAATCCGT
AGATATTAGGAGGAACACCGATGGCGTAGGCAGATAACTGGCTCATTCCTGACACTAAGGCACGAAAGCGTGGGTAGCAA
ACGGG
>OTU_606
TAGGGAATCTTGCGCAATGGGCGAAAGCCTGACGCAGCGACGCCGCGTGAGGGACGAAGGCTTTCTGAGTTGTAAACCTC
TTTCAGCAGGGACGATTGTGACGGTACCTGCAGAAGAAGCACCGGCCAACTACGTGCCAGCAGCCGCGGTGATACGTAGG
GTGCGAGCGTTGTCCGGATTTATTGGGCGTAAAGAGCTCGTAGGCGGTTCGATAAGTCGGATGTGAAATCTCCAGGCTCA
ACCTGGAGTCGCCACTCGATACTGTCGTGACTTGAGTTCGGTAGGGGACCATGGAATTCCTGGTGTAGCGGTGAAATGCG
CAGATATCAGGAGGAACACCAGTAGCGAAGGCGGTGGTCTGGGCCGACACTGACGCTGAGGAGCGAAAGCGTGGGGAGCG
AACAGG
>OTU_607
TGGGGAATATTGCACAATGGGCGGAAGCCTGATGCAGCGACGCCGCGTGGGGGATGAAGGCCTTCGGGTTGTAAACCTCT
TTCACCACCGACGAACCTAGACGGTAGGTGGGGAAGAAGCGCCGGCTAACTACGTGCCAGCAGCCGCGGTAATACGTAGG
GCGCAAGCGTTGTCCGGAATTATTGGGCGTAAAGAGCTCGTAGGCGGCTTGTCGCGTCCGTCGTGAAAGCCCGGGGCTTA
ACTCCGGGTCTGCGGTGGATACGGGCAGGCTAGAGGCAGGTAGGGGAGAACGGAATTCCCGGTGTAGCGGTGAAATGCGC
AGATATCGGGAGGAACACCGGTGGCGAAGGCGGTTCTCTGGGCCTGTACTGACGCTGAGGAGCGAAAGCGTGGGGAGCGA
ACAGG
>OTU_608
TAAGGGATCTTCGCCAATGGCCGAAAGGCTGAGCGAGCGACGCCGCGTGGGTGATGAAGGGTTTCGGCCTGTAAAGCCCT
GTTGACAGGGAAGAGGATGGACGGTACCTGTCGAGGAAGCCCCGGCTAACTACGTGCCAGCAGCCGCGGTAAGACGTAGG
GGGCGAGCGTTGTCCGGAATTACTGGGCGTCAAGCGCGTGTAGGCGGGCTGGTAGGCGGCGTGTGAAAGGTGAGGGCTCA
ACCCTCATAGGACGCGCCGAACCGCCAGTCTTGGGACGGCGAGGGGCAACTGGAATGGTCGGAGGAGCGGTGAAATGCGT
AGAGCCCGATCAGAACACCGGTGGCGAAGGCGGGTTGCTGGAGCCGGGCCGACGCTGAGACGCGAAAGCGCGGGGAGCGA
ACGGG
>OTU_609
TGGGGAATTTTGCGCAATGGGGGAAACCCTGACGCAGCAACGCCGCGTGGAGGATGAAATCCCTTGGGATGTAAACTCCT
TTCGATAGGGAAGATAATGACGGTACCTATAGAAGAAGCCCCGGCTAACTTCGTGCCAGCAGCCGCGGTAATACGAGGGG
GGCAAGCGTTGTTCGGAATTATTGGGCGTAAAGGGTGCGTAGGCGGTTTGACAAGTCTTATGTGAAATCTTCGGGCTCAA
CCCGAAGTCTGCATAGGAAACTGTCGGGCTTGAGTATGGGAGAGGTGAGTGGAATTTCCGGTGTAGCGGTGAAATGCGTA
GATATCAGGAGGAACACCAGCAGCGAAGGCGGTGGTCTGGGCCGACATTGACGCTGAGGAGCGAAAGCGTGGGGAGCGAA
CAGG
>OTU_611
TGGGGAATCTTGCGCAATGCGCGAAAGCGTGACGCAGCAACGCCGCGTGGGGGAAGAAGGCTTTCGGGTTGTAAACCCCT
TTCAGTTGGGACGAAGCTTCGGCGGTTAATAGCCGTTTGAAGTGACGGTACCTTCACAAGAAGCACCGGCTAACTACGTG
CCAGCAGCCGCGGTAATACGTAGGGTGCAAGCGTTGTCCGGAATCATTGGGCGTAAAGAGCGTGTAGGCGGCTCGATCAG
TCCGCTGTGAAAGTCCAGGGCTCAACCCTGGAAAGCCGGTGGATACTGTCGGGCTAGAGTACGGAAGAGGCGAGTGGAAT
TCCTGGTGTAGCGGTGAAATGCGCAGATATCAGGAGGAACACCAATGGCGAAGGCAGCTCGCTGGGACGATACTGACGCT
GAGACGCGAAAGCGTGGGGAGCAAACAGG
>OTU_612
TGGGGAATATTGGACAATGGGCGCAAGCCTGATCCAGCCATGCCGCGTGGGTGATGAAGGCCTTAGGGTTGTAAAGCCCT
TTCGGCGGGGAAGATAATGACGGTACCCGCAGAAGAAGCCCCGGCTAACTTCGTGCCAGCAGCCGCGGTAATACGAAGGG
GGCTAGCGTTGCTCGGAATCACTGGGCGTAAAGCGCACGTAGGCGGGTCTTTAAGTCAGGGGTGAAATCCTGGAGCTCAA
CTCCAGAACTGCCTTTGATACTGAAGATCTCGAGTTCGGGAGAGGTGAGTGGAACTGCGAGTGTAGAGGTGAAATTCGTA
GATATTCGCAAGAACACCAGTGGCGAAGGCGGCTCACTGGCCCGATACTGACGCTGAGGTGCGAAAGCGTGGGGAGCAAA
CAGG
>OTU_613
TGGGGAATATTGGACAATGGGGGAAACCCTGATCCAGCCATGCCGCGTGAGTGATGAAGGCCTTCGGGTTGTAAAGCTCT
TTTGGCGGGGACGATGATGACGGTACCCGCAGAATAAGCTCCGGCTAACTTCGTGCCAGCAGCCGCGGTAATACGAAGGG
AGCTAGCGTTGTTCGGAATTACTGGGCGTAAAGGGCGCGTAGGCGGTTTATACAGTCAGATGTGAAATTCCTGGGCTCAA
CCTGGGGACTGCATTTGATACGTGCGATCTGGAGTTCGGAAGAGGGTCGTGGAATTCCCAGTGTAGAGGTGAAATTCGTA
GATATTGGGAAGAACACCAGTAGCGAAGGCGGTGATCTGGGCCAATACTGACGCTGAGGAGCGAAAGCGTGGGGAGCAAA
CAGG
>OTU_614
TAGGGAATCTTCCACAATGGACGCAAGTCTGATGGAGCAATGCCGCGTGAATGAAGAAGGTCTTCGGATCGTAAAGTTCT
GTTATTAGAGAAGAACAAATCGAGGAGTAACTGTCTCGATTTTGACGGTACCTAACCAGAAAGTCACGGCTAACTACGTG
CCAGCAGCCGCGGTAATACGTAGGTGACGAGCGTTGTCCGGAATTATTGGGCGTAAAGGGAGCGCAGGCGGTTGGAATAG
TCTGATGTGAAAGCCCACGGCTTAACCGTGGAAGGTCATTGGAAACTGTCCAACTTGAATGCAGAAGAGGAAAGTGGAAT
TCCATGTGTAGCGGTGAAATGCGTAGATATATGGAGGAACACCAGTGGCGAAGGCGACTTTCTGGTCTGTAATTGACGCT
GAGGCTCGAAAGCGTGGGTAGCGAACAGG
>OTU_615
TAGGGAATTTTCCACAATGGGCGAAAGCCTGATGGAGCAACGCCGCGTGCAGGATGAATGTCTTCGGATTGTAAACTGCT
TTTATCTGTGACGATTATGACGGTAGCAGATGAATAAGGATCGGCTAACTCCGTGCCAGCAGCCGCGGTCATACGGAGGA
TCCAAGCGTTATCCGGAATTACTGGGCGTAAAGAGTTGCGTAGGCGGCAGAGTAAGCGGACAGTGAAATTGTGTGGCTCA
ACCATACACCCATTGTCTGAACTGCTCAGCTAGAGGATGAGAGAGGTACCTGGAATTCCTAGTGTAGGAGTGAAATCCGT
AGATATTAGGAGGAACACCAATGGCGTAGGCAGGGTACTGGCTCATTCCTGACGCTCAGGCACGAAAGCGTGGGTAGCAA
ACGGG
>OTU_616
TAGGGAATCTTGCGCAATGGGCGAAAGCCTGACGCAGCAACGCCGCGTGGGGGATGAAGGCCTTCGGGTTGTAAACTCCT
TTTAGTGGGAACGAAATTGACGGTACCCACAGAAAAAGCCCCGGCTAACTACGTGCCAGCAGCCGCGGTGATACGTAGGG
GGCGAGCGTTGTCCGGATTCACTGGGCGTAAAGAGCTCGTAGGTGGCTTAGTAAGTCGGCGTGTTAAATCTCCAGGCTTA
ACCTGGAGTCGCACCCGATACTGCTATAGCTAGAGTCCGGTAGGGGACCATGGAATTCCTGGTGTAGCGGTGAAATGCGC
AGATATCAGGAGGAACACCAGTAGCGAAGGCGGTGGTCTGGGCCGGTACTGACACTGAGGAGCGAAAGCGTGGGGAGCGA
ACAGG
>OTU_617
TGGGGAATCTTGCGCAATGGGCGAAAGCCTGACGCAGCAACGCCGCGTGGAGGATGAAGTCCCTTGGGACGTAAACTCCT
TTCGACCGGGACGATTATGACGGTACCGGTGGAAGAAGCCCCGGCTAACTTCGTGCCAGCAGCCGCGGTGATACGTAGGG
GGCGAGCGTTGTCCGGATTCACTGGGCGTAAAGAGCTCGTAGGCGGCTTGATAAGTCGGGTGTGAAACCTCCAGGCTCAA
CCTGGAGATGCCACTCGATACTGCCATGACTAGAGTCCGGTAGGGGTCCACGGAATTCCTGGTGTAGCGGTGAAATGCGC
AGATATCAGGAGGAACACCGGTGGCGAAGGCGGTGGGCTGGGCCGGAACTGACGCTGAGGAGCGAAAGCGTGGGGAGCGA
ACAGG
>OTU_618
TAAGGAATATTGGACAATGGGCGAAAGCCTGATCCAGCCATGCCGCGTGTGTGATGAAGGCCTTCGGGTTGTAAAACACT
TTTAGATGTGACGATGATGACGGTAACATCAGAAAAAGCTCCGGCTAACTTCGTGCCAGCAGCCGCGGTAATACGAAGGG
AGCGAGCGTTGTTCGGAATCACTGGGCGTAAAGCGTGCGTAGGCGGTTTTGTAAGTAAGAAGTGAAAGCCTGGGGCTTAA
CCTCAGAATTGCTTTTTAGACTGCAGAACTTGAATCCTGGAGAGGTTAGTGGAATTCCGAGTGTAGAGGTGAAATTCGCA
GATATTCGGAGGAACACCAGTGGCGAAGGCGACTAACTGGACAGGCATTGACGCTGAGGCACGAAAGCGTGGGGATCAAA
CAGG
>OTU_621
TGGGGAATATTGGACAATGGGCGCAAGCCTGATCCAGCAATGCCGCGTGTGTGAAGAAGGTCTTAGGATTGTAAAGCACT
TTCGACGGGGACGATGATGACGGTACCCGTAGAAGAAGCCCCGGCTAACTTCGTGCCAGCAGCCGCGGTAATACGAAGGG
GGCTAGCGTTGCTCGGAATGACTGGGCGTAAAGGGCGCGTAGGCGGCGAACCAAGTTAGATGTGAAATTCCTGGGCTCAA
CCTGGGGACTGCATTTGATACTGGTTTGCTAGAGTTCGGAAGAGGGTAGTGGAATTTCCAGTGTAGAGGTGAAATTCGTA
GATATTGGAAAGAACACCGGTGGCGAAGGCGGCTACCTGGTCCGATACTGACGCTGAGGCGCGAAAGCGTGGGGAGCAAA
CAGG
>OTU_622
ACGAGAATATTCCGCAATGGGCGAAAGCCTGACGGAGCGACATCGCGTGATGGATGAAGTGCCTTGGTACGTAAACATCT
TTTATCGGGGACGAAATTATTGACGGTACCCGATGAATAAGGGGCTCCTAACTCTGTGCCAGCAGGAGCGGTAATACAGA
GGCCCCAAGCATTACCCGGAATCACTGGGCGTAAAGGGTGTCCAGGCGGCCATATTAGTCGTTCGTTAAATCTCTAGGCC
TAACCTAGAGGCTGCGAGCGAAACGGTATGGCTCGAGGACGCGAGAGGTAGAGGGAACTCACGGTGGAGGGGTGAAATCC
GTTGATATCGTGGGGAACACCAAAGGCGAAGGCACTCTACTGGCGCGTTTCTGACGCTCACACACGAAAGCCAGGGTAGC
GAACGGG
>OTU_623
TAACGAATCTTCCGCAATGCACGCAAGTGTGACGGAGCGACGCCGCGTGTGGGACGAAGTCCTTCGGGATGTAAACCACT
GTCAGGGGTTAGAAAGTTCTGATCAACCCCAGAGGAAGGCACGGCTAACTCTGTGCCAGCAGCCGCGGTAAGACAGAGGT
GCCAAGCGTTAGGCGGAATCACTGGGCTTAAAGCGTGTGTAGGTGGATTGGTAAGTACCTTGTGAAATCCCACAGCTCAA
CTGTGGAACTGCTCGGTATACTGCTGATCTTGAGCTACTTAGGGGCGAGCGGAACAAATGGTGGAGCGGTGAAATGCGTA
GATATCATTTGGAACGCCAATGGTGAAAACAGCTCGCTGGGAGTATGCTGACACTGAGACACGAAAGCTAGGGGAGCGAA
CGGG
>OTU_624
TGGGGAATATTGGACAATGGGCGAAAGCCTGATCCAGCCATGCCGCGTGTGTGAAGAAGGCCTTTTGGTTGTAAAGCACT
TTAAGCGGGGAGGAGGGCACCATGGTTAATACCCATGAATGTCGGACGTTACCCGCAGAATAAGCACCGGCTAACTCTGT
GCCAGCAGCCGCGGTAATACAGAGGGTGCGAGCGTTAATCGGAATTACTGGGCGTAAAGCGCGCGTAGGCGGCTTGTTAA
GTCAAATGTGAAATCCCCGAGCTTAACTTGGGCATTGCATTCGATACTGGCAAGCTAGAGTATGGGAGAGGAAGGTAGAA
TTCCAGGTGTAGCGGTGAAATGCGTAGAGATCTGGAGGAATACCGATGGCGAAGGCAGCCTTCTGGCCTAATACTGACGC
TGAGGTGCGAAAGCATGGGGAGCAAACAGG
>OTU_625
TAGGGAATATTGGTCAATGGGCGCAAGCCTGAACCAGCCATGCCGCGTGCAGGAAGAAGGCCCTCTGGGTCGTAAACTGC
TTTTGACAGGGAACAAATGCCACTTGCGAGTGGAGCTGAGTGTACCTGTAGAATAAGCACCGGCTAACTCCGTGCCAGCA
GCCGCGGTAATACGGAGGGTGCAAGCGTTGTCCGGATTTATTGGGTTTAAAGGGTGCGTAGGCGGCTATTTAAGTCAGTG
GTGAAATCCTTCAGCTTAACTGGAGAACTGCCATTGATACTGAATAGCTTGAGTATAGTTGAGGTAGGCGGAATTGACAG
TGTAGCGGTGAAATGCTTAGATATTGTCAAGAACACCGATTGCGAAGGCAGCTTACTAAACTATAACTGACGCTGAGGCA
CGAAAGCGTGGGTATCAAACAGG
>OTU_626
TAGGGAATTTTCCACAATGGACGAAAGTCTGATGGAGCAACGCCGCGTGCAGGATGAATGTCTTCGGATTGTAAACTGCT
TTTCTCTGTGACGATTATGACGGTAGCAGAGGAATAAGGACCTGCTAACTACGTGCCAGCAGCCGCGGTCATACGTAGGG
TCCAAGCGTTATCCGGAATTACTGGGCGTAAAGAGTTGCGTAGGTGGCATGGTAAGCGAACAGTGAAAGCGTCCCGCTCA
ACGGGATATACATTGCTCGAACTGCCAAGCTAGAGGACGAGAGAGGTCACTGGAATTCCTAGTGTAGGAGTGAAATCCGT
AGATATTAGGAGGAACACCGATGGCGTAGGCAGGTGACTGGCTTGTTCCTGACACTAAGGCACGAAAGCGTGGGTAGCAA
ACGGG
>OTU_627
TGGGGAATCTTGGACAATGGAGGAAACTCTGATCCAGCCATGCCGCGTGAGTGATGAAGGCCTTAGGGTTGTAAAACTCT
TTCGGCGGGGACGATAATGACGGTACCCGCAGAAGAAGCTCCGGCTAACTTCGTGCCAGCAGCCGCGGTAATACGAAGGG
GGCTAGCGTTGTTCGGAATTACTGGGCGTAAAGCGCGCGCAGGCGGCCTTTCAAGTCAGGGGTGAAAGCCCGGAGCTCAA
CTCCGGAATTGCCTTTGAAACTGTGAGGCTTGAGTACGGGAGAGGTGAGTGGAATTCCCAGTGTAGAGGTGAAATTCGTA
GATATTGGGAAGAACACCGGTGGCGAAGGCGGCTCACTGGCCCGTAACTGACGCTCAGGCGCGACAGCGTGGGGATCAAA
CAGG
>OTU_629
ATTAGGAATCTTGTGCAATGGGCGAAAGCCTGACACAGCGACGCCGCGTGAGGGAGGAAGGCCTTCGGGTTGTAAACCTC
TTTTGACGAGGAAGAACACAATGACGGTACTCGTCGAATAAGCCCCGGCTAACTCCGTGCCAGCAGCCGCGGTAATACGG
GGGGGGCGAGCGTTGTCCGAAGTTACTGGGCGTAAAGCGCGTGTAGGCGGGTTGTTAAGTCCGCTGTGAAAGCCCGGTGC
TCAACGCCGGAGGGTCGGTGGATACTGGCAGTCTTGAAGTGGCTAGGGGGAAATGGAATTACCGGTGTAGCGGTGAAATG
CGTAGATATCGGTAGGAACACCAGTGGCGAAGGCGGTTTCCTGGAGCTAACTTGACGCTGAGACGCGAAAGCTGGGGGAG
CAAACGGG
>OTU_631
TGGGGAATATTGGACAATGGGCGGAAGCCTGATCCAGCCATGCCGCGTGAGTGATGACGGCCTTAGGGTTGTAAAGCTCT
TTCGCACGCGACGATAATGACGGTAGCGTGAGAAGAAGCCCCGGCTAACTTCGTGCCAGCAGCCGCGGTAATACGAAGGG
GGCTAGCGTTGTTCGGATTAACTGGGCGTAAAGGGCGCGTAGGCGGATTTTTAAGTCAGGGGTGAAATCCCAAGGCTCAA
CCTTGGAACTGCCTTTGATACTGGAGATCTTGAGTCCGGGAGAGGTGAGTGGAACTGCGAGTGTAGAGGTGAAATTCGTA
GATATTCGCAAGAACACCAGTGGCGAAGGCGGCTCACTGGCCCGGTACTGACGCTGAGGCGCGAAAGCGTGGGGAGCAAA
CAGG
>OTU_634
TGAGGAATCTTCCGCAATGAGTGAAAGCTTGACGGAGCAATGCCGCGTGGAGGATGAAGGCCTTAGGGTTGTAATCTCCT
TTTCTCACAGAAGAATTTTTGACGGTATTTGAGGAATAAGCATCGGCTAACTTCGTGCCAGCAGCCGCGGTAATACGAGG
GATGCAAGCGTTATCCGGAATTATTGGGCGTAAAGCGTTTGTAGGCGGGCGGGTGTGTTTAATGTTAAATCTTAAAGCTC
AACTTTGAAATTGCGTTAAAAACTGCTTGTCTTGAGTATGGTAGGGGTAAAGGGAATTCCCAGTGTAGCGGTGAAATGCG
TAGATATTGGGAAGAACACTAAACAGCGAAGGCACTTTACTAGGCTAATACTGACGCTGAGAAACGAAAGGTAAGGTAGC
GAAACGG
>OTU_635
TGGGGAATATTGGGCAATGGGCGCAAGCCTGACCCAGCCATGCCGCGTGAGTGATGAAGGCCTTCGGGTCGTAAAGCTCT
GTGGGGAGGGAAGAAACCTCCTGTGGCTAATATCCACGGGAATTGACGGTACCTCCTTAGCAAGCACCGGCTAACTCCGT
GCCAGCAGCCGCGGTAATACGGAGGGTGCAAACGTTGCTCGGAATCATTGGGCGTAAAGCGCACGTAGGCGGCCTTGTAA
GTCGGGTGTGAAAGCCCTGGGCTCAACCCAGGAAGTGCACTCGAAACTACAAGGCTTGAATATGGAAGAGGGTCGCGGAA
TTCCCGGTGTAGAGGTGAAATTCGTAGATATCGGGAGGAACACCAGTGGCGAAGGCGGCGACCTGGGCCAATATTGACGC
TGAGGTGCGAAAGCGTGGGGAGCAAACAGG
>OTU_636
TGGGGAATATTGCACAATGGAGGAAACTCTGATGCAGCGACGCCGCGTGAACGAAGAAGGCCTTCGGGTCGTAAAGTTCT
GTCCTAAGGGACGATAATGACGGTACCTTAGGAGGAAGCCCCGGCTAACTACGTGCCAGCAGCCGCGGTAATACGTAGGG
GGCAAGCGTTGTCCGGATTTATTGGGCGTAAAGGGTGCGTAGGCGGCCTTTTAAGTCAGATGTGAAAGGTCACGGCTCAA
CCGTGGTAAGCATTTGAAACTGAAAGGCTTGAGTTAAGGAGAGGAAAGTGGAATTCCTAGTGTAGCGGTGAAATGCGTAG
ATATTAGGAGGAATACCAGTGGCGAAGGCGACTTTCTGGACTTATAACTGACGCTGAGGCACGAAAGCGTGGGTAGCGAA
CAGG
>OTU_637
TGGGGAATATTGGACAATGGGCGAAAGCCTGATCCAGCAATGCCGCGTGTGTGAAGAAGGCCTTCGGGTTGTAAAGCACT
TTAGTGGGGGAAGAAAGCTACGCAAGTAGTTTGACGGTACCCCAAGAATAAGCACCGGCTAACTCTGTGCCAGCAGCCGC
GGTAATACAGAGGGTGCGAGCGTTAATCGGAATGACTGGGCGTAAAGGGCGCGTAGGTGGATGTGTGTGTTGGATGTGAA
AGCCCCGGGCTCAACCTGGGAATTGCATACAAAACTGCACATCTAGAGTAGAGCAGAGGTAAGTGGAATTTCCGGAGTAG
CGGTGAAATGCGTAGATACCGGAAGGAACACCAGTGGCGAAGGCGACTTACTGGGCTCAAACTGACACTGAGGCGCGAAA
GCGTGGGGAGCAAACAGG
>OTU_638
TGGGGAATCTTAGACAATGGGCGCAAGCCTGATCTAGCCATGCCGCGTGGGTGATGAAGGCCTTAGGGTCGTAAAGCCCT
TTCGCCGGGGAAGATAATGACGGTACCCGGTAAAGAAACCCCGGCTAACTCCGTGCCAGCAGCCGCGGTAATACGGAGGG
GGTTAGCGTTGTTCGGAATGACTGGGCGTAAAGCGCGCGTAGGCGGACCATCAAGTCGGGGGTGAAATCCCGGGGCTCAA
CCCCGGAATGGCCTTCGAGACTGGTGGTCTTGAGTTCGAGAGAGGTGAGTGGAATTCCGAGTGTAGAGGTGAAATTCGTA
GATATTCGGAGGAACACCAGTGGCGAAGGCGGCTCACTGGCTCGACACTGACGCTGAGGTGCGAAAGCGTGGGGAGCAAA
CAGG
>OTU_639
TGGGGAATATTGGACAATGGGCGAAAGCCTGATCCAGCCATGCCGCGTGTGTGAAGAAGGCTTTCGGGTTGTAAAGCACT
TTCAGTGGGGAGGAAGGCCTGTTGGCTAATATCCAACAGGATTGACGTTACCCACAGAAGAAGCACCGGCTAACTCCGTG
CCAGCAGCCGCGGTAATACGGAGGGTGCAAGCGTTAATCGGAATTACTGGGCGTAAAGCGCGCGTAGGCGGTTTGATAAG
CGAGATGTGAAATCCCCGGGCTTAACCTGGGAACTGCATTTCGAACTGTCAGGCTAGAGTGTGGTAGAGGGTAGTGGAAT
TCCCGGTGTAGCGGTGAAATGCGTAGATATCGGGAGGAACACCAGTGGCGAAGGCGGCTACCTGGACCAACACTGACGCT
GAGGTGCGAAAGCGTGGGGAGCAAACAGG
>OTU_640
TGGGGAATTTTGGACAATGGGCGAAAGCCTGATCCAGCAATGCCGCGTGCAGGATGAAGGCCTTCGGGTTGTAAACTGCT
TTTGTACGGAACGAAACGGTTCTTTCTAATAAAGAGAGCTAATGACGGTACCGTAAGAATAAGCACCGGCTAACTACGTG
CCAGCAGCCGCGGTAATACGTAGGGTGCAAGCGTTAATCGGAATTACTGGGCGTAAAGCGTGCGCAGGCGGTTATGTAAG
ACAGTTGTGAAATCCCCGGGCTCAACCTGGGAATTGCATCTGTGACTGCATAGCTAGAGTACGGTAGAGGGGGATGGAAT
TCCGCGTGTAGCAGTGAAATGCGTAGATATGCGGAGGAACACCGATGGCGAAGGCAATCCCCTGGACCTGTACTGACGCT
CATGCACGAAAGCGTGGGGAGCAAACAGG
>OTU_641
TTTCGAATCATTCACAATGGGCGAAAGCCTGATGGTGCGACGCCGCGTGAGGGATGAAGGTCTTCGGACTGTAAACCTCT
GTCACCGGGGAAGAAACGCTTCAAGTTAACAGCTTGAAGCCTGACTTAACCCGGAGAGGAAGCAGTGGCTAACTCTGTGC
CAGCAGCCGCGGTAATACAGAGACTGCGAGCGTTATTCGGATTCACTGGGCGTAAAGGGTGCGCAGGCGGCCAAGTGTGT
GAGGCGTGAAAGCCCGAGGCTCAACCTCGGAATTGCACCTCAAACTACATGGCTAGAGTACTGGAGAGGGTAACGGAATT
CACGGTGTAGCAGTGAAATGCGTAGATATCGTGAGGAACACCAGAGGCGAAGGCGGTTACCTGGACAGTTACTGACGCTC
AGGCACGAAAGCGTGGGGAGCAAAAGGG
>OTU_643
TGGGGAATCTTGGACAATGGGGGAAACCCTGATCCAGCAATGCCGCGTGTGTGAAGAAGGCCTGCGGGTTGTAAAGCACT
TTTAGTAATCAAGAGGGCTATCTTCGGATAGTCGGACTAGTTACAGAAACAGCACCGGCTAACTCTGTGCCAGCAGCCGC
GGTAATACAGAGGGTGCGAGCGTTAATCGGAATTACTGGGCGTAAAGAGCGCGTAGGCGGTCGTGTAAGTCAGATGTGAA
AGACCTTGGCTCAACCAGGGAACTGCATTTGATACTGCATAACTAGAGTATGGTAGAGGAAAGTGGAATTTCCGGTGTAG
CGGTGAAATGCGTAGATACCGGAAGGAACACCAGTGGCGAAGGCGACTTTCTGGACCAATACTGACGCTGAGGCGCGAAA
GCGTGGGGAGCAAACAGG
>OTU_644
TGGGGAATATTGGACAATGGGCGCAAGCCTGATCCAGCAATGCCGCGTGGATGAAGAAGGTTTTCGGATTGTAAAGTCCT
TTCGGCGGGGACGATGATGACGGTACCCGCAGAAGAAGCCCCGGCTAACTTCGTGCCAGCAGCCGCGGTAATACGAAGGG
GGCTAGCGTTGCTCGGAATGACTGGGCGTAAAGGGCGCGTAGGCGGTTTGGACAGTTAGGCGTGAAATTCCTGGGCTCAA
CCTGGGGACTGCGCTTAATACATCCAGACTTGAGTGCGGAAGAGGGTTGTGGAATTCCCAGTGTAGAGGTGAAATTCGTA
GATATTGGGAAGAACACCGGTGGCGAAGGCGGCAACCTGGTCCGTGACTGACGCTGAGGCGCGAAAGCGTGGGGAGCAAA
CAGG
>OTU_645
TCGAGAATTTTTCTCAATGGGGGAAACCCTGAAGGAGCGACGCCGCGTGGAGGATGAAGGTCTTCGGATCGTAAACTCCT
GTCATGAGGGAACAAACCTGCACGTTTAACTGATGTGCAGCTGATAGTACCTCAAGAGGAAGAGACGGCTAACTCTGTGC
CAGCAGCCGCGGTGATACGTAGGGTGCAAGCGTTGTCCGGATTTATTGGGCGTAAAGAGCTCGTAGGCGGTTTGATTAGT
CGGGTGTGAAACCTCCAGGCTTAACCTGGAGCCGCCACTCGATACTGTCATGACTAGAATTCGGTAGGGGACCACGGAAT
TCCTGGTGTAGCGGTGAAATGCGCAGATATCAGGAGGAACACCAGCAGCGAAGGCGGGTCTCTGGGCAGTAACTGACGCT
GAGGAGCGAAAGCGTGGGGAGCGAACAGG
>OTU_646
ATTAGGAATCTTGCACAATGGGCGAAAGCCTGATGCAGCGACGTCGCGTGAGGGATGAAGTCTTTCGGGACGTAAACCTC
TTTTATCGGGGAAGAAAAAAATGACGGTACCCGATGAATAAGCCCCGGCTAACTACGTGCCAGCAGCCGCGGTAATACGT
AGGGGGCCAGCGTTGTCCGAAGTTACTGGGCGTAAAGAGCGCGTAGGCGGGTCTTTAAGTGAGGGGTGAAAGGTTTGGGC
TCAACCCAGACACTGCCTTTCATACTGGAGACCTTGAGTATGGGAGAGGCGAGTGGAATTCTTGGTGTAGCGGTGAAATG
CGTAGATATCAAGAGGAACACCCATGGCGAAGGCAGCTCGCTGGCCTATAACTGACGCTGAGGCGCGAAAGCTGGGGGAG
CAAACAGG
>OTU_647
TTAGGAATTTTCCGCAATGGGCGAAAGCCTGACGGAGCAACGCCGCGTGAGTGATGAAGACCTTCGGGTTGTAAAGCTCT
GTCGGAGGGGAAGAACACAATGACGGTACCCTCCAAGAAAGCCCCGGCTAACTACGTGCCAGCAGCCGCGGTAATACGTA
GGGGGCGAGCGTTATCCGGATTTACTGGGCGTAAAGAGTTGCGTAGGTGGCATGGTAAGTTGGTAGTGAAATCGTGTGGC
TCAACCACACTCACATTACTAAAACTGCCAAGCTAGAGGGCGAGTGAGGTACCTGGAATTCTCAGTGTAGGAGTGAAATC
CGTAGATATTGGGAGGAACACCGATGGCGTAGGCAGGGTACTGGCTTGTTCCTGACACTAAGGCACGAAAGCGTGGGTAG
CAAACGGG
>OTU_648
ATTAGGAATCTTGCGCAATGGGGGAAACCCTGACGCAGCGACGCCGCGTGAAGGATGAAATTCTTCGGAATGTAAACTTC
TTTTATTTGGGAAGAAGAATGTGACGGTACCAAATGAATAAGCCCCGGCTAACTACGTGCCAGCAGCCGCGGTAATACGT
AGGGGGCGAGCGTTGTCCGAATTTACTGGGCGTAAAGAGCATTAAGGCGGGTTTTTAAGTGAGAGGTGAAAGGTTCAGGG
CTCAACCCGAACACTGCCTTTCATACTGGGAACCTTGAGTACGGGAGAGGCGAGTGGAATTTCTGGTGTAGCGGTGAAAT
GCGTAGATATCAGAAGGAACACCCATGGCGAAGGCAGCTCGCTGGCCTGTAACTGACGCTGTAGTGCGAAAGCGTGGGGA
GCAAACAGG
>OTU_649
ATTAGGAATCTTGCACAATGGGGGAAACCCTGATGCAGCGACGTCGCGTGGAGGATGAAATCTTTCGGGATGTAAACTCC
TTTTAACGGGGAAGAAAAAAATGACGGTACCCGTTGAATAAGCCCCGGCTAACTACGTGCCAGCAGCCGCGGTAATACGT
AGGGGGCGAGCGTTGTCCGAAGTTACTGGGCGTAAAGAGCGCGTAGGCTGGTCTTTAAGTGAGTGGTGAAAGGTTCGGGC
TCAACCCGGACACTGCCTTTCATACTGGGGACCTTGAGTGTGGGAGAGGCGAGTGGAATGGTCGGTGTAGCGGTGAAATG
CGTAGATATCGATCGGAACACCCATGGCGAAGGCAGCTCGCTGGCCTAACACTGACGCTGAGGCGCGAAAGCGTGGGGAG
CAAACAGG
>OTU_650
TTTCGAATCATTCACAATGGGCGAAAGCCTGATGGTGCGACGCCGCGTGAGGGATGAAGGTCTTCGGATTGTAAACCTCT
GTCACTGGGGAAGAAACGCTTCAGGTTAATAGCCTGAAGCCTGACTTAACCCGGAGAGGAAGCAGTGGCTAACTCTGTGC
CAGCAGCCGCGGTAATACAGAGACTGCAAGCGTTATTCGGATTCACTGGGCGTAAAGGGTGCGCAGGTGGCCAAGTGTGT
GAGGCGTGAAAGCCCGCTGCTCAACAGCGGAATTGCACCTCAAACTACATGGCTAGAGCATTGGAGAGGGGAGCAGAATT
CACGGTGTAGCAGTGAAATGCGTAGATATCGTGAGGAATACCAGAGGCGAAGGCGGCTCCCTGGACAATAGCTGACACTC
AGGCACGAAAGCGTGGGGAGCAAAAGGG
>OTU_652
TGAGGAATTTTCCGCAATGGGCGAAAGCCTGACGGAGCAATGCCGCGTGGAGGAAGACGGCCCGTGGGTTGTAAACTCCT
TTTCTCAGAGAAGAAGTTCTGACGGTATCTGAGGAATAAGCATCGGCTAACTCCGTGCCAGCAGCCGCGGTAATACGGAG
GATGCAAGCGTTATCCGGAATCATTGGGCGTAAAGGGTCCTGAGGTGGTTTGCCCAGTCTACTGTGAAAGATCAGGGCTC
AACCCTGAAAATGCGGTGGAAACTAGCAGGCTAGAATACGGTAGGGGCAGGGGGAATTCCCGGTGTAGCGGTGAAATGCA
TAGATATCGGGAAGAACACCAATGGCGAAAGCACCCTGCTGGGCCGATATTGACACTGACAGACGAAAGCTAGGGGAGCA
AATGGG
>OTU_653
TAGGGAATCTTGCGCAATGGGCGAAAGCCTGACGCAGCAATGCCGCGTGGGGGATGAAGGCCTTCGGGTTGTAAACTCCT
TTTAGTGGGAACGAAAATGACGGTACCCACAGAAAAAGCCCCGGCTAACTACGTGCCAGCAGCCGCGGTGATACGTAGGG
GGCAAGCGTTGTCCGGATTTACTGGGCGTAAAGAGCTCGTAGGTGGTTTGGCAAGTCGGGTGTGAAACCTCCAGGCTCAA
CCTGGAGTCGCCACTCGAAACTGCCATGACTAGAGGCCGGTAGGGGACCATGGAATTCCTGGTGTAGCGGTGAAATGCGC
AGATATCAGGAGGAACACCAGTAGCGAAGGCGGTGGTCTGGGCCGGTTCTGACACTGAGGAGCGAAAGCGTGGGGAGCGA
ACAGG
>OTU_654
TGGGGAATTTTGCGCAATGGGGGAAACCCTGACGCAGCAACGCCGCGTGGAGGATGAAGTACTTCGGTACGTAAACTCCT
TTCGATCGGGACGATAATGACGGTACCGGAAGAAGAAGCCCCGGCTAACTTCGTGCCAGCAGCCGCGGTAATACGAGGGG
GGCAAGCGTTGTTCGGAATTATTGGGCGTAAAGGGCGCGTAGGCGGCCAGGTAAGTCAGATGTGAAAGCTCTGGGCTCAA
CCCAGGAATTGCATTTGAAACTGCCAGGCTAGAGTTCGGTAGAGGAGGGCGGAATTCCAGGTGTAGCGGTGAAATGCGTA
GATATCGGGAGGAACACCAGTGGCGAAGGCGATCATCTGGGGTTGTTCTGACACTGAGGAGCGAAAGCTAGGGGAGCAAA
CGGG
>OTU_655
TGGGGAATATTGGACAATGGGCGAAAGCCTGACGCAGCCATGCCGCGTGGGGGATGACGGCCTTCGGGTTGTAAACCTCT
TTCACCATCGGCGAAGCCCATAGCTTTTGTTGTGGGTGACGGTAGGTGGAGAAGAAGCACCGGCTAACTTCGTGCCAGCA
GCCGCGGTAATACGTAGGGTGCGAGCGTTGTCCGGAATTACTGGGCGTAAAGAGCTCGTAGGTGGTTTGTCGCGTTGTCC
GTGAAATTCCCTGGCTTAACTGGGGGCGTGCGGGCGATACGGGCAGACTGGAGTACTGCAGGGGAGACTGGAATTCCTGG
TGTAGCGGTGGAATGCGCAGATATCAGGAGGAACACCGGTGGCGAAGGCGGGTCTCTGGGCAGTAACTGACGCTGAGGAG
CGAAAGCGTGGGGAGCGAACAGG
>OTU_656
TGGGGAATATTGGACAATGGGGGAAACCCTGATCCAGCCATGCCGCGTGAGTGATGAAGGCCTTCGGGTTGTAAAACTCT
TTCGCGCACGACGATGATGACGGTACCCGTAGAAGAAGCCCCGGCTAACTTCGTGCCAGCAGCCGCGGTAATACGAAGGG
GGCTAGCGTTGCTCGGAATGACTGGGCGTAAAGGGCGCGTAGGCGGCGATGATAGTCAGGCGTGAAATTCCTGGGCTCAA
CCTGGGGACTGCGCTTGATACGTTATTGCTTGAGTACGGAAGAGGGTCGTGGAATTCCCAGTGTAGAGGTGAAATTCGTA
GATATTGGGAAGAACACCGGTGGCGAAGGCGGCGACCTGGTCCGGAACTGACGCTGAGGCGCGAAAGCGTGGGGAGCAAA
CAGG
>OTU_657
TAAGGAATATTGGTCAATGGACGCAAGTCTGAACCAGCCATGCCGCGTGGAGGATTAAGGCCCTCTGGGTTGTAAACTCC
TTTTATCTGGGAAGAAATGTACTTTTTCTTGAGTACTTGACGGTACCAGAGGAATAAGCACCGGCTAACTCCGTGCCAGC
AGCCGCGGTAATACGGAGGGTGCAAGCGTTATCCGGATTCACTGGGTTTAAAGGGTGCGTAGGCGGGCAGGTAAGTCAGT
GGTGAAATCTCCGAGCTTAACTCGGAAACTGCCGTTGATACTACTTGTCTTGAATATTGTGGAGGTAAGCGGAATATGTC
ATGTAGCGGTGAAATGCTTAGATATGACATAGAACACCAATTGCGAAGGCAGCTTACTACACAATCATTGACGCTGAGGC
ACGAAAGCGTGGGGATCAAACAGG
>OTU_658
TAGGGAATTTTCCACAATGGACGAAAGTCTGATGGAGCAACGCCGCGTGCAGGATGAATGTCTTCGGATTGTAAACTGCT
TTTATCTGTGACGAATATGACGGTAGCAGATGAATAAGGATCGGCTAACTCCGTGCCAGCAGCCGCGGTCATACGGAGGA
TCCAAGCGTTATCCGGAATTACTGGGCGTAAAGAGTTGCGTAGGTGGCATTGTATGTCGATAGTGAAAGCGTGTGGCTCA
ACCATATACACATTACCGAAACTGCAAAGCTAGAGGATGAGAGAGGTTATTGGAATTGCTAGTGTAGGAGTGAAATCCGT
AGATATTAGCAGGAACACCGATGGCGTAGGCAGATAACTGGCTCATTCCTGACACTAAGGCACGAAAGCGTGGGGAGCAA
ACGGG
>OTU_659
TGGGGAATTTTCTGCAATGGGCGAAAGCCTGACAGAGCAATGCCGCGTGGAGGTAGAAGGTCCACGGGTCGTAAACTCCT
TTTCTCAGAGAAGAAACAATGACGGTATCTGAGGAATAAGCATCGGCTAACTCTGTGCCAGCAGCCGCGGTAAGACAGAG
GATGCAAGCGTTATCCGGAATGATTGGGCGTAAAGCGTCTGTAGGTGGCTTCTTAAGTCCGCCGTCAAATCCCAGGGCTC
AACCCTGGACGGGCGGTGGAAACTACCAAGCTGGAGTACGGTAGGGGCAGAGGGAATTTCCGGTGGAGCGGTGAAATGCG
TAGAGATCGGAAAGAACACCAACGGCGAAGGCACTCTGCTGGGCCGACACTGACACTGAGGGACGAAAGCTAGGGGAGCA
AATGGG
>OTU_660
TGAGGAATTTTCCGCAATGGGCGCAAGCCTGACGGAGCGACGCCGCGTGTGGGAAGAAGGCCTTCGGGTCGTAAACCACT
GTCGAAGGGGAAGATATTGACGGTACCCTTGGAGGAAGCCCCGGCTAACTACGTGCCAGCAGCCGCGGTAAGACGTAGGG
GGCAAGCGTTGTCCGGAATTATTGGGCGTAAAGCGCTCGTAGGCGGGTTAATAAGTCTGTGAAGAAAGACCCAGGCTCAA
CTTGGGGAACGGCATAGATACTATTGATCTTGAGACAATCAGAGGATGATGGAATTCCCGGTGTAGCGGTGAAATGCGTA
GATATCGGGAGGAACACCAGTGGCGAAGGCGATCATCTGGGGTTGTTCTGACGCTGAGGAGCGAAAGCTAGGGGAGCAAA
CGGG
>OTU_661
TGGGGAATATTGGACAATGGGCGAAAGCCTGATCCAGCAATGCCGCGTGGATGAAGAAGGTCTTCGGATTGTAAAGTCCT
TTCGGCGGGGACGATGATGACGGTACCCGCAGAAGAAGCCCCGGCTAACTTCGTGCCAGCAGCCGCGGTAATACGAAGGG
GGCTAGCGTTGCTCGGAATGACTGGGCGTAAAGGGCGCGTAGGCGGTTTGGACAGTTGGGTGTGAAATCCCCGGGCTTAA
CCCGGGGACTGCGCTCGATACATCCAGGCTTGAGTGAGGAAGAGGGTCGTGGAATTCCCAGTGTAGAGGTGAAATTCGTA
GATATTGGGAAGAACACCGGTGGCGAAGGCGGCGACCTGGTCCTTTACTGACGCTGAGGCGCGAAAGCGTGGGGAGCAAA
CAGG
>OTU_662
TGGGGAATATTGCGCAATGGGCGAAAGCCTGACGCAGCCAATCCGCGTGGGTGATGAAGGCCTTCGGGTTGTAAAGCCCT
GTCGTGAGGGAAGAATTCTGACGGTACCTCACAAGAAAGCACCGGCTAACTCCGTGCCAGCAGCCGCGGTAATACGGAGG
GTGCAAGCGTTGCTCGGAATCACTGGGCGTAAAGCGTCCGCAGGCGGCTTGGTAAGTCGGGTGTGAAAGCCCGGGGCTCA
ACCCCGGAACTGCATTCGAAACTGCCTGGCTTGAGTACGGGAGAGGGTAGCGGAATTCCTGGTGTAGAGGTGAAATTCGT
AGATATCAGGAGGAACATCAGTGGCGAAAGCGGCTACCTGGCCCGATACTGACGCTCATGGACGAAAGCGTGGGGAGCAA
ACAGG
>OTU_663
TGGGGAATCTTGCACAATGGACGAAAGTCTGATGCAGCAACGCCGCGTGGGGGATGAAGCTTCTCGGAGTGTAAACCCCT
TTCGACCCGGACGAATGCCCGCAAGGGTTTGACGGTACGGGTATAAGAAGCCCCGGCTAACTACGTGCCAGCAGCCGCGG
TAATACGTAGGGGGCCAGCGTTGCTCGGAATTACTGGGCGTAAAGGGTCTGTAGGCGGTGCGGCAAGTCGGATGTGAAAT
CTCTGGGCTTAACCCAGAGGCTGCTTCCGAAACTGCCGCGCTAGAGGATGAGAGAGGCGAGTGGAATTGCGGGTGTAGCG
GTGAAATGCGTAGATATCCGCAGGAACATCCGAGGCGAAGGCGGCTCGCTGGATCATTTCTGACGCTGAGAGACGAAAGC
TAGGGGAGCAAACAGG
>OTU_664
TGGGGAATCTTGCACAATGGGGGCAACCCTGATGCAGCGACGCCGCGTGAGCGATGAAGCCCTTCGGGGTGTAAAGCTCT
TTCGGTAGGGAAGATAATGACGGTACCTACAGAAGCAGCTGCGGCTAACTACGTGCCAGCAGCCGCGGTAATACGTAGGC
AGCAAGCGTTGTTCGGAGTTACTGGGCGTAAAGGGTGTGTAGGCGGCTTTCTAAGTTTGTTGTGAAATCTCCCGGCTTAA
CCGGGAGGGTGCGGCGAAGACTGGAAGGCTAGAGTATGGGATGGGAGAGTGGAATTCCTGGTGTAGCGGTGAAATGCGTA
GATATCAGGAGGAACACCTGCGGTGTAGACGGCTCTCTGGACCATTACTGACGCTGAGACACGAAAGCGTGGGTAGCAAA
CAGG
>OTU_665
TCAAGAACATTCGACAATGGGCGAAAGCCTGATCGAGCGACACCGCGTGCAGGATGAAGGCCTTCGGGTCGTAAACTGCG
GTAGTAAGATAGAAATGCAAATGATCGTCTTACGGAAAGAGGTGGGTAACTACGTGCCAGCACCAGCGGTAATACGTAGA
CCTCAAGCGTTATCCGGATTTATTGGGCGTAAAGAGCATGTAGGAGGTTTTGCGCGTCTTTTGTTAAATCCCATCGCCCA
ACGATGGAGCTGCAAGAGATACGGCAGAACTAGAGGGGGTTAGAGGTGCATGGAGCGCACGGTGTAGGGGTGAAATCCGT
TGATATCGTGCGAAACACCAAAGGCGAAGGCAGTGCACTGGGACCTTCCTGACTCTGAGATGCGAAAGCGTGGGGAGCAA
AAAGG
>OTU_666
TGGGGAATATTGGACAATGGGCGCAAGCCTGATCCAGCCATGCCGCGTGAGTGATGAAGGCCTTAGGGTTGTAAAGCTCT
TTCGCCGAGGACGATAATGACGGTACTCGGATAAGAAGCCCCGGCTAACTTCGTGCCAGCAGCCGCGGTAATACGAAGGG
GGCTAGCGTTGTTCGGAATTACTGGGCGTAAAGCGTATGTAGGCGGATCTTTAAGTCAGGGGTGAAATCCCGAGGCTCAA
CCTCGGAACTGCCTTTGATACTGGGGATCTTGAGTCCGGGAGAGGTGAGTGGAACTGCGAGTGTAGAGGTGAAATTCGTA
GATATTCGCAAGAACACCAGTGGCGAAGGCGGCTCACTGGCCCGGTACTGACGCTGAAATACGAAAGCGTGGGGAGCAAA
CAGG
>OTU_669
TGGGGAATTTTACGCAATGGGCGAAAGCCTGACGTAGCGACACCGCGTGAGCGAAGAAGCCCTTTGGGGTGTAAAGCTCT
GTCAGCTGGGACGAAAAAAATGACGGTACCAGCAGAGGAAGCATCGGCTAACTACGTGCCAGCAGCCGCGGTAAGACGTA
GGATGCGAGCGTTGTCCGGATTTATTGGGCGTAAAGGGTTCGTAGGCGGTTTGTTAAGTCTGGTGTTAAAGATCGGGGCT
CAACCCTGGGACTGCACTGGATACTGGCAGACTGGAGTGCGGTAGAGGTTAGTGGAATTCCTGGTGTAGCGGTGAAATGC
GTAGATATCAGGAAGAACACCAGTGGCGTAGGCGACTAACTGGGCCGTAACTGACGCTGATGAACGAAAGCCAGGGGAGC
AAATGGG
>OTU_670
TAGGGAATCTTCCGCAATGGACGCAAGTCTGACGGAGCAACGCCGCGTGAGTGATGAAGGTTCTCGGATCGTAAAGCTCT
GTTGCCAAAGACGAACAGCTAGGAGAGTAACTGCTCTTAGTGTGACGGTATTTGAGAAGAAAGCCCCGGCTAACTACGTG
CCAGCAGCCGCGGTAATACGTAGGGGGCAAGCGTTGTCCGGAATTATTGGGCGTAAAGCGCGCGCAGGCGGTCCATTAAG
TCTGGTGTTTAATCCCGGGGCTCAACCCAGGTTCGCATCGGAAACTGGTGGGCTTGAGTGTAGGAGAGGAAAGTGGAATT
CCACGTGTAGCGGTGAAATGCGTAGAGATGTGGAGGAACACCAGTGGCGAAGGCGACTTTCTGGCCTATAACTGACGCTG
AGGCGCGAAAGCGTGGGGAGCAAACAGG
>OTU_671
TCGAGAATCTTCGGCAATGGGCGCAAGCCTGACCGAGCGACGCCGCGTGGAGGATGAAGGCCTTCGGGTTGTAAACTCCT
GTCGAGGGGAAAGAAGGCCGGGTAACCGGCTTGACTGATCCCTGGAGGAAGCACGGGCTAAGTTCGTGCCAGCAGCCGCG
GTAAGACGAACCGTGCGAACGTTATTCGGAATCACTGGGCTTAAAGCGCGTGTAGGCGGGACGGCACGTCGGTCGCTGAA
ATCCCCCGGCTCAACCGGGGAACGGGCGCCGATACGACCGTCCTGGAGGGACGTAGGGGGACCTGGAACTTCCGGTGGAG
CGGTGAAATGCGTTGAGATCGGAAGGAACGCCCGTGGCGAAAGCGAGGTCCTGGACGTTTTCTGACGCTGAGACGCGAAA
GCCAGGGGAGCGAACGGG
>OTU_672
TGGGGAATTTTCCGCAACGGGCGAAAGCCTGACGGAGCAATGCCGCGTGGAGGTGGAAGGCCTACGGTTCGCCAACTTCT
TTTCTCGGAGAAGAAACAATGACGGTATCTGAGGAATAAGCATCGGCTAACTCTGTGCCAGCAGCCGCGGTAAGACAGAG
GATGCAAGCGTTATCCGGAATGATTGGGCGTAAAGCGTCTGTAGGTGGCTTTTCAAGTCCGCCGTCAAATCCCAGGGCTC
AACCCTGGACAGGCGGTGGAAACTACCAAGCTAGAGTACGGTAGGGGCAGAGGGAATTTCCGGTGGAGCGGTGAAATGCA
TTGAGATCGGAAAGAACACCAACGACGAAAGCACTCTGCTGGGCCGACACTGACACTGAGAGACGAAAGCTAGGGGAGCA
AATGGG
>OTU_673
TGGGGAATATTGGACAATGGGGGAAACCCTGATCCAGCCATGCCGCGTGAGTGAAGAAGGCCTTAGGGTTGTAAAGCTCT
TTCGACGGGGAAGATGATGACTGTACCCGTAGAAGAAGCCCCGGCTAACTCCGTGCCAGCAGCCGCGGTAATACGGAGGG
GGCTAGCGTTGTTCGGAATTACTGGGCGTAAAGCGCACGTAGGCGGTTCAGCTAGTCAGAGGTGAAATCCCCAGGCTCAA
CCTGGGAATTGCCTTTGATACTGCTGGACTAGAGGCCGGGAGAGGGTAGTGGAATTCCCAGTGTAGAGGTGAAATTCGTA
GATATTGGGAAGAACACCGGTGGCGAAGGCGGCTACCTGGACCGGTACTGACGCTGAGGTGCGAAAGCGTGGGGAGCAAA
CAGG
>OTU_674
TAGGGAATCTTGGACAATGGGCGAAAGCCTGATCCAGCCATGCCGCGTGTGTGATGAAGGCCTTAGGGTTGTAAAGCACT
TTCGCCAGGGAAGATAATGACGGTACCTGGATAAGAAGCCCCGGCAAACTTCGTGCCAGCAGCCGCGGTAATACGAAGGG
GGCTAGCGTTGTTCGGAATTACTGGGCGTAAAGCGCACGTAGGCGGTTTTCCAAGTTGGAGGTGAAATCCCTGGGCTCAA
CCCGGGAACTGCCTCCAAAACTGGATGACTCGAGTCCGAGAGAGGTGAGTGGAATTTCCAGTGTAGAGGTGAAATTCGTA
GATATTGGAAAGAACACCAGTGGCGAAGGCGGCTCACTGGCTCGGTACTGACGCTGAGGTGCGACAGCGTGGGGAGCAAA
CAGG
>OTU_675
TGGGGAATCTTGCGCAATGGGGGAAACCCTGACGCAGCAACGCCGCGTGGAGGATGAAGTACTTCGGTACGTAAACTCCT
TTCGATCGGGACGATTATGACGGTACCGGAAGAAGAAGCCCCGGCTAACTCCGTGCCAGCAGCCGCGGTAATACGGAGGG
TGCAAGCGTTATCCGGATTCACTGGGTTTAAAGGGTGCGTAGGTGGGCAGGTAAGTCAGTGGTGAAATCCTGGAGCTCAA
CTCCAGAACTGCCTTTGATACTGAGGATCTTGAGTTCGGGAGAGGTGAGTGGAACTGCGAGTGTAGAGGTGAAATTCGTA
GATATTCGCAAGAACACCAGTGGCGAAGGCGGCTCACTGGCCCGATACTGACGCTGAGGCACGAAAGCGTGGGGAGCAAA
CAGG
>OTU_676
TTAGGAATCTTGCGCAATGGGCGAAAGCCTGACGCAGCCATGCCGCGTGAATGATGAAGGTCTTAGGATTGTAAAATTCT
TTCAGCGGGGAAGATAATGACTGTACCCGCAGAAGAAGCTCCGGCTAACTTCGTGCCAGCAGCCGCGGTAATACGAAGGG
GGCTAGCGTTGCTCGGAATTACTGGGCGTAAAGGGCGTGTAGGCGGATCGTTAAGTTAGTGGTGAAAGCCCAGGGCTCAA
CCTTGGAACTGCCATTGATACTGGCGATCTAGAGTGCGGGAGAGGTGTGTGGAACTCCGAGTGTAGAGGTGAAATTCGTA
GATATTCGGAAGAACACCAGTGGCGAAGGCGACACACTGGCCCGTAACTGACGCTGAAACGCGAAAGCGTGGGGAGCAAA
CAGG
>OTU_677
TAGGGAATCTTCGGCAATGGACGAAAGTCTGACCGAGCAACGCCGCGTGAGTGATGAAGGTTTTCGGATCGTAAAACTCT
GTTGCCAGGGAAGAATGGCCAGAAGAGTAACTGCTTTTGGTTTGACGGTACCTGAGAAGAAAGCCCCGGCTAACTACGTG
CCAGCAGCCGCGGTAATACGTAGGGGGCAAGCGTTGTCCGGAATTATTGGGCGTAAAGCGCGCGCAGGCGGTTGTTTAAG
TCTGGTGTATAAACCAAGGGCTCAACCTTTGGACGCATTGGAAACTGGGCAACTGGAGTGTAGGAGAGGAAAGTGGAATT
CCACGTGTAGCGGTGAAATGCGTAGAGATGTGGAGGAACACCAGTGGCGAAGGCGACTTTCTGGCCTATAACTGACGCTG
AGGCGCGAAAGCGTGGGGAGCAAACAGG
>OTU_678
TGGGGAATCTTGCACAATGGGCGAAAGCCTGATGCAGCGACGCCGCGTGGGGGATGAAGCATTTCGGTGTGTAAACCCCT
TTCGACCGGGAAGAATACCTAGCAATAGGGGTGACGGTACCGGTAGAAGAAGCCCCGGCTAACTACGTGCCAGCAGCCGC
GGTAAGACGTAGGGGGCCAGCGTTGTTCGGAATTACTGGGTGTAAAGGGTTCGTAGGCGGTGTGGCAAGTTGGGAGTGAA
ATCTCTGGGCTTAACCCAGAGGCTGCTTCCAAAACTGCTGTGCTTGAGTGTGGGAGAGGTGCGTGGAATTGCAGGTGTAG
CGGTGAAATGCGTAGATATCTGCAGGAACACCCGTGGCGAAAGCGGCGCACTGGACCACAACTGACGCTGAGGAACGAAA
GCTAGGGGAGCAAACAGG
>OTU_679
TAGGGAATTTTCCACAATGGGCGAAAGCCTGATGGAGCAACGCCGCGTGAGGGATGACGCATCTCGGTGTGTAAACCTCT
TTGGAGCGGGAAGAACGCCGTTTGGGTGAATAATCCAGACGGGTGACGGTACCGCTAGAACAAGACACGGCTAACTTCGT
GCCAGCAGCCGCGGTAATACGAAGGTGTCGAACGTTGTCCGGAATTATTGGGCGTAAAGGGCGCGTAGGCGGCCAGGTAA
GTGGGATGTGAAAGCTCTGGGCTCAACCCAGGAATTGCATTCCATACTGCTTGGCTTGAGTTCGGTAGAGGAGGGCGGAA
TTCTAGGTGTAGCGGTGAAATGCGTAGATATCTAGAGGAACACCCGTGGCGAAGGCGGCTCTCTGGTCCGATACTGACGC
TGAGGCGCGAAAGGTAGGGGAGCAAACAGG
>OTU_680
TAACGAATCTTCCGCAATGCACGCAAGTGTGACGGAGCGACGCCGCGTGTGGGACGAAGTCCTTCGGGATGTAAACCACT
GTCAGGGGTTACCAAGTTCTGAGGAGCCCCAGAGGAAGGCACGGCTAACTCTGTGCCAGCAGCCGCGGTAAGACAGAGGT
GCCGAGCGTTAGGCGGAATCACTGGGCTTAAAGCGTGTGTAGGCGGGCCGTTAAGTATCTTGTGAAATCCCCCGGCTCAA
CCGGGGAATGGCTGGATATACTGGCGGTCTTGAGCAGTCTAGGGGCAGATGGAACAGACGGTGGAGCGGTGAAATGCGTA
GATATCGTCTGGAACGCCAAAGGTGAAGACAGTCTGCTGGGGACTTGCTGACGCTGAGACACGAAAGCCAGGGGAGCGAA
CGGG
>OTU_681
TGGGGAATATTGCGCAATGGGGGAAACCCTGACGCAGCGACGCCGCGTGCGGGATGAAGGCCTTCGGGTTGTAAACCGCT
TTCACCAGGGACGAAGCGAGAGTGACGGTACCTGGGGAAGAAGCGCCGGCTAACTACGTGCCAGCAGCCGCGGTAATACG
TAGGGCGCAAGCGTTGTCCGGAATTATTGGGCGTAAAGAGCTCGTAGGCGGCTTGTTGCGTCTGCTGTGAAATCCCGGGG
CTTAACCCCGGGCGTGCAGTGGATACGGGCTAGCTAGAGGCAGGCAGGGGAGAACGGAATTCCTGGTGTAGCGGTGAAAT
GCGCAGATATCAGGAGGAACACCGGTGGCGAAGGCGGTTCTCTGGGCCTGTACTGACGCTGAGGAGCGAAAGCGTGGGGA
GCAAACAGG
>OTU_682
TGGGGAATATTGCGCAATGGGCGAAAGCCTGACGCAGCAACGCCGCGTGGAGGATGACGGCTCTCGGGTTGTAAACTCCT
TTCAGCAGGGAAGAAATTGACGGTACCTGCAGAAGAAGCCCCGGCCAACTACGTGCCAGCAGCCGCGGTAAGACGTAGGG
GGCAAGCGTTGTCCGGATTTATTGGGCGTAAAGAGCTCGTAGGCGGCTTAGCAAGTCAGATGTGAAACCCTCAGGCTTAA
CCTGAGGCCGCCATCTGATACTGCTATAGCTAGAGTTCGGTAGGGGACCATGGAATTCCTGGAGTAGCGGTGAAATGCGC
AGATCTCAGGAGGAACACCAGCGGCGAAGGCGGTGGTCTAGGCCGATACTGACGCTGAGGAGCGAAAGCGTGGGGAGCGA
ACAGG
>OTU_683
TGGGGAATTTTGGACAATGGGGGCAACCCTGATCCAGCCATGCCGCGTGAGTGAAGAAGGCCTTCGGGTTGTAAAGCTCT
TTCGGCGGGGACAAAACGGCGACCGCGAATAACGGTTGTTAATGATGGTACCCGAAGAAGAAGCACCGGCTAACTACGTG
CCAGCAGCCGCGGTAATACGTAGGGTGCGAGCGTTAATCGGAATTACTGGGCGTAAAGCGTGCGCAGGTGGTTTCGTAAG
TCAGATGTGAAATCCCCGGGCTTAACCTGGGAATGGCATTTGAAACTGCGAAGCTAGAGTACGGCAGAGGGAGGTGGAAT
TCCACGTGTAGCAGTGAAATGCGTAGATATGTGGAGGAACACCGATGGCGAAGGCAGCCTCCTGGGCCAGTACTGACGCT
CATGCACGAAAGCGTGGGGAGCAAACAGG
>OTU_684
TTGGGAATCTTGCGCAATGGGCGAAAGCCTGACGCAGCGACGCCGCGTGGAGGATGAAGGCCTTAGGGTCGTAAACTCCT
TTTGCGGGGGAGTAATCATTGAAAGTACCTCGCGAATAAGCACCGGCTAACTCCGTGCCAGCAGCCGCGGTAATACGGAG
GGTGCAAACGTTATCCGGAATCACTGGGCGTAAAGAGCATGTAGGTGGCTTGGTAAGTGGACGATTAAAGACCGACGCCT
AACGTCGGGACTGTTGTCCATACTGCCTCGCTTGAGAAAGATAGGGGCAAGCGGAACTTTGGGTGTAGGGGTGAAATCCG
TAGATATCCAAAGGAACACCAATGGCGAAGGCAGCTTGCTGGGTCTTTTCTGACACTGAGATGCGAAAGCGTGGGGAGCG
AACGGG
>OTU_685
TGGGGAATTTTGCGCAATGGGGGAAACCCTGACGCAGCAACGCCGCGTGGAGGATGAAGTACTTCGGTACGTAAACTCCT
TTCGATCGGGACGATTATGACGGTACCGGAAGAAGAAGCCCCGGCTAACTTCGTGCCAGCAGCCGCGGTAATACGAGGGG
GGCAAGCGTTGTTCGGAATTATTGGGCGTAAAGGGTGCGTAGGCGGTTTTGTAAGTCTTGTGTGAAATCTTCAGGCTCAA
CTTGAAGACTGCACGAGAAACTGCAGGGCTTGAGTGTGGGAGAGGTGAGTGGAATTTCCGGTGTAGCGGTGAAATGCGTA
GATATCGGAAGGAACACCTGTGGCGAAAGCGGCTCACTGGACCACAACTGACGCTGATGCACGAAAGCTAGGGGAGCAAA
CAGG
>OTU_686
TTTCGAATCATTCACAATGGGCGAAAGCCTGATGGTGCGACGCCGCGTGAGGGACGAAGGCCTTCGGGTCGTAAACCTCT
GTCACCGGGGAAGAAACGCTGCATATTAATCGTATGCAGCCTGACTTAACCCGGAGAGGAAGCAGTGGCTAACTCTGTGC
CAGCAGCCGCGGTAATACAGAGACTGCAAGCGTTATTCGGATTCACTGGGCGTAAAGGGTGCGCAGGTGGTCGGGTGTGT
CAGATGTGAAATCCCGGAGCTCAACTCCGGAACTGCGTCTGAAACTGCACGACTAGAGCATTGGAGAGGGAAGTGGAATT
CACGGTGTAGCAGTGAAATGCGTAGATATCGTGAGGAACACCAGAGGCGAAGGCGACTTCCTGGACAATTGCTGACACTC
AGGCACGAAAGCATGGGGAGCAAAAGGG
>OTU_688
TAGGGAATTTTCCACAATGGGGGCAACCCTGATGGAGCAACGCCGCGTGCAGGATGAATGTCTTCGGATTGTAAACTGCT
TTTATCTGTGACGAATATGACGGTAGCAGATGAATAAGCCTCGGCTAACTCCGTGCCAGCAGCCGCGGTCATACGGAGGA
GGCAAGCGTTATCCGGAATTACTGGGCGTAAAGAGTTGCGTAGGTGGCAAAGTGTGTCAGTAGTGAAAGCGTGTGGCTCA
ACCATATATACATTACTGAAACTGCTTAGCTAGAGGACGAGAGAGGTTATTGGAATTCCCAGTGTAGGAGTGAAATCCGT
AGATATTGGGAGGAACACCGATGGCGTAGGCAGATAACTGGCTCGTTCCTGACACTAAGGCACGAAAGCGTGGGGAGCAA
ACGGG
>OTU_689
TGGGGAATTTTGCGCAATGGGGGAAACCCTGACGCAGCAACGCCGCGTGGAGGATGAAGCCCCTTGGGGCGTAAACTCCT
TTCGATCGGGACGATAATGACGGTACCGGAAGAAGAAGCCCCGGCTAACTTCGTGCCAGCAGCCGCGGTAATACGAGGGG
GGCAAGCGTTGTTCGGAATTATTGGGCGTAAAGGGTGCGTAGGCGGTTTGGTAAGTCTTGTGTGAAATCTCCGGGCTCAA
CTCGGAGTCTGCACAGGAAACTGCCGGGCTTGAGTATGGGAGAGGTGAGTGGAATTTCCGGTGTAGCGGTGAAATGCGTA
GATATCGGAAGGAACACCTGTGGCGAAAGCGGCTCACTGGACCATAACTGACGCTGATGCACGAAAGCTAGGGGAGCAAA
CAGG
>OTU_691
TGGGGAATTTTCCGCAATGGGCGAAAGCCTGACGGAGCAACGCCGCGTGGATGATGAAGTCTTTCGGGACGTAAAATCCT
TTCAGCAGGGACGAAGCGAGTGACGGTACCTGCAGAAGAAGCATCGGCTAACTACGTGCCAGCAGCCGCGGTAATACGTA
GGATGCAAGCGTTGTCCGGAATTATTGGGCGTAAAGCGAACGTAGGCGGTTTCTTAAGTTTGGTCTTAAAGACCGGGGCT
CAACCCCGGGAATGGATCGAAAACTGGGAGACTCGAGGATGTCAGAGGAAAGTGGAATTCCGAGTGTAGCGGTGAAATGC
GTAGATATTCGGAGGAACACCAGTGGCGAAAGCGACTTTCTGGGGCATTCCTGACGCTGAGGTTCGAAAGCTCGGGGAGC
AAACAGG
>OTU_692
TAAGGAATATTGGTCAATGGAGGCAACTCTGAACCAGCCATGCCGCGTGCAGGATGAATGCCCTATGGGTTGTAAACTGC
TTTTGTACGAGAAAAAACCTCTTTACGTGTAAAGAGTTGATTGTATCGTAAGAATAAGGATCGGCTAACTCCGTGCCAGC
AGCCGCGGTAATACGGAGGATCCAAGCGTTATCCGGATTTATTGGGTTTAAAGGGTGCGTAGGCGGAATGATAAGTCAGA
GGTGAAAGCCTACAGCTTAACTGTAGAATTGCCTTTGATACTGTTGTTCTTGAGTACATTTGATGTGGGCGGAATGTGTC
ATGTAGCGGTGAAATGCTTAGATATGACACAGAACACCGATTGCGAAGGCAGCTCACAAAACTGTTACTGACGCTGAGGC
ACGAAAGCGTGGGGATCAAACAGG
>OTU_693
TGAGGAATCTTCCACAATGGGCGAAAGCCTGATGGAGCAACGCCGCGTGCAGGATGAAGGCCCTCGGGTCGTAAACTGCT
TTTATAAGCGAAGAATTTGACGGTAACTTATGAATAAGCACCGGCTAACTACGTGCCAGCAGCCGCGGTCATACGTAGGG
TGCAAGCATTATCCGGAGTGACTGGGCGTAAAGAGTTGCGTAGGTGGTTTGTTAAGTGAATAGTGAAATCTGGGGGCTCA
ACCTCACAGACTATTATTCAAACTGGCAAACTCGAGAATGGTAGAGGTAACTGGAATTTCTAGTGTAGGAGTGAAATCCG
TAGATATTAGAAGGAACACCAATGGCGTAGGCAGGTTACTGGACCATTTCTGACACTGAGGCACGAAAGCGTGGGGAGCG
AACGGG
>OTU_694
TAAGGAATATTGGTCAATGGACGCAAGTCTGAACCAGCCATGCCGCGTGGAGGATGAAGGTCCTCTGGATTGTAAACTTC
TTTTATTTGGGAAGAAACCCACTTTTTCTAAGGTGGTTGACGGTACCAGATGAATAAGCACCGGCTAACTCCGTGCCAGC
AGCCGCGGTAATACGGAGGGTGCAAGCGTTATCCGGATTCACTGGGTTTAAAGGGTGCGTAGGTGGGCAGGTAAGTCAGT
GGTGAAATCTCCGGGCTTAACCCGGAAACTGCCGTTGATACTATCTGTCTTGAATATCGTGGAGGTGAGCGGAATATGTC
ATGTAGCGGTGAAATGCTTAGATATGACATAGAACACCGATTGCGAAGGCAGCTCACTACACGATCATTGACACTGAGGC
ACGAAAGCGTGGGGATCAAACAGG
>OTU_695
TGAGGAATATTGCGCAATGGGCGAAAGCCTGACGCAGCGACGCCGCGTGAGGGACGAAGGTCTTAGGATTGTAAACCTCT
GTTAAGTGGGAAGAAAAGCTAAGTTTTAATAGAGCTTGGTCATGACGGTACCATTAGAGAAAGCACCGGCTAACTTCGTG
CCAGCAGCCGCGGTAATACGAGGGGTGCAAGCGTTATTCGGAATTATTGGGCGTAAAGGGTGTGTAGGCGGTATGTTAAG
TTTGTTGTTAAATATCTCGGCCTAACCGAGAATCAGCAATGGATACTGGCATACTAGAGGATGGAAGAGAGAAGTGGAAT
TCTTGGAGTAGCGGTAAAATGCGTAGATCTCAAGAGGAACACCGATGGCGAAGGCAGCTTCTTGGTCCATTCCTGACGCT
GAGGCACGAAAGCGTGGGGAGCAAACAGG
>OTU_696
TGGGGAATATTGGACAATGGGCGCAAGCCTGATCCAGCAATGCCGCGTGAGTGATGAAGGCCTTAGGGTTGTAAAGCTCT
TTCGCACGCGACGATGATGACGGTAGCGTGAGAAGAAGCCCCGGCTAACTTCGTGCCAGCAGCCGCGGTAATACGAAGGG
GGCTAGCGTTGTTCGGAATTACTGGGCGTAAAGGGCGCGTAGGCGGCTCTTCAAGTTAGGCGTGAAAGCCCCGGGCTCAA
CCTGGGAATTGCGCTTGATACTGTTGGGCTTGAGTTCGGGAGAGGAGAGTGGAATTCCCAGTGTAGAGGTGAAATTCGTA
GATATTGGGAAGAACACCAGTGGCGAAGGCGGCTCTCTGGACCGATACTGACGCTGAGGCGCGAAAGCGTGGGGAGCAAA
CAGG
>OTU_697
TGAGGAATATTGCGCAATGGGGGAAACCCTGACGCAGCGACGCCGCGTGGAGGATGAAGGCCTTCGGGTTGTAAACTCCT
GTCAGTAGGGAAGAGAATGGACGGTACCTACTGAGGAAGCTTCGGCTAACTACGTGCCAGCAGCCGCGGTAAGACGTAGG
GAGCAAGCGTTGTCCGGAATTACTGGGCGTAAAGAGCTCGTAGGCGGGAGCGTAAGTCTGGAAGGAAATCTCAAGGCTCA
ACTTTGGGGCTTTTTCAGATACTGCGTTTCTTGAGGGTATCAGAGGATAGTAGAATTCCCGGTGTAGCGGTGAAATGCGT
AGATATCGGGAGGAATACCAGTGGCGAAGGCGACTGTCTGGGATATTCCTGACGCTGAGGAGCGAAAGCGTGGGGAGCAA
ACGGG
>OTU_698
ATTAGGAATCTTGCGCAATGGGCGAAAGCCTGACGCAGCGACGCCGCGTGAAGGATGAAGTCTTTCGGGACGTAAACTTC
TTTTATCGAGGAAGAAGAATGTGACGGTACTCGATGAATAAGCCCCGGCTAACTACGTGCCAGCAGCCGCGGTAATACGT
AGGGGGCAAGCGTTGTCCGAATTTACTGGGCGTAAAGAGCGTGTAGGCGGACTCTTAAGTGAGGGGTGAAAGTTTTGGGC
TCAACCCAAAAAGTGCCTTTCATACTGGGGGTCTTGAGTGTGGGAGAGGCGAGTGGAATTCCTGGTGTAGCGGTGAAATG
CGTAGATATCAGGAGGAACACCCATGGCGAAGGCAGCTCGCTGGCCTACAACTGACGCTGAGACGCGAAAGCGTGGGGAG
CAAACAGG
>OTU_699
TCGAGAATCATTCACAATGGACGAAAGTCTGATGATGCGACGCCGTGTGAGCGATGAAGGCCTTCGGGTTGTAAAGCTCT
TTCGCAAGGGAACAAGAGAGGTAGGTGAATAACCTGCTGATTTGAGGGTACTTTGTAAAGAAGCACCGGCTAACTCCGTG
CCAGCAGCTGCGGTAATACGGAGGGTGCTAGCATTAATCGGAATTATTGGGCGTAAAGGGCGCGTAGGCTGTTTGGGAAG
TCAGATGTGAAATTTCAGAGCTCACCTCTGAAGCTGCATTTGAGACTCCCAGGCTAGAGGATAGGCGGAGAAAACGGAAT
TCCACATGTAGCGGTGAAATGCGTAGAGATGTGGAAGAACACCTGTGGCGAAAGCGGTTTTCTAGCTTATTCCTGACGCT
GAGGCGCGAGAGCAAGGGGAGCAAACAGG
>OTU_700
TGGGGAATATTGGACAATGGGCGCAAGCCTGATCCAGCAATGCCGCGTGTGTGAAGAAGGCCTTCGGGTTGTAAAGCACT
TTCGGTTGGGAGGAAAAGTTAACGGTTAATACCCGTTAGCCCTGACGCTACCAACAGAAGAAGCACCGGCTAACTCTGTG
CCAGCAGCCGCGGTAATACAGAGGGTGCAAGCGTTAATCGGAATTACTGGGCGTAAAGAGCACGTAGGTGGACTAGCAAG
TTGGATGTGAAAGCCCCGGGCTTAACCTGGGAACTGCATTCAAGACTGCTAATCTAGAGTACAGTAGAGGGAAGTGGAAT
TTCCGGTGTAGCGGTGAAATGCGTAGATATCGGAAGGAACACCAGTGGCGAAGGCGACTTCCTGGACTGATACTGACACT
GAGGTGCGAAAGCGTGGGGAGCAAACAGG
>OTU_701
TGAGGGATTTTGCACAATGGAGGAAACTCTGATGCAGCGACGCCGCGTGCGGGACGAAGCCTTTCGGGGTGTAAACCGCT
GTCAGTGGAGAAGAGTAGGGACGGTACCCACTGAGGAAGCATCGGCTAACTACGTGCCAGCAGCCGCGGTAAGACGTAGG
GTGCAAGCGTTGTCCGGAATCACTGGGCGTAAAGAGCTCGTAGGCGGGGTCTTGCGTCGTGGAGTAAATTTTTCTGCTTA
ACGGAGAAATCTTCCGCGATACGGGGACTCTTGAGGACAGGAGAGGAAAGCGGAATTCCGAGTGTAGCGGTGAAATGCGT
AGATATTCGGAGGAACACCGGTGGCGAAGGCGGCTTTCTGGCCTGATTCTGACGCTGAGGAGCGAAAGCCAGGGTAGCGA
ACGGG
>OTU_702
TGGGGAATCTTGCACAATGGGGGCAACCCTGATGCAGCGACGCCGCGTGAGCGATGAAGCCCCTCGGGGTGTAAAGCTCT
TTCGGCAGGGAAGATTATGACGGTACCTGCAGAAGCAGCTGCGGCTAACTACGTGCCAGCAGCCGCGGTAATACGTAGGC
AGCAAGCGTTGTTCGGAGTTACTGGGCGTAAAGGGTGTGTAGGCGGTTGCCTAAGTTTGGTGTGAAATCTCCCGGCTTAA
CCGGGAGGGTGCGCCGAAAACTGGGTGACTAGAGTATGGGATGGGTAAGTGGAATTCCTGGTGTAGCGGTGAAATGCGTA
GATATCAGGAGGAACACCGGTGGTGTAGACGGCTTACTGGACCATTACTGACGCTGAGACACGAAAGCGTGGGTAGCAAA
CAGG
>OTU_703
TGAGGAATCTTGCGCAATGGGCGAAAGCCTGACGCAGCGACGCCGCGTGGAGGATGAAGGTCTTCGGATTGTAAACTTCT
GTTAAGTGGGGAGAAATGTTCCGTTATAATACAGCGGAAAGATGACGGTACCATTAGAGAAAGCACCGGCTAACTTCGTG
CCAGCAGCCGCGGTAATACGAAGGGTGCGAGCGTTATTCGGATTGATTGGGCGTAAAGGGTGCGCAGGCGGAATGCTAAG
TCAACTGTTAAATTTCCCGGCTTAACCGGGAGTCAGCGGTAGATACTGGTGTTCTTGAGGATGGGAGAGAGAAGTGGAAT
TCTCGGAGTAGCGGTAAAATGCGTAGATCTCGAGAGGAACACCGATGGCGAAGGCAGCTTCTTGGCCCATTTCTGACGCT
CATGCACGAAAGCGTGGGGAGCAAACAGG
>OTU_704
TAGGGAATATTGGACAATGGGCGCAAGCCTGATCCAGCCATCCCGCGTGAAGGATTAAGGCCCTATGGGTTGTAAACTTC
TTTTCTCTGGGAATAAAAAGCGGGATTTATCCTGCCTTGAAGGTACCAGAGGAATAAGCACCGGCTAACTCCGTGCCAGC
AGCCGCGGTAATACGGAGGGTGCAAGCGTTATCCGGATTCACTGGGTTTAAAGGGTGCGTAGGTGGCTTTGTAAGTCAGT
GGTGAAAGCCCGGAGCTCAACTCCGGAACTGCCATTGATACTGCTTAGCTTGAATCACGTCGAGGTGGATGGAATATTAC
ATGTAGCGGTGAAATGCTTAGATATGTAATAGAACACCGATTGCGAAGGCAGTTCACTAGGCGTGTATTGACACTGAGGC
ACGAAAGCGTGGGGATCAAACAGG
>OTU_705
TGGGGAATTTTGCGCAATGGGGGAAACCCTGACGCAGCAACGCCGCGTGGAGGATGAAGTACTTCGGTACGTAAACTCCT
TTCGATCGGGACGATAATGACGGTACCGGAAGAAGAAGCCCCGGCTAACTACGTGCCAGCAGCCGCGGTAATACGTAGGG
GGCGAGCGTTGTTCGGATTTATTGGGCGTAAAGCGCATGTAGGCGGGTCGTTAAGTCGGGGGTGAAATCCTGGAGCTCAA
CTCCAGAACTGCCTTCGAAACTGGCGATCTTGAGTTCGGGAGAGGTGAGTGGAACTGCGAGTGTAGAGGTGAAATTCGTA
GATATTCGCAAGAACACCAGTGGCGAAGGCGGCTCACTGGCCCGATACTGACGCTGAGGTGCGAAAGCGTGGGGAGCAAA
CAGG
>OTU_706
TGGGGAATATTGCGCAATGGGCGAAAGCCTGACGCAGCAACGCCGCGTGAGTGAAGAAGGCCTTCGGGTTGTAAAGCTCT
TTCGGCTGGGAAGAAGGGAGTAAGTGCTAACAGTACTTATTTTTGATGGTACCAGAAGAAGAAGCACCGGCTAACTTCGT
GCCAGCAGCCGCGGTAATACGAAGGGTGCAAGCGTTATTCGGATTTATTGGGCGTAAAGGGTTCGTAGGCGGGATTGTAA
GTCAAGTGTGAAATCCCCAAGCTTAACTTGGGACGTGCATTTGAAACTGTGATTCTTGAGTCATTGAGAGGGTGGTGGAA
TTGTTGGTGTAGGAGTGACATCCGTAGAGATCAACAGGAACATCAGAGGCGAAAGCGGCCACCTGGCAATGTACTGACGC
TGAGGAACGAAAGCGTGGGGAGCAAACAGG
>OTU_707
TAGGGAATCTTGCGCAATGGGCGAAAGCCTGACGCAGCAACGCCGCGTGGGGGATGAATGCCTTCGGGTTGTAAACTCCT
TTCAGCGGGAACGAAATTGACGGTACCCGCAGAAGAAGCCCCGGCCAACTACGTGCCAGCAGCCGCGGTGATACGTAGGG
GGCGAGCGTTGTCCGGATTTATTGGGCGTAAAGAGCTCGTAGGCGGTTCGACAAGTCGGGTGTGAAACCCCCAGGCTTAA
CCTGGGGACGCCACTCGAAACTGTCGTGACTAGAGTCCGGTAGGGGATCACGGAATTCCTGGTGTAGCGGTGAAATGCGC
AGATATCAGGAGGAACACCAGTGGCGAAGGCGGTGATCTGGGCCGGTACTGACGCTGAGGAGCGAAAGCGTGGGGAGCGA
ACAGG
>OTU_708
TGGGGAATCTTGCGCAATGGGCGAAAGCCTGACGCAGCGACGCCGCGTGGGGGATGAAGCTTCTCGGAGTGTAAACCCCT
TTCGACCCGGACGAAACGCCCGCAAGGGCTTGACGGTACGGGTATAAGAAGCCCCGGCTAACTACGTGCCAGCAGCCGCG
GTAAGACGTAGGGGGCCAGCGTTGCTCGGAATTACTGGGCGTAAAGGGTTCGTAGGCGGTGTGGCAAGTCGGGAGTGAAA
TCTCTGGGCTTAACCCAGAGGCTGCTTCCGAAACTGCCATGCTAGAGTGCGGGAGAGGCGAGTGGAATTGCAGGTGTAGC
GGTGAAATGCGTAGATATCTGCAGGAACACCCGTGGCGAAGGCGGCTCGCTGGACCGCAACTGACGCTGAGGAACGAAAG
CTAGGGGAGCAAACAGG
>OTU_710
TGAGGAATTTTCCGCAATGGGCGAAAGCCTGACGGAGCGACGCCGCGTGGGGGATGAAGGCCTTCGGGTTGTAAACCCCT
TTCAGCAGGGACGAAGCGAAAGTGACGGTACCTGCAGAAGAAGCGCCGGCTAACTACGTGCCAGCAGCCGCGGTAACACG
TAGGGCGCAAGCGTTGTCCGGAATTATTGGGCGTAAAGAGCTCGTAGGTGGTTTGCTACGTCCGCTGTGAAAACTCAAGG
CTTAACCTTGAGCTTGCAGTGGATACGGGCAGACTAGAGGTAGGTAGGGGAGAATGGAATTCCCGGTGTAGCGGTGAAAT
GCGCAGATATCGGGAGGAACACCGGTGGCGAAGGCGGTTCTCTGGGCCTTACCTGACACTGAGGAGCGAAAGCGTGGGGA
GCGAACAGG
>OTU_711
TGGGGAATATTGGGCAATGGGCGCAAGCCTGACCCAGCCATGCCGCGTGAGTGATGAAGGCCTTCGGGTCGTAAAGCTCT
GTGGGGAGGGAAGAACAAGCAGGTGGCTAATATCCACCGGCCCTGACGGTACCTCCTTAGCAAGCACCGGCTAACTCCGT
GCCAGCAGCCGCGGTAATACGGAGGGTGCAAACGTTGCTCGGAATTATTGGGCGTAAAGCGCACGTAGGCGGCCGAATAA
GTCGGGTGTGAAAGCCCAGGGCTTAACCCTGGAAGTGCACTCGAAACTGCTCGGCTTGAATATGGAAGAGGGTCGCGGAA
TTCCCGGTGTAGAGGTGAAATTCGTAGATATCGGGAGGAACACCAGTGGCGAAGGCGGCGACCTGGGCCAATATTGACGC
TGAGGTGCGAAAGCGTGGGGAGCAAACAGG
>OTU_712
TAGGGAATCTTGCGCAATGGGCGAAAGCCTGACGCAGCCATGCCGCGTGAATGATGAAGGTCTTAGGATTGTAAAATTCT
TTCAGCAGGGAAGATAATGACTGTACCTGCAGAAGAAGCCCCGGCTAACTTCGTGCCAGCAGCCGCGGTAATACGAAGGG
GGCTAGCGTTGCTCGGAATTACTGGGCGTAAAGGGCGCGTAGGCGGGTACTTAAGTCAGAGGTTAAATCCCAGGGCTCAA
CCCTGGAACTGCCTTTGATACTGGGTACCTTGAGTATGGGAGAGGTGTGTGGAACTCCGAGTGTAGAGGTGAAATTCGTA
GATATTCGGAAGAACACCAGTGGCGAAGGCGACACACTGGCCCATTACTGACGCTGAGGCGCGAAAGCGTGGGGAGCAAA
CAGG
>OTU_713
TGGGGAATTTTTGGCAATGGGGGAAACCCTGACCAAGCAACGCCGCGTGGGTGATGAAGTCTCTTGGGACGTAAAACCCT
TTCGACGGGGAAGAAAGGCCGCAAGGCTTTGACGGTACCCGTAGAAGAAGCCCCGGCTAACTCCGTGCCAGCAGCCGCGG
TAATACGGGGGGGGCAAGCGTTGTTCGGAATTACTGGGCGTAAAGGGCGCGTAGGCGGTCTGCTAAGTTGGATGTGAAAA
CTCTGGGCTTAACCCAGAGCCTGCATTCAAAACTGACAGGCTAGAGTTCTGGAGGGGATAGCGGAATTCCTGGTGTAGCG
GTGAAATGCGTAGATATCAGGAGGAACACCGGTGGCGAAGGCGGCTATCTGGACAGAGTCTGACGCTGAGGCGCGAAAGC
TAGGGGAGCAAACAGG
>OTU_714
TAACGAATCTTCCGCAATGCACGCAAGTGTGACGGAGCGACGCCGCGTGTGGGACGAAGTCCTTCGGGATGTAAACCACT
GTCAGGGGTTACCAAGTTCTGAGGAACCCCAGAGGAAGGCACGGCTAACTCTGTGCCAGCAGCCGCGGTAAGACAGAGGT
GCCGAGCGTTAGGCGGAATCACTGGGCTTAAAGCGTGTGTAGGCGGGCCGTTAAGTGTCTTGTGAAATCCCCCGGCTCAA
CCGGGGAATTGCTGGGCATACTGGCGGTCTTGAGCGATCTAGGGGCAGATGGAACAAGTGGTGGAGCGGTGAAATGCGTA
GATATCACTTGGAACGCCAAAGGTGAAGACAGTCTGCTGGGGATCTGCTGACGCTGAGACACGAAAGCCAGGGGAGCGAA
CGGG
>OTU_715
CAACGAATCTTCCCCAATGGGCGAAAGCCTGAGGGAGCGACGCCGCGTGAAGGATGAAGTACTTCGGTATGTAAACTTCT
AAAAGGGTTATGAAAGGTTAGCGCCTAATACGCGCAAAATTTGATCTGATCCTGATAAGGGGCGGCTAACTCTGTGCCAG
CAGCCGCGGTAATACAGAGGCCCCAAGCGTTACTGAGAATCACTGGGTTTAAAGGGTGCGTAGGTGGTCCGTTAAGTCAG
TTGTGAAATCCCCGGGCTCAACCCGGGAACTGCTTCTGATACTGGCGGACTTGAGGCCAGTAGGGGTCACTAGAACTGAC
GGTGGAGCGGTGAAATGCGTAGATATCGTCAGGAATGCCTGTGGTGAAGACGGGTGACTGGGCTGGTTCTGACACTGAGG
CACGAAAGCGTGGGGAGCGAACGGG
>OTU_716
TAGGGAATATTGGACAATGGGGGAAACCCTGATCCAGCCATGCCGCGTGAATGATGAAGGCCTTCGGGTTGTAAAGTTCT
TTTGGCGGGGACGATGATGACGGTACCCGCAGAATAAGCTCCGGCTAACTTCGTGCCAGCAGCCGCGGTAATACGAAGGG
AGCTAGCGTTGTTCGGAATTACTGGGCGTAAAGGGCGCGTAGGCGGCTTGACAAGTTGGATGTGAAAGCCCTGGGCTCAA
CCCGGGAATTGCATTCAATACTGTCTTGCTCGAATTCGGTAGAGGTTGGTGGAATTCCCAGTGTAGAGGTGAAATTCGTA
GAGATTGGGAGGAACACCCGTGGCGAAGGCGGCCAACTGGACCGACATTGACGCTGAGGCGCGAAAGCGTGGGGATCAAA
CAGG
>OTU_717
TAGGGAATCTTCCACAATGGGCGAAAGCCTGATGGAGCAACGCCGCGTGCAGGATGAAGGCCTTCGGGTTGTAAACTGCT
TTTATATGTGACGATTATGACGGTAGCATATGAATAAGGATCGGCTAACTCCGTGCCAGCAGCCGCGGTCATACGGAGGA
TCCAAGCGTTATCCGGAATTACTGGGCGTAAAGAGTTGCGTAGGTGGCATAGTAAGCGGACAGTGAAATCGTGTGGCTCA
ACCATACACACATTGTCTGAACTACTAAGCTAGAGGACGAGAGAGGTACCTGGAATTACCAGTGTAGGAGTGAAATCCGT
AGATATTGGTAGGAACACCGATGGCGTAGGCAGGGTACTGGCTTGTTCCTGACACTAAGGCACGAAAGCGTGGGTAGCAA
ACGGG
>OTU_718
TGAGGAATTTTCCGCAATGGGGGAAACCCTGACGGAGCGACGCCGCGTGGGGGATGACGGCCTTCGGGTTGTAAACCTCT
TTCACCATCGGCGAAGCCGGGAGCTTTTGTTTCCGGTGACGGTACCGGAAGAATAAGCCCCGGCTAACTTCGTGCCAGCA
GCCGCGGTAATACGAAGGGGGCTAGCGTTGCTCGGAATGACTGGGCGTAAAGGGCGCGTAGGCGGCATGCACAGTCAGAT
GTGAAATTCCTGGGCTCAACCTGGGGACTGCATTTGATACGTGTGAGCTAGAGTGGAGAAGAGGGTTGTGGAATTTCCAG
TGTAGAGGTGAAATTCGTAGATATTGGAAAGAACACCGGTGGCGAAGGCGGCAACCTGGTCTTTAACTGACGCTGAGGCG
CGAAAGCGTGGGGAGCAAACAGG
>OTU_719
TGGGGAATATTGGACAATGGGGGAAACCCTGATCCAGCAATGCCGCGTGAGTGATGAAGGCCTTCGGGTTGTAAAGCTCT
TTTGTCAGGGACGATGATGACGGTACCTGACGAATAAGCTCCGGCTAACTTCGTGCCAGCAGCCGCGGTAATACGAGGGG
AGCTAGCGTTGTTCGGAATTACTGGGCGTAAAGGGCGTGTAGGCGGTACCATAAGTCAGATGTGAAAGCCCTGGGCTTAA
CCTAGGATGTGCATTTGATACTGTGGAACTAGAGATCGAGAGAGGAAAGTGGAATTACGAGTGTAGAGGTGAAATTCGTA
GATATTCGTAAGAACACCAGTGGCGAAGGCGACTTTCTGGCTCGATACTGACGCTAAGGCGCGAAAGCGTGGGGAGCAAA
CAGG
>OTU_721
TGGGGAATATTGGACAATGGGGGCAACCCTGATCCAGCAATGCCGCGTGAGTGAAGAAGGCCTTAGGGTTGTAAAGCTCT
TTCGGGTGGGAAGATAATGACGGTACCACCAGAAGAAGCCCCGGCTAACTCCGTGCCAGCAGCCGCGGTAATACGGAGGG
GGCTAGCGTTATTCGGAATTACTGGGCGTAAAGCGCGCGTAGGCGGCTATTCAAGTTGGGGGTGAAATCCCGGAGCTTAA
CTCCGGAACTGCCTTCAAGACTGGATGGCTAGAGGCCGGAAGAGGTAAGGGGAATTCCTAGTGTAGAGGTGAAATTCGTA
GATATTAGGAAGAACACCAGTGGCGAAGGCGCCTTACTGGTCCGGTCCTGACGCTGAGGTGCGAAAGTGTGGGGAGCAAA
CAGG
>OTU_722
TGGGGAATTTTCCGCAATGGGCGCAAGCCTGACGGAGCAACGCCGCGTGGATGATGAAGCATTTCGGTGCGTAAAATCCT
TTCAGTAGGGACGAAGCGAGTGACGGTACCTACAGAAGAAGCATCGGCTAACTACGTGCCAGCAGCCGCGGTAATACGTA
GGATGCGAGCGTTGTCCGGAATTATTGGGCGTAAAGGGAGCGTAGGCGGATTTTTAAGTCTGAACTTAAAGACTGGGGCT
CAACCCCGGGAGTGGTTCGGATACTGGAAGTCTTGAGTACGGAAGAGGAAAGTGGAATTCCAAGTGTAGCGGTGAAATGC
GTAGATATTTGGAGGAACACCGGTGGCGAAAGCGACTTTCTGGTCCGTTACTGACGCTGAGGCTCGAAAGCTCGGGGAGC
AAACAGG
>OTU_723
TGGGGAATATTGGACAATGGGGGCAACCCTGATCCAGCAATGCCGCGTGTGTGAAGAAGGCCTTCGGGTTGTAAAGCACT
TTAGGTGGGGAAGAAGGTTGGTATTTTAAGAGATAGCCAATTTGACGGTACCCGCAGAATAAGCACCGGCTAACTCTGTG
CCAGCAGCCGCGGTAATACAGAGGGTGCAAGCGTTAATCGGATTTACTGGGCGTAAAGGGCGCGTAGGTGGTTACTTAAG
TGAGATGTGAAATCCCCGGGCTTAACCTGGGAACTGCATCTTATACTGGGTAACTGGAGTGCAGTAGAGGGTAGTGGAAT
TTCCGGTGTAGCGGTGAAATGCGTAGATATCGGAAGGAACACCAGTGGCGAAGGCGGCTACCTGGACTGAGACTGACACT
GAGGCGCGAGAGCGTGGGGAGCAAACAGG
>OTU_724
TGGGGAATCTTGCACAATGGACGAAAGTCTGATGCAGCAACGCCGCGTGGAGGATGAAGGCCTTCGGGTTGTAAACTCCT
GTCGAGGGGGAGGAAGGGGTAACCTTGACCTATCCCTGGAGGAAGCACGGGCTAAGTTCGTGCCAGCAGCCGCGGTAAGA
CGAACCGTGCTAACGTTATTCGGAATCACTGGGCTTAAAGCGCGTGTAGGCGGATAGGAACGTCGGTAGTTGAAATCCCC
CGGCTCAACCGGGGAACTGGCGCCGAAACGACCTGTCTGGAGGGACGTAGGGGGACCTGGAACTTCCGGTGGAGCGGTGA
AATGCGTTGAGATCGGAAGGAACGCCCGTGGCGAAAGCGAGGTCCTGGACGTTTTCTGACGCTGAGACGCGAAAGCTAGG
GTAGCGAACGGG
>OTU_725
TGGGGAATATTGGACAATGGGCGCAAGCCTGATCCAGCCATGCCGCGTGGATGATGAAGGCCTTAGGGTTGTAAAGTCCT
TTTAGCAGGGAAGATAATGACGGTACCTGCAGAAAAAGCCCCGGCTAACTTCGTGCCAGCAGCCGCGGTAATACGAAGGG
GGCTAGCGTTGCTCGGAATTACTGGGCGTAAAGCGCGCGTAGGCGGGTTCTTAAGTCGGTGGTGAAATCCTGGAGCTCAA
CTCCAGAACTGCCTTCGATACTGGGAATCTTGAGTCCGGGAGAGGTGAGTGGAACTGCGAGTGTAGAGGTGAAATTCGTA
GATATTCGCAAGAACACCAGTGGCGAAGGCGGCTCACTGGCCCGGTACTGACGCTGAGGTGCGAAAGCGTGGGGAGCAAA
CAGG
>OTU_726
TCGAGAATAATTCGCAATGGGCGAAAGCCTGACGATGCGACGCCGTGTGAACGATGAAGGCCTTCGGGTTGTAAAGTTCT
GTCGCCTGCGAACAAGGTTACATTCTGAATAATAGTGTAACTTGAGTGTAGTAGGAAAGGAAGCACCGGCTAACTCCGTG
CCAGCAGCTGCGGTAATACGGAGGGTGCAAGCGTTAGTCGGAATTACTGGGCGTAAAGGGTGCGTAGGTGGGAATGTAAG
TTAGATGTGAAATACCGTTGCTCAACAACGGCCGTGCATCTAAAACTGCGTTTCTAGAGGGATAGCGGAGAAAACGGAAT
TCCATGTGTAGCGGTGAAATGCGTAGATATATGGAAGAACACCTGTGGCGAAAGCGGTTTTCTAGCTCAACCCTGACACT
GAGGCACGAAAGCAAGGGGAGCAAACAGG
>OTU_727
TGAGGAATTTTCCGCAATGGGCGAAAGCCTGACGGAGCAATACCGCGTGAAGGAAGAAGGCCCGTGGGTCGTAAACTTCT
TTTCTCAGAGAAGAAGATCTGACGGTATCTGAGGAATAAGCGCCGGCTAAGTCTGTGCCAGCAGCCGCGGTAATACAGAC
GGCGCAAGCGTTATCCGGAATGATTGGGCGTAAAGCGTCTGTAGGTGGTTCGCGAAGTCTACTGTCAAATCCCAGGGCTC
AACCTTGGACAGGCAGTGGAGAACTCGTGGACTCGAGTACGGTAGGGGTAGAGGGAATTCCCGGTGAAGCAGTGAAATGC
ACAGAGATCGGGAAGAACACCAGTGGCGAAGGCGCTCTACTAGGCCGTGACTGACACTGAGAGACGATAGCTAGGGGAGC
GAATAGG
>OTU_728
TGGGGAATCTTGCACAATGGGGGAAACCCTGATGCAGCGACGCCGCGTGAGCGATGAAGCCCTTCGGGGTGTAAAGCTCT
TTCGGCAGGGAAGATTATGACGGTACCTGCAGAAGCAGCTGCGGCTAACTACGTGCCAGCAGCCGCGGTAATACGTAGGC
AGCAAGCGTTGTTCGGAGTTACTGGGCGTAAAGGGTGTGTAGGCGGTTGGATAAGTGTGGTGTGAAATCTCCCGGCTTAA
CTGGGAGGGTGCGCTACAGACTGTCTGACTAGAGTATGGGATGGGAGAGTGGAATTCCTGGTGTAGCGGTGAAATGCGTA
GATATCAGGAGGAACACCGGTGGTGTAGACGGCTCTCTGGACCATAACTGACGCTGAGACACGAAAGCGTGGGTAGCAAA
CAGG
>OTU_729
TGGGGAATATTGGACAATGGGCGAAAGCCTGATCCAGCCATGCCGCGTGTGTGAAGAAGGCCTTCGGGTCGTAAAGCACT
TTAAGTTGGGAGGAAGGGCTCATAGCGAATACCTGTGAGTTTTGACGTTACCAACAGAATAAGCACCGGCTAACTTCGTG
CCAGCAGCCGCGGTAATACGAAGGGTGCAAGCGTTAATCGGAATTACTGGGCGTAAAGCGCGCGTAGGTGGCTTGATAAG
TTGGATGTGAAATCCCCGGGCTCAACCTGGGAACTGCATCCAAAACTGTCTGGCTAGAGTGCGGTAGAGGGTAGTGGAAT
TTCCAGTGTAGCGGTGAAATGCGTAGATATTGGAAGGAACACCAGTGGCGAAGGCGACTACCTGGACTGACACTGACACT
GAGGTGCGAAAGCGTGGGGAGCAAACAGG
>OTU_730
TCGAGAATTTTTCACAATGGGGGAAACCCTGATGGAGCGACGCCGCGTGGAGGATGAAGGCGTTTTCGTCGTAAACTCCT
GTCATGCGAGAACAAGAAAGTGATAGTATCGCAAGAGGAAGAGGCGGCTAACTCTGTGCCAGCAGCCGCGGTAATACAGA
GGCCTCAAGCGTTGTTCGGATTCATTGGGCGTAAAGGGTGCGTAGGTGGCATGGTAAGTTGAAGGTGAAATCTCGGGGCT
CAACTCCGAAACTGCCTTCAATACTGCTGTGCTCGAGGACTGTAGAGGAGAATGGAATTCACGGTGTAGCAGTGAAATGC
GTAGATATCGTGAGGAAGACCAGTGGCGAAGGCGATTCTCTGGGCAGTTCCTGACACTGAGGCACGAAGGCTAGGGGAGC
GAACGGG
>OTU_731
TGGGGAATATTGGACAATGGGCGAAAGCCTGATCCAGCAATGCCGCGTGAGTGATGAAGGCCTTAGGGTTGTAAAGCTCT
TTCGCACGCGACGATGATGACGGTAGCGTGAGAAGAAGCCCCGGCTAACTTCGTGCCAGCAGCCGCGGTAATACGAAGGG
GGCTAGCGTTGTTCGGAATTACTGGGCGTAAAGGGCGCGTAGGCGGTTTATCAAGTCAGGCGTGAAAGCCCCGGGCTCAA
CCTGGGAATTGCGTTTGATACTGGTAGACTCGAGTTCGGGAGAGGTGAGTGGAATTCCCAGTGTAGAGGTGAAATTCGTA
GATATTGGGAAGAACACCGGTGGCGAAGGCGGCTCACTGGACCGATACTGACGCTGAGGCGCGAAAGCGTGGGGAGCAAA
CAGG
>OTU_732
TGGGGAATATTGCGCAATGGGCGAAAGCCTGACGCAGCAACGCCGCGTGAGGGATGACGGCCTTCGGGTTGTAAACCTCT
TTCAAGCAGGGACGATAATGACGGTACCTGCAGAAGAAGCTCCGGCCAACTACGTGCCAGCAGCCGCGGTAATACGTAGG
GAGCGAGCGTTGTCCGGATTCATTGGGCGTAAAGAGCTCGTAGGCGGTTTGATTAGTCGGGTGTGAAACCTCCAGGCTCA
ACCTGGAGTCGCCATCCGATACTGTCATGACTAGAGTCCGGTAGGGGCCCACGGAACTCCTGGTGTAGCGGTGAAATGCG
CAGATATCAGGAAGAACACCGATGGCGAAGGCAGTGGGCTGGGCCGGTACTGACGCTGAGGAGCGAAAGCGTGGGGAGCG
AACAGG
>OTU_733
CAACGAATCTTCCCCAATGGGCGAAAGCCTGAGGGAGCGACGCCGCGTGTGGGACGAAGTTCTTCGGAATGTAAACCACT
GTTAGGGTTATGAAAGCGACAGGACCTAATACGTCTTGAAGTTGATCTGACCCAGAGAAAGGGACGGCTAACTCTGTGCC
AGCAGCCGCGGTAATACAGAGGTCCCAAGCGTTACTGAGAATCACTGGGTTTAAAGGGTGCGTAGGTGGTCCGTTAAGTC
AGTTGTGAAATCCCCGGGCTCAACCCGGGAACTGCTTCTGATACTGGCGGACTTGAGGCCAGTAGAGGTCACTAGAACTG
ACGGTGGAGCGGTGAAATGCGTAGATATCGTCAGGAATGCCGGTGGTGAAGACGGGTGACTGGGCTGGTTCTGACACTGA
GGCACGAAAGCGTGGGGAGCGAACGGG
>OTU_734
TGGGGAATATTGCGCAATGGGCGGAAGCCTGACGCAGCAACGCCGCGTGCGGGAGGAAGGCCTTCGGGTCGTAAACCGCT
TTCAGGGGGGACGAAGCCACCAGGGTTAATAGCCCATGGGGTGACGGTACTCCCAGAAGAAGCCCCGGCTAACTACGTGC
CAGCAGCCGCGGTAATACGTAGGGGGCGAGCGTTGTCCGGAATCATTGGGCGTAAAGAGCGTGTAGGTGGCTTGGAAAGT
CTTACGTGAAAGCCTGCGGCTCAACCGCAGAAGTGCGTGGGAAACTTCCTCGCTAGAGTCCGGAAGAGGAGAGCGGAATT
CCTGGTGTAGCGGTGGAATGCGCAGATATCAGGAGGAACACCCGTGGCGAAGGCGGCTCTCTGGGACGGTACTGACACTG
AGACGCGAAAGCGTGGGGAGCGAACAGG
>OTU_735
TGGGGAATCTTGCACAATGGGCGAAAGCCTGATGCAGCGACGCCGCGTGAGGGAAGAAGGCTTTCGGGTTGTAAACCTCT
TTCAGAAGGGACGAAGCTCCTCGGGTTAATAGCCCAGAGGGTGACGGTACCTTCAGAAGAAGCCCCGGCTAACTACGTGC
CAGCAGCCGCGGTAATACGTAGGGGGCAAGCGTTGTCCGGATTTATTGGGCGTAAAGAGCGTGTAGGCGGCTGGGTAGGT
CCGTTGTGAAAACTCGAGGCTCAACCTCGAGACGCCGATGGAAACCCCCCAGCTAGAGTCCGGAAGAGGAGAGTGGAATT
CCTGGTGTAGCGGTGAAATGCGCAGATATCAGGAAGAACACCCGTGGCTAAGGCGGCTCTCTAGTACGGTACTGACGCTG
AGACGCGAAAGCGTGGGGAGCGAACAGG
>OTU_736
TGGGGAATTTTGGACAATGGGGGCAACCCTGATCCAGCCATTCCGCGTGAGTGAAGAAGGCCTTCGGGTTGTAAAGCTCT
TTCAGCGGGAACGAAACGGTCGATCCGAATACGATCGGCTAATGACGGTACCTGCAGAAGAAGCACCGGCTAACTACGTG
CCAGCAGCCGCGGTAATACGTAGGGTGCGAGCGTTAATCGGAATTACTGGGCGTAAAGCGTGCGCAGGCGGTGACATAAG
ACAGATGTGAAATCCCCGGGCTCAACCTGGGAACTGCGTTTGTGACTGTGTCGCTCGAGTGTAGCAGAGGGGGGTGGAAT
TCCACGTGTAGCAGTGAAATGCGTAGAGATGTGGAGGAACACCGATGGCGAAGGCAGCCCCCTGGGTTAACACTGACGCT
CATGCACGAAAGCGTGGGGAGCAAACAGG
>OTU_737
TAGGGAATTTTCCACAATGGGCGAAAGCCTGATGGAGCAACGCCGCGTGCAGGATGAAGGCCTTCGGGTCGTAAACTGCT
TTTATATGTGACGAATATGACGGTAGCATATGAATAAGGATCGGCTAACTCCGTGCCAGCAGCCGCGGTCATACGGAGGA
TCCAAGCGTTATCCGGAATTACTGGGCGTAAAGAGTTGCGTAGGTGGCAGAGTGTGTCTGTAGTGAAATCGTGTGGCTCA
ACCATATATCCATTACAGAAACTGCTCAGCTAGAGGGCGAGAGAGGTTACTAGAATTCCTAGTGTAGGAGTGAAATCCGT
AGATATTAGGAGGAATACCGATGGCGTAGGCAGGTAACTGGCTCGTCCCTGACACTAAGGCACGAAAGCGTGGGGAGCAA
ACGGG
>OTU_738
TGGGGAATATTGCGCAATGGGCGAAAGCCTGACGCAGCGACGCCGCGTGTGGGAAGAAGGCCTTCGGGTCGTAAACCACT
GTCGAAGGGGACGATATTGACGGTACCCTTGGAGGAAGCCCCGGCTAACTACGTGCCAGCAGCCGCGGTAAGACAGAGGT
GCCAAGCGTTAGGCGGAATCACTGGGCTTAAAGCGTGTGTAGGTGGACTGGTAAGTACCTTGTGAAATCCCACGGCTCAA
CCTGGGAACTGCATTTGATACTGCCTGGCTAGAGTATCGAAGAGGGAAGTGGAATTTCCGGTGTAGCGGTGAAATGCGTA
GATATCAGGAGGAACACCGGTGGCGAAGGCGGTTCTCTGGGCCTTACCTGACACTGAGGAGCGAAAGCGTGGGGAGCGAA
CAGG
>OTU_739
TAGGGAATCTTCCGCAATGGACGAAAGTCTGACGGAGCGATGCCGCGTGAGTGATGAAGGTCTTCGGATCGTAAAACTCT
GTTGTTAGGGAAGAACAAGTATCGGAGTAATATGCCGGTACCTTGACGGTACCTAACCAGAAAGCCCCGGCTAACTACGT
GCCAGCAGCCGCGGTAATACGTAGGGGGCAAGCGTTGTCCGGAATTATTGGGCGTAAAGGGCACGCAGGCGGTTATTTAA
GTCTGATGTGAAATCTTGTGGCTTAACCACAAGCGGTCATTGGAAACTGGATAACTTGAGTACAGAAGAGGAGAGTGGAA
TTCCACGTGTAGCGGTGAAATGCGTAGAGATGTGGAGGAACACCAGTGGCGAAGGCGGCTCTCTGGTCTGTAACTGACGC
TGAGGTGCGAAAGCGTGGGTAGCGAACAGG
>OTU_740
TAGGGAATATTGGACAATGGGTGAGAGCCTGATCCAGCCATGCCGCGTGCAGGAAGAAGGCCTTCTGGGTTGTAAACTGC
TTTTGCCAGGGGATAAAAGACCCTTGCGAGGGAAATTGAAGGTACCTGGTGAATAAGCCACGGCTAACTACGTGCCAGCA
GCCGCGGTAATACGTAGGTGGCAAGCGTTGTCCGGATTTATTGGGTTTAAAGGGTGCGTAGGCGGTTCCTTAAGTCAGTG
GTGAAATACAGCCGCTTAACGGTTGAGGTGCCATTGATACTGGGGAACTTGAGTACAGACGAGGTAGGCGGAATTGACGG
TGTAGCGGTGAAATGCATAGATATCGTCAAGAACACCGATAGCGAAGGCAGCTTACTAGACTGTAACTGACGCTGATGCA
CGAAAGTGTGGGGATCAAACAGG
>OTU_741
TGGGGAATATTGGACAATGGGGGCAACCCTGATCCAGCGATGCCGCGTGAGTGAAGAAGGCCTTCGGGTCGTAAAGCTCT
TTAGGTTGGGAAGAAGGTTAGCAGGGGATAATCCTGTTAATTTGACGGTACCGACAGAATAAGCACCGGCAAACTCTGTG
CCAGCAGCCGCGGTAATACAGAGGGTGCGAGCGTTAATCGGAGTTACTGGGCGTAAAGGGCGCGTAGGCGGTGAGATGTG
TGTGGTGTGAAAGCCCCGGGCTTAACCTGGGAAGTGCATCGCAAACTATCTGACTGGAGTAGATGAGAGGGTGGCGGAAT
TTCCGGTGTAGCGGTGAAATGCGTAGAGATCGGAAGGAACGTCAATGGCGAAGGCAGCCACCTGGCATCATACTGACGCT
GAGGCGCGAAAGCGTGGGGAGCGAACAGG
>OTU_742
TGGGGAATTTTGGACAATGGGGGCAACCCTGATCCAGCCATCCCGCGTGTGCGATGAAGGCCTTCGGGTTGTAAAGCACT
TTTGGCAGGGAAGAAACGGCACCTTTTAATACGGGGTGTCACTGACGGTACCTGCAGAATAAGCACCGGCTAACTACGTG
CCAGCAGCCGCGGTAATACGTAGGGTGCAAGCGTTAATCGGAATTACTGGGCGTAAAGCGTGCGCAGGCGGTTCGGAAAG
AAAGATGTGAAATCCCAGGGCTCAACCTTGGAACTGCATTTTTAACTCCCGAGCTAGAGTATGTCAGAGGGGGGTAGAAT
TCCACGTGTAGCAGTGAAATGCGTAGAGATGTGGAGGAATACCGATGGCGAAGGCAGCCCCCTGGGACAATACTGACGCT
CAGGCACGAAAGCGTGGGGAGCAAACAGG
>OTU_743
TGGGGAATATTGGACAATGGGCGCAAGCCTGATCCAGCAATGCCGCGTGTGTGAAGAAGGTCTTCGGATTGTAAAGCACT
TTCGGCGGGGACGATGATGACGGTACCCGCAGAAGAAGCCCCGGCTAACTTCGTGCCAGCAGCCGCGGTAATACGAAGGG
GGCTAGCGTTGCTCGGAATGACTGGGCGTAAAGGGCGCGTAGGCGGTTTGTACAGTCAGATGTGAAATTCCTGGGCTTAA
CCTGGGGGCTGCATTTGATACGTGCAGGCTTGAGTGTGGAAGAGGGTCGTGGAATTCCCAGTGTAGAGGTGAAATTCGTA
GATATTGGGAAGAACACCGGTGGCGAAGGCGGCGACCTGGTCCATAACTGACGCTGAGGCGCGAAAGCGTGGGGAGCAAA
CAGG
>OTU_746
TGGGGAATATTGCACAATGGGCGCAAGCCTGATGCAGCGACGCCGCGTGAGGGATGACGGCCTTCGGGTTGTAAACCTCT
TTCACCATTGACGAAGCTCTTCGGGGTGACGGTAGGTGGAGAAGAAGCACCGGCCAACTACGTGCCAGCAGCCGCGGTAA
TACGTAGGGTGCGAGCGTTGTCCGGAATTACTGGGCGTAAAGAGCTCGTAGGTGGTTTGTCGCGTTGTTCGTGAAAACCA
GCAGCTTAACTGCTGGCGTGCGGGCGATACGGGCAGACTGGAGTACTGCAGGGGAGACTGGAATTCCTGGTGTAGCGGTG
GAATGCGCAGATATCAGGAGGAACACCGGTGGCGAAGGCGGGTCTCTGGGCAGTAACTGACGCTGAGGAGCGAAAGCGTG
GGGAGCGAACAGG
>OTU_747
TGGGGAATTTTGTGCAATGGGCGAAAGCCTGACACAGCGACACCGCGTGAACGAAGAAGCTCTTTGGAGTGTAAAGTTCT
GTCGGCTGGAACGAAAACAATGACGGTACCAGCAAAGGAAGCATCGGCTAACTACGTGCCAGCAGCCGCGGTAAGACGTA
GGATGCAAGCGTTGTCCGGATTTATTGGGCGTAAAGAGTTCGTAGGCGGTTTACTAAGTCTGATGTTAAAGATCGGGGCT
CAACCCTGAGAGTGCATTGGATACTGGTAGGCTTGAGTGTGGTAGAGGCTAGTGGAATTCCCAGTGTAGCGGTGAAATGC
GTAGATATTGGGAAGAACACCAGTGGCGTAGGCGACTAGCTGGGCCATAACTGACGCTGAGGAACGAAAGCCAGGGGAGC
GAATGGG
>OTU_748
TGGGGAATCTTGCGCAATGGGCGAAAGCCTGACGCAGCCACGCCGCGTGAGTGAAGAAGGCCTTCGGGTTGTAAAGCTCT
GTCGGAGGGGACGAAAACACTTGGTGTTAACAGCGCCAGGAATTGACGGTACCCTCAAAGGAAGCACCGGCTAACTTCGT
GCCAGCAGCCGCGGTAATACGAGGGGTGCAAGCGTTGCTCGGAATTATTGGGCGTAAAGGGCAGGTAGGTGGTCTCATTT
GTCAGGGGTGAAAGCCTTGGGCTTAACCCAAGAAGTGCCTCTGAAACGGTGAGACTGGAGTCTTGGAGAGGGTCGTGGAA
TTCCCGGTGTAGCGGTGAAATGCGTAGAGATCGGGAGGAACACCAGAGGCGAAGGCGGCGACCTGGACAAGTACTGACAC
TCAACTGCGAAAGCGTGGGTAGCAAACAGG
>OTU_749
TGGGGAATCTTGCGCAATGGGCGAAAGCCTGACGCAGCCACGCCGCGTGAGTGAAGAAGGCCTTCGGGTTGTAAAGCTCT
GTCGGAGGGGACGAAAAATCCCATGGTGAATAGCCATGGGACTTGACGGTACCCTCAAAGGAAGCACCGGCTAACTTCGT
GCCAGCAGCCGCGGTAATACGAGGGGTGCAAGCGTTGCTCGGAATTATTGGGCGTAAAGGGTAGGTAGGTGGTCTGATTT
GTCTGGGGTGAAAGCCTTGAGCTTAACTCAAGAAGTGCCTCAGAAACGGTCAGACTGGAATCTTGGAGAGGGTCGTGGAA
TTCCCGGTGTAGCGGTGAAATGCGTAGAGATCGGGAGGAACACCAGAGGCGAAGGCGGCGACCTGGACAAGTATTGACAC
TCAACTACGAAAGCGTGGGTAGCAAACAGG
>OTU_750
TGGGGAATATTGGACAATGGGGGCAACCCTGATCCAGCAATACCGCGTGTGTGAAGAAGGCCTTCGGGTTGTAAAGCACT
TTAGGTTGGGAAGAAGGTGTGTTGTTTAAGAGATAATACATTTGACTGTACCGACAGAATAAGCACCGGCTAACTCTGTG
CCAGCAGCCGCGGTAATACAGAGGGTGCAAGCGTTAATCGGAGTTACTGGGCGTAAAGGGCGCGTAGGCGGTTGTATAAG
TGAGATGTGAAATCCCTGGGCTTAACCTAGGAACTGCATCTTATACTGTATAACTGGAGTACTGTAGAGGGTAGTGGAAT
TTCCGGTGTAGCGGTGAAATGCGTAGAGATCGGAAGGAACACCAGTGGCGAAGGCGGCTACCTGGACAGATACTGACGCT
GAGGCGCGAGAGCGTGGGGAGCAAACAGG
>OTU_751
TGGGGAATTTTGCGCAATGGGCGAAAGCCTGACGCAGCAACGCCGCGTGTGTGATGAAGGTCTTCGGATTGTAAAGCACT
TTCGACCGGGACGAAAACGGGTTGGCTAACATCCAACTCCTTGACGGTACCGGGAGAAGAAGCACCGGCTAACTCTGTGC
CAGCAGCCGCGGTAATACAGAGGGTGCAAGCGTTGTTCGGAATTATTGGGCGTAAAGCGCGTGTAGGCGGCTTTGCAAGT
CGGGTGTGAAAGCCCTCGGCTCAACCGAGGAAGTGCGCCCGAAACTGCAGAGCTTGAGTACCGGAGAGGGTGGCGGAATT
CCCCAAGTAGAGGTGAAATTCGTAGATATGGGGAGGAACACCGGTGGCGAAGGCGGCCACCTGGACGGATACTGACGCTG
AGACGCGAAAGCGTGGGGAGCAAACAGG
>OTU_753
TCGAGAATTTTTCTCAATGGGCGAAAGCCTGAAGGAGCGACGCCGCGTGGGGGATGAATGGCTTCGGCCCGTAAACCCCT
GTCATTTGTGAACAAATTGTTTCACCTAACACGTGAAATATTGATTGTAACGGAAGAGGAAGGGACGGCTAACTCTGTGC
CAGCAGCCGCGGTAATACAGAGGTCCCAAGCGTTGTTCGGATTCACTGGGCGTAAAGGGTGCGTAGGTGGCCAGGTAAGT
TTGATGTGAAATCCCGCAGCTTAACTGCGGAACTGCATTGAATACTATCTGGCTAGAGGAATGGAGGGGAGACTGGAATT
CTCGGTGTAGCAGTGAAATGCGTAGATATCGAGAGGAACACCAGTGGCGAAGGCGAGTCTCTGGACATTTCCTGACGCTG
AGGCACGAAAGCCAGGGGAGCAAACGGG
>OTU_754
TTAGGAATCTTGCGCAATGGACGAAAGTCTGACGCAGCAACGCCGCGTGAGGGATGACGGCTTTCGGGTTGTAAACCTCT
TTCAGCAGGAACGAAAATGACGGTACCTGCAGAAGAAGCTCCGGCCAACTACGTGCCAGCAGCCGCGGTAATACGTAGGG
AGCAAGCGTTGTCCGGATTTATTGGGCGTAAAGAGCTCGTAGGCGGTTTAGAAAGTCAGGTGTGAAACCTCCAGGCTCAA
CCTGGAGACGCCACTTGATACTTCTATGACTTGAGTTCGGTAGGGGACCATGGAATTCCTGGTGTAGCGGTGAAATGCGC
AGATATCAGGAGGAACACCGATGGCGAAGGCAGTGGTCTGGGCCGATACTGACGCTGAGGAGCGAAAGCGTGGGGAGCGA
ACAGG
>OTU_755
TGGGGAATCTTGCGCAATGGGCGAAAGCCTGACGCAGCAACGCCGCGTGAGGGATGAATGCCTTCGGGTTGTAAACCTCT
TTCAGCAGGGACGATTGTGACGGTACCTGCAGAAGAAGCCCCGGCCAACTACGTGCCAGCAGCCGCGGTAATACGTAGGG
GGCAAGCGTTGTCCGGATTCATTGGGCGTAAAGAGCTCGTAGGCGGCTTGGCAAGTCGGGTGTGAAACCTCCAGGCTCAA
CCTGGAGTCGCCACCCGATACTGCCATGGCTAGAGTCCGGTAGGGGCCCACGGAATTCCTGGTGTAGCGGTGAAATGCGC
AGATATCAGGAGGAACACCGGTGGCGAAGGCGGTGGGCTGGGCCGGTACTGACGCTGAGGAGCGAAAGCGTGGGGAGCGA
ACAGG
>OTU_756
TCGAGAATCTTCCGCAATGGACGCAAGTCTGACGGAGCGATACAGCGTGATGGACGAAGTGGTTCGCCACGTAAACATCT
TTTATGTGGGATGAAGTAATTGACAGTACCACAGGAATAAGGGGCTCCTAACTCTGTGCCAGCAGGAGCGGTAATACAGA
GGCCCCAAGCATTATCCGGAATCACTGGGCGTAAAGGGTGTCGAGGCGGTCATGTTAGTCGTGTGTAAAATCCTGGAGCT
CAACTTCAGGCCCGCACGCGAAACGGCATGACTCGAGGTTGGAAGAGGTGCGTGGAACTCACGGTGTAGGGGTGAAATCC
GTTGATATCGTGGGGAACACCAAAGGCGAAGGCAGCGCACTGGTCCAAATCTGACGCTCACACACGAAAGCCAGGGGAGC
GAACGGG
>OTU_757
TGGGGAATCTTGCGCAATGGACGAAAGTCTGACGCAGCCACGCCGCGTGAGTGAAGAAGGCCTTCGGGTCGTAAAGCTCT
GTCGGAGGGGACGAAAAGTTCCAAAGTTAATAGCTTTGGAATCTGACGGTACCCTCAAAGGAAGCACCGGCTAACTTCGT
GCCAGCAGCCGCGGTAATACGAGGGGTGCAAGCGTTGCTCGGAATTATTGGGCGTAAAGGGTAGGTAGGTGGTCTCGTTT
GTCTGGGGTGAAAGCCTTGAGCTTAACTCAAGAAGTGCCCCAGAAACGGCGAGACTCGAGTCTTGGAGAGGGTCGTGGAA
TTCCCGGTGTAGCGGTGAAATGCGTAGAGATCGGGAGGAACACCAGAGGCGAAGGCGGCGACCTGGACAAGTACTGACAC
TCAACTACGAAAGCGTGGGTAGCAAACAGG
>OTU_759
TTAGGAATATTGGACAATGGGCGAAAGCCTGATCCAGCCATGCCGCGTGAGCGATGAAGGCCTTCGGGTTGTAAAGCTCT
TTAGCCGACGAATATAATGACTGTAGTCGGAGAATAAGCCCCGGCTAACTTCGTGCCAGCAGCCGCGGTAATACGAAGGG
GGCGAGCGTTGTTCGGAATCACTGGGCGTAAAGAGTGCGTAGGCGGTTATGAAAGTTAGATGTGAAAGCCCAGGGCTTAA
CCTTGGAATTGCATTTAAAACTACATAACTCGAATTCGGGAGAGGATAGCGGAATTGTCAGTGTAGCAGTGAAATGCGTA
GATATTGACAGGAACACCAGTGGCGTAAGCGGCTATCTGGACCGACATTGACGCTGAGGCACGAAAGCGTGGGGATCAAA
CAGG
>OTU_760
TGGGGAATATTGGACAATGGGCGAAAGCCTGATCCAGCAATGCCGCGTGAGTGATGAAGGCCTTAGGGTTGTAAAGCTCT
TTTAGCAGGGAAGATAATGACGGTACCTGCAGAAAAAGCCCCGGCTAACTTCGTGCCAGCAGCCGCGGTAATACGAAGGG
GGCTAGCGTTGTTCGGAATTACTGGGCGTAAAGAGCGCGTAGGCGGCTTATCAAGTTGGGAGTGAAATCCCGGGGCTTAA
CCCCGGAATTGCTTTCAAAACTAATAAGCTAGAGAATGGTAGAGGATGGTGGAATTCCTAGTGTAGAGGTGAAATTCTTA
GATATTAGGAGGAACATCGGAGGCGAAAGCGACCATCTGGACCATTTCTGACGCTGAGGTGCGAAAGCGTGGGGAGCAAA
CAGG
>OTU_761
TGGGGAATTTTGCACAATGCCCGAAAGGGTGATGCAGCAACGCCGCGTGAGGGATGAAGGCCCTTGGGTCGTAAACCTCT
TTCGATCGGGAAAAATGGCCCGTTGAAGAAACGGGTCTGATGGTACCGGATGAAGAAGCCCCGGCCAACTACGTGCCAGC
AGCCGCGGTAATACGTAGGGGGCAAGCGTTGTTCGGAATTACTGGGCGTAAAGGGCGTGTAGGCGGTGCGGTAAGTTGGG
CGTGAAATCCCCGGGCTCAACCCGGGGCGGTCGTTCAAAACTGCCGTGCTAGAGTGTGGGAGAGGGAAGTGGAATTCCCG
GTGTAGCGGTGAAATGCGTAGATATCGGGAAGAACACCGGTGGCGAAGGCGGCTTCCTGGCCCACAACTGACGCTGAGGC
GCGAAAGCTAGGGGAGCAAACAGG
>OTU_762
TGGGGAATATTGGACAATGGGGGCAACCCTGATCCAGCGATGCCGCGTGAGTGAAGAAGGCCTTCGGGTCGTAAAGCTCT
TTAGGTTGGGAAGAAGGGTGTGAGGTTAATAACCTTGCACTTTGACGGTACCGACAGAATAAGCACCGGCAAACTCTGTG
CCAGCAGCCGCGGTAATACAGAGGGTGCGAGCGTTAATCGGATTAACTGGGCGTAAAGGGCGCGTAGGCGGTAAGATGTG
TGTGATGTGAAAGCCCCGGGCTTAACCTGGGAAGTGCATTGCAAACTATCTAACTAGAGTATATGAGAGGGTGGCGGAAT
TTCCGGTGTAGCGGTGAAATGCGTAGAGATCGGAAGGAACGTCAATGGCGAAGGCAGCCACCTGGCATAATACTGACGCT
GAGGCGCGAAAGCGTGGGGAGCGAACAGG
>OTU_763
TTTGGAATATTCCACAATGGGCGCAAGCCTGATGGAGCGACACCGCGTGAAGGATGAAGGTCTTCGGATCGTAAACTTCT
TTAGACCTAGATGAAGATTGCAGGGTAAATAATCCTGCAATTTGACAGTATAGGTAGAATAAGCCACGGCTAACTCTGTG
CCAGCAGCCGCGGTAATACAGAGGTGGCAAACGTTGTCCGGATTTATTGGGTGTAAAGGGCATGTAGGTGGTCTTATAAG
TCAAAGGTGAAATGGCCCGGCTCAACCAGGTCATTGCCTTTGAAACTGCAAGACTCGAGTTCGGAAGAGGAAAGCGGAAT
TCCCAGTGTAGCGGTGAAATGCGTAGATATTGGGAGGAACACCGGTGGCGAAGGCGGCTTTCTGGTCCGAAACTGACACT
GAGATGCGAAAGCCAGGGGAGCAAACGGG
>OTU_764
TGAGGAATTTTCCGCAATGGGCGAAAGCCTGACGGAGCGACGCCGCGTGTGGGAAGAAGGCCTTCGGGTCGTAAACCACT
GTCGAAGGGGACTATACTGAATGTACCCTTGGAGGAAGCCCCGGCTAACTACGTGCCAGCAGCCGCGGTAAGACGTAGGG
GGCAAGCGTTATTCGGAATTATTGGGCGTAAAGCGCTCGTAGGCGGGAAAACAAGTCCGTGTTGAAATACCTCGGCTCAA
CTGAGGACCCGGCTCGGATACTGTTTTTCTTGAGGCATTCAGAGGGTGATGGAATTCCCGGTGTAGCGGTGAAATGCGTA
GATATCGGGAGGAACACCAGTGGCGAAGGCGATCACCTGGGGATGTTCTGACGCTGAGGAGCGAAAGCTAGGGGAGCAAA
CGGG
>OTU_765
TCGAGGATCTTTCGCAATGGGCGCAAGCCTGACGAAGCGACGCTGTGTGGACGATGAAGGCCCTTGGGTTGTAAAGTCCT
TTCGCGTAAGAACAAGAGAGGCTGTCTAATACGCAGCCGATTTGAGGGTACTACGTAAAGAAGCACCGGCTAACTCCGTG
CCAGCAGCTGCGGTAATACGGAGGGTGCAAGCATTAATCGGATTTACTGGGCGTAAAGGGCGCGTAGGCGGGTCTACAAG
TCAAATGTGAAATTCCGGAGCTCAACTTCGGAGCGGCATTTGAAACTGTAGGTCTATAGAGGGATGGCGGAGAAAACGGA
ATTCCACATGTAGCGGTGAAATGCGTAGATATGTGGAAGAACACCGGTGGCGAAAGCGGTTTTCTAGCTATTACCTGACG
CTGAGGCGCGAGAGCATGGGGAGCAAACAGG
>OTU_766
TAGGGAATCTTGCGCAATGGGCGAAAGCCTGACGCAGCAACGCCGCGTGGGGGACGAAGGCTTTCTGAGTTGTAAACCCC
TTTCAGCAGGGACGATTGTGACGGTACCTGCAGAAGAAGCACCGGCCAACTACGTGCCAGCAGCCGCGGTGATACGTAGG
GTGCAAGCGTTGTCCGGATTTATTGGGCGTAAAGAGCTCGTAGGCGGTTCGATAAGTCGGGTGTGAAACCCCCAGGCTCA
ACCTGGGGCCGCCACTCGATACTGTCGTGACTAGAGTCCGGTAGGGGACCATGGAATTCCTGGTGTAGCGGTGAAATGCG
CAGATATCAGGAGGAACACCAGCAGCGAAGGCGGTGGTCTGGGCCGGAACTGACGCTGAGGAGCGAAAGCGTGGGGAGCG
AACAGG
>OTU_767
TGGGGAATATTGGACAATGGGGGAAACCCTGATCCAGCAATGCCGCGTGAGTGAAGAAGGCCTTCGGGTTGTAAAGCTCT
TTTGTTAGGGACGATGATGACGGTACCTAACGAATAAGCTCCGGCTAACTTCGTGCCAGCAGCCGCGGTAATACGAAGGG
AGCTAGCGTTGTTCGGAATGACTGGGCGTAAAGGGCGCGTAGGTGGTTGCGCAAGTCTTGTGTGAAAGCCCCGGGCTTAA
CCTGGGAACTGCACAGGAGACTGCGTGGCTAGAGTACAGAAGGGGAAACTGGAATTGCGAGTGGAGAGGTGAAATTCGTA
GAGATTCGCAAGAACACCAATGGCGAAGGCATGTTTCTGGTCTGTTACTGACACTGAGGCGCGAAAGCGTGGGGAGCAAA
CAGG
>OTU_768
TGAGGAATTTTCCGCAATGGGCGAAGGCCTGACGGAGCAATGCCGCGTGGAGGATGACAGCCCATGGGTCGTAAACTCCT
TTTCTTGGAGAAGAAATTTTGACGGTATCTGAGGAATAAGCATCGGCTAACTCCGTGCCAGCAGCCGCGGTAATACGGAG
GATGCAAGCGTTGTCCGGAATCATTGGGCGTAAAGGGTCCTGAGGTGGTTTGCTCAGTCCACTGTGAAAGTTCAGGGCTT
ACCCTTGAAAATGCGGTGGAAACTAGTAGGCTAGAGTACGGTGGGGGCAGAGGGAATTCCCGATGTAGCGGTGAAATGCA
TAGATATCGGGAAGAACACCGATGGCGAAGGCACTCTGCTGGGCCGACACTGACACTGAAAGACGAAAGCCAGGGGAGCG
AATGGG
>OTU_769
TGGGGAATATTGGACAATGGGCGCAAGCCTGATCCAGCCATGCCGCGTGAGTGATGAAGGCCCTAGGGTTGTAAAGCTCT
TTCGTCAGGGACGATAATGACGGTACCTGAAGAAGAAGCCCCGGCTAACTTCGTGCCAGCAGCCGCGGTAATACGTAGGG
GGCCAGCGTTGCTCGGAATTACTGGGCGTAAAGGGTCCGTAGGCGGTGCGGCAAGTCGGATGTGAAATCTCTGGGCTTAA
CCCAGAGGCTGCTTCCGAAACTGCCGCGCTAGAGGATGAGAGAGGCGAGTGGAATTCCTGGTGTAGCGGTGAAATGCGTA
GATATCAGGAGGAACATCCGAGGCGAAGGCGGCTCGCTGGATCACAACTGACGCTGAGGGACGAAAGCTAGGGGAGCAAA
CAGG
>OTU_770
TGGGGAATATTGCGCAATGGGCGGAAGCCTGACGCAGCGACGCCGCGTGAGGGATGACGGCCTTCGGGTTGTAAACCTCT
TTCAGCGGGGACGAAGCCTTTCGGGGTGACTGTACCCGCAGAAGAAGCACCGGCTAACTACGTGCCAGCAGCCGCGGTAA
TACGTAGGGTGCGAGCGTTGTCCGGATTTATTGGGCGTAAAGGGCTCGTAGGCGGCTTGTCGCGTCGGAAGTGAAAGCCC
ACTGCTTAACGGTGGGTCTGCTTTCGGTACGGGCAGGCTGGAGTGTGTCAGGGGAGACTGGAATTCCTGGTGTAGCGGTG
GAATGCGCAGATATCAGGAGGAACACCGGTGGCGAAGGCGGGTCTCTGGGACATTACTGACGCTGAGGAGCGAAAGCGTG
GGGAGCGAACAGG
>OTU_771
TGGGGAATATTGGACAATGGGCGAAAGCCTGATCCAGCAATGCCGCGTGGGTGAAGAAGGTTTTCGGATTGTAAAGCCCT
TTCGGCGGGGACGATGATGACGGTACCCGCAGAAGAAGCCCCGGCTAACTTCGTGCCAGCAGCCGCGGTAATACGAAGGG
GGCTAGCGTTGCTCGGAATGACTGGGCGTAAAGGGCGCGTAGGCGGATAGCATAGTCAGATGTGAAATTCCTGGGCTCAA
CCTGGGGACTGCATTTGATACAGGCTGTCTAGAGTGAGGAAGAGGGTTGTGGAATTCCCAGTGTAGAGGTGAAATTCGTA
GATATTGGGAAGAACACCGGTGGCGAAGGCGGCAACCTGGTCCTTTACTGACGCTGAGGCGCGAAAGCGTGGGGAGCAAA
CAGG
>OTU_772
TGGGGAATCTTGCGCAATGGGCGAAAGCCTGACGCAGCAACGCCGCGTGGAGGACGAAGGCTTTCTGAGTTGTAAACTCC
TTTCAGCAGGGACGATAGTGACGGTACCTGCAGAAGAAGCACCGGCCAACTACGTGCCAGCAGCCGCGGTGATACGTAGG
GTGCAAGCGTTGTCCGGAATTATTGGGCGTAAAGAGCGTGTAGGCGGCCCCATTAGTCCGCTGTGAAAGACCTGGGCTCA
ACCCAGGGAACGGCACGGATACTATCGAGCTTGAGGTCATCAGAGGATAATGGAATTCCTGGTGTAGCGGTGAAATGCGC
AGATATCAGGAGGAACACCGGTGGCGAAGGCGGTTCTCTGGGCCTTACCTGACACTGAGGAGCGAAAGCGTGGGGAGCGA
ACAGG
>OTU_773
TGGGGAATCTTGCGCAATGCGCGAAAGCGTGACGCAGCAACGCCGCGTGGGGGAAGAAGGCCTTAGGGTTGTAAACCCCT
TTCAGGAGGGACGAAGGTTCACCGGTTAATAGCCGTGTGGATTGACGGTACCTCCACAAGAAGCACCGGCTAACTACGTG
CCAGCAGCCGCGGTAATACGTAGGGTGCAAGCGTTGTCCGGAATCATTGGGCGTAAAGCGCGCGTAGGTGGCCATTTAAG
TCCGCTGTGAAAGTCAAAGGCTCAACCTTTGAAAGCCGGTGGATACTGGATGGCTAGAGTACGGAAGAGGCGAGTGGAAT
TCCTGGTGTAGCGGTGGAATGCGCAGATATCAGGAGGAACACCAATAGCGAAGGCAGCTCGCTGGGACGTTACTGACACT
GAGGCGCGAAAGCGTGGGGAGCGAACAGG
>OTU_774
ACGAGAATATTCCGCAATGGACGAAAGTCTGACGGAGCGACGCCGCGTGGTTGACGAAGTCCTTAGGGACGTAAAAACCT
TTTATGTGGGACGAAATTATTGACGGTACCACATGAATAAGGGGCTCCTAACTCTGTGCCAGCAGGAGCGGTAATACAGA
GGCCCCAAGCATTACCCGGAATCACTGGGCGTAAAGGGTGTCGAGGCGGTCGCGTTAGTCTTCCGTAAAATCCATGCGCT
TAACGTATGGCCCGCGGGGGAAACGGCGCGACTCGAGGTTGGGAGAGGTATGTGGAACTCACGGTGTAGGGGTGAAATCC
GTTGATATCGTGGGGAACACCAAAGGCGAAGGCAGCATACTGGCCCAAATCTGACGCTCACACACGAAAGCCAGGGTAGC
GAACGGG
>OTU_775
TGGGGAATATTGCACAATGGGCGCAAGCCTGATGCAGCAACGCCGCGTGCGGGATGACGGCCTTCGGGTTGTAAACCGCT
TTCAGCAGGGACGAAGCTTTTTGTGACGGTACCTGCAGAAGAAGCACCGGCTAACTACGTGCCAGCAGCCGCGGTGATAC
GTAGGGTGCGAGCGTTGTCCGGATTTATTGGGCGTAAAGGGCTCGTAGGCGGTTGATCGCGTCGGAAGTGGAAACTTGAT
GCTTAACGTTGAGCGTGCTTTCGATACGGGTTGACTTGAGGAAGGTAGGGGAGAATGGAATTCCTGGTGGAGCGGTGGAA
TGCGCAGATATCAGGAGGAACACCAGTGGCGAAGGCGGTTCTCTGGACCTTTCCTGACGCTGAGGAGCGAAAGCGTGGGG
AGCGAACAGGC
>OTU_776
TAAGGAATCTTCCACAATGGACGAAAGTCTGATGGAGCAACACCGCGTGCAGGATGACGGTCTTCGGATTGTAAACTGCT
TTTATATGGGAAGATTATGACGGTACCATATGAATAAGGACCGGCTAACTACGTGCCAGCAGCCGCGGTAATACGTAGGG
TCCAAGCGTTATCCGGAATCACTGGGCGTAAAGCGTGCGTAGGTGGCGTGTTAAGTGAGATGTTAAATCGTGTGGCTCAA
CCATATCGATGCGTCTCATACTGGCATGCTAGAGGACGGCAGAGGCAAGTGGAATTACTAGTGTAGCAGTGAAATGCGTA
GATATTAGTAGGAACACCAATGGCGAAGGCAGCTTGCTGGGCCACTCCTGACACTGAGGTACGAAAGCGTGGGGAGCGAA
CAGG
>OTU_777
TGGGGAATTTTGTGCAATGGGCGAAAGCCTGACACAGCGACACCGTGTGAGCGAAGAAGCCCTTTGGGGTGTAAAGCTCT
GTCAGCTGGAACGAAAAAAATGACGGTACCAGCAGAGGAAGCATCGGCTAACTACGTGCCAGCAGCCGCGGTAAGACGTA
GGATGCGAGCGTTGTCCGGATTTATTGGGCGTAAAGAGTTCGTAGGCGGTCTGTTAAGTCTGATGTTAAAGATCGGGGCT
CAACCCCGGGAGTGCATTGGATACTGGCAGACTGGAGTGCGGTAGAGGTTAGTGGAATTCCCAGTGTAGCGGTGAAATGC
GTAGATATTGGGAAGAACACCAGTGGCGTAGGCGACTAACTGGGCCGTAACTGACGCTGAGGAACGAAAGCCAGGGGAGC
GAATGGG
>OTU_778
TAAGGAATCTTCCACAATGGACGAAAGTCTGATGGAGCAACGCCGCGTGCAGGATGACGGTCTTCGGATTGTAAACTGCT
TTTATTTGGGAAGATTATGACGGTACCAAATGAATAAGGACCGGCTAACTACGTGCCAGCAGCCGCGGTAATACGTAGGG
TCCAAGCGTTATCCGGAATCACTGGGCGTAAAGCGTGCGTAGGTGGCGTATTAAGTGAGATGTGAAATCCCGTGGCTCAA
CCATGTGGACTGTGTCTCATACTGATATGCTCGAGGATGGCAGAGGCAAGTGGAATTAGTAGTGTAGCAGTGAAATGCGT
AGATATTACTAGGAACACCAATGGCGAAGGCAGCTTGCTGGGCCACACCTGACACTAAGGCACGAAAGCGTGGGGAGCGA
ACAGG
>OTU_779
TGGGGAATCTTGCGCAATGGACGAAAGTCTGACGCAGCCACGCCGCGTGAGTGAAGAAGGCCTTCGGGTTGTAAAGCTCT
GTCGGGCGGGACGAAAATTTTTAGGGTTAACAGCCCTAGAAACTGACGGTACCGCCAAAGGAAGCACCGGCTAACTTCGT
GCCAGCAGCCGCGGTAATACGAAGGGTGCGAGCGTTGCTCGGAATTATTGGGCGTAAAGGGTAGGTAGGTGGTCTCATTT
GTCTGGGGTGAAAGCCTTGAGCTTAACTCAAGAAGTGCCCCAGAAACGGTGAGACTAGAATCTGTGAGAGGGTCGTGGAA
TTCCCGGTGTAGCGGTGAAATGCGTAGAGATCGGGAGGAACACCAGAGGCGAAGGCGGCGACCTGGAACAGTATTGACAC
TCAACTACGAAAGCGTGGGTAGCAAACAGG
>OTU_780
TAGGGAATATTGGACAATGGGGGCAACCCTGATCCAGCGACGCCGCGTGTGTGAAGAAGGCCTGCGGGTTGTAAAGCACT
TTTAGTGGGGATGAAAAGCTCAGGGCTAATACCCTTGGGTCTTGACCTAACCCAAAGAAAAAGCACCGGCTAACTCTGTG
CCAGCAGCCGCGGTAATACAGAGGGTGCAAGCGTTAATCGGAATTACTGGGCGTAAAGCGTGCGTAGACGGTCTTGTAAG
TCGGATGTGAAATCCCCGGGCTTAACCTGGGAATTGCATTCGAAACTGCCAGGCTTGGGTGCGGAAGAGGGAAGCGGAAT
TTCCGGTGTAGCGGTGAAATGCGTAGATATCGGAAGGAACATCAGTGGCGAAGGCGGCTTCCTGGTCCAGCACCGACGTT
CAGGCACGAAAGCGTGGGGAGCAAACAGG
>OTU_781
TTTGGAATTTTGGTCAATGGGGGAAACCCTGAACCAGCGACGCCGCGTGGACGAAGACGGCCTTCGGGTTGTAAAGTCCT
TTTGGCAGGGAAAAATTTTGATTGTACCTGCAGAATAAGAGGTTGCTAACTCTGTGCCAGCAGCAGCGGTAATACAGAGA
CCTCAAGCGTTATCCGGAATTATTGGGCGTAAAGCGTACCGATCGGTTGTCTTGAAAGTCAGAGGTGAAATCACGAAGCT
CAACTTCGTGTCTGTCCTTTGAAACTTCAAGACTAGAAGGGCAAAGAGGAAGCTGGAACAAACGGTGTAGTAGTGAAATG
CGTTGATATCGTTTGGAACACCAATAGCGAAGGCAGGCTTCTGGGTGCCACTTGACACTGCTAGGACGAAAGCGTGGGTA
GCGAATGGG
>OTU_782
CTGGGAATCTTGCACAATGGGGGAAACCCTGATGCAGCGACGCCGCGTGGAGGAAGAAGGGTCTAGGCTCGTAAACTCCT
TTTGACAGGAAAGACTTAGGACGGTACCTGTCGAATAAGGTCCGGCTAACTACGTGCCAGCAGCCGCGGTAAGACGTAGG
GACCAAGCGTTGTCCGGATTTACTGGGCGTAAAGAGCGCGTAGGCGGCTCGTTAAGTGCGAAGTGAAATCTCTGAGCTCA
ACTCAGAAACTGCTTTACATACTGACGGGCTGGAGGTAGGCAGAGGTTTGTGGAATTCCTGGTGTAGCGGTGAAATGCAT
AGATATCAGGAGGAACACCAATGGCGAAGGCAGCAAACTGGGCCTATCCTGACGCTGAGGCGCGAAAGCGTGGGTAGCAA
ACAGG
>OTU_783
TGGGGAATTTTACGCAATGGGCGAAAGCCTGACGTAGCGACACCGCGTGAGTGAAGAAGGCCTTTGGGTCGTAAAACTCT
GTCAACAGGGACGAAAAAAATGACGGTACCTGTGGAGGAAGCATCGGCTAACTACGTGCCAGCAGCCGCGGTAAGACGTA
GGATGCGAGCGTTGTCCGGATTTATTGGGCGTAAAGAGTTCGTAGGCGGTTTGTTAAGTCTGATGTTAAAGACTGGGGCT
CAACCTCGGAAATGCATTGGATACTGGCAGACTAGAGTGTAGTAGAGGCAAGCGGAATTCCCAGTGTAGCGGTGAAATGC
GTAGATATTGGGAAGAACACCGGTGGCGTAAGCGGCTTGCTGGGCTATAACTGACGCTGAGGAACGAAAGCTAGGGTAGC
GAATGGG
>OTU_784
TGAGGAATCTTCCACAATGGGCGAAAGCCTGATGGAGCAACGCCGCGTGCAGGATGAAGGCCTTCGGGTCGTAAACTGCT
TTTATGAGCGAAGAATATGACGGTAACTCATGAATAAGGGTCGGCTAACTACGTGCCAGCAGCCGCGGTCATACGTAGGA
CCCAAGCGTTATCCGGATTTACTGGGTGTAAAGAGTTGCGTAGGTGGCTCGTAAAGTGAATAGTGAAAGCTGGTCGCTCA
ACGATCAAAACATTATTCAAACTCACGAGCTCGAGAGTGATAGAGGTTACTAGAATTTCTTGTGTAGGAGTGAAATCCGT
AGATATAAGAAGGAATACCAATGGCGTAGGCAGGTAACTAGATCATTTCTGACACTAAGGCACGAAAGCGTGGGGAGCGA
ACCGG
>OTU_785
TGGGGAATCTTGCGCAATGGACGAAAGTCTGACGCAGCGACGCCGCGTGGGTGATGAAGGCCTTCGGGTTGTAAAGCCCT
GTGGGGAGAGACGAATAAGTCGGATCCAATAACTCCGATGATGACGGTATCTCCTTAGCAAGCACCGGCTAACTCTGTGC
CAGCAGCCGCGGTAAGACAGAGGGTGCAAACGTTGTTCGGAATTACTGGGCGTAAAGCGTGTGTAGGCGGCTACGAAAGT
CGGATGTGAAATCCCCGGGCTCAACCCGGGAAGTGCACCCGAAACTGTGTGGCTTGAGTACCGGAGAGGTTGGTGGAATT
CTCGGTGTAGAGGTGAAATTCGTAGATATCGAGAGGAACACCGGTGGCGAAGGCGGCCAACTGGACGAGTACTGACGCTG
AGACACGAAAGCGTGGGGAGCAAACAGG
>OTU_786
TTTCGAATCATTCACAATGGGCGCAAGCCTGATGGTGCGACGCCGCGTGGGGGACGAAGGTCTTCGGATTGTAAACCCCT
GTCACCGGGGAAGAAACGCTTAATTTTAACAGAATTAAGCCTGACTTAACCCGGAGAGGAAGCAGTGGCTAACTCTGTGC
CAGCAGCCGCGGTAATACAGAGACTGCAAGCGTTATTCGGATTCACTGGGCGTAAAGGGTGCGCAGGCGGCCGCGTGTGT
TGGGTGTGAAAGCCCGGGGCTTAACCCCGGAATTGCGCTCAAAACTACGTGGCTAGAGCATTGGAGAGGGTAGCGGAATT
CACGGTGTAGCAGTGAAATGCGTAGATATCGTGAGGAACACCAGAGGCGAAGGCGGCTACCTGGACAATTGCTGACGCTC
AGGCACGAAAGCGTGGGGATCAAAAGGG
>OTU_787
TGGGGAATTTTCCGCAATGGGCGAAAGCCTGACGGAGCGACGCCGCGTGGAGGATGACGTATTTCGGTATGTAAACTCCT
GTCAGGGGGGACGATGATGACGGTACCCCCAAAGGAAGCATCGGCTAACTACGTGCCAGCAGCCGCGGTAAGACGTAGGA
TGCGAGCGTTGTTCGGAATTATTGGGCGTAAAGCGTGCGTAGGCGGTTCAACAAGTCTGGTGTTAAAGCTAGGGGCTCAA
CCCCTGTGATGCACTGGAAACTGTTGGACTTGAGTGCGGTAGGGGAAGGTGGAATTCCGAGTGTAGCGGTGAAATGCGTA
GATATTCGGAAGAACACCGGTGGCGAAGGCGACCTTCTGGGCCGCAACTGACGCTGAGGCACGAAAGCTTGGGGAGCAAA
CGGG
>OTU_788
TGGGGAATCTTGCGCAATGCGCGAAAGCGTGACGCAGCAACGCCGCGTGGGGGAAGACGGCCTTCGGGTTGTAAACCCCT
TTCAGGAGGGACGAAGGTTCACCAGTTAATAGCTGTGTGGATTGACGGTACCTCCAGAAGAAGCTCCGGCTAACTACGTG
CCAGCAGCCGCGGTAATACGTAGGGAGCAAGCGTTGTCCGGAATCATTGGGCGTAAAGCGCGCGTAGGCGGCCCTGTAAG
TCCGCTGTGAAAGTCAAAGGCTCAACCTTTGAAAGCCGGTGGATACTGCAGGGCTAGAGTCCGGAAGAGGCGAGTGGAAT
TCCTGGTGTAGCGGTGGAATGCGCAGATATCAGGAGGAACACCAATAGCGAAGGCAGCTCGCTGGGACGGTACTGACGCT
GAGGCGCGAAAGCGTGGGGAGCGAACAGG
>OTU_789
TAAGGAATCTTCCACAATGGACGAAAGTCTGATGGAGCAACGCCGCGTGCAGGATGACGGTCTTCGGATTGTAAACTGCT
TTTATATGGGAAGATTATGACGGTACCATATGAATAAGGACCGGCTAACTACGTGCCAGCAGCCGCGGTAATACGTAGGG
TCCAAGCGTTATCCGGAATCACTGGGCGTAAAGCGTGCGTAGGTGGATGTTTAAGTGAGATGTTAAATCGTGTGGCTCAA
CCATATCGATGCATCTCATACTGGACGTCTAGAGGACGGCAGAGGCAAGTGGAACTCGTAGTGTAGCAGTGAAATGCGTA
GATATTACGAAGAACACCAATGGCGAAGGCAGCTTGCTGGGCCACTCCTGACACTGAGGTACGAAAGCGTGGGGAGCGAA
CAGG
>OTU_791
TGGGGAATATTGGACAATGGGGGAAACCCTGATCCAGCCATGCCGCGTGTGTGAAGAAGGCCCTCGGGTCGTAAAGCACT
TTAAGCGGGGAGGAAGGGGTGATGGTTAATAACTGTCATCATTGACGTTACCCGCAGAATAAGCACCGGCTAACTCTGTG
CCAGCAGCCGCGGTAATACAGAGGGTGCAAGCGTTAATCGGAATTACTGGGCGTAAAGCGCGCGTAGGCGGTTGTGTAAG
TTGGAGGTGAAATCCCCGGGCTCAACCTGGGCACTGCCTTCAAAACTGCACAGCTAGAGTATGGGAGAGGAAGGTAGAAT
TCCAGGTGTAGCGGTGAAATGCGTAGAGATCTGGAGGAATACCGATGGCGAAGGCAGCCTTCTGGCCTAATACTGACGCT
GAGGTGCGAAAGCATGGGGAGCAAACAGG
>OTU_792
TGGGGAATCTTGCGCAATGGACGAAAGTCTGACGCAGCCACGCCGCGTGAGTGAAGAAGGCCTTCGGGTCGTAAAGCTCT
GTCGGAGGGGACGAAAAGTCGTACGGTGAATAGCCGTGCGATGTGACGGTACCCTCAAAGGAAGCACCGGCTAACTTCGT
GCCAGCAGCCGCGGTAATACGAGGGGTGCGAGCGTTGCTCGGAATTATTGGGCGTAAAGGGTAGGTAGGTGGTCTCGTTT
GTCTGGGGTGAAAGCCTTGAGCTTAACTCAAGAAGTGCCCTAGAAACGGCGAGACTAGAATCTGTGAGAGGGTCGTGGAA
TTCCCGGTGTAGCGGTGAAATGCGTAGAGATCGGGAGGAACACCAGAGGCGAAGGCGGCGACCTGGAACAGTATTGACAC
TCAACTACGAAAGCGTGGGTAGCAAACAGG
>OTU_793
TCGAGAATCTTTCACAATGGGGGCAACCCTGATGGAGCGACGCCGCGTGGAGGATAAGGTCTTCGGATTGTAAACTCCTG
TCATGCGAGAGCAAGGCATAGCAATATGTTTGATAGTATCGCAAGAGGAAGAGACGGCTAACTCTGTGCCAGCAGCCGCG
GTAATACAGAGGTCTCAAGCGTTGTTCGGAATCACTGGGCGTAAAGGGTGCGTAGGCTGCGGAGTAAGTCGGGTGTGAAA
TTTGAGGGCTCAACCCTCAACTAGCACCTGATACTGCTTCGCTAGAGACCTGGAGAGGAGTTTGGAATTCTCGGTGTAGC
AGTGAAATGCGTAGATTTCGAGAAGAACACTCGCTGCGAAAGCGAAACTCTGGACAGCGTCTGACGCTGAGGCACGAAGG
CTAGGGGAGCAAACGGG
>OTU_794
TGAGGAATTTTCCGCAATGGGCGAAAGCCTGACGGAGCGACGCCGCGTGTGGGAAGAAGGCCTTCGGGTCGTAAACCACT
GTCGAGGGGGACGATATTGACGGTACCCCTGGAGGAAGCCCCGGCTAACTACGTGCCAGCAGCCGCGGTAAGACGTAGGG
GGCAAGCGTTGTCCGGAATTATTGGGCGTAAAGCGCTCGTAGGCGGATCTACAAGTCTGCGAAGAAAGACCTGGGCTCAA
CCCAGGGAACGGCGTGGATACTGTTGATCTTGAGGCAATCAGAGGATGATGGAATTCCCGGTGTAGCGGTGAAATGCGTA
GATATCGGGAGGAACACCAGTGGCGAAGGCGATCATCTGGGGTTGTTCTGACGCTGAGGAGCGAAAGCCAGGGGAGCAAA
CGGG
>OTU_795
TCGAGAATTTTTCACAATGGGGGAAACCCTGATGGAGCGACGCCGCGTGGAGGATGAAGGTTCTTGGATTGTAAACTCCT
GTCACTGCAGAACAAGGATGCGCCAGTTAACAGCCGGCGTATTTGATGGTATGCGGAGAGGAAGGGACGGCTAACTCTGT
GCCAGCAGCCGCGGTAAGACAGAGGTCCCGAGCGTTGTTCGGATTCATTGGGCGTAAAGGGTGTGTAGGAGGTCGGGTGA
GTCAGGTGTGAAATCTCCCAGCTTAACTGGGAAACTGCGCTTGATACTGCCCGGCTAGAGGATCGGAGGGGGTAACGGAA
TTTATGGTGTAGCAGTGAAATGCGTAGATATCATAAGGAACACCGGTGGCGAAGGCGGTTACCTGGAAGATTCCTGACTC
TGAAACACGAAAGCCAGGGGAGCAAACGGG
>OTU_796
TGGGGAATATTGGACAATGGGCGCAAGCCTGATCCAGCAATGCCGCGTGTGTGAAGAAGGCCTGCGGGTTGTAAAGCACT
TTCAGTAGGGAGGAAGGCTTGATTGTTAATAACAATCAAGATTGACGTTACCTACAGAAGAAGCACCGGCTAACTCTGTG
CCAGCAGCCGCGGTAATACAGAGGGTGCGAGCGTTAATCGGAATTACTGGGCGTAAAGGGTGCGTAGGTGGTTACTTAAG
TCAGATGTGAAATCCCTAGGCTTAACCTAGGAATTGCGTTTGAGACTGAGTAGCTAGAGTGCAGGAGAGGGAAGTGGAAT
TTCCGGTGTAGCGGTGAAATGCGTAGATATCGGAAGGAACATCAGTGGCGAAGGCGACTTCCTGGACTGTTACTGACACT
GAGGCACGAAAGCGTGGGGAGCGAACAGG
>OTU_797
TAGGGAATTTTCCACAATGGACGAAAGTCTGATGGAGCAACGCCGCGTGCAGGATGAATGCCTTCGGGTTGTAAACTGCT
TTTATCTGTGACGAATATGACGGTAGCAGATGAATAAGGATCGGCTAACTCCGTGCCAGCAGCCGCGGTCATACGGAGGA
TCCAAGCGTTATCCGGAATTACTGGGCGTAAAGAGTTGCGTAGGTGGCAGTGTATGTCGGTAGTGAAAGCGTGGGGCTCA
ACCCCATATCCATTATCGAAACTGCACAGCTAGAAGATGAGAGAGGTACCTGGAATTCCCAGTGTAGGAGTGAAATCCGT
AGATATTGGGAGGAACACCGATGGCGTAGGCAGGGTACTGGCTTATTCTTGACACTAAGGCACGAAAGCGTGGGGAGCAA
ACGGG
>OTU_798
TAACGAATCTTCCGCAATGCACGCAAGTGTGACGGAGCGACGCCGCGTGTGGGACTAAGTCCTTCGGGATGTAAACCACT
GTCAGGGGTTAGAAAGTTCTGATCAACCCCAGAGGAAGGCACGGCTAACTCTGTGCCAGCAGCCGCGGTAAGACAGAGGT
GCCAAGCGTTAGGCGGAATCACTGGGCGTAAAGCGCACGTAGGCGGCTTTTTAAGTCAGGGGTGAAATCCTGGAGCTCAA
CTCCAGAACTGCCTTTGATACTGGGGATCTGGAGTCCGGGAGAGGTGAGCGGAACTGCGAGTGTAGAGGTGAAATTCGTA
GATATCGGAAGGAACATCAGTGGCGAAGGCGGCTTCCTGGTCCAGCACCGACGTTCAGGCACGAAAGCGTGGGGAGCAAA
CAGG
>OTU_799
TGGGGAATTTTGGACAATGGACGCAAGTCTGATCCAGCCATGCCGCGTGCGGGAAGAAGGCCTTCGGGTTGTAAACCGCT
TTTGTCAGGGAAGAAAAGCTCCGAACTAATAATTTGGGGTGATGACGGTACCTGAAGAATAAGCACCGGCTAACTACGTG
CCAGCAGCCGCGGTAATACGTAGGGTGCAAGCGTTAATCGGAATTACTGGGCGTAAAGCGTGCGCAGGCGGTTCTATAAG
ACAGATGTGAAATCCCCGGGCTCAACCTGGGAACTGCATTTGTGACTGTAGAGCTGGAGTGCGGCAGAGGGGGATGGAAT
TCCGCGTGTAGCAGTGAAATGCGTAGATATGCGGAGGAACACCGATGGCGAAGGCAATCCCCTGGGCCTGCACTGACGCT
CATGCACGAAAGCGTGGGGAGCAAACAGG
>OTU_801
TGGGGAATATTGCGCAATGGGCGGAAGCCTGACGCAGCGACGCCGCGTGAGGGATGACGGCCTTCGGGTTGTAAACCTCT
TTCAGCACAGACCAAGGCTCAGTTTTTGCTGGGTTGAGTGTATGTGCAGAAGAAGCACCGGCTAACTACGTGCCAGCAGC
CGCGGTAATACGTAGGGTGCTAGCGTTGTCCGGATTTATTGGGCGTAAAGGGCTCGTAGGCGGTTTGTCGCGTCGGGTGT
GAAATCCTACTGCTTAACGGTGGGCTTGCATTCGGTACGGGCAGACTGGAGTGTGGCAGGGGAGACTGGAATTCCTGGTG
TAGCGGTGGAATGCGCAGATATCAGGAGGAACACCGGTGGCGAAGGCGGGTCTCTGGGCCATTACTGACGCTGAGGAGCG
AAAGCGTGGGGAGCGAACAGG
>OTU_802
TCGAGAATTTTTCTCAATGGGGGAAACCCTGAAGGAGCGACGCCGCGTGGAGGATGAAGGCTTTCGGGTTGTAAACTCCT
GTCATCTGGGAACAAAACTCGCAAGAGCTTGATAGTACCAGAAGAGGAAGAGACGGCTAACTCTGTGCCAGCAGCCGCGG
TAATACAGAGGTCTCAAGCGTTGTTCGGATTCATTGGGCGTAAAGGGCGCGTAGGCGGCGGGGTAAGTCTGGTGTGAAAT
CTCGGAGCTCAACTCCGAAAATGCACTGGATACTGCTCTGCTAGAGGGCTGGAGAGGAGATCGGAATTCACGGTGTAGCA
GTGAAATGCGTAGATATCGTGAGGAAGACCAGTGGCGAAGGCGGATCTCTGGACAGCTCCTGACGCTGAGGCGCGAAGGC
TAGGGGAGCAAACGGG
>OTU_805
TGGGGAATATTGGACAATGGGCGCAAGCCTGATCCAGCCACGCCGCGTGAGTGATGAAGGCCTTCGGGTCGTAAAGCTCT
GTGGGGAGGGACGAACCGCTGATGGTTAATAGCCAGCAGCATGACGGTACCTCCTTAGCAAGCACCGGCTAACTTCGTGC
CAGCAGCCGCGGTAATACGAAGGGTGCAAACGTTGCTCGGAATTATTGGGCGTAAAGCGCACGTAGGCGGCTCTACAAGT
CGGATGTGAAATCCCTCGGCTTAACCAAGGAAGTGCATCCGAAACTGCAGAGCTTGAGTACCAAAGAGGATCGCGGAATT
CCCGGTGTAGAGGTGAAATTCGTAGATATCGGGAGGAACACCAGTGGCGAAGGCGGCGATCTGGGTGGATACTGACGCTG
AGGTGCGAAAGCGTGGGGAGCAAACAGG
>OTU_806
TGGGGAATATTGCGCAATGGGCGAAAGCCTGACGCAGCGACGCCGCGTGGGGGATGAAGCTTCTCGGAGTGTAAACCCCT
TTCGACCCGGACGAATGTCTCGCAAGAGATTGACGGTACGGGTATAAGAAGCCCCGGCTAACTACGTGCCAGCAGCCGCG
GTAATACGTAGGGGGCCAGCGTTGCTCGGAATTACTGGGCGTAAAGGGTTCGTAGGCGGTGTGGCAAGTCGGGCGTGAAA
TCTCTGGGCTCAACTCAGAGGCTGCTTCCGAAACTGCCATGCTTGAGTGCGGGAGAGGCGAGTGGAATTACAGGTGTAGC
GGTGAAATGCGTAGATATCTGTAGGAACACCCGTGGCGAAGGCGGCTCGCTGGACCGCAACTGACGCTGAGGAACGAAAG
CTAGGGGAGCAAACAGG
>OTU_807
TCGAGAATCTTCGGCAATGGGCGCAAGCCTGACCGAGCGACGCCGCGTGGAGGACGAAGGCCTTCGGGTTGTAAACTCCT
GTCGAGGGGGAGGAAGGGCCTTCGGGCCTTGACCGATCCCTGGAGGAAGCACGGGCTAAGTTCGTGCCAGCAGCCGCGGT
AAGACGAACCGTGCGAACGTTATTCGGAATCACTGGGCTTAAAGCGCGTGTAGGCGGGACGGTGCGTCGGTCGCTGAAAT
CCCCCGGCTCAACCGGGGAACGGGCGCCGATACGGCCGTCCTGGAGGGACGTAGGGGGACCTGGAACTTCCGGTGGAGCG
GTGAAATGCGTTGAGATCGGAAGGAACGCCCGCGGCGAAAGCGAGGTCCTGGACGTCTACTGACGCTGAGACGCGAAAGC
CAGGGGAGCGAACGGG
>OTU_808
TGGGGAATATTGCACAATGGGCGCAAGCCTGATGCAGCCATGCCGCGTGTATGAAGAAGGCCTTCGGGTTGTAAAGTACT
TTCAGCGAGGAGGAAGGTGTTGTGGTTAATAACCGCAGCAATTGACGTTACTCGCAGAAGAAGCACCGGCTAACTCCGTG
CCTGCAGCCGCGGTAATACGGAGGGTGCAAGCGTTAATCGGAATTACTGGGCGTAAAGCGCACGCAGGCGGTCTGTCAAG
TCGGATGTGAAATCCCCGGGCTCAACCTGGGAACTGCATCCGAAACTGGCAGGCTAGAGTCTTGTAGAGGGGGGTAGAAT
TCCAGGTGTAGCGGTGAAATGCGTAGAGATCTGGAGGAATACCGGTGGCGAAGGCGGCCCCCTGGACAAAGACTGACGCT
CAGGTGCGAAAGCGTGGGGAGCAAACAGG
>OTU_809
TGGGGAATATTGGACAATGGGCGCAAGCCTGATCCAGCCATGCCGCGTGAGTGATGAAGGCCCTAGGGTTGTAAAGCTCT
TTTGTGCGGGAAGATAATGACGGTACCGCAAGAATAAGCCCCGGCTAACTTCGTGCCAGCAGCCGCGGTAATACGAGGGG
GGCGAGCGTTGTTCGGATTTATTGGGCGTAAAGGGTGCGTAGGCGGTTTGGTAAGTCTTGTGTGAAATCTTCGGGCTCAA
CCCATAGTCTGCATAAGAAACTGCCGGGCTTGAGTATGGGAGAGGTGAGTGGAATTTCCGGTGTAGCGGTGAAATGCGTA
GATATCGGAAGGAACACCTGTGGCGAAAGCGGCTCACTGGACCATAACTGACGCTGAGGCACGAAAGCTAGGGGAGCAAA
CAGG
>OTU_812
TCGAGAATCTTTCGCAATGGGCGAAAGCCTGACGAAGCGACGCTGTGTGAGTGATGAAGGCCTTCGGGTTGTAAAGCTCT
TTCGCATAGGGACAAGAGAGTCCAGAGAATATCTGGATGATTTGAGGGTACTATGTAAAGAAGCACCGGCTAACTCCGTG
CCAGCAGCTGCGGTAATACGGAGGGTGCAAGCATTAATCGGAATGATTGGGCGTAAAGGGCGCGTAGGCGGGATATAAAG
TTAGATGTGAAATTCTGAAGCTCAACTTCAGAGCGGCATTTAATACTCATATTCTTGAGGGATGGCGGAGAAAACGGAAT
TCCACGTGTAGCGGTGAAATGCGTAGATATGTGGAAGAACACCTGTGGCGAAAGCGGTTTTCTAGCTGTTACCTGACGCT
GAGGCGCGAGAGCAAGGGGAGCAAACAGG
>OTU_813
TGGGGAATATTGGACAATGGGCGCAAGCCTGATCCAGCCATGCCGCGTGAGTGATGACGGCCTTAGGGTTGTAAAGCTCT
TTCGCTAGGGACGATAATGACGGTACCTAGACAAGAAGCCCCGGCTAACTTCGTGCCAGCAGCCGCGGTAATACGAAGGG
GGCTAGCGTTGTTCGGAATTACTGGGCGTAAAGCGCGTGTAGGCGGGCGTTTAAGTCAGGGGTGAAATGCCAAGGCTCAA
CCTTGGAACTGCCTTTGATACTGAATGTCTTGAGTCCGGGAGAGGTGAGTGGAACTGCGAGTGTAGAGGTGAAATTCGTA
GATATTCGCAAGAACACCAGTGGCGAAGGCGGCTCACTGGCCCGATACTGACGCTGAGGCACGAAAGCGTGGGGAGCAAA
CAGG
>OTU_814
TAAGGAATCTTCCACAATGGGGGCAACCCTGATGGAGCAACTCCGCGTGCAGGACGAAGGCCTTCGGGTCGTAAACTGCT
TTTATGAGTGAAGAATATGACGGTAACTCATGAATAAGGGTCGGCTAACTACGTGCCAGCAGCCGCGGTCATACGTAGGA
CCCAAGCGTTATCCGGAGTGACTGGGCGTAAAGAGTTGCGTAGGTGGTTAGTAAAGCGAATAGTGAAACCTGGTGGCTCA
ACCATACAGACTATTATTCGAACTCACTAACTCGAGAGTAGCAGAGGTAACTGGAATTTCTTGTGTAGGAGTGAAATCCG
TAGATATAAGAAGGAACACCAATGGCGTAGGCAGGTTACTGGGCTATTTCTGACACTGAGGCACGAAAGCGTGGGGAGCG
AACCGG
>OTU_815
TGAGGAATTTTCCGCAATGGGCGAAAGCCTGACGGAGCAATACCGCGTGGAGGATGACAGCCCGTGGGTCGTAAACTCCT
TTTCTCAGAAAAGAAAAAATGACGGTATCTGAGGAATAAGCATCGGCTAACTCCGTGCCAGCAGCCGCGGTAATACGGAG
GATGCAAGCGTTATCCGGAATGATTGGGCGTAAAGCGTTTTAAGGTGGTTTGGTAAGTCTACTGTTAAATATCAGGGCTT
AACCCTGAACAGGCAGTGGAAACTAGCAAGCTTGAGTACGGTAGGGGCAAAGGGAATTCCCGGTGTAGCGGTGAAATGCG
TAGATATCGGGAAGAACACCAAAGGCGAAAGCACTTTGCTGGGCCGAAACTGACACTGATAGACGAAAGCTAGGGGAGCA
AATGGG
>OTU_816
TGGGGAATCTTGGACAATGGGGGAAACCCTGATCCAGCGATGCCGCGTGAGTGAAGAAGGCCTTAGGGTTGTAAAGCTCT
TTCACCCGTGAAGATAATGACGGTAACGGGAGAAGAAGCCCCGGCTAACTCCGTGCCAGCAGCCGCGGTAAGACGGAGGG
GGCTAGCGTTGTTCGGAATGACTGGGCGTAAAGGGCGCGTAGGCGGTTTTTTAAGTTGGGCGTGAAAGCCCCGGGCTTAA
CCTGGGAACTGCGCTTGATACTGGAAGACTAGAGGACGAGAGAGGAAAGTGGAATTCCGAGTGTAGAGGTGAAATTCGTA
GATATTCGGAGGAACATCAGAGGCGAAGGCGGCTTTCTGGCTCGTATCTGACGCTGAGGCGCGAAAGCGTGGGGAGCAAA
CAGG
>OTU_817
TGGGGAATCTTGCACAATGGACGAAAGTCTGATGCAGCAACGCCGCGTGGGGGATGAAGCTTTTCGGAGTGTAAACCCCT
TTCGACCCGGAAGAAAGCCCGCAAGGGTTTGACGGTACGGGTATAAGAAGCCCCGGCTAACTTCGTGCCAGCAGCCGCGG
TAATACGAGGGGGGCAAGCGTTGTTCGGAATTATTGGGCGTAAAGGGTGTGTAGGCGGTTTGGTAAGTCTTGTGTGAAAT
CTTCGGGCTCAACCCGAAGTCTGCACACGAAACTGCAGGGCTTGAGTATGGGAGAGGTGAGTGGAATTCCTGGTGTAGCG
GTGAAATGCGTAGATATCGGAAGGAACACCTGTGGCGAAAGCGGCTCACTGGCCCGATACTGACGCTGAGGCACGAAAGC
GTGGGGAGCAAACAGG
>OTU_818
TAGGGAATTTTCCACAATGGGCGAAAGCCTGATGGAGCAACGCCGCGTGCAGGATGAATGTCTTCGGATTGTAAACTGCT
TTTATATGTGACGATTATGACGGTAGCATATGAATAAGGATCGGCTAACTCCGTGCCAGCAGCCGCGGTCATACGGAGGA
TCCAAGCGTTATCCGGAATTACTGGGCGTAAAGAGTTGCGTAGGTGGCATGGTAAGTCAGTAGTGAAAGCGTGTGGCTCA
ACCACATATACATTACTGAAACTACTAAGCTAGAGGATGAGAGAGGTTATTGGAATTCCCAGTGTAGGAGTGAAATCCGT
AGATATTGGGAGGAACACCGATGGCGTAGGCAGATAACTGGCTCATTCCTGACACTAAGGCACGAAAGCGTGGGTAGCAA
ACGGG
>OTU_822
TGGGGAATATTGGACAATGGGGGCAACCCTGATCCAGCAATGCCGCGTGAGTGATGAAGGCCTTAGGGTTGTAAAGCTCT
TTCGCCCACGACGATGATGACGGTAGTGGGAGAAGAAGCCCCGGCTAACTTCGTGCCAGCAGCCGCGGTAATACGAAGGG
GGCGAGCGTTGTTCGGAATTACTGGGCGTAAAGGGCGCGTAGGCGGCCTTGGAAGTCAGGCGTGAAAGCCCCGGGCTCAA
CCTGGGAATTGCGCTTGATACTCTAAGGCTTGAGTTCGGGAGAGGAGAGTGGAATTCCCAGTGTAGAGGTGAAATTCGTA
GATATTGGGAAGAACACCGGTGGCGAAGGCGGCTCTCTGGACCGATACTGACGCTGAGGCGCGAAAGCGTGGGGAGCAAA
CAGG
>OTU_823
TCGAGAATTTTTCACAATGGGGGAAACCCTGATGGAGCGACGCCGCGTGGGGGATGAATGGCTTCGGCCCGTAAACCCCT
GTCATTTGCGAACAAACCTTTTCACCTAACACGTGGAAAATTGATTGTAGCGGAAGAGGAAGGGACGGCTAACTCTGTGC
CAGCAGCCGCGGTAATACAGAGGTCCCAAGCGTTGTTCGGATTCACTGGGCGTAAAGGGTGCGTAGGTGGCCGGGTAAGT
CTGATGTGAAATCTCGGAGCTTAACTCCGAAACTGCATTGGATACTATCCGGCTTGAGGGTCGGAGGGGGGACTGGAATT
CTCGGTGTAGCAGTGAAATGCGTAGATATCGAGAGGAACACCAGTGGCGAAGGCGAGTCCCTGGACGACTCCTGACACTG
AGGCACGAAAGCTAGGGGAGCAAACAGG
>OTU_825
TAGGGAATATTGCGCAATGGACGAAAGTCTGACGCAGCCACGCCGCGTGAGTGAGGAAGGCCTTCGGGTTGTAAAGCTCT
GTCGCCTGGGAAAAACGGCTATTGGGGGAAAGTTCCAGTAGCGTGATGGTACCAGGAAAGGAAGCACCGGCAAACTCTGT
GCCAGCAGCCGCGGTAATACAGAGGGTGCAAGCGTTGTTCGGAATTACTGGGCGTAAAGCGTGCGTAGTCGGTATTGAGA
GTCGCGGGTGAAATCCCAGGGCTTAACCCTGGAACTGCCTGCGAGACCTCAGTACTAGAGTGTGAGAGGGGATAGTGGAA
TACCCAGTGTAGCGGTGAAATGCGTAGAGATTGGGTGGAACACCGGTGGCGAAGGCGGCTATCTGGCTCACAACTGACGA
TCAGGCACGAAAGCGTGGGGAGCAAACAGG
>OTU_827
TGGGGAATCTTGCGCAATGGCCTAACGGCTGACGCAGCGACGCCGCGTGAGGGATGACGCTCTTCGGAGTGTAAACCTCT
GTTGCTCGGGACGAATGGCGGATTTTTCCGACGTGACGGTACCGAGTGAGGAAGCACCGGCTAACTCCGTGCCAGCAGCC
GCGGTAATACGGGGGGTGCGAGCGTTGTCCGGAATCACTGGGCGTAAAGGGCGCGTAGGTGGTCTGGTAAGTTTGTGGTG
AAAGCCCGGGGCTCAACCCCGGGTCTGCCGCGAATACTGCTGGACTTGAGTGCTGTAGAGGCTGGTAGAATGCCGGGTGT
AGCGGTGGAATGCGTAGAGATCCGGCAGAAGACCGGTGGCGAAGGCGGCCAGCTGGGCAGTGACTGACACTGAGGCGCGA
CAGCGTGGGGAGCAAACAGG
>OTU_828
TGGGGAATATTGGACAATGGGGGGAACCCTGATCCAGCCATGCCGCGTGTGTGAAGAAGGCCTTATGGTTGTAAAGCACT
TTAAGCGAGGAGGAGGGTACTGGTATTAATACTACCAGCTACTGGACGTTACTCGCAGAATAAGCACCGGCTAACTCTGT
GCCAGCAGCCGCGGTAATACAGAGGGTGCGAGCGTTAATCGGATTTACTGGGCGTAAAGCGTGCGTAGGCGGCTAATTGA
GTCGGATGTGAAATCCCCGAGCTTAACTTGGGAATTGCATTCGATACTGGTTAGCTAGAGTGTGGGAGAGGATGGTAGAA
TTCCAGGTGTAGCGGTGAAATGCGTAGAGATCTGGAGGAATACCGATGGCGAAGGCAGCCATCTGGCCTAACACTGACGC
TGAGGTACGAAAGCATGGGGAGCAAACAGG
>OTU_829
TGGGGAATATTGGACAATGGAGGCAACTCTGATCCAGCCATGCCGCGTGAATGATGAAGGCCTTCGGGTTGTAAAGTTCT
TTTGGCGGGGACGATGATGACGGTACCCGCAGAATAAGCTCCGGCTAACTTCGTGCCAGCAGCCGCGGTAATACGAAGGG
GGCTAGCGTTGTTCGGAATTACTGGGCGTAAAGGGCGCGTAGGCGGTTTAACAAGTTGGGTGTGAAAGCCCAGGGCTCAA
CCCTGGAACGGCACCCAAGACTGTTTTACTTGAATTCGGTAGAGGTTGGTGGAATTCCCAGTGTAGAGGTGAAATTCGTA
GAGATTGGGAAGAACACCCGTGGCGAAGGCGGCCAACTGGACCGACATTGACGCTGAGGCGCGAAAGCGTGGGGAGCAAA
CAGG
>OTU_830
TAACGAATCTTCCGCAATGCACGAAAGTGTGACGGAGCGACGCCGCGTGTGGGACGAAGCCCTTCGGGGTGTAAACCACT
GTCAGAGGATAGAAAGTTCTGATCATCCTCAGAGGAAGGCACGGCTAACTCTGTGCCAGCAGCCGCGGTAATACAGAGGT
GCCAAGCGTTAGGCGGAATCACTGGGCTTAAAGCGTGTGTAGGCGGATCCGTAAGTACCTTGTGAAATCCCACGGCTTAA
CCGTGGAACTGCTCGGTATACTGCGGATCTTGAGCCACCTAGGGGCGAGTGGAACAAATGGTGGAGCGGTGAAATGCGTA
GATATCATTTGGAACGCCAATGGAGAAATCAACTCGCTGGGGGTGTGCTGACGCTGAGACACGAAAGCCAGGGGAGCAAA
CGGG
>OTU_831
TGGGGAATTTTGCACAATGGGGGAAACCCTGATGCAGCGACGCCGCGTGATTTAGAAGGCCTTCGGGTTGTAAAAATCTT
TTGTATGGGAAGAAAATGACAGTACCATACGAATAAGGACCGGCTAATTACGTGCCAGCAGCCGCGGTAATACGTAAGGT
CCGAGCGTTGTCCGGAATCATTGGGCGTAAAGGGTACGTAGGCGGGTAAGCAAGTTAGAAGTGAAATCCTATAGCTCAAC
TATAGTAAGCTTTTAAAACTGCTCATCTTGAGGTATGGAAGGGAAAGTGGAATTCCTAGTGTAGCGGTGAAATGCGCAGA
TATTAGGAGGAATACCGGTGGCGAAGGCGACTTTCTGGCCATATCCTGACGCTGAGGTACGAAAGCGTGGGTAGCAAACA
GG
>OTU_832
TGGGGAATATTGCGCAATGGGCGGAAGCCTGACGCAGCGACGCCGCGTGCGGGATGAAGGCCTTCGGGTTGTAAACCGCT
TTCAGCAGGGACGAAGCGTGAGTGACGGTACCTGCAGAAGAAGCGCCGGCTAACTACGTGCCAGCAGCCGCGGTAACACG
TAGGGCGCAAGCGTTGTCCGGAATTATTGGGCGTAAAGGGTCCGTAGGCGGTGTGATAAGTCGATAGTGAAATCTCTGGG
CTTAACCCAGAGGCTGCTTCCGAAACTGCCGCGCTAGAGGATGAGAGAGGCGAGTGGAATTGCGGGTGTAGCGGTGAAAT
GCGTAGATATCAGGAGGAACACCAATGGCGAAGGCAGCTCGCTGGGACGTGACTGACGCTGAGACACGAAAGCGTGGGGA
GCAAACAGG
>OTU_833
ACGAGAATATTCCGCAATGGACGAAAGTCTGACGGAGCGACATCGCGTGCTGGATGAAGTGCTTAGGTACGTAAACAGCT
TTTATCGGGGACGAAGTAATTGACGGTACCCGATGAATAAGGGGCTCCTAACTCTGTGCCAGCAGGAGCGGTAATACAGA
GGCCCCAAGCATTACCCGGAATCACTGGGCGTAAAGGGTGTCCAGGCGGCCCTATTAGTCTCTCGTAAAATCCGTGGGCT
CAACCTACGGCGCGCGAGGGAAACGGTAGGGCTCGAGGGCGCGAGAGGTGCACGGAACTCATGGTGGAGGGGTGAAATCC
GTTGATATCATGGGGAACACCAAAGGCGAAGGCAGTGCACTGGCGCGTTCCTGACGCTCACACACGAAAGCCAGGGTAGC
GAACGGG
>OTU_834
TGGGGAATATTGGACAATGGGCGCAAGCCTGATCCAGCAATGCCGCGTGGGTGAAGAAGGTCTTCGGATTGTAAAGCCCT
TTCGGCGGGGACGATGATGACGGTACCCGCAGAAGAAGCCCCGGCTAACTTCGTGCCAGCAGCCGCGGTAATACGAAGGG
GGCTAGCGTTGCTCGGAATGACTGGGCGTAAAGGGCGTGTAGGCGGCTCGAACAGTCGGGTGTGAAATTCCTGGGCTCAA
CCTGGGGGCTGCATCCGAGACGTTAGGGCTGGAGTGCGGAAGAGGGTCGTGGAATTCCCAGTGTAGAGGTGAAATTCGTA
GATATTGGGAAGAACACCGGTGGCGAAGGCGGCGACCTGGTCCGTGACTGACGCTGAGGCGCGAAAGCGTGGGGAGCAAA
CAGG
>OTU_835
TGGGGAATTTTGGACAATGGGGGAAACCCTGATCCAGCCATTCCGCGTGAGTGAAGAAGGCCTTCGGGTTGTAAAGCTCT
TTCAGCAGGAACGAAACGGTGCTGGTTAATACCTGGCATCACTGACGGTACCTGAAGAAGAAGCACCGGCTAACTACGTG
CCAGCAGCCGCGGTAATACGTAGGGTGCGAGCGTTAATCGGAATTACTGGGCGTAAAGCGTGCGCAGGCGGTTATTTAAG
ACAGATGTGAAATCCCCGGGCTCAACCTGGGAACTGCGTTTGTGACTGGATAGCTGGAGTATGGCAGAGGGGGGTGGAAT
TCCACGTGTAGCAGTGAAATGCGTAGAGATGTGGAGGAACACCGATGGCGAAGGCAGCCCCCTGGGCCAATACTGACGCT
CATGCACGAAAGCGTGGGGAGCAAACAGG
>OTU_836
TGGGGAATTTTGGACAATGGGGGAAACCCTGATCCAGCAATGCCGCGTGTGTGAAGAAGGCCTTCGGGTTGTAAAGCACT
TTTGTTCGGGAAGAAATCCTTCGAGCTAATATCTTGAGGGGATGACGGTACCGGAAGAATAAGCACCGGCTAACTACGTG
CCAGCAGCCGCGGTAATACGTAGGGTGCGAGCGTTAATCGGAATTACTGGGCGTAAAGCGTGCGCAGGCGGTTCGCTAAG
ACCGATGTGAAATCCCCGGGCTTAACCTGGGAACTGCATTGGTGACTGGCGGGCTAGAGTATGGCAGAGGGGGGTAGAAT
TCCACGTGTAGCAGTGAAATGCGTAGAGATGTGGAGGAATACCGATGGCGAAGGCAGCCCCCTGGGCCAATACTGACGCT
CATGCACGAAAGCGTGGGGAGCAAACAGG
>OTU_837
TGAGGAATATTGCTCAATGGACGAAAGTCTGAAGCAGCAACGCCGCGTGAGGGATGAAGGTGCTCTGCATCGTAAACCTC
TGTAGTCGGGGACAAATGTGGGGTTATTACCCCATTGATGGTACCCGAAAAGTAAGGATCGGCTAACTACGTGCCAGCAG
CCGCGGTAATACGTAGGATCCAAGCGTTGTCCGGATTTACTGGGTGTAAAGGGTGCGCAGGCGGACTGGTAAGTCAGAAG
TGAAATCTCGGCGCTCAACGCCGAAACGTCTTTTGATACTGTCAGTCTTGAATCGGGGAGAGATCCGTGGAATTCCGAGT
GTAGCAGTGAAATGTGTAGATATTCGGAAGAACACCAGAGGCGAAGGCAGCGGATTGGCCCTTGATTGACGCTCAGGCAC
GAAAGCATGGGGATCAAACAGG
>OTU_838
TAGGGAATATTGGGCAATGGGCGCGAGCCTGACCCAGCCATGCCGCGTGCAGGAAGAAGGCCTTATGGGTTGTAAACTGC
TTTTGATCGGGAACAAAGAGGCCATGCGTGGCAAGTTGAGTGTACCGATAGAATAAGCACCGGCTAACTCCGTGCCAGCA
GCCGCGGTAATACGGAGGGTGCAAGCGTTGTCCGGATTTATTGGGTTTAAAGGGTGCGTAGGCGGCCCGTTAAGTCAGTG
GTGAAATCCTGCAGCTTAACTGTAGAACAGCCATTGATACTGATGGGCTTGAGTTCAGACGAGGTAGGCGGAATTTATGG
TGTAGCGGTGAAATGCATAGATACCATAAAGAACACCGATTGCGAAGGCAGCTTACTAGACTGAAACTGACGCTGAGGCA
CGAAAGCGTGGGGATCAAACAGG
>OTU_839
TGGGGAATTTTGCGCAATGGGCGAAAGCCTGACGCAGCAACGCCGCGTGAGTGATGAAGGCCTTTGGGTCGTAAAGCTCT
GTCAGAGGGGAAGAAACTCCCGAAGGATAATACCCTTCGGGCTTGACGGTACCCTCAAAGGAAGCACCGGCTAACTCCGT
GCCAGCAGCCGCGGTAATACGGAGGGTGCAAGCGTTGTTCGGAATTATTGGGCGTAAAGCGCGTGCAGGCGGCTGTTCAA
GTCCGATGTGAAAGCCCGGGGCTCAACCCCGGAAGTGCATTGGAAACTGGACAGCTTGAGTACGGGAGAGGGAGGTAGAA
TTCCGAGTGTAGGGGTGAAATCCGTAGATATTCGGAGGAATACCGGTGGCGAAGGCGGCCTCCTGGACCGATACTGACGC
TGAGACGCGAAAGCGTGGGGAGCAAACAGG
>OTU_840
TGGGGAATATTGGACAATGGGCGCAAGCCTGATCCAGCAATGCCGCGTGTGTGAAGAAGGCCTTCGGGTTGTAAAGCACT
TTTATCAGGAGCGAAATACCATCGGCGAATACCCGGTGGGGCTGACGGTACCTGAGGAATAAGCACCGGCTAACTTCGTG
CCAGCAGCCGCGGTAATACGAAGGGTGCAAGCGTTAATCGGAATTACTGGGCGTAAAGGGTGCGTAGGCGGTTGTTTAAG
TCTGTTGTGAAATCCCCGGGCTCAACCTGGGAATGGCAATGGATACTGGGCAGCTAGAGTGTGATAGAGGATGGTGGAAT
TCCCGGTGTAGCGGTGAAATGCGTAGAGATCGGGAGGAACATCAGTGGCGAAGGCGGCCATCTGGATCAACACTGACGCT
GAAGCACGAAAGCGTGGGGAGCAAACAGG
>OTU_842
TGGGGAATTTTGGACAATGGGGGCAACCCTGATCCAGCAATGCCGCGTGTGTGAAGAAGGCCTTCGGGTTGTAAAGCACT
TTTGTTCGGAAAGAAATCCTTTGGGTTAATACCCTGAAGGGATGACGGTACCGGAAGAATAAGCACCGGCTAACTACGTG
CCAGCAGCCGCGGTAATACGTAGGGTGCAAGCGTTAATCGGAATTACTGGGCGTAAAGCGTGCGCAGGCGGTTGTGCAAG
ACAGATGTGAAATCCCCGGGCTCAACCTGGGAACTGCATTTGTGACTGCACGGCTAGAGTGTGTCAGAGGGGGGTAGAAT
TCCACGTGTAGCAGTGAAATGCGTAGATATGTGGAGGAATACCGATGGCGAAGGCAGCCCCCTGGGATAACACTGACGCT
CATGCACGAAAGCGTGGGGAGCAAACAGG
>OTU_843
TCGAGAATCTTCCGCAATGGGCGAAAGCCTGACGGAGCGACGCCGCGTGATGGATGAAGTGCTTCGGTACGTAAACATCT
TTTATAGGGGAGGAAGTCATTGACGTTACCCTATGAATAAGGGGCTCCTAACTCTGTGCCAGCAGGAGCGGTAATACAGA
GGCCCCAAGCGTTACCCGGATTTATTGGGCGTAAAGGGTGTGTAGGCGGTCGTGTTAGTCGTTCGTGAAATCTCGGGGCT
TAACCCCGGACCCGCGGGCGAAACGGCACGACTAGAGGGTGCGAGAGGTGAGTGGAACTCAAGGTGTAGGGGTGAAATCC
GTTGATATCTTGGGGAACACCGAAAGCGAAGGCAGCTCACTGGCGCACTCCTGACGCTCAAACACGAAAGCGTGGGTAGC
GAACGGG
>OTU_844
TGGGGAATATTGGACAATGGGCGAAAGCCTGATCCAGCAATGCCGCGTGAATGATGAAGGCCTTAGGGTTGTAAAGTTCT
TTCAGCAGGGAAGATAATGACGGTACCTGCAGAAGAAGCTCCGGCTAACTCCGTGCCAGCAGCCGCGGTAATACGGAGGG
AGCTAGCGTTGTTCGGAATTACTGGGCGTAAAGAGCGCGTAGGCGGTCTGTAAAGTTAGGAGTGAAAGCCCAAGGCTTAA
CCTTGGAACTGCTCTTAAAACTCACAGACTAGAGATTGGTAGAGGATGGTGGAATTCCTAGTGTAGAGGTGAAATTCGTA
GATATTAGGAGGAACACCGGTGGCGAAGGCGGCCATCTGGGCCAATACTGACGCTGAGGCGCGAAAGCGTGGGGAGCAAA
CAGG
>OTU_845
TGGGGAATCTTGCGCAATGGGCGAAAGCCTGACGCAGCAACGCCGCGTGAGGGACGAAGGCTTTCTGAGTTGTAAACCTC
TTTCAGTAGGGACGATTATGACGGTACCTGCAGAAGAAGCCCCGGCCAACTACGTGCCAGCAGCCGCGGTAATACGTAGG
GGGCGAGCGTTGTCCGGAATTATTGGGCGTAAAGAGCTCGTAGGCGGTTTGGCAAGTCGGGTGTGAAACCTCCAGGCTTA
ACCTGGAGCCGCCACTCGATACTGTCATGACTAGAATCCGGTAGGGGACCATGGAATTCCTGGTGTAGCGGTGAAATGCG
CAGATATCAGGAGGAACACCAGTGGCGAAGGCGGTGGTCTGGGCCGGTATTGACGCTGAGGAGCGAAAGCGTGGGGAGCG
AACAGG
>OTU_846
TCGAGAATTTTTCTCAATGGGGGAAACCCTGAAGGAGCGACGCCGCGTGAAGGATGAAGGTCTTCGGATTGTAAACTTCT
GTCATTAGAGAACAAGTGCCGCCGAGTAACTACCGGCGGCTTGATAGTATCTGAAGAGGAAGAGACGGCTAACTCTGTGC
CAGCAGCCGCGGTAATACAGAGGTCTCAAGCGTTGTTCGGATTCATTGGGCGTAAAGGGTGCGTAGGTGGCGAGGTAAGT
TGGATGTGAAATCCCAGGGCTTAACCCTGGAACTGCATTCAATACTGCCTTGCTAGAGTACTGGAGAGGAGATTGGAATT
TACGGTGTAGCAGTGAAATGCGTAGATATCGTAAGGAAGACCAGTGGCGAAGGCGGATCTCTGGACAGTTACTGACACTG
AGGCACGAAGGCCAGGGGAGCAAACGGG
>OTU_847
TGGGGAATATTGCACAATGGGCGGAAGCCTGATGCAGCGACGCCGCGTGAGGGATGAAGGCCTTCGGGTTGTAAACCTCT
TTCGACAGGGACGAAGCGTGAGTGACGGTACCTGGAGAAGAAGCGCCGGCCAACTACGTGCCAGCAGCCGCGGTAAGACG
TAGGGCGCGAGCGTTGTCCGGATTTATTGGGCGTAAAGAGCTCGTAGGCGGCTTGTTGCGTCGGCTGTGAAAACCCGCAG
CTCAACTGTGGGCTTGCAGCCGATACGGGCAGGCTTGAGTTCGGTAGGGGAGACTGGAATTCCTGGTGTAGCGGTGAAAT
GCGCAGATATCAGGAGGAACACCGGTGGCGAAGGCGGGTCTCTGGGCCGATACTGACGCTGAGGAGCGAAAGCGTGGGGA
GCGAACAGG
>OTU_848
GCGCGAAACCTTCGCAATGCGCGAAAGCGTGACGAGGTTAATCCGAGTGATTTCCGCTGAGGAGATCTTTTGTCAGCTGT
AAATAGGCAGGCGAATAAGGGGAGGGCAAGCCTGGTGTCAGCCGCCGCGGTAATACCAGCTCCTCGAGTGGTCGGGGCGA
TTATTGGGCCTAAAGCATCCGTAGCCGGTTCCGTAGGTCCTCTGTTAAATCCAACTGCTTAACAGTTGACCTGCAGAGGA
TACCGCGGGACTAGGAGGCGGGAGAGGCGGACGGTACTCCGCGTGTAGGGGTAAAATCCTTTGATCCGCGGAAGACCACC
AGTGGCGAAGGCGGTCCGCCAGAACGCGCTCGACGGTGAGGGATGAAAGCTGGGGGAGCGAACCGG
>OTU_850
TGGGGAATATTGGACAATGGGCGAAAGCCTGATCCAGCAATGCCGCGTGAGTGAAGAAGGCCTTAGGGTTGTAAAGCTCT
TTCAGATGGGAAGATAATGACGGTACCATCAGAAGAAGCCCCGGCTAACTCCGTGCCAGCAGCCGCGGTAATACGGAGGG
GGCTAGCGTTATTCGGAATTACTGGGCGTAAAGCGCGCGTAGGCGGTTTTCCAAGTTGGAGGTGAAATCCCGGGGCTTAA
CTCCGGAACTGCCTTCAAGACTGGATGACTAGAGTTCGAGAGAGGTAAGGGGAATTCCTAGTGTAGAGGTGAAATTCGTA
GATATTAGGAAGAACACCAGTGGCGAAGGCGCCTTACTGGCTCGATACTGACGCTGAGGTGCGAAAGTGTGGGGAGCAAA
CAGG
>OTU_851
TGGGGAATATTGGACAATGGGCGAAAGCCTGATCCAGCAATGCCGCGTGGGTGATGAAGGCCTTCGGGTTGTAAAGCCCT
TTTGCCAGGGACGATGATGACGGTACCTGGCGAATAAGCCCCGGCTAACTTCGTGCCAGCAGCCGCGGTAATACGAAGGG
GGCTAGCGTTGTTCGGAATTACTGGGCGTAAAGGGCGCGTAGGCGGCTCCGTTAGTCAGGCGTGAAATCCCCGGGCTCAA
CCTGGGAACTGCGCTTGATACTGCGGAGCTTGAGACCGGGAGAGGATGGCGGAATACCCAGTGTAGAGGTGAAATTCGTA
GATATTGGGTAGAACACCAGTGGCGAAGGCGGCCATCTGGACCGGATCTGACGCTGAGGCGCGAAAGCGTGGGGAGCAAA
CAGG
>OTU_854
TGGGGAATCTTGGACAATGGGGGAAACCCTGATCCAGCCATGCCGCGTGAGTGATGAAGGCCTTAGGGTTGTAAAACTCT
TTCGACGGGGACGATAATGACGGTACCCGTAGAAGAAGCTCCGGCTAACTTCGTGCCAGCAGCCGCGGTAATACGAAGGG
GGCTAGCGTTGCTCGGAATTACTGGGCGTAAAGCGCACGTAGGCGGCTTGTTAAGTCGGGGGTGAAATCCTGGAGCTCAA
CTCCAGAACTGCCTTCGATACTGGCGAGCTTGAGTTCGGGAGAGGTGAGTGGAACTGCGAGTGTAGAGGTGAAATTCGTA
GATATTCGCAAGAACACCAGTGGCGAAGGCGGCTCACTGGCCCGATACTGACGCTGAGGTGCGAAAGCGTGGGGAGCAAA
CAGG
>OTU_855
TGGGGAATATTGCACAATGGGCGCAAGCCTGATGCAGCAACGCCGCGTGGAGGATGAAGTCCCTTGGGACGTAAACTCCT
TTCGATCGGGACGATAATGACGGTACCGAGAGAAGAAGCCCCGGCTAACTTCGTGCCAGCAGCCGCGGTAATACGAGGGG
GGCAAGCGTTGTTCGGAATTATTGGGCGTAAAGGGTGCGTAGGTGGTTCGGCAAGTCTTGTGTGAAATCTTCAGGCTCAA
CTTGAAGTCTGCACAAGAAACTGCCGGGCTTGAGTATTGGAGAGGTGAGTGGAATTTCCGGTGTAGCGGTGAAATGCGTA
GATATCGGAAGGAACACCTGTGGCGAAAGCGGCTCACTGGACAATAACTGACGCTGATGCACGAAAGCTAGGGGAGCAAA
CAGG
>OTU_856
CTTGGAATCTTGCACAATGGGGGAAACCCTGATGCAGCGACACCGCGTGGAGGATGAAGGATTTCGGTCTGTAAACTCCT
TTTGCTGGGAAAGACTTAGGACGGTACCCAGCGAATAAGCACCGGCTAACTACGTGCCAGCAGCCGCGGTAAGACGTAGG
GTGCAAGCGTTGTCCGGATTTACTGGGCGTAAAGAGCGCGTAGGCGGTCTGTTAAGTGTAGAGTGAAATCTCCAGGGCTC
AACCCGGAAACTGCTTTGCATACTGGCAGGCTGGAGGAATGCAGAGGTTTGTGGAATTCCTGGTGTAGCGGTGAAATGCA
TAGATATCAGGAGGAACACCAATGGCGAAGGCAGCAAACTGGGCATTTCCTGACGCTGAGGCGCGAAAGCGTGGGTAGCA
AACAGG
>OTU_859
TAGGGAATATTGCGCAATGGACGAAAGTCTGACGCAGCGACGCCGCGTGAGTGATGAAGGCCTTAGGGTCGTAAAGCTCT
GTTGAATGGGAAGAAAAAAATGACGGTACCATTCGAGAAAGGATCGGCTAACTTCGTGCCAGCAGCCGCGGTAATACGAG
GGATCCTAGCGTTGTTCGGAATTATTGGGCGTAAAGGGTGTGTAGGCTGCCATACAAGTCAGTTGTGAAAGCCCCGGGCT
CAACCCGGGAAGTGCTTCTGATACTGTTTGGCTTGAATACTGGAGAGGACAGTGGAATTCCTGGTGTAGTGGTGAAATAC
GTAGATATCAGGAGGAACACCGGCGGCGAAGGCGGCTGTCTGGCCATGTATTGACGCTGAAACACGAAAGCGTGGGGAGC
AAACAGG
>OTU_860
TGGGGAATATTGGACAATGGGCGCAAGCCTGATCCAGCCATGCCGCGTGAGTGATGAAGGCCCTAGGGTTGTAAAGCTCT
TTTGTGCGGGAAGATAATGACGGTACCGCAAGAATAAGCCCCGGCTAACTTCGTGCCAGCAGCCGCGGTAATACGAAGGG
GGCTAGCGTTGCTCGGAATCACTGGGCGTAAAGGGTGCGTAGGCGGCTGTCACAGTCAGAAGTGAAATTCCTGGGCTCAA
CCTGGGGACTGCTTTTGATACGTGGTGGCTTGAGTGGGGAAGAGGGTTGCGGAATTTCCAGTGTAGAGGTGAAATTCGTA
GATATTGGAAAGAACACCGGTGGCGAAGGCGGCGACCTGGTCTTTAACTGACGCTGATGCACGAAAGCTAGGGGAGCAAA
CAGG
>OTU_861
CTAAGAATCTTGCGCAATGGGCGAAAGCCTGACGCAGCAATTCCGCGTGGAGGATGAAGGCTCTCGGGTCGTAAACTCCT
TTTGCGAGGGAAGAAGATCTGACGGTACCTCGCGAATAAGACACGGCTAACTACGTGCCAGCAGCCGCGGTAATACGTAG
GTGTCGAGCGTTGTCCGGATTTATTGGGCGTAAAGAGCCCGCAGGCGGCTTGTCTAGTCCGAGGTGAAATCTCCCGGCTC
AACTGGGAGGGTGCCTCGGAAACTGGCAGGCTTGAGGCAGGGAGAGGGATGTGGAATTCCAGGTGTAGTGGTGAAATGCG
TAGATATCTGGAGGAACACCAGTGGCGAAGGCGGCATCCTGGCCCTGACCTGACGCTCAGGGGCGAAAGCGTGGGGAGCA
AACCGG
>OTU_862
TCGAGAATTTTTCACAATGGTCGCAAGACTGATGGAGCGACGCCGCGTGGAGGATGAAGGTTTTCGGATTGTAAACTCCT
GTCACTGCAGAACAAGGTTATGCGATTGAACATTTCGTGTAATTGATGGTATGCGGAGAGGAAGGGACGGCTAACTCTGT
GCCAGCAGCCGCGGTAAGACAGAGGTCCCGAGCGTTGTTCGGATTCATTGGGCGTAAAGGGTGTGTAGGAGGTCGGGTAA
GTCAGGTGTGAAATCTCAGAGCTTAACTCTGAAACTGCGCTTGATACTGCCCGGCTAGAGGATCGGAGGGGGTAACGGAA
TTCATGGTGTAGCAGTGAAATGCGTAGATATCATGAGGAACACCGGTGGCGAAGGCGGTTACCTGGAAGATTCCTGACTC
TGAAACACGAAAGCCAGGGGAGCAAACGGG
>OTU_863
TGGGGAATATTGGACAATGGGCGGAAGCCTGATCCAGCAACGCCGCGTGAGGGATGACGGCCTTCGGGTTGTAAACCTCT
TTCAGCACAGACGAAGTTGTTCCCACGTGTGGGGATGGTGACGGTATGTGCAGAAGAAGCACCGGCCAACTACGTGCCAG
CAGCCGCGGTAATACGTAGGGTGCGAGCGTTGTCCGGAATTATTGGGCGTAAAGGGCTCGTAGGCGGTTTGTCGCGTCGG
GAGTGAAATCCACTGGCTTAACTGGTGGCTTGCTTTCGATACGGGCAGACTGGAGGTATGCAGGGGAGAACGGAATTCCT
GGTGTAGCGGTGAAATGCGCAGATATCAGGAGGAACACCGGTGGCGAAGGCGGTTCTCTGGGCATGTCCTGACGCTGAGG
AGCGAAAGTGTGGGGAGCGAACAGG
>OTU_864
TAAGGAATCTTCCACAATGGACGAAAGTCTGATGGAGCAACACCGCGTGCAGGATGACGGCCTTCGGGTTGTAAACTGCT
TTTATATGGGAAGATTATGACGGTACCATATGAATAAGGACCGGCTAACTACGTGCCAGCAGCCGCGGTAATACGTAGGG
TCCAAGCGTTATCCGGAATCACTGGGCGTAAAGCGTGCGTAGGTGGTTTGTTAAGTGTGATGTTAAATCGTGGGGCTCAA
CCCTATCGATGCATCGCATACTGGCAGACTAGAGGGAAGCAGAGGCAAGTGGAATTTGTAGTGTAGCAGTGAAATGCGTA
GATATTACAAGGAACACCAATGGCGAAGGCAGCTTGCTGGGCTTCTTCTGACACTGAGGTACGAAAGCGTGGGGAGCGAA
CAGG
>OTU_865
TGAGGAATTTTCCGCAATGGGCGAAAGCCTGACGGAGCAATGCCGCGTGGAGGAAGAAGGATTGTGGTTCGTAAACTCCT
TTTCTCAGGGAAGAAGATCTGACGGTACCTGAGGAATAAGCACCGGCTAACTCTGTGCCAGCAGCCGCGGTAATACAGAG
GGTGCAAGCGTTATCCGGAATGATTGGGCGTAAAGCGTCTGTAGGTGGTTTCGTAAGTCTACTGTCAAATCCCAGGGCTC
AACCTTGGACAGGCAGTGGAGAACTCCGAGACTAGAGTGCGGTAGAGGTAGGGGGAATTCCTTGTGAAGCGGTGAAATGC
GTAGATATAAGGAAGAACACCAGCGGCGAAAGCGCCCTACTGGGCCGAGACTGACACTGAGAGACGAAAGCTAGGGGAGC
GAATGGG
>OTU_866
TGGGGAATATTGGACAATGGGGGCAACCCTGATCCAGCAATGCCGCGTGTGTGAAGAAGGCCTGAGGGTTGTAAAGCACT
TTCAGTGGGGAGGAATGTTGATGGGTTAAGAGCTGATTGACTGGACGTTACCCACAGAAGCAGCACCGGCTAACTCCGTG
CCAGCAGCCGCGGTAATACGGAGGGTGCAAGCGTTAATCGGAATTACTGGGCGTAAAGGGTGCGTAGGTGGTTTAGTAAG
TTATCTGTGAAATTCCTGGGCTTAACCTGGGGTGGTCAGATAAGACTGTTGAACTTGAGTATGGGAGAGGGTAGTGGAAT
TTCCGGTGTAGCGGTGAAATGCGTAGAGATCGGAAGGAACACCAGTGGCGAAGGCGGCTACCTGGCCTAATACTGACACT
GAGGCACGAAAGCGTGGGGAGCAAACAGG
>OTU_868
TGGGGAATTTTGCGCAATGGGGGAAACCCTGACGCAGCAACGCCGCGTGGAGGATGAAGTCCCTTGGGACGTAAACTCCT
TTCGACCGGGACGATAATGACGGTACCGGAAGAAGAAGCCCCGGCTAACTTCGTGCCAGCAGCCGCGGTAATACGAGGGG
GGCGAGCGTTGTTCGGAATTATTGGGCGTAAAGGGTGCGTAGGCGGTTCGGTAAGTTTTGTGTGAAATCTTCGGGCTCAA
CTCGAAGCCTGCATAAAATACTGCCGGGCTTGAGTATGGGAGAGGTGAGTGGAATTTCCGGTGTAGCGGTGAAATGCGTA
GATATCAGGAGGAACACCTGTGGCGAAAGCGGCTCACTGGACCATAACTGACGCTGATGCACGAAAGCTAGGGGAGCAAA
CAGG
>OTU_869
TGAGGAATTTTCGTCAATGGGGGCAACCCTGAACGAGCAACGCCGCGTGCAGGAAGAAGGTTTTCGGATCGTAAACTGCT
TTTCTCTGGGACGAGAACGGACGGTACCAGAGGAATCAGCCTCGGCTAACTACGTGCCAGCAGCCGCGGTAATACGTAGG
AGGCGAGCGTTGTCCGGAGTTACTGGGCGTAAAGCGCACGCAGGCGGTCAGATCAGTCTGGAGTGACAGTCGTCGGCTTA
ACCGACGAAGTGTTCTGGAAACTGTCTGACTTGAGGGCTTCAGAGGGACACGGAATTCCGGGTGGAGTGGTGAAATGCGT
AGATATCCGGAGGAACACCAATGGCGAAGGCAGTGTCCTGGGAAGTACCTGACGCTCAGGTGCGAAAGCTAGGGGAGCGA
ACAGG
>OTU_873
TAACGAATCTTCCGCAATGCACGAAAGTGTGACGGAGCGACGCCGCGTGTGGGACGAAGTTCTTCGGAATGTAAACCACT
GTCAGGGGTTAGAAAGTTCTGATCAACCCCAGAGGAAGGCACGGCTAACTCTGTGCCAGCAGCCGCGGTAATACAGAGGT
GCCAAGCGTTAGGCGGAATCACTGGGCTTAAAGCGTGTGTAGGCGGACTTCTAAGTACCTTGTGAAATCCCACGGCTCAA
CCGTGGAACTGCTGGGTATACTGGGAGTCTTGAGCCACTTAGGGGTCAGCGGAACAAATGGTGGAGCGGTGAAATGCGTA
GATATCATTTGGAACGCCAATGGTGAAAACAGCTGACTGGGAGTGTGCTGACGCTGAGACACGAAAGCCAGGGGAGCAAA
CGGG
>OTU_874
TGGGGAATCTTGCGCAATGGGCGAAAGCCTGACGCAGCAACGCCGCGTGGGGGATGAAGCTTTTCGGAGTGTAAACCCCT
TTCGACCCGGATGAATCCCCGCAAGGGATTGACAGTACGGGTATAAGAAGCCCCGGCTAACTACGTGCCAGCAGCCGCGG
TAAAACGTAGGGGGCCAGCGTTGCTCGGAATTACTGGGCGTAAAGGGTCTGTAGGCGGTGCGGCAAGTCGGAAGTGAAAT
CTCAGGGCTTAACCCTGAGGCTGCTCCCGAAACTGCTGTGCTCGAGTGCGAGAGAGGCGAGTGGAATTGCAGGTGTAGCG
GTGAAATGCGTAGATATCTGCAGGAACATCCGAGGCGAAAGCGGCTCGCTGGATCGCAACTGACGCTGAGAGACGAAAGC
TAGGGGAGCAAACAGG
>OTU_875
TAAGGAATATTGGACAATGGAGGAAACTCTGATCCAGCCATGCCGCGTGAGTGATGAAGGCCTTCGGGTTGTAAAACTCT
TTTAGGTGTGAAAATGATGATGGTAGCACCAGAAAAAGCTCCGGCTAACTTCGTGCCAGCAGCCGCGGTAATACGAAGGG
AGCGAGCGTTGTTCGGAATCACTGGGCGTAAAGCGTGCGTAGGCGGTTTTGTAAGTCAGAAGTGAAAGCCTGGGGCTCAA
CCTCAGAATTGCTTTTGAGACTGCAAAGCTAGAGTATTGGAGAGGTCAGTGGAATTCCGAGTGTAGAGGTGAAATTCGCA
GATATTCGGAGGAACACCAGTGGCGAAGGCGACTGACTGGACAATTACTGACGCTGAGGCACGAAAGCGTGGGGATCAAA
CAGG
>OTU_876
TGGGGAATCTTGCGCAATGGCCGAAAGGCTGACGCAGCGACGCCGCGTGGGGGAGGAAGGCCTTCGGGTTGTAAACCCCT
GTTGCCCGGGACGAATGTGCATTTTTGAATGCATTGACGGTACCGGGTGAGGAAGCACCGGCTAACTCCGTGCCAGCAGC
CGCGGTAATACGGAGGGTGCAAGCGTTGTCCGGAATCACTGGGCGTAAAGGGCGCGTAGGCGGCTCATAAAGGCTGTGGT
GAAAGTTCGGGGCTCAACCTCGAATCGGCCGTGGCGACTTGTGGGCTGGAGCACTGTAGAGGCAGGTGGAATTCCGGGTG
TAGCGGTGGAATGCGTAGAGATCCGGAAGAACACCAGTGGCGAAGGCGGCCTGCTGGGCAGTGGCTGACGCTGAGGCGCG
ACAGCGTGGGGAGCAAACAGG
>OTU_877
TGAGGAATATTGCACAATGGGCGAAAGCCTGATGCAGCGACACCGCGTGAAGGATGAAGGTCTTAGGATTGTAAACTTCT
GTTAAGTGGGAAAAAAGAACCGCCTCAAATAAAGGCGGGTGATGATGGTACCACTAGAGAAAGCACCGGCTAACTTCGTG
CCAGCAGCCGCGGTAATACGAGGGGTGCAAACGTTATTCGGAATTACTGGGTGTAAAGGGTACGTAGACGGCATATTAAG
TCAATTGTTAAATTCCCCAGCTTAACTGGGGGTAGGCGGTTGAAACTAATAAGCTAGAGGATGAGAGAGAGAAGTGGAAT
TCTCGGAGTAGCGGTAAAATGCGTAGATCTCGAGAGGAACACCGATGGCGAAGGCAGCTTCTTGGCTCATTTCTGACGTT
GAGGTACGAAAGCGTGGGGAGCAAACAGG
>OTU_878
TGGGGAATTTTGGACAATGGGGGCAACCCTGATCCAGCAATGCCGCGTGTGCGAAGAAGGCCTTCGGGTTGTAAAGCACT
TTTGTCCGGAAAGAAAGCATCCGTGCTAATACCATGGGTGGATGACGGTACCGGAAGAATAAGCACCGGCTAACTACGTG
CCAGCAGCCGCGGTAATACGTAGGGTGCAAGCGTTAATCAGAATTACTGGGCGTAAAGCGTGCGCAGGCGGTTTGTTAAG
ACGGATGTGAAATCCCCGGGCTCAACCTGGGAACTGCATTCGTGACTGGCAAGCTAGAGTATGGCAGAGGGGGGTGGAAT
TCCACGTGTAGCAGTGAAATGCGTAGAGATGTGGAGGAACACCGATGGCGAAGGCAGCCCCCTGGGCCAATACTGACGCT
CATGCACGAAAGCGTGGGGAGCAAACAGG
>OTU_879
TGGGGAATATTGGACAATGGGCGAAAGCCTGATCCAGCCATGCCGCGTGAGTGATGAAGGCCTTAGGGTTGTAAAGCTCT
TTTGTGAGGGAAGATAATGACGGTACCTCAAGAATAAGCACCGGCTAACTTCGTGCCAGCAGCCGCGGTAATACGAAGGG
TGCTAGCGTTGTTCGGAATTACTGGGCGTAAAGCGCGCGTAGGCGGCTATTCAAGTCAGGGGTGAAATCCTTGGGCTCAA
CCCAAGAATTGCCCTTGAAACTGAATAGCTAGAGTGTCGGAGGGGATAGCGGAATTCCTAATGTAGAGGTGAAATTCGTA
GATATTAGGAGGAACACCGGTGGCGAAGGCGGCTATCTGGACGACAACTGACGCTGAGGCGCGAAAGCACGGGGATCAAA
CAGG
>OTU_881
TGAGGAATTTTCCGCAATGGACGCAAGTCTGACGGAGCGACGCCGCGTGTGGGAAGAAGGCCTTCGGGTCGTAAACCACT
GTCGAAGGGGAAGATATTGACGGTACCCTTGGAGGAAGCCCCGGCTAACTACGTGCCAGCAGCCGCGGTAAGACGTAGGG
GGCGAGCGTTATTCGGAATCATTGGGCGTAAAGAGTTCGTAGGCGGCCTAAAAAGTCTGTGAAGAAAGACCTGGGCTCAA
CCCAGGGAACGGCACGGATACTTTTGGGCTTGAGGTCATCAGAGGGTAATGGAATTCCCGGTGTAGCGGTGAAATGCGTA
GATATCGGGAGGAACACCAGTGGCGAAGGCGATTACCTGGGGTGAATCTGACGCTGAGGAACGAAAGCTAGGGGAGCAAA
CGGG
>OTU_882
TGGGGAATATTGGACAATGGGCGAAAGCCTGATCCAGCAATGCCGCGTGAGTGAAGAAGGCCTTAGGGTTGTAAAGCTCT
TTCAGTAGGGAAAATAATGATGGTACCTACAGAAGAAGCCCCGGCTAACTCCGTGCCAGCAGCCGCGGTAATACGGAGGG
GGCTAGCGTTGTTCGGAATTACTGGGCGTAAAGAGCGCGTAGGCGGTTTACCAAGTTGGAAGTGAAAGCCCAGGGCTTAA
CCCTGGAACTGCTTTCAAAACTAGTAGGCTAGAGATCAGTAGAGGATGGTGGAATTCCTAGTGTAGAGGTGAAATTCTTA
GATATTAGGAGGAACACCGGTGGCGAAGGCGGCCATCTGGGCTGTATCTGACGCTGAGGCGCGAAAGCGTGGGGAGCAAA
CAGG
>OTU_883
TGGGGAATTTTGGACAATGGGGGCAACCCTGATCCAGCCATGCCGCGTGCGGGAAGAAGGCCTTCGGGTTGTAAACCGCT
TTTAGTCGGGAAGAAAAGGCGGGGGCTAATACCTCCTGTTTTTGACGGTACCGGCGGAATAAGCACCGGCTAACTACGTG
CCAGCAGCCGCGGTAATACGTAGGGTGCGAGCGTTAATCGGAATTACTGGGCGTAAAGCGTGCGCAGGCGGTTCGTTGTG
TCTGTGGTGAAAGCCCCGGGCTTAACCTGGGAATTGCCATGGAAACTGGCGGACTTGAGTGTGGCAGAGGGGGGTGGAAT
TCCGCGTGTAGCAGTGAAATGCGTAGAGATGCGGAGGAACACCGATGGCGAAGGCAGCCCCCTGGGCTAACACTGACGCT
CAGGCACGAAAGCGTGGGGAGCAAACAGG
>OTU_884
TAGGGAATTTTCCACAATGGGCGAAAGCCTGATGGAGCAACGCCGCGTGCAGGACGAAGGCTTTCGGGTCGTAAACTGCT
TTTATCTGTGAAGAATTTGACGGTAGCAGATGAATAAGGATCGGCTAACTCCGTGCCAGCAGCCGCGGTCATACGGAGGA
TCCAAGCGTTATCCGGAATTACTGGGCGTAAAGAGTTGCGTAGGCGGCAGTGTAAGTTGGTAGTGAAATCCTGGGGCTCA
ACCCCTTACCCATTATCAAAACTGCACCGCTAGAGGACGAGAGAGGTACCTGGAATTCCTAGTGTAGGAGTGAAATCCGT
AGATATTAGGAGGAACACCGATGGCGTAGGCAGGGTACTGGCTCGTTCCTGACGCTCAGGCACGAAAGCGTGGGTAGCAA
ACGGG
>OTU_885
TGGGGAATCTTGCACAATGGGGGCAACCCTGATGCAGCGACGCCGCGTGAGCGATGAAGCCCTTCGGGGTGTAAAGCTCT
TTCGGCAGGGACGATAATGACGGTACCTGCAGAAGCAGCTGCGGCTAACTACGTGCCAGCAGCCGCGGTAATACGTAGGC
AGCAAGCGTTGTTCGGAGTTACTGGGCGTAAAGGGTGTGTAGGTGGCTATCCAAGTTCGGTGTGAAATCTCCCGGCTTAA
CCGGGAGGGTGCGCCGAAAACTGAATGGCTAGAGTGTGGGATGGGAAAGTGGAATTCCTGGTGTAGCGGTGAAATGCGTA
GATATCAGGAGGAACACCGGTGGTGTAGACGGCTTTCTGGACCATAACTGACACTGAAACACGAAAGCGTGGGTAGCAAA
CAGG
>OTU_886
TGGGGAATTTTGGACAATGGGGGCAACCCTGATCCAGCCATCCCGCGTGTGCGATGAAGGCCTTCGGGTTGTAAAGCACT
TTTGGCAGGAAAGAAATGGCTCTGGATAATACCTGGGGCAGATGACGGTACCTGCAGAATAAGCACCGGCTAACTACGTG
CCAGCAGCCGCGGTAATACGTAGGGTGCAAGCGTTAATCGGAATTACTGGGCGTAAAGCGTGCGCAGGCGGTTCGGAAAG
AAAGATGTGAAATCCCAGGGCTTAACCTTGGAACTGCATTTTTAACTACCGAGCTAGAGTGTGTCAGAGGGGGGTGGAAT
TCCGCGTGTAGCAGTGAAATGCGTAGAGATGCGGAGGAACACCGATGGCGAAGGCAGCCCCCTGGGATAACACTGACGCT
CATGCACGAAAGCGTGGGGAGCAAACAGG
>OTU_887
TGGGGAATATTGGACAATGGGGGCAACCCTGATCCAGCAATGCCGCGTGTGTGAAGAAGGCCTTCGGGTTGTAAAGCACT
TTTATCCGGAACGAAACGCGCCAGGTCAATACCTTGGCGAACTGACGGTACCGGAGGAATAAGCACCGGCTAACTTCGTG
CCAGCAGCCGCGGTAATACGAAGGGTGCAAGCGTTACTCGGAATTACTGGGCGTAAAGGGTGCGTAGGTGGTTTCTTAAG
TCTGCTGTGAAAGCCCCGGGCTCAACCTGGGAATGGCAGTGGATACTGGGAAGCTAGAGTGCGGTAGAGGGTAGTGGAAT
TCCCGGTGTAGCAGTGAAATGCGTAGAGATCGGGAGGAACACCAGTGGCGAAGGCGGCTACCTGGACCAGCACTGACACT
GAAGCACGAAAGCGTGGGGAGCAAACAGG
>OTU_888
TGGGGAATATTGGACAATGGGCGCAAGCCTGATCCAGCCACGCCGCGTGAGTGATGAAGGCCTTCGGGTCGTAAAGCTCT
GTGGGGAGGGACGAACCGCTGGGTATTAATACCATCCAGCATGACGGTACCTCCTTAGCAAGCACCGGCTAACTTCGTGC
CAGCAGCCGCGGTAATACGAAGGGTGCAAACGTTGCTCGGAATTATTGGGCGTAAAGCGCACGTAGGCGGCTTTGCAAGT
CGGATGTGAAATCCCTCGGCTTAACCAAGGAAGTGCATCCGAAACTGCAGAGCTTGAGTACTTAAGAGGATCGCGGAATT
CCCGGTGTAGAGGTGAAATTCGTAGATATCGGGAGGAACACCAGTGGCGAAGGCGGCGATCTGGGAAGATACTGACGCTG
AGGTGCGAAAGCGTGGGGAGCAAACAGG
>OTU_889
TGGGGAATATTGGACAATGGGCGAAAGCCTGATCCAGCAATGCCGCGTGAGTGATGAAGGCCTTAGGGTTGTAAAGCTCT
TTCGGGTGGGACGATGATGACGGTACCACCAGAAGAAGCCCCGGCTAACTTCGTGCCAGCAGCCGCGGTAATACGAAGGG
GGCTAGCGTTGTTCGGAATTACTGGGCGTAAAGCGCACGCAGGCGGCTCGATAAATTAGAAGTGAAAGCCTTGGGCTTAA
CCTGAGAATTGCTTTTAAGACTGTCGAGCTAGAATCCAGAAGAGGGTAGTGGAATTCCGAGTGTAGAGGTGAAATTCGTA
GATATTCGGAAGAACACCAGTGGCGAAGGCGACTACCTGGTCTGGCATTGACGCTCATGTGCGAAAGCGTGGGGAGCAAA
CAGG
>OTU_890
TGGGGAATATTGCACAATGGGGGAAACCCTGATGCAGCAACGCCGCGTGAGTGATGAAGGTTTTCGGATCGTAAAGCTCT
GTCTTTGGGGAAGATAATGACGGTACCCAAGGAGGAAGCCACGGCTAACTACGTGCCAGCAGCCGCGGTAATACGTAGGT
GGCGAGCGTTATCCGGATTTACTGGGCGTAAAGGGAGCGTAGGCGGATGATTAAGTGGGATGTGAAATACCCGGGCTCAA
CTTGGGTGCTGCATTCCAAACTGGTTATCTAGAGTGCAGGAGAGGAGAGTGGAATTCCTAGTGTAGCGGTGAAATGCGTA
GAGATTAGGAAGAACACCAGTGGCGAAGGCGACTCTCTGGACTGTAACTGACGCTGAGGCTCGAAAGCGTGGGGAGCAAA
CAGG
>OTU_892
TGGGGAATATTGGACAATGGGGGAAACCCTGATCCAGCCATGCCGCGTGAGTGATGAAGGCCTTAGGGTTGTAAAGCTCT
TTTGTCAGGGAAGATGATGACGGTACCTGAAGAATAAGCACCGGCTAACTTCGTGCCAGCAGCCGCGGTAATACGAAGGG
TGCTAGCGTTGTTCGGAATCACTGGGCGTAAAGCGCGCGTAGGCGGCTTCGCAAGTCAGAGGTGAAATGCCAAGGCTCAA
CCTTGGAACTGCCTTTGAAACTGCGAAGCTAGAGTGTCGGAGGGGATAGCGGAATTGCTAATGTAGAGGTGAAATTCGTA
GATATTAGCAGGAACACCGGTGGCGAAGGCGGCTATCTGGACGACAACTGACGCTTAGGCGCGAAAGCACGGGGATCAAA
CAGG
>OTU_894
TAGGGAATTTTCCACAATGGGCGAGAGCCTGATGGAGCAACACCGCGTGCAGGATGAAGGCCTTAGGGTCGTAAACTGCT
TTTATGTATGAAGATTATGACGGTAGTACATGAATAAGGATCGGCTAACTCCGTGCCAGCAGCCGCGGTCATACGGAGGA
TCCAAGCGTTATCCGGAATTACTGGGCGTAAAGAGTTGCGTAGGTGGCAGAGTAAGCAGGGCATGAAAGCGTGTGGCTCA
ACCATACAAACATGTTCTGAACTGCTCAGCTAGAGGACGAGAGAGGTAATTGGAATTCCCAGTGTAGGAGTGAAATCCGT
AGATATTGGGAGGAACACCGATGGCGTAAGCAGATTACTGGCTCGTTTCTGACACTAAGGCACGAAAGCGTGGGGAGCAA
ACGGG
>OTU_895
TGGGGAATATTGGACAATGGGCGAAAGCCTGATCCAGCCATGCCGCGTGAATGATGAAGGCCTTAGGGTTGTAAAGTTCT
TTTGCCAGGGAAGATAATGACGGTACCTGGAGAATAAGCACCGGCTAACTTCGTGCCAGCAGCCGCGGTAATACGAAGGG
TGCTAGCGTTGTTCGGAATTACTGGGCGTAAAGAGCGCGTAGGCGGTTATACAAGTCAGGGGTGAAATCCCAGAGCTTAA
CTCTGGAACTGCCTTTGAAACTGTATAGCTGGAGTGTGTGAGGGGATAGCGGAATTCTTAATGTAGAGGTGAAATTCGTA
GATATTAAGAGGAACACCGGTGGCGAAGGCGGCTATCTGGCACACAACTGACGCTGAGGCGCGAAAGCGTGGGGATCAAA
CAGG
>OTU_896
TGAGGAATTTTCCGCAATGGGCGAAAGCCTGACGGAGCGACGCCGCGTGTGGGAAGAAGGCCTTAGGGTCGTAAACCACT
GTCGAAGGGGACGATAATGACGGTACCGGAAGAAGAAGCCCCGGCTAACTTCGTGCCAGCAGCCGCGGTAATACGAGGGG
GGCGAGCGTTGTCCGGATTTATTGGGCGTAAAGGGTGCGTAGGCGGTTTGGTAAGTCTTGTGTGAAATCTCTGGGCTCAA
CTCAGAGACTGCACGAGAAACTGCCGGGCTTGAGTGTGGGAGAGGTGAGTGGAATTCCTGGTGTAGCGGTGAAATGCGTA
GATATCAGGAGGAACACCGGTGGCGAAGGCGGCTCACTGGACCGTAACTGACGCTCATGCACGACAGCGTGGGGATCAAA
CAGG
>OTU_897
TGGGGAATATTGGACAATGGGGGCAACCCTGATCCAGCGATGCCGCGTGGGTGAAGAAGGCCTTCGGGTTGTAAAGCCCT
TTAGGTTGGGAAGAAGGTTATTATCGGATAATGGTAGTAGCTTGACTGTACCAACAGAATAAGCACCGGCAAACTCTGTG
CCAGCAGCCGCGGTAATACAGAGGGTGCGAGCGTTAATCGGATTTACTGGGCGTAAAGGGCGCGTAGGCGGTGGGACATG
TGTGATGTGAAAGCCCCGGGCTTAACCTGGGAAGTGCATTGCAAACGGTCTGACTGGAGTATATGAGAGGGTGGCGGAAT
TTCCGGTGTAGCGGTGAAATGCGTAGATATCGGAAGGAACGTCAATGGCGAAGGCAGCCACCTGGCATAATACTGACGCT
GAGGCGCGAAAGCGTGGGGATCGAACAGG
>OTU_898
TGGGGAATTTTGCGCAATGGGGGAAACCCTGACGCAGCAACGCCGCGTGGAGGATGAAGTACTTCGGTACGTAAACTCCT
TTCGATCGGGACGATAATGACGGTACCGGAAGAAGAAGCCCCGGCTAACTTCGTGCCAGCAGCCGCGGTAATACGAGGGG
GGCAAGCGTTGTTCGGATTTATTGGGCGTAAAGGGTGCGTAGGCGGTTTGGCAAGTCTTATGTGAAATCTTCGGGCTCAA
CCCGAAGCCTGCATAAGAAACTGCCGGGCTTGAGTATGGGAGAGGTGAGTGGAATTTCCGGTGTAGCGGTGAAATGCGTA
GATATCGGAAGGAACACCTGTGGCGAAAGCGGCTCACTGGACCATAACTGACGCTGATGCACGAAAGCTAGGGGAGCAAA
CAGG
>OTU_900
TGAGGAATATTGGTCAATGGACGCAAGTCTGAACCAGCCATGCCGCGTGAAGGATGAAGGCCTTCTGGGTTGTAAACTTC
TTTTACCTGGGAAGAAACCACTTTTTTCTAAGAGTGTTGACGGTACCAGAGGAATAAGCACCGGCTAACTCCGTGCCAGC
AGCCGCGGTAATACGGAGGGTGCAAGCGTTATCCGGATTTACTGGGTTTAAAGGGTGTGTAGGCGGGCTTTTAAGTCAGC
GGTGAAATCTCCGGGCTCAACCCGGAAACTGCCATTGATACTATTAGTCTTGAATTTTGTTGAGGTAGGCGGAATAAGTC
ATGTAGCGGTGAAATGCATAGATATGACTTAGAACACCAATTGCGAAGGCAGCTTGCTAAACAAATATTGACGCTGAGGC
ACGAAAGCGTGGGGATCAAACAGG
>OTU_901
TGGGGAATATTGGACAATGGGGGCAACCCTGATCCAGCCATGCCGCGTGAGTGATGAAGGCCTTCGGGTTGTAAAGCTCT
TTTGGCGGGGACGATGATGACGGTACCCGCAGAATAAGCCCCGGCTAACTTCGTGCCAGCAGCCGCGGTAAGACGAAGGG
GGCTAGCGTTGTTCGGAATTACTGGGCGTAAAGCGCGTGTAGGCGGTTATCCAAGTCGGGTGTGAAAGCCTTGAGCTCAA
CTCAAGAAATGCACTCGATACTGGGTGACTAGAGGACCGGAGAGGATAGTGGAATTCCCAGTGTAGTGGTGAAATACGTA
GAGATTGGGAAGAACACCAGTGGCGAAGGCGGCTATCTGGACGGTTTCTGACGCTAAGACGCGAAAGCGTGGGGAGCAAA
CAGG
>OTU_903
TGGGGAATATTGGACAATGGGGGCAACCCTGATCCAGCAATACCGCGTGTGTGAAGAAGGCCTTCGGGTTGTAAAGCACT
TTAGGCGGGGAAGAAGGTTGTTATTTTAAGAGATAGACAACTTGACGGTACCCGCAGAATAAGCACCGGCTAACTCTGTG
CCAGCAGCCGCGGTAATACAGAGGGTGCAAGCGTTAATCGGAATTACTGGGCGTAAAGGGCGCGTAGGTGGTTGTGTAAG
TGAGATGTGAAATCCCCGGGCTTAACCTGGGACGTGCATCTTATACTGCGCAACTGGAGTGCAATAGAGGGTAGTGGAAT
TTCCGGTGTAGCGGTGAAATGCGTAGATATCGGAAGGAACACCAGTGGCGAAGGCGGCTACCTGGATTGACACTGACACT
GAGGCGCGAAAGCGTGGGGAGCAAACAGG
>OTU_904
TGAGGGATTTTGCACAATGGAGGAAACTCTGATGCAGCGACGCCGCGTGCGGGACGAAGCCTTTCGGGGTGTAAACCGCT
GTCAGTGGGGAAGAGTAGGGACGGTACCCACTGAGGAAGCATCGGCTAACTACGTGCCAGCAGCCGCGGTAAGACGTAGG
GTGCGAGCGTTGTCCGGAATCACTGGGCGTAAAGAGCTCGTAGGCGGGGTCGTGCGTCGAGGAGTAAATTTCTCTGCTTA
ACGGAGAAATCATCTTCGATACGGCGATTCTTGAGGACAGGAGAGGAAAGTGGAATTCCGAGTGTAGCGGTGAAATGCGT
AGAGATTCGGAGGAACACCAGTGGCGAAGGCGACTTTCTGGCCTGATTCTGACGCTGAGGAGCGAAAGCCAGGGTAGCGA
ACGGG
>OTU_905
TGGGGAATATTGCGCAATGGGCGGAAGCCTGACGCAGCGACGCCGCGTGCGGGATGAAGGCCTTCGGGTTGTAAACCGCT
TTCAGCAGGGACGAAGCGCAAGTGACGGTACCTGCAGAAGAAGCGCCGGCTAACTACGTGCCAGCAGCCGCGGTAACACG
TAGGGCGCAAGCGTTGTCCGGAATTATTGGGCGTAAAGAGCTCGTAGGCGGTCTGTTGCGTCCGCTGTGAAAACTCGGGG
CTTAACCCCGAGCCTGCAGTGGATACGGGCAGACTAGAGGTAGGTAGGGGTACACGGAATTCCTGGTGTAGCGGTGAAAT
GCGCAGATATCAGGAGGAACACCGGTGGCGAAGGCGGTGTACTGGGCCTGTTCTGACGCTGAGGAGCGAAAGCGTGGGGA
GCAAACAGG
>OTU_906
TAGGGAATCTTCCGCAATGGACGAAAGTCTGACGGAGCAACGCCGCGTGAGCGAAGAAGGCCTTCGGGTCGTAAAGCTCT
GTTATCAGAGAAGAACACCCGCCAGAGGAAATGCTGGCGGATTGACGGTACCTGATCAGAAAGCCCCGGCTAACTACGTG
CCAGCAGCCGCGGTAATACGTAGGGGGCAAGCGTTGTCCGGAATTATTGGGCGTAAAGCGCGCGTAGGCGGCTTCTTAAG
TCTGATGTGAAAGTCTGTGGCTCAACCACAGGAGGCCATTGGAAACTGAGGAGCTTGAATGCAGAAGAGGAGAGTGGAAT
TCCACGTGTAGCGGTGAAATGCGTAGAGATGTGGAGGAACACCAGTGGCGAAAGCGGCTCTCTGGTCTGTCATTGACGCT
GAGGTGCGAAAGCGTGGGGAGCAAACAGG
>OTU_907
TTGGGAATCTTGCGCAATGGACGAAAGTCTGACGCAGCGACACCGCGTGGAGGATGAATGCCTTCGGGTTGTAAACTCCT
TTTGCTAGGGAGTAATTTTTGAAAGTACCTAGCGAATAAGCACCGGCTAACTCCGTGCCAGCAGCCGCGGTAATACGGAG
GGTGCAAACGTTATCCGGAATCACTGGGCGTAAAGCGCATGTAGGTGGTTTAGTAAGTGGGTGATTAAAGACCGACGCTT
AACGTCGGGACTGTTTCCCATACTGCTAGACTTGAGGAAGATAGGGGCAAGTAGAACTTTAGGTGTAGGGGTGAAATCCG
TAGATATCTAAAGGAATACCAATGGCGAAGGCAGCTTGCTAGGTCTTTTCTGACACTGAGATGCGAAAGCGTGGGGAGCG
AACGGG
>OTU_908
TGGGGAATCTTGCGCAATGGGCGAAAGCCTGACGCAGCAACGCCGCGTGAGGGATGAAGGTCTTCGGGTTGTAAACCTCT
TTCAAGCAGGGACGATAATGACGGTACCTGCAGAAGAAGCTCCGGCCAACTACGTGCCAGCAGCCGCGGTAATACGTAGG
GAGCGAGCGTTGTCCGGATTCATTGGGCGTAAAGAGCTCGTAGGTGGCTTGGTAAGTCGGGTGTGAAACCTCTAGGCTCA
ACCTAGAGATGCCACTCGATACTGCCATAGCTAGAGTCCGGTAGGGGCCCACGGAATTCCTGGTGTAGCGGTGAAATGCG
CAGATATCAGGAGGAACACCGGTGGCGAAGGCGGTGGGCTGGGCCGGCACTGACACTGAGGAGCGAAAGCGTGGGGAGCG
AACAGG
>OTU_909
TCGAGAATCTTCCGCAATGGACGAAAGTCTGACGGAGCGACGCCGCGTGATGGACGAAGTGCCTCGGCACGTAAACATCT
TTTATGTGGGATGAAATTATTGACAGTACCACAGGAATAAGGGGCTCCTAACTCTGTGCCAGCAGGAGCGGTAATACAGA
GGCCCCAAGCATTATCCGGAATCACTGGGCGTAAAGGGTGTCAAGGCGGTCATGTTAGTCGTTCGTAAAATCCTGGAGCT
CAACTTCAGGCCCGCGAGCGAAACGGCATGACTTGAGGTTGGAAGAGGTGTGTGGAACTCACGGTGTAGGGGTGAAATCC
GTTGATATCGTGGGGAACACCAAAGGCGAAGGCAGCACACTGGTCCAAATCTGACGCTCACACACGAAAGCCAGGGTAGC
GAACGGG
>OTU_910
TGGGGAATATTGCACAATGGGCGAAAGCCTGATGCAGCGACGCCGCGTGAGGGATGACGGCCTTCGGGTTGTAAACCTCT
TTCAGCAGGGACGAAGCGCAAGTGACTGTACCTGCAGAAGAAGCACCGGCTAACTACGTGCCAGCAGCCGCGGTAATACG
TAGGGTGCGAGCGTTGTCCGGAATTATTGGGCGTAAAGAGCTTGTAGGTGGCTCGTTGCGTCGGGAGTGAAAACCCGCGG
CTTAACCGCGGGCCTGCTTCCGATACGGGCGAGCTAGAGTTCGGCAGGGGAGACTGGAATTCCTGGTGTAGCGGTGGAAT
GCGCAGATATCAGGAGGAACACCGGTGGCGAAGGCGGGTCTCTGGGCCGATACTGACACTGAGAAGCGAAAGCGTGGGGA
GCGAACAGG
>OTU_911
TAGGGAATCTTCCGCAATGGACGCAAGTCTGACGGAGCAACGCCGCGTGAGTGATGAAGGTTTTCGGATCGTAAAGCTCT
GTTGCCCTAGACGAACAGCATGAGGAGTAACTGCCTTGTGTGTGACGGTATAGGAGAAGAAAGCCCCGGCTAACTACGTG
CCAGCAGCCGCGGTAATACGTAGGGGGCAAGCGTTGTCCGGAATTATTGGGCGTAAAGCGCGCGCAGGCGGTCATTTAAG
TCTGGTGTTTAATCCTGGGGCTCAACCCCAGTTCGCATCGGAAACTGGATGACTTGAGTGTAAGAGAGGAAAGTGGAATT
CCACGTGTAGCGGTGAAATGCGTAGAGATGTGGAGGAACACCAGTGGCGAAGGCGACTTTCTGGCTTATAACTGACGCTG
AGGCGCGAAAGCGTGGGGAGCAAACAGG
>OTU_912
TAACGAATCTTCCGCAATGCACGAAAGTGTGACGGAGCGACGCCGCGTGTGGGACGAAGCCCTTCGGGGTGTAAACCACT
GTCAGGGGTTAGAAAGTTCTGATCAACCCCAGAGGAAGGCACGGCTAACTCTGTGCCAGCAGCCGCGGTAAGACAGAGGT
GCCAAGCGTTAGGCGGAATCACTGGGCTTAAAGCGTGTGTAGGCGGACTTCTAAGTACCTTGTGAAATCCCATGGCTCAA
CCATGGAACTGCTGGGTATACTGGGAGTCTTGAGCCATCTAGGGGCTACCGGAACAAATGGTGGAGCGGTGAAATGCGTA
GATATCATTTGGAACGCCAAAGGTGAAAACAGGTAGCTGGGGATGTTCTGACGCTGAGACACGAAAGCCAGGGGAGCGAA
CGGG
>OTU_913
TGGGGAATATTGGACAATGGGCGCAAGCCTGATCCAGCCATGCCGCGTGAGTGATGAAGGCCCTAGGGTTGTAAAGCTCT
TTTGTGCGGGAAGATAATGACGGTACCGCAAGAATAAGCCCCGGCTAACTTCGTGCCAGCAGCCGCGGTAATACGAAGGG
GGCAAGCGTTGTCCGGAATTATTGGGCGTAAAGGGTGCGTAGGCGGCTTGGTAAGTCTTATGTGAAATCTATGGGCTCAA
CTCATAGACTGCATGAGAAACTGCCGGGCTCGAGTGTGGGAGAGGTGAGTGGAATTCCCGGTGTAGCGGTGAAATGCGCA
GATATCGGGAGGAACACCGGTGGCGAAGGCGGCTCACTGGCCCGGAACTGACGCTGAGACGCGAAAGCGTGGGGAGCAAA
CAGG
>OTU_915
TGGGGAATTTTGGACAATGGGGGCAACCCTGATCCAGCAATGCCGCGTGTGTGAAGAAGGCCTTCGGGTTGTAAAGCACT
TTTGTCAGGAACGAAACGGTTTGGGCTAATATCCCGAGCTAATGACGGTACCTGAAGAATAAGCACCGGCTAACTACGTG
CCAGCAGCCGCGGTAATACGTAGGGTGCAAGCGTTAATCGGAATTACTGGGCGTAAAGCGTGCGCAGGCGGTTGTACAAG
ACAGATGTGAAATCCCCGGGCTTAACCTGGGCACTGCATTTGTGACTGTACGGCTAGAATTTGGCAGAGGGGGGTAGAAT
TCCACGTGTAGCAGTGAAATGCGTAGATATGTGGAGGAATACCGATGGCGAAGGCAGCCCCCTGGGCTAAAATTGACGCT
CATGCACGAAAGCGTGGGGAGCAAACAGG
>OTU_916
TAGGGAATTTTCCACAATGGGCGAAAGCCTGATGGAGCAACGCCGCGTGCAGGATGAATGCCTTCGGGTTGTAAACTGCT
TTTATATGTGACGATTTTGACGGTAGCATATGAATAAGGATCGGCTAACTCCGTGCCAGCAGCCGCGGTCATACGGAGGA
TCCAAGCGTTATCCGGAATTACTGGGCGTAAAGAGTTGCGTAGGTGGCAGTGTAAGCAAATAGTGAAAGCGTTCGGCTCA
ACCGAATATCCATTATTTGAACTGCACAGCTAGAGGACGAGAGAGGTAATTGGAATTCCTAATGTAGGGGTAAAATCCGT
TGATATTAGGAGGAACACCGATGGCGTAGGCAGATTACTGGCTCGTTCCTGACACTAAGGCACGAAAGCGTGGGGAGCAA
ACAGG
>OTU_918
TGGGGAATTTTGGACAATGGGCGAAAGCCTGATCCAGCAATGCCGCGTGCAGGATGAAGGCCTTCGGGTTGTAAACTGCT
TTTGTACGGAACGAAAAGCTTTGGGTTAATACCCTGGAGTCATGACGGTACCGTAAGAATAAGCACCGGCTAACTACGTG
CCAGCAGCCGCGGTAATACGTAGGGTGCAAGCGTTAATCGGAATTACTGGGCGTAAAGCGTGCGCAGGCGGTTTTGTAAG
ACAGAGGTGAAATCCCCGGGCTCAACCTGGGAACTGCCTTTGGGACTGCAAGGCTAGAGTACGGCAGAGGGGGGTGGAAT
TCCGCGTGTAGCAGTGAAATGCGTAGATATGCGGAGGAACACCGATGGCGAAGGCAACCCCCTGGGCCTGTACTGACGCT
CATGCACGAAAGCGTGGGGAGCAAACAGG
>OTU_919
TAGGGAATTTTGCGCAATGGACGAAAGTCTGACGCAGCAACGCCGCGTGCAGGAAGAATGCCTTCGGGTTGTAAACTGCT
TTTACGAGGGACGACTTCGACGGTACCTCGTGAATAAGGATCGGCTAACTCCGTGCCAGCAGCCGCGGTCATACGGAGGA
TCCGAGCGTTATCCGGAATTACTGGGCGTAGAGAGTTGCGTAGGTGGTTGATTAAGCAAGGTATAAAAGCTCACGGCTCA
ACCGTGAATCTATATTTTGAACTGGTCGACTAGGGTTTGGAAGAGGTAACTGGAATTCCAGGTGTAGGAGTGAAATCCGT
AGATATCTGGAGGAACACCGATGGCGTAGGCAGGTTACTGGTCCAACACCGACACTGAGGCACGAAAGCGTGGGGAGCGA
ACGGG
>OTU_920
TGGGGAATATTGCACAATGGGCGCAAGCCTGATGCAGCGACGCCGCGTGGGGGATGACGGCCTTCGGGTTGTAAACCTCT
TTCACCATCGGCGAAGCCTTCAAGTGTTCTTGGGGGTGACGGTAGGTGGAGAAGAAGCACCGGCCAACTACGTGCCAGCA
GCCGCGGTAATACGTAGGGTGCGAGCGTTGTCCGGAATTACTGGGCGTAAAGAGCTCGTAGGTGGTTTGTCGCGTTGTTC
GTGAAATTCCCTGGCTTAACTGGGGGCGTGCGGGCGATACGGGCAGACTGGAGTACTGCAGGGGAGACTGGAATTCCTGG
TGTAGCGGTGGAATGCGCAGATATCAGGAGGAACACCGGTGGCGAAGGCGGGTCTCTGGACCACAACTGACGCTGAGGCA
CGAAAGCTAGGGGAGCAAACAGG
>OTU_921
TGGGGAATATTGGACAATGGGGGAAACCCTGATCCAGCAATACCGCGTGTGTGAAGAAGGCCTGAGGGTTGTAAAGCACT
TTTAGAGGGAAAGAAATCTTCGATGCTAATATCATCGAGGCTTGACGTTACCCTAAGAAAAAGCACCGGCTAACTCTGTG
CCAGCAGCCGCGGTAATACAGAGGGTGCTAGCGTTAATCGGAATTACTGGGCGTAAAGAGCACGTAGGCGGCTACGTAAG
TCAGATGTGAAATCCCCGGGCTTAACCTGGGAACTGCATTTGAAACTGCGTGGCTAGAGTAGAACAGAGGAAAGTGGAAT
TTCAGGTGTAGCGGTGAAATGCGTAGAGATCTGAAGGAACACCAGTGGCGAAGGCGACTTTCTGGGTTCATACTGACGCT
GAGGTGCGAAAGCGTGGGGAGCAAACAGG
>OTU_922
TGGGGAATCTTGCACAATGGGGGAAACCCTGATGCAGCGACGCCGCGTGAGTGATGAAGCCCTTCGGGGTGTAAAGCTCT
TTCGACGGGAACGATAATGACGGTACCCGGAGAAGAAGCTGCGGCTAACTACGTGCCAGCAGCCGCGGTAATACGTAGGC
AGCAAGCGTTGTTCGGAATTACTGGGCGTAAAGCGAGTGTAGGTGGTGCTATAAGTTTGGTGTGAAATCTCCCGGCTCAA
CTGGGAGGGTGCGCCGAAGACTGTAGTGCTAGAGTGTGGGAGAGGTAGGCGGAATTCCTGGTGTAGCGGTGAAATGCGTA
GATATCAGGAGGAACACCTGCGGTGTAGACGGCTTACTGGACCACGACTGACACTGAAACTCGAAAGTGTGGGGAGCAAA
CAGG
>OTU_923
TGGGGAATATTGCACAATGGGCGCAAGCCTGATGCAGCGACGCCGCGTGCGGGATGACGGCCTTCGGGTTGTAAACCGCT
TTTGATCGGGAGCAAGCCTTCGGGTGAGTGTACCTTTCGAATAAGCACCGGCTAACTACGTGCCAGCAGCCGCGGTAATA
CGTAGGGTGCAAGCGTTATCCGGAATTATTGGGCGTAAAGGGCTCGTAGGCGGTTCGTCGCGTCCGGTGTGAAAGTCCAT
CGCTTAACGGTGGATCTGCGCCGGGTACGGGCGGGCTGGAGTGCGGTAGGGGAGACTGGAATTCCCGGTGTAACGGTGGA
ATGTGTAGATATCGGGAAGAACACCAATGGCGAAGGCAGGTCTCTGGGCCGTTACTGACGCTGAGGAGCGAAAGCGTGGG
GAGCGAACAGG
>OTU_924
TGAGGAATTTTCCGCAATGGGCGAAAGCCTGACGGAGCGACGCCGCGTGTGGGAAGAAGGCCTTCGGGTCGTAAACCACT
GTCGAAGGGGAAGATATTGACGGTACCCTTGGAGGAAGCCCCGGCTAACTACGTGCCAGCAGCCGCGGTAAGACGTAGGG
GGCAAGCGTTGTCCGGAATTATTGGGCGTAAAGCGCTCGTAGGTGGATCTGCAAGTCTGCGAAGAAAGACCCGGGCTCAA
CTCGGGGAACGGCGTGGATACTGTTGATCTTGAGACAGTCAGAGGATGATGGAATTCCCGGTGTAGCGGTGAAATGCGTA
GATATCGGGAGGAACACCAGTGGCGAAGGCGATCATCTGGGGCTGTTCTGACACTGAGGAGCGAAAGCTAGGGGAGCAAA
CGGG
>OTU_925
TAGGGAATTTTCCACAATGGGCGAAAGCCTGATGGAGCAACGCCGCGTGCAGGATGAATGCCTTCGGGTTGTAAACTGCT
TTTATCTGTGACGATTATGACGGTAGCAGATGAATAAGGATCGGCTAACTCCGTGCCAGCAGCCGCGGTCATACGGAGGA
TCCAAGCGTTATCCGGAATTACTGGGCGTAAAGAGTTGCGTAGGTGGCATTGTAAGTTGCTAGTGAAAGCACACGGCTCA
ACCGTGTATCCATTGGCAAAACTGCAAAGCTAGAGGATGAGAGAGGTACCTGGAATTCCTAGTGTAGGAGTGAAATCCGT
AGATATTAGGAGGAACACCGATGGCGTAGGCAGGGTACTGGCTTATTCCTGACACTAAGGCACGAAAGCGTGGGGAGCGA
ACGGG
>OTU_926
TAGGGAATTTTCCACAATGGACGAAAGTCTGATGGAGCAACGCCGCGTGCAGGATGAATGCCTTAGGGTTGTAAACTGCT
TTTATCTGTGACGAATATGACGGTAGCAGATGAATAAGGATCGGCTAACTCCGTGCCAGCAGCCGCGGTCATACGGAGGA
TCCAAGCGTTATCCGGAATTACTGGGCGTAAAGAGTTGCGTAGGTGGCATGGTAAGTTGGTAGTAAAAGCGTTCGGCTCA
ACCGAATATACATTATCAAAACTGTCAAGCTAGAGAGCGAGAGAGGTAACTGGAATTCCTAGTGTAGGAGTGAAATCCGT
AGATATTAGGAGGAACACCGATGGCGTAAGCAGGTTACTGGCTCGTTTCTGACACTCAGGCACGAAAGCGTGGGGAGCGA
ACGGG
>OTU_928
TAGGGAATCTTCCGCAATGGACGAAAGTCTGACGGAGCAACGCCGCGTGAGTGATGAAGGTTTTCGGATCGTAAAACTCT
GTTGTTAGGGAAGAACAAGTACCGTTCTAACAGGACGGTGCCATGACGGTACCTAACCAGAAAGCCCCGGCTAACTACGT
GCCAGCAGCCGCGGTAATACGTAGGGGGCAAGCGTTGTCCGGAATTATTGGGCGTAAAGCGCTCGCAGGCGGTCTTTTAA
GTCTGATGTGAAAGCCCACGGCTCAACCGTGGAGGGTCATTGGAAACTGGAGGACTTGAGTACAGAAGAGGAGAGTGGAA
TTCCACGTGTAGCGGTGAAATGCGTAGAGATGTGGAGGAACACCAGTGGCGAAGGCGACTCTCTGGTCTGTAACTGACGC
TGAGGAGCGAAAGCGTGGGGAGCGAACAGG
>OTU_929
TGGGGAATCTTGCGCAATGGGCGAAAGCCTGACGCAGCGACGCCGCGTGGGTGATGAAGGCCTTCGGGTTGTAAAGCCCT
GTGGGGAGAGACGAATAAGTTGGAGCCAATACCTCCAGCGATGACGGTATCTCCTTAGCAAGCACCGGCTAACTCTGTGC
CAGCAGCCGCGGTAAGACAGAGGGTGCAAACGTTGTTCGGAATTACTGGGCGTAAAGCGTGTGTAGGCGGCTCTGTAAGT
CGGATGTGAAAGCCCCGGGCTCAACCCGGGAAGTGCACCCGATACTACAAAGCTTGAGTACCGGAGAGGTTGGTGGAATT
CTCGGTGTAGAGGTGAAATTCGTAGATATCGAGAGGAACACCGGTGGCGAAGGCGGCCAACTGGACGAGTACTGACGCTG
AGACACGAAAGCGTGGGGAGCAAACAGG
>OTU_930
TGGGGAATATTGGACAATGGGCGAAAGCCTGACGCAGCAACGCCGCGTGAGGGATGAAGGCCTTCGGGTTGTAAACCTCT
TTCAAGCAGGGACGATAATGACGGTACCTGCAGAAGAAGCGCCGGCTAACTACGTGCCAGCAGCCGCGGTAACACGTAGG
GCGCAAGCGTTGTCCGGAATTATTGGGCGTAAAGAGCTCGTAGGTGGCTCGATAAGTATGGTGTGAAATCTCCCGGCTTA
ACTGGGAGGGTGCGCTATAGACTGCCGGGCTAGAGTCCGGTAGGGGACCACGGAATTCCTGGTGTAGCGGTGAAATGCGC
AGATATCAGGAGGAACACCAGTGGCGAAGGCGGTGGTCTGGGCCGGAACTGACGCTGAGGAGCGAAAGCGTGGGGAGCGA
ACAGG
>OTU_931
TGGGGAATATTGGACAATGGGCGCAAGCCTGATCCAGCAATGCCGCGTGGATGAAGAAGGTTTTCGGATTGTAAAGTCCT
TTCGGCGGGGACGATGATGACGGTACCCGCAGAAGAAGCCCCGGCTAACTTCGTGCCAGCAGCCGCGGTAATACGAAGGG
GGCTAGCGTTGCTCGGAATGACTGGGCGTAAAGGGCGCGTAGGCGGAATGCTTTGTCGGGCGTGAAATTCCAGGGCTTAA
CCTTGGGGCTGCGTTCGAGACGGGTATTCTAGAGTGGAGAAGAGGGTCGTGGAATTCCCAGTGTAGAGGTGAAATTCGTA
GATATTGGGAAGAACACCGGTGGCGAAGGCGGCGACCTGGTCTTTTACTGACGCTGAGGCGCGAAAGCGTGGGGAGCAAA
CAGG
>OTU_932
TGGGGAATATTGGACAATGGGCGCAAGCCTGATCCAGCAATGCCGCGTGGATGAAGAAGGTCTTCGGATTGTAAAGTCCT
TTCGGCGGGGACGATAATGACGGTACCCGCAGAAGAAGCCCCGGCTAACTTCGTGCCAGCAGCCGCGGTAATACGAAGGG
GGCTAGCGTTGCTCGGAATGACTGGGCGTAAAGGGCGCGTAGGCGGTTTGCTTAGTTAGGTGTGAAATTCCTGGGCTCAA
CCTGGGGACTGCACTTAATACAGGCAGACTGGAGTTCGGAAGAGGGTTGTGGAATTCCCAGTGTAGAGGTGAAATTCGTA
GATATTGGGAAGAACACCGGTGGCGAAGGCGGCAACCTGGTCCGATACTGACGCTGAGGCGCGAAAGCGTGGGGAGCAAA
CAGG
>OTU_933
TGGGGAATATTGGACAATGGGGGCAACCCTGATCCAGCCATGCCGCGTGAGTGATGAAGGCCTTCGGGTTGTAAAGCTCT
TTTGGTGGGGACGATGATGACGGTACCCACAGAATAAGCTCCGGCTAACTTCGTGCCAGCAGCCGCGGTAATACGAAGGG
AGCTAGCGTTGTTCGGAGTTACTGGGCGTAAAGGGCGCGTAGGTGGTTCGGTAAGTTAGGCGTGAAAGCCCAGGGCTCAA
CCCTGGAATAGCGCTTAAGACTGCCTTACTTGAATTCGGTAGAGGTGAGTGGAATTCCCAGTGTAGAGGTGAAATTCGTA
GAGATTGGGAAGAACACCCGTGGCGAAGGCGGCTCACTGGACCGACATTGACACTGAGGCGCGAAAGCGTGGGGAGCAAA
CAGG
>OTU_934
TGGGGAATCTTGCGCAATGGGCGAAAGCCTGACGCAGCAACGCCGCGTGGAGGATGAAATCCCTTGGGATGTAAACTCCT
TTCGATAGGGAAGATAATGACGGTACCTATAGAAGAAGCCCCGGCTAACTTCGTGCCAGCAGCCGCGGTAATACGAAGGG
GGCTAGCGTTGCTCGGAATCACTGGGCGTAAAGGGTGCGTAGGCGGTTTGGTAAGTCTTGTGTGAAATCTCCGGGCTCAA
CTCGGAGTCTGCATAGGAAACTGCCGGGCTTGAGTGTGGGAGAGGTGAGTGGAATTTCCGGTGTAGCGGTGAAATGCGTA
GATATCGGAAGGAACACCTGTGGCGAAAGCGGCTCACTGGACCATAACTGACGCTGATGCACGAAAGCTAGGGGAGCAAA
CAGG
>OTU_935
TAAGGAATATTGGTCAATGGACGCAAGTCTGAACCAGCCATGCCGCGTGGGGGATGAAGGCCTTCGGGTTGTAAACCCCT
TTCACCAGGAGCGAATCCAGACGGTACCTGGGGAAGAAGCGCCGGCTAACTACGTGCCAGCAGCCGCGGTAATACGTAGG
GCGCAAGCGTTGTCCGGAATTATTGGGCGTAAAGAGCTCGTAGGTGGCTTGCTGCGTCCGCTGTGAAAACTCAGGGCTTA
ACCCTGAGCTTGCAGTGGATACGGGCAGGCTAGAGGTAGGTAGGGGAGACTGGAATTCCTGGTGTAGCGGTGGAATGCGC
AGATATCAGGAGGAACACCGGTGGCGAAGGCGGGTCTCTGGGCAGTAACTGACGCTGAGGAGCGAAAGCGTGGGGAGCGA
ACAGG
>OTU_936
TGGGGAATATTGGACAATGGGCGAAAGCCTGATCCAGCAATGCCGCGTGAGTGATGAAGGCCTTAGGGTTGTAAAGCTCT
TTTACCAGGGATGATAATGACAGTACCTGGAGAATAAGCTCCGGCTAACTCCGTGCCAGCAGCCGCGGTAATACGGAGGG
AGCTAGCGTTGTTCGGAATTACTGGGCGTAAAGCGCACGTAGGCGGCTATTCAAGTCGGGGGTGAAAGCCCGGGGCTCAA
CCCCGGAACTGCCCTCGAAACTAGATAGCTAGAATCTTGGAGAGGCGAGTGGAATTCCGAGTGTAGAGGTGAAATTCGTA
GATATTCGGAAGAACACCAGTGGCGAAGGCGACTCGCTGGACAAGTATTGACGCTGAGGTGCGAAAGCGTGGGGAGCAAA
CAGG
>OTU_937
TGGGGAATATTGGACAATGGGGGCAACCCTGATCCAGCCATGCCGCGTGAGTGATGAAGGCCTTCGGGTTGTAAAACTCT
TTCGCGCACGACGATAATGACGGTAGTGCGAGAAGAAGCCCCGGCTAACTTCGTGCCAGCAGCCGCGGTAATACGAAGGG
GGCTAGCGTTGTTCGGAATTACTGGGCGTAAAGCGCGTGTAGGCGGGTCTTTAAGTCAGGGGTGAAATCTATGGGCTCAA
CTCATAGACTGCATGAGAAACTGCCGGGCTTGAGTGTGGGAGAGGTGAGTGGAATTTCCGGTGTAGCGGTGAAATGCGTA
GATATCGGAAGGAACACCTGTGGCGAAAGCGGCTCACTGGACCACAACTGACGCTGATGCACGAAAGCTAGGGGAGCAAA
CAGG
>OTU_938
TCGAGGATCTTCGGCAATGGGCGCAAGCCTGACCGAGCGACGCCGCGTGTGCGAAGAAGGCCTTCGGGTTGTAAAGCACT
GTCGAGGGGAAGAAAGACCGTAAGGTTTGATCGACCCCTGGAGGAAGCACGGGCTAAGTTCGTGCCAGCAGCCGCGGTAA
GACGAACCGTGCGAACGTTGTTCGGAATCACTGGGTTTAAAGGGCGCGTAGGCGGGCTGTCAAGTCGGTGGTGAAATCTT
TCGGCTCAACCGGAAAATTGCCTTCGATACTGGCGGCCTTGAGGGAGGTAGGGGCATGCGGAACTTCCGGTGGAGCGGTG
AAATGCGTAGATATCGGAAGGAACACCGATGGCGAAAGCAGCGTGCTGGACCTTTTCTGACGCTGAGGCGCGAAAGCCAG
GGGAGCAAACGGG
>OTU_939
TTAGGAATCTTGCGCAATGGGCGAAAGCCTGACGCAGCAACGCCGCGTGCGGGATGAAGGCCTTCGGGTTGTAAACCGCT
TTCAGTGGGGACGAAATTGACGGTACCCACAGAAGAAGCCCCGGCTAACTACGTGCCAGCAGCCGCGGTAACACGTAGGG
GGCAAGCGTTGTCCGGATTTATTGGGCGTAAAGAGCTCGTAGGCGGTTCGGTAAGTCGGGTGTGAAAACTCAGGGCTCAA
CCCTGAGACGCCACTCGATACTGCTGTGACTAGAGTCCGGTAGGGGAGCATGGAATTCCTGGTGTAGCGGTGAAATGCGC
AGATATCAGGAGGAACACCAGTGGCGAAGGCGGTGCTCTGGGCCGGAACTGACGCTGAGGAGCGAAAGCGTGGGTAGCAA
ACAGG
>OTU_940
TAGGGAATCTTCCGCAATGGACGAAAGTCTGACGGAGCAACGCCGCGTGAACGATGAAGGTCTTCGGATCGTAAAGTTCT
GTTGTTAGGGAAGAACAAGTACCGTGCGAATAGAGCGGTACCTTGACGGTACCTAACGAGGAAGCCCCGGCTAACTACGT
GCCAGCAGCCGCGGTAATACGTAGGGGGCAAGCGTTGTCCGGAATTATTGGGCGTAAAGCGCGCGCAGGCGGTTCCTTAA
GTCTGATGTGAAAGCCCACGGCTCAACCGTGGAGGGTCATTGGAAACTGGGGAACTTGAGGACAGAAGAGGAGAGTGGAA
TTCCACGTGTAGCGGTGAAATGCGTAGATATGTGGAGGAACACCAGTGGCGAAGGCGACTCTCTGGTCTGTTTCTGACGC
TGAGGTGCGAAAGCGTGGGTAGCAAACAGG
>OTU_943
TGGGGAATCTTGCGCAATGGGCGAAAGCCTGACGCAGCGACGCCGCGTGGGGGATGAAGCTTCTCGGAGTGTAAACCCCT
TTCGACCCGGACGAATGACCCGCAAGGGTTTGACGGTACGGGTATAAGAAGCCCCGGCTAACTACGTGCCAGCAGCCGCG
GTAAGACGTAGGGGGCCAGCGTTGCTCGGAATTACTGGGCGTAAAGGGTTCGTAGGCGGTGCGGCAAGTCGGAAGTGAAA
TCTCTGGGCTTAACCCAGAGGCTGCTCCCGAAACTGCCGTGCTTGAGTGTGGGAGAGGCCAGTGGAATTGCAGGTGTAGC
GGTGAAATGCGTAGATATCTGCAGGAACACCCGTGGCGAAGGCGGCTGGCTGGACCACAACTGACGCTGAGGAACGAAAG
CTAGGGGAGCAAACAGG
>OTU_944
TGGGGAATTTTACACAATGGGCGAAAGCCTGATGTAGCGACACCGCGTGAGCGAAGAAGCCTTTTGGGGTGTAAAGCTCT
GTCAGCAGGGACGAAAAAAATGACGGTACCTGCAGAGGAAGCATCGGCTAACTACGTGCCAGCAGCCGCGGTAAGACGTA
GGATGCAAGCGTTGTCCGGATTTATTGGGCGTAAAGAGTTCGTAGGCGGTTTGTTAAGTCTGATGTTAAAGACTGGGGCT
CAACCCTGGGACCGCATTGGATACTGGCAGACTCGAGTGCAGTAGAGGCAAGTGGAATTCCCAGTGTAGCGGTGAAATGC
GTAGATATTGGGAAGAACACCGGTGGCGTAAGCGACTTGCTGGGCTGTAACTGACGCTGAGGAACGAAAGCTAGGGTAGC
GAATGGG
>OTU_945
TAGGGAATTTTGGACAATGGGGGAAACCCTGATCCAGCGACGCCGCGTGTGCGATGAAGGCCTTCGGGTCGTAAAGCACT
GTCAGCGGGGACGAAGACTCCGGTGAGAACCGGAGATGACGGTACCCGCAGAGGAAGCCCCGGCTAACTACGTGCCAGCA
GCCGCGGTAATACGTAGGGGGCGAGCGTTGTCCGGAATTACTGGGCGTAAAGGGCGTCTAGGTGGCACGATACGTCGGGA
GTGTAAAACGCGGGCTCAACCCGCGCACCGCTCTCGAAACGGTCGAGCTGGAGGGCCGGAGAGGGAAGCGGAATTGCCGG
TGTAGCGGTGAAATGCGTAGAGATCGGCAGGAACACCAGTGGCGAAGGCGGCTTCCTGGACGGTACCTGACACTGAAGCG
CGAAAGCGTGGGGAGCAAACGGG
>OTU_946
TGGGGAATATTGGACAATGGGGGAAACCCTGATCCAGCAATGCCGCGTGAATGAAGAAGGCCTTAGGGTTGTAAAGTTCT
TTCACCTGTGACGATAATGACGGTAGCAGGAGAAGAAGCCCCGGCTAACTCCGTGCCAGCAGCCGCGGTAAGACGGAGGG
GGCTAGCGTTGTTCGGAATGACTGGGCGTAAAGGGCGCGTAGGCGGTTTTTTAAGTGAGGCGTGAAAGCCCTGGGCTTAA
CCCAGGAGGTGCGTTTCATACTGAAAGACTTGAGTGCGAGAGAGGAAAGTGGAATTCCTAGTGTAGAGGTGAAATTCGTA
GATATTAGGAAGAACACCCGTGGCGAAGGCGGCTTTCTGGCTCGCAACTGACGCTGAGGCGCGAAAGCGTGGGGAGCAAA
CAGG
>OTU_947
TGGGGAATATTGGTCAATGGGCGAAAGCCTGAACCAGCAATGCCGCGTGAGTGATGAAGGCCTTCGGGTTGTAAAGCTCT
GTCAGTGGGAACGAATAAGCCGATTAATACTCGGTGGTGACGGTACCCACAAAGGAAGCACCGGCTAACTCTGTGCCAGC
AGCCGCGGTAATACAGAGGGTGCAAGCGTTGTTCGGAATTACTGGGCGTAAAGCGCGTGTAGGCGGTCTAGCAAGTCGGG
TGTGAAATCCCTTGGCTTAACCAAGGAACTGCATTCGAAACTACTAGACTAGAGTATCGGAGGGGATGGCGGAATTCCCG
GTGTAGAGGTGAAATTCGTAGATATCGGGAGGAACACCTGTGGCGAAGGCGGCCATCTGGAAGATTACTGACGCTGAGAC
GCGAAAGCGTGGGGAGCAAACAGG
>OTU_948
TGGGGAATTTTCCGCAATGGGCGAAAGCCTGACGGAGCAATGCCGCATGGAGGTGGAAGGCCTACGGGTCGTCAACTTCT
TTTCTCGAAGAAGAAACAATGACGGTATCTGAGGAATAAGCATCGGCTAACTCTGTGCCAGCAGTCGTGGTAAGACAGAG
GATGCAAGCGTTATCCGGAATGATTGGGCGTAAAGTGTCTGTAGGTGGCTTTTCAAGTCCATCGTCAAATCCCAGGGCTC
AACCCTGGACAGGCGGTGGAAACTACCAAGCTGGAGTACGGTAGGGGCAGAGGGAATTTCCGATGGAGCGGTGAAATGCA
TTGAGATCGGAAAGAACACCAACGGCGAAAGCACTCTGCTGGGCCGACACTGACACTGAGAGACGAAAGCTAGGGGAGCA
AATGGG
>OTU_949
TGGGGAATTTTGCGCAATGGGGGAAACCCTGACGCAGCAACGCCGCGTGGAGGATGAAGTCTCTTGGGACGTAAACTCCT
TTCGATTGGGAAGATAATGACGGTACCAATAGAAGAAGCCCCGGCTAACTTCGTGCCAGCAGCCGCGGTAATACGAGGGG
GGCAAGCGTTGTTCGGAATTATTGGGCGTAAAGGGCGCGTAGGCGGTTTGGCAAGTTTGGTGTGAAATCTTCGGGCTCAA
CTCGAAGTCTGCATCGAAAACTGCCGGGCTTGAGTATGGGAGAGGTGAGTGGAATTTCCGGTGTAGCGGTGAAATGCGTA
GATATCGGAAGGAACACCTGTGGCGAAAGCGGCTCACTGGACCATAACTGACGCTGAGGCGCGAAAGCTAGGGGAGCAAA
CAGG
>OTU_950
TGGGGAATTTTGCGCAATGGGGGAAACCCTGACGCAGCAACGCCGCGTGGAGGATGAAGTACTTCGGTACGTAAACTCCT
TTCGATCGGGACGATAATGACGGTACCGAGAGAAGAAGCCCCGGCTAACTTCGTGCCAGCAGCCGCGGTAATACGAGGGG
GGCGAGCGTTGTTCGGAATTATTGGGCGTAAAGGGTGCGTAGGCGGTTTGGTAAGTCTTGTGTGAAATCTCCGGGCTCAA
CCTGGGAATGGCAATGGATACTGGCTAGCTAGAGTGTGTCAGAGGATGGTGGAATTTCCGGTGTAGCGGTGAAATGCGTA
GATATCAGGAGGAACACCTGTGGCGAAAGCGGCTCACTGGACCATAACTGACGCTGATGCACGAAAGCTAGGGGAGCAAA
CAGG
>OTU_951
TGGGGAATTTTGCGCAATGGGGGAAACCCTGACGCAGCAACGCCGCGTGGAGGATGAAGTCCCTTGGGACGTAAACTCCT
TTCGATCGGGACGATAATGACGGTACCGGAAGAAGAAGCCCCGGCTAACTTCGTGCCAGCAGCCGCGGTAATACGAGGGG
GGCAAGCGTTGTTCGGAATTATTGGGCGTAAAGCGCTCGTAGGCGGGATCGATAGTCCGTGAAGAAAGACCTGGGCTCAA
CTCAGGGAACGGCACGGATACTTCGATTCTTGAGGCAATCAGAGGGTGATGGAATTCCCGGTGTAGCGGTGAAATGCGTA
GATATCAGGAGGAACACCGGTGGCGAAGGCGGGTCTCTGGGTAGTAACTGACGCTGAGGAGCGAAAGCGTGGGTAGCGAA
CAGG
>OTU_952
TGGGGAATTTTGCGCAATGGGCGAAAGCCTGATCCAGCCATGCCGCGTGAGTGATGAAGGCCCTAGGGTTGTAAAGCTCT
TTCAACGGTGAAGATAATGACGGTAACCGTAGAAGAAGCCCCGGCTAACTACGTGCCAGCAGCCGCGGTAATACGTAGGG
GGCCAGCGTTGCTCGGAATTACTGGGCGTAAAGGGTTCGTAGGTGGTGCGGCAAGTTGGGAGTGAAATCTCTGGGCTCAA
CTCAGAGACTGCACGAGAAACTGCCGGGCTTGAGTGTGGGAGAGGTGAGTGGAATTCCTGGTGTAGCGGTGAAATGCGTA
GATATCAGGAGGAACACCTGTGGCGAAAGCGGCTCACTGGACCATAACTGACGCTGATGCACGAAAGCTAGGGGAGCAAA
CAGG
>OTU_954
TGGGGAATTTTGCGCAATGGGGGAAACCCTGACGGAGCGACGCCGCGTGTGGGATGAAGGCCTTCGGGTCGTAAACCACT
GTCGAAGGGGACGATATTGACGGTACCCTTGGAGGAAGCCCCGGCTAACTACGTGCCAGCAGCCGCGGTAAGACGTAGGG
GGCGAGCGTTATTCGGAATTATTGGGCGTAAAGAGCTCGTAGGTGGTTTGTCGCGTTGTTCGTGAAAACCGGGGGCTTAA
CCCTCGGCGTGCGGGCGATACGGGCAGACTGGAGTACTGCAGGGGAGACTGGAATTCCTGGTGTAGCGGTGGAATGCGCA
GATATCAGGAGGAACACCGGTGGCGAAGGCGGGTCTCTGGGCAGTAACTGACGCTGAGGAGCGAAAGCGTGGGGAGCGAA
CAGG
>OTU_955
TGGGGAATCTTGCGCAATGGGGGAAACCCTGACGCAGCGACGCCGCGTGAGTGATGAAGGCCTTCGGGTTGTAAAGCTCT
GTGGGGAGAGAAGAATTAGTGGAGGCTAATCACTCCATGATGACGGTATCTCCTTAGCAAGCACCGGCTAACTCTGTGCC
AGCAGCCGCGGTAAGACAGAGGGTGCAAACGTTGTTCGGAATTACTGGGCGTAAAGCGTGTGTAGGTGGCTGCGTAAGTC
GGATGTGAAAGCCCTGGGCTCAACCCAGGAAGTGCACTCGATACTGCGTAGCTTGAGTACCGGAGAGGTTGGTAGAATTC
TCGGTGTAGAGGTGAAATTCGTAGATATCGAGAGGAATACCTGTGGCGAAGGCGGCCAACTGGACGAGTACTGACACTGA
GACACGAAAGCGTGGGGAGCAAACAGG
>OTU_956
TGGGGAATTTTGCGCAATGGGGGAAACCCTGACGCAGCAACGCCGCGTGGAGGATGAAGTCCCTTGGGACGTAAACTCCT
TTCGATCGGGACGATTATGACGGTACCGAGAGAAGAAGCCCCGGCTAACTTCGTGCCAGCAGCCGCGGTAATACGAGGGG
GGCGAGCGTTGTTCGGAATTATTGGGCGTAAAGGGTGCGTAGGCGGTTTGGTAAGTCTTGTGTGAAATCTCACAGCTTAA
CTGTGAAACTGCGCTTGATACTGCTCGGCTAGAGGATCGGAGGGGGTATCGGAATTTATGGTGTAGCAGTGAAATGCGTA
GATATCATAAGGAACACCGGTGGCGAAGGCGGATACCTGGAAGATTCCTGACTCTGAGGCACGAAAGCGTGGGGAGCAAA
CAGG
>OTU_957
TAGGGAATCTTCCGCAATGGACGAAAGTCTGACGGAGCAACGCCGCGTGAGTGATGAAGGTTTTCGGATCGTAAAGCTCT
GTTGCCAGGGAAGAACGCTTGGGATAGTAACTGCTCCCAAGGTGACGGTACCTGAGAAGAAAGCCCCGGCTAACTACGTG
CCAGCAGCCGCGGTAATACGTAGGGGGCAAGCGTTGTCCGGAATTATTGGGCGTAAAGCGCGCGCAGGCGGCCTTGTAAG
TCTGTTGTTTAAACTCGGGGCTCAACCCCGAGTCGCAATGGAAACTGCAAAGCTTGAGTACAGAAGAGGAAAGTGGAATT
CCACGTGTAGCGGTGAAATGCGTAGAGATGTGGAGGAACACCAGTGGCGAAGGCGACTTTCTGGGCTGTAACTGACGCTG
AGGCGCGAAAGCGTGGGGAGCAAACAGG
>OTU_958
TCGAGAATCTTTCGCAATGGGCGCAAGCCTGACGAAGCGACGCCGTGTGAGCGAAGAAGGCCTTCGGGTTGTAAAGCTCT
TTCGCTAGGGAACAAGAGATATAGGATAACACCCTATTGATTTGATGGTACTTGGTAAAGAAGCACCGGCTAACTCCGTG
CCAGCAGCTGCGGTAATACGGAGGGTGCAAGCATTGATCGGAATTACTGGGCGTAAAGGGCGCGTAGGCGGTTATATAAG
TCGGATGTGAAATTCCGGGGCTCAACCCCGGAGCTGCATTTGAAACTGTATAGCTAGAGTTCAGTTAGGGTAAACGGAAT
TCCACGTGTAGCGGTGAAATGCGTAGATATGTGGAAGAACACCGGTGGTGAAGACGGTTTACTGGGCTGATACTGACGCT
GAGGCGCGAAAGCATGGGGAGCAAACAGG
>OTU_959
TGGGGAATATTGGACAATGGGGGCAACCCTGATCCAGCAATGCCGCGTGTGTGAAGAAGGCCTGTGGGTTGTAAAGCACT
TTCAGGGGGGAGGAAAGGTCCGTAAGGATTTTGACGTTACCCCCAGAAGAAGCACCGGCTAACTCTGTGCCAGCAGCCGC
GGTAATACAGAGGGTGCGAGCGTTAATCGGAATAACTGGGCGTAAAGCGCGCGTAGGCGGTTATATAAGTTGGGTGTGAA
ATCCCTGGGCTCAACCTAGGAATTGCATTCAAAACTGTATGACTTGAGTGAAGTAGAGGTGAGTGGAATTTCCGGAGTAG
CGGTGAAATGCGTAGATACCGGAAGGAACACCAGTGGCGAAGGCGACTCACTGGGCTTTAACTGACGCTGAGGTGCGAAA
GCGTGGGGAGCAAACAGG
>OTU_961
TGGGGAATATTGGACAATGGGCGAAAGCCTGATCCAGCAATACCGCGTGAATGATGAAGGCCCTAGGGTTGTAAAGTTCT
TTTAATAGGGAAGATAATGACGGTACCTATAGAAAAAGCCCCGGCTAACTCCGTGCCAGCAGCCGCGGTAAGACGGAGGG
GGCTAGCGTTATTCGGAATTACTGGGCGTAAAGGGCGCGTAGGCGGATTAGTAAGTTGGGAGTGAAAGCCCGGGGCTTAA
CCTCGGAATTGCTTTCAAAACTGCTAGTCTTGAGTGAAGTAGGGGGTGATGGAATTCCTAGTGTAGAGGTGAAATTCTTA
GATATTAGGAGGAACACCGGTGGCGAAGGCGGTCACCTGGACTTCAACTGACGCTGAGGCGCGAAAGCGTGGGGAGCAAA
CAGG
>OTU_962
TAAGGAATATTGGTCAATGGACGCAAGTCTGAACCAGCCATGCCGCGTGAAGGATGAAGGCCCTCTGGGTTGTAAACTTC
TTTTATAGGGGACGAAAAAAGGGAATTCTTTCTCACTTGACGGTACCCTAGGAATAAGCACCGGCTAACTCCGTGCCAGC
AGCCGCGGTAATACGGAGGGTGCAAGCGTTATCCGGATTTACTGGGTTTAAAGGGTGCGTAGGTGGGCAGGTAAGTCAGT
GGTGAAATCTTCGAGCTTAACTCGGAAACTGCCATTGATACTATCTGTCTTGAATTATCTGGAGGTAAGCGGAATATGTC
ATGTAGCGGTGAAATGCTTAGAGATGACATAGAACACCCATTGCGAAGGCAGCTTACTACGGATCGATTGACACTGAGGC
ACGAAAGCGTGGGGATCAAACAGG
>OTU_964
TGGGGAATATTGCACAATGGGCGCAAGCCTGATGCAGCGACGCCGCGTGGAGGATGACGGCCTTCGGGTTGTAAACTCCT
TTCAGTAGGGACGAAGCGAGAGTGACGGTACCTGCAGAAGAAGCACCGGCCAACTACGTGCCAGCAGCCGCGGTAATACG
TAGGGTGCGAGCGTTGTCCGGAATTACTGGGCGTAAAGAGCTTGTAGGCGGTTTGTCGCGTCGCTCGTGAAAACTGGCAG
CTCAACTGTCAGCTTGCGGGCGATACGGGCAGACTAGAGTATTTCAGGGGAGACTGGAATTCCTGGTGTAGCGGTGAAAT
GCGCAGATATCAGGAGGAACACCGGTGGCGAAGGCGGGTCTCTGGGAAATAACTGACGCTGAGAAGCGAAAGCATGGGTA
GCAAACAGG
>OTU_966
TGGGGAATCTTGCGCAATGGGCGAAAGCCTGACGCAGCAACGCCGCGTGTGTGATGAAGGTCTTCGGATCGTAAAGCACT
GTCGCGAGGGACGAGAAGCCGTGGGTGAACAATCTACGGATAGGACGGTACCTCGAGAGGAAGCACCGGCTAACTCTGTG
CCAGCAGCCGCGGTAATACAGAGGGTGCGAGCGTTGTTCGGAATTATTGGGCGTAAAGCGCTTGTAGGCGGTTTAATAAG
TCTACTGTGAAAGCCCTCGGCTCAACCGAGGAAGAGCAGTAGATACTGTTGAACTTGAATGCCGGAGAGGGTCGCGGAAT
TCCCGGTGTAGAGGTGAAATTCGTAGATATCGGGAGGAACACCAGTGGCGAAGGCGGCGACCTGGACGGACATTGACGCT
GAGACGCGAAAGCGTGGGGAGCAAACAGG
>OTU_967
TGGGGAATATTGGACAATGGGGGCAACCCTGATCCAGCAATGCCGCGTGTGTGAAGAAGGCCTTCGGGTTGTAAAGCACT
TTAGGCTGGGAGGAAGGCGAGTAGTTTAAGAGATAATTCGTTTGACTGTACCAGCAGAATAAGCACCGGCTAACTCTGTG
CCAGCAGCCGCGGTAATACAGAGGGTGCAAGCGTTAATCGGAGTTACTGGGCGTAAAGGGCGCGTAGGTGGTTAGTTAAG
TGAGATGTGAAAGCCCTGGGCTTAACCTGGGAATGGCATCTTATACTGGCTGGCTTGAGTACTGTAGAGGGTAGTGGAAT
TTCCGGTGTAGCGGTGAAATGCGTAGAGATCGGAAGGAACACCAGTGGCGAAGGCGGCTACCTGGACAGATACTGACACT
GAGGCGCGAGAGCGTGGGGAGCAAACAGG
>OTU_968
TGGGGAATCTTGGACAATGGGCGAAAGCCTGATCCGGCAATATGGCGTGAGTGAAGAAGGGCAACGCAGCTTGTAAAACT
CTTTCATCGAGTGTGCGATTGTGACAAGACTCGAATAAGAAGCCCCGGCTAACTCCGTGCCAGCAGCCGCGGTAAGACGG
GGGGGGCTAGTGTTATTCGGAATGACTAGGCGTAAAGGGCACGTAGGCGGTGAATCCGGTTGAAAGTGAAAGTCGCCAGC
TCAACTGGCGGAATGCTTTCAAAACCAATTCACTTGAGTAAGATAGAGGATAGTGGAATTTCGTGTGTAGAGATAAAATT
CACGGATATACGAAGGAACACCAAAAGCGAAGGCAGCTTTCTGGGTCTCTACTGACGCTGAGGTGCGAAAGCATAGGGAG
CAAACAGG
>OTU_969
TCGAGGATCTTTCGCAATGGGCGCAAGCCTGACGAAGCGACGCTGTGTGGACGATGAAGGCCTTCGGGTTGTAAAGTCCT
TTCGCGTAAGAACAAGAGAGGTTAACGAATAATTAGCCGATTTGAGGGTACTACGTAAAGAAGCACCGGCTAACTCCGTG
CCAGCAGCTGCGGTAATACGGAGGGTGCAAGCATTAATCGGATTTACTGGGCGTAAAGGGCGCGTAGGCGGGTTTATAAG
TCAAATGTGAAATTCCGGAGCTCAACTTCGGAGCTGCATTTGAGACTGTAAGTCTATAGAGGGATGGCGGAGAAAATGGA
ATTCCACGTGTAGCGGTGAAATGCGTAGATATGTGGAAGAACACCAGTGGCGAAAGCGGTTTTCTAGCTATTACCTGACG
CTGAGGCGCGAGAGCATGGGGAGCAAACAGG
>OTU_970
TGGGGAATATTGCACAATGGGCGCAAGCCTGACGGAGCAACGCCGCGTGAGTGATGAAGACCTTCGGGGTGTAAAGCTCT
TTCGGCAGGGAAGATTATGACGGTACCTGCAGAAGCAGCTGCGGCTAACTTCGTGCCAGCAGCCGCGGTAATACGAAGGG
GGCTAGCGTTGTTCGGAATTACTGGGCGTAAAGCGCGTGTAGGCGGGCTTTTAAGTCAGGGGTGAAATGCCGAGGCTCAA
CCTCGGAACTGCCTTTGATACTGCCATGGCTAGAGTTTGGTAGGGGACCACGGAATTCCTGGTGTAGCGGTGAAATGCGC
AGATATCAGGAGGAACACCAGCGGCGAAGGCGGTGGTCTGGGCCTTACCTGACGCTGAGGAGCGAAAGCGTGGGGAGCAA
ACAGG
>OTU_971
TGGGGAATTTTGGACAATGGACGCAAGTCTGATCCAGCCATGCCGCGTGCGGGAAGAAGGCCTTCGGGTTGTAAACCGCT
TTTGTCAGGGAAGAAAAGTTTTGGGATAATACCCTGGGACGATGACGGTACCTGAAGAATAAGCACCGGCTAACTACGTG
CCAGCAGCCGCGGTAATACGTAGGGTGCAAGCGTTAATCGGAATTACTGGGCGTAAAGCGTGCGCAGGCGGTTCTATAAG
ACAGATGTGAAATCCCCGGGCTCAACCTGGGAACTGCATTTGTGACTGTAGAGCTGGAGTACGGCAGAGGGGGATGGAAT
TCCGCGTGTAGCAGTGAAATGCGTAGATATGCGGAGGAACACCGATGGCGAAGGCAATCCCCTGGGCCTGTACTGACGCT
CATGCACGAAAGCGTGGGGAGCAAACAGG
>OTU_972
TGGGGAATATTGGACAATGGGGGAAACCCTGATCCAGCAATACCGCGTGTGTGAAGAAGGCCTTAGGGTTGTAAAGCACT
TTTGTTGGGGAGGAAGATGTGTAGTTTAAGAGATAGCACATTTGACTGTACCCAAAGAATAAGCACCGGCTAACTCTGTG
CCAGCAGCCGCGGTAATACAGAGGGTGCGAGCGTTAATCAGAATTACTGGGCGTAAAGGGCGCGTAGGCGGTTATATAAG
TTAGATGTGAAATCCCTGGGCTTAACCTAGGAACTGCATCTAAGACTGTATAACTAGAGTGCAGTAGAGGGTAGTGGAAT
TTCCGGTGTAGCGGTGAAATGCGTAGATATCGGAAGGAACACCAGTGGCGAAGGCGGCTACCTGGACTGACACTGACGCT
GAGGCGCGAGAGCGTGGGGAGCAAACAGG
>OTU_974
TGGGGAATATTGGACAATGGGCGCAAGCCTGATCCAGCCATGCCGCGTGAGTGATGAAGGCCCTAGGGTTGTAAAGCTCT
TTTGTGCGGGAAGATAATGACGGTACCCATAGAAGAAGCCCCGGCTAACTTCGTGCCAGCAGCCGCGGTAATACAGAGGA
TGCAAGCGTTATCCGGAATGATTGGGCGTAAAGCGTCTGTAGGTGGCTTTTTAAGTCCGCCGTCAAATCCCAGGGCTCAA
CCCTGGACAGGCGGTGGAAACTACCAAGCTGGAGTACGGTAGGGGCAGAGGGAATTTCCGGTGGAGCGGTGAAATGCGTA
GAGATCGGAAGGAACACCAGTGGCGAAAGCGACTTCCTGGTCGAATACTGACGTTCATGTGCGAAAGCGTGGGGAGCAAA
CAGG
>OTU_975
TGGGGAATATTGGACAATGGGCGCAAGCCTGATCCAGCCATGCCGCGTGAGTGATGAAGGCCTTAGGGTTGTAAAGCTCT
TTTATCCGGGACGATAATGACGGTACCGGAGGAATAAGCCCCGGCTAACTTCGTGCCAGCAGCCGCGGTAATACGAAGGG
GGCTAGCGTTGCTCGGAATCACTGGGCGTAAAGGGCGCGTAGGCGGCGTTTTAAGTCGGGGGTGAAAGCCTGTGGCTCAA
CCACAGAATGGCCTTCGATACTGGGACGCTTGAGTATGGTAGAGGTTGGTGGAACTGCGAGTGTAGAGGTGAAATTCGTA
GATATTCGCAAGAACACCGGTGGCGAAGGCGGCCAACTGGACCATTACTGACGCTGAGGCGCGAAAGCGTGGGGAGCAAA
CAGG
>OTU_976
ATTAGGAATCTTGCACAATGGGGGAAACCCTGATGCAGCGACGCCGCGTGTGGGATGACGGCATTCGTGTTGTAAACCAC
TTTTATCAGGGAAGAAGAATGTGACGGTACCTGGTGAATAAGCCCCGGCTAACTACGTGCCAGCAGCCGCGGTAATACGT
AGGGGGCGAGCGTTGTCCGAAGTTACTGGGCGTAAAGCGCGCGTAGGCTGTCTCTTAAGTTTGGGGTGAAAGGTTCACGG
CTCAACCGGAACAGTGCCTTGAATACTGGGAGACTTGAATCTGGCAGAGGATAGTGGAATTCCTGGTGTAGCGGTGAAAT
GCGTAGATATCAGGAGGAACACCCATGGCGAAGGCAGCTATCTGGGCTAAGATTGACGCTGAGGTGCGAAAGCGTGGGGA
GCGAACGGG
>OTU_977
TAGGGAATTTTCCACAATGGGCGAAAGCCTGATGGAGCAACGCCGCGTGCAGGATGAATGCCTTCGGGTTGTAAACTGCT
TTTATATGTGAAGATTATGACGGTAACATATGAATAAGGATCGGCTAACTCCGTGCCAGCAGCCGCGGTCATACGGAGGA
TCCAAGCGTTATCCGGAATTACTGGGCGTAAAGAGTTGCGTAGGTGGCATGGCAAGTAGATAGTGAAAGCGTGTGGCTCA
ACCATACATACATTATCTAAACTGCTAAGCTAGAGTATGAGAGAGGTAGATGGAATTCTCTGTGTAGGAGTGAAATCCGT
AGATATAGGGAGGAACACCGATGGCGTAAGCAGTCTACTGGCTCATTACTGACACTAAGGCACGAAAGCGTGGGGAGCAA
ACGGG
>OTU_978
TAGGGAATATTGCACAATGGAGGAAACTCTGATGCAGCGACGCCGCGTGAGTGATGAAGGCCTTCGGGTCGTAAAGCTCT
GTCGCAGGGGAATAACACAATGAATGTACCCTGTAAGAAAGGATCGGCTAACTTCGTGCCAGCAGCCGCGGTAAGACGAG
GGATCCTAGCGTTGTTCGGAATCATTGGGCGTAAAGCGGGTGTAGGTGGCTTTGTAAGTCAGGTGTGAAAGCCTAGGGCT
CAACCCTAGAAGTGCATTTGATACTGCGAAGCTTGAGTGCTAGAGAGGTTACTAGAATTCTTGGTGTAGTGGTGAAATAC
GTAGATATCAAGAGGAATACCGGTGGCGAAGGCGGGTAACTGGCTAGACACTGACACTCAGACCCGAAAGCGTGGGGATC
AAACAGG
>OTU_979
TAGGGAATTTTCCACAATGGGCGAAAGCCTGATGGAGCAACGCCGCGTGCAGGATGAAGGCTCTAGGGTCGTAAACTGCT
TTTATCTGTGACGATTATGACGGTAGCAGATGAATAAGGATCGGCTAACTCCGTGCCAGCAGCCGCGGTCATACGGAGGA
TCCAAGCGTTATCCGGAATTACTGGGCGTAAAGAGTTGCGTAGGTGGCAGAGTAAGTTGGTAGTGAAAGCGTGTGGCTCA
ACCACATAAACATTACTAAAACTGCTCAGCTAGAGGACGAGAGAGGTTATTGGAATTTCTAGTGTAGGAGTGAAATCCGT
AGATATTAGAAGGAACACCGATGGCGTAGGCAGATAACTGGCTCGTTCCTGACACTAAGGCACGAAAGCGTGGGTAGCAA
ACGGG
>OTU_980
TGAGGAATCTTCCACAATGGACGAAAGTCTGATGGAGCAACGCCGCGTGCAGGATGACGGCCTTCGGGTTGTAAACTGCT
TTTACTTGGGAAGATTATGACGGTACCAAGTGAATAAGGACCGGCTAACTACGTGCCAGCAGCCGCGGTAATACGTAGGG
TCCAAGCGTTATCCGGAATTACTGGGCGTAAAGCGTGCGCAGGTGGTTCGTTAAGTGAGACATTAAATCCAGCGGCTCAA
CCGTTTGGCTGTGTTTCATACTGGCGAACTAGAGGATGGCAGAGGCAAGTGGAATTTGTAGTGTAGCAGTGAAATGCGTA
GATATTACAAGGAACACCAATGGCGAAGGCAGCTTGCTGGGCCACACCTGACACTCAGGCACGAAAGCGTGGGGAGCGAA
CAGG
>OTU_981
TGGGGAATATTGGACAATGGGCGCAAGCCTGATCCAGCCATGCCGCGTGAGTGATGAAGGCCCTAGGGTTGTAAAGCTCT
TTCACCGGGGACGATAATGACGGTACCCGGAGAAGAAGCCCCGGCTAACTTCGTGCCAGCAGCCGCGGTAATACGAAGGG
GGCTAGCGTTGTTCGGAATTACTGGGCGTAAAGCGCACGTAGGCGGACATTTAAGTCAGGGGTGAAATCCCGGGGCTCAA
CCCCGGAACGGCCTCTGATACTGGGTGTCTTGAGTGTGGTAGAGGTGAGTGGAATTGCGAGTGTAGAGGTGAAATTCGTA
GATATTCGCAGGAACACCAGTGGCGAAGGCGGCTCACTGGACCACAACTGACGCTGAGGTGCGAAAGCGTGGGGAGCAAA
CAGG
>OTU_982
TAGGGAATATTGGGCAATGGAGGCAACTCTGACCCAGCCATGCCGCGTGCAGGATGAAGGCCCTCTGGGTTGTAAACTGC
TTTTATCAGGGAAGAAACGCTTGGATTTATCCGAGCCTGACGGTACCTGAGGAATAAGCACCGGCTAACTCCGTGCCAGC
AGCCGCGGTAATACGGAGGGTGCAAGCGTTATCCGGATTTACTGGGTTTAAAGGGTGCGTAGGCGGGCTATTAAGTCAGT
GGTGAAAGATTCGAGCTTAACTCGGAAACTGCCATTGATACTGGTAGCCTCGAGTACAGTTGAGGTGGGCGGAATGTGTC
ATGTAGCGGTGAAATGCTTAGATATGACACAGAACACCAATTGCGAAGGCAGCTCGCTAAACTGTTACTGACGCTGAGGC
ACGAAAGCGTGGGGAGCAAACAGG
>OTU_983
TGGGGAATCTTGCGCAATGCGCGAAAGCGTGACGCAGCCATGCCGCGTGGGGGAAGACGGCCTTCGGGTTGTAAACCCCT
TTCAGTTGGGACGAAGCTCAAGCGGTGAATAGCCGCGTGGAGTGACGGTACCTTCAGAAGAAGCCCCGGCTAACTACGTG
CCAGCAGCCGCGGTAATACGTAGGGGGCAAGCGTTGTCCGGAATCATTGGGCGTAAAGAGCGTGTAGGCGGCTCGGCAAG
TCCGCTGTGAAAGTCCAGGGCTCAACCCTGGAATGCCGGTGGAAACTGTCGAGCTAGAGTCCGGAAGAGGCGAGTGGAAC
TCCTGGTGTAGCGGTGAAATGCGCAGATATCAGGAAGAACACCAATGGCGAAGGCAGCTCGCTGGGACGTGACTGACGCT
GAGACGCGAAAGCGTGGGGAGCAAACAGG
>OTU_984
TGGGGAATCTTGCACAATGGAGGAAACTCTGATGCAGCGACGCCGCGTGAGCGATGAAGCCCTTCGGGGTGTAAAGCTCT
TTCGACGGGAACGATAATGACGGTACCCGAAGAAGAAGCTGCGGCTAACTACGTGCCAGCAGCCGCGGTAATACGTAGGC
AGCGAGCGTTGTTCGGAATTACTGGGCGTAAAGAGTGTGTAGGTGGTGCTCTAAGTTTGGTGTGAAATCTCCCGGCTTAA
CCGGGAGGGTGCGCCGAAAACTGGAGTGCTTGAGTATGGGAGAGGTAAGCGGAATTCCTGGTGTAGCGGTGAAATGCGTA
GATATCAGGAGGAACACCTGTGGTGTAGACAGCTTACTGGACCATCACTGACACTGAGACACGAAAGCGTGGGTAGCAAA
CAGG
>OTU_986
TGGGGAATTTTGCGCAATGGGGGAAACCCTGACGCAGCAACGCCGCGTGGAGGATGAAGTCCCTTGGGACGTAAACTCCT
TTCGATCGGGACGATTATGACGGTACCGGAAGAAGAAGCCCCGGCTAACTTCGTGCCAGCAGCCGCGGTAATACGTAGGG
AGCGAGCGTTGTCCGGATTCATTGGGCGTAAAGAGCTCGTAGGCGGTTTGATCAGTCGGATGTGAAACCTCCAGGCTCAA
CCTGGAGTCGCCATCCGATACTGTCATGACTAGAGTCCGGTAGGGGCCCACGGAACTCCTGGTGTAGCGGTGAAATGCGT
AGATATCGGAAGGAACACCTGTGGCGAAAGCGGCTCACTGGACAATAACTGACGCTGATGCACGAAAGCTAGGGGAGCAA
ACAGG
>OTU_987
TCGAGGATCATTCGCAATGGGCGAAAGCCTGACGATGCGACGCTGTGTGAACGATGAAGGCCTTCGGGTTGTAAAGTTCT
TTCGCCTGGGAACAAGAGAGAGCAGTGAACAACTGTTCGATTTGAGGGTACTAGGTAAAGAAGCACCGGCTAACTCCGTG
CCAGCAGCTGCGGTAATACGGAGGGTGCAAGCATTAATCGGAATTATTGGGCGTAAAGGGCGCGTAGGCGGATTTGTAAG
TCAGATGTGAAATTCCGAGGCTCAACTTCGGAGCTGCATCTGAAACTACAAACCTGGAGGGATGGCGGAGAAAATGGAAT
TCCACGTGTAGCGGTGAAATGCGTAGATATGTGGAGGAACACCTGTGGCGAAAGCGGTTTTCTAGCTATTTCCTGACGCT
GAGGCGCGAGAGCAAGGGGAGCAAACAGG
>OTU_988
TGGGGAATTTTGCGCAATGGGGGAAACCCTGACGCAGCAACGCCGCGTGGAGGATGAAGTATCTTGGTACGTAAACTCCT
TTCGATGGGGAAGATAATGACGGTACCCATAGAAGAAGCCCCGGCTAACTTCGTGCCAGCAGCCGCGGTAATACGAGGGG
GGCAAGCGTTGTTCGGAATTATTGGGCGTAAAGGGTGCGTAGGCGGTTTGACAAGTCTTATGTGAAATCTTCGGGCTCAA
CCCGAAGTCTGCATGAGAAACTGTTGAGCTTGAGTATGGGAGAGGTGAGTGGAATTTCCGGTGTAGCGGTGAAATGCGTA
GATATCGGAAGGAACACCTGTGGCGAAAGCGGCTCACTGGACCATAACTGACGCTGAGGCACGAAAGCTAGGGGAGCAAA
CAGG
>OTU_989
TGGGGAATATTGGACAATGGGCGCAAGCCTGATCCAGCAATGCCGCGTGAGCGATGAAGCCCCTCGGGGTGTAAAGCTCT
TTCGGCAGGGAAGATCATGACGGTACCTGCAAAAGCAGCTGCGGCTAACTACGTGCCAGCAGCCGCGGTAATACGTAGGC
AGCAAGCGTTGTTCGGAGTTACTGGGCGTAAAGGGTGCGTAGGCGGCTTTTTAAGTCTGTTGTGAAATCTCCCGGCTTAA
CTGGGAGGGTGCGGCGGAGACTGGGATGCTAGAGTATGGGAGAGGTAAGCGGAATTCCTGGTGTAGCGGTGAAATGCGTA
GATATCGGGAGGAACACCAGTGGCGAAGGCGATCACCTGGGGTTGTTCTGACGCTGAGGAGCGAAAGCTAGGGGAGCAAA
CGGG
>OTU_991
TGAGGAATATTGCGCAATGGGCGAAAGCCTGACGCAGCGACTCCGCGTGGAGGATGAAGGTCTTCGGATTGTAAACTTCT
GTTAAGTGGGAAGAAAAACCTTTTTCTAATACAAAAAGGTTATGACGGTACCATTAGAGAAAGCACCGGCTAACTTCGTG
CCAGCAGCCGCGGTAATACGAAGGGTGCAAGCGTTATTCGGAATAATTGGGCGTAAAGGGTGCGCAGGCTGTATGCTAAG
TCAACTGTTAAAGTCTTCGGCCTAACCGGGGGTGAGCGGTAGATACTGGCAAACTAGAGGGTGGAAGAGAGAAGTGGAAT
TCTCGGAGTAGCGGTAAAATGCGTAGATCTCGAGAGGAACACCGATGGCGAAGGCAGCTTCTTGGTCCATCTCTGACGCT
CATGCACGAAAGCGTGGGGAGCAAACAGG
>OTU_992
TGGGGAATTTTGTGCAATGGGCGAAAGCCTGACACAGCGACACCGCGTGAGCGAAGAAGCCCTTTGGGGTGTAAAGCTCT
GTCAACTGGGAAGAAAAAAATGACGGTACCAGTGGAGGAAGCATCGGCTAACTACGTGCCAGCAGCCGCGGTAAGACGTA
GGATGCAAGCGTTGTCCGGATTTATTGGGCGTAAAGAGTTCGTAGGCGGTTTGTTAAGTCTGGTGTTAAAGACTGGGGCC
CAACCCCGGGAGTGCATTGGATACTGGCAGACTGGAGTGCAGTAGAGGCAAGTGGAATTCCCAGTGTAGCGGTGAAATGC
GTAGATATTGGGAAGAACACCAGTGGCGTAAGCGACTTGCTGGGCTGTAACTGACGCTGAGGAACGAAAGCCAGGGTAGC
GAATGGG
>OTU_993
TGGGGAATATTGCGCAATGGGCGAAAGCCTGACGCAGCGACGCCGCGTGGGGGATGAAGGCCTTCGGGTTGTAAACCCCT
TTCAGCAGGGACGAAGCGAAAGTGACGGTACCTGCAGAAGAAGCGCCGGCTAACTACGTGCCAGCAGCCGCGGTAACACG
TAGGGCGCAAGCGTTGTCCGGAATTATTGGGCGTAAAGAGCTCGTAGGTGGTCTGTTGCGTCCGCTGTGAAATCTCGGGG
CTTAACCCCGAGCCTGCAGTGGATACGGGCAGACTAGAGGTAGGTAGGGGAGAATGGAATTCCTGGTGTAGCGGTGAAAT
GCGCAGATATCGGGAGGAACACCGGTGGCGAAGGCGGTTCTCTGGGCCTGTTCTGACGCTGAGGAGCGAAAGCGTGGGGA
GCAAACAGG
>OTU_994
TGGGGAATATTGCACAATGGGCGGAAGCCTGATGCAGCGACGCCGCGTGAGGGATGACGGCCTTCGGGTTGTAAACCTCT
TTCAGCAGGGACGAAGCGTAAGTGACGGTACCTGCAGAAGAAGCACCGGCCAACTACGTGCCAGCAGCCGCGGTAAGACG
TAGGGTGCGAGCGTTGTCCGGATTTATTGGGCGTAAAGAGCTCGTAGGCGGCTTGTCGCGTCGACCGTGAAAACTTGGGG
CTCAACCCCAAGCCTGCGGTCGATACGGGCAGGCTAGAGTTCGGTAGGGGAGACTGGAATTCCTGGTGTAGCGGTGAAAT
GCGCAGATATCAGGAGGAACACCGGTGGCGAAGGCGGGTCTCTGGGCCGATACTGACGCTGAGGAGCGAAAGCGTGGGGA
GCGAACAGG
>OTU_995
TGGGGAATATTGCACAATGGGCGAAAGCCTGATGCAGCAACGCCGCGTGAGGGACGACGGCCTTCGGGTTGTAAACCTCT
TTTAGTAGGGAAGAAGGGAGCTTGCTCTTGACGGTACCTGCAGAAAAAGCACCGGCTAACTACGTGCCAGCAGCCGCGGT
AATACGTAGGGTGCAAGCGTTGTCCGGAATTATTGGGCGTAAAGAGCTCGTAGGCGGTTTGTCGCGTCTGCTGTGAAATC
TGGGGGCTCAACCCCCAGCCTGCAGTGGGTACGGGCAGACTAGAGTGCGGTAGGGGAGATTGGAATTCCTGGTGTAGCGG
TGGAATGCGCAGATATCAGGAGGAACACCGATGGCGAAGGCAGATCTCTGGGCCGTAACTGACGCTGAGGAGCGAAAGCA
TGGGGAGCGAACAGG
>OTU_996
CGACGAATCTTCCGCAATGGGCGAAAGCCTGACGGAGCAATGCCGCGTGTGGGATGAAGCCCTTCGGGGTGTAAACCACT
GTCAGGGTTTAGCAACACAATGAGCAAACCCAAAGGAAGGGGCGGCTAACTCTGTGCCAGCAGCCGCGGTAATACAGAGG
CCCCAAGCGTTACGCGGTGTCACTGGGCTTAAAGGGTGCGTAGGCGGAGGCGCAAGTGCTTTGTGAAATCCCACGGCTCA
ACCGTGGAATTGCGGGGCATACTGCGTCTCTTGAGGCCGGTAAGGGTAGCTGGAACTGTAGGTGTAGCGGTGAAATGCGT
AGATATCTACAGGAACGCCGATGGTGAAGACGAGCTACTGGGCCGGTTCTGACGCTGAGGCACGAAAGCGTGGGGATCAA
ACAGG
>OTU_997
TGGGGAATTTTGCGCAATGGGGGAAACCCTGACGCAGCAACGCCGCGTGGAGGATGAAATATCTTGGTATGTAAACTCCT
TTCGATGGGGAAGATTATGACGGTACCCATAGAAGAAGCCCCGGCTAACTTCGTGCCAGCAGCCGCGGTAATACGAGGGG
GGCAAGCGTTGTTCGGATTTATTGGGCGTAAAGGGTGCGTAGGCGGTTTGGCAAGTCTTATGTGAAATCTTCGGGCTCAA
CCCGAAGCCTGCATAAGAAACTGCCGGGCTTGAGTATGGGAGAGGTGAGTGGAATTTCCGGTGTAGCGGTGAAATGCGTA
GATATCGGAAGGAACACCAGTGGCGAAAGCGACTTCCTGGTCGAATACTGACGTTCATGTGCGAAAGCGTGGGGAGCAAA
CAGG
>OTU_998
TAAGGAATATTGGTCAATGGGCGCAAGCCTGAACCAGCCATGCCGCGTGCAGGAAGACGGCCCTACGGGTTGTAAACTGC
TTTTATACCGGAATAAACCCTTTTACGTGTAAGAGGCTGAATGTACGGTAAGAATAAGGATCGGCTAACTCCGTGCCAGC
AGCCGCGGTAATACGGAGGATCCAAGCGTTATCCGGATTTATTGGGTTTAAAGGGTGCGTAGGCGGCCAGTTAAGTCAGG
GGTGAAAGACGGTAGCTCAACTATCGCAGTGCCTTTGATACTGATTGGCTTGAATGTACTTGAGGTAGGCGGAATGTGAC
AAGTAGCGGTGAAATGCATAGATATGTCACAGAACACCAATTGCGAAGGCAGCTTACTAAAGTATGATTGACGCTGAGGC
ACGAAAGCGTGGGGATCAAACAGG
>OTU_999
TGGGGAATCTTCCGCAATGGACGAAAGTCTGACGGAGCAACGCCGCGTGAGTGATGACGGCCTTCGGGTTGTAAAGCTCT
GTTAATCGGGACGAAAGGTCTTCTTGCGAATAGTTAGAAGAATTGACGGTACCGGAATAGAAAGCCACGGCTAACTACGT
GCCAGCAGCCGCGGTAATACGTAGGTGGCAAGCGTTGTCCGGAATTATTGGGCGTAAAGCGCGCGCAGGCGGATCAGTCA
GTCTGTCTTAAAAGTTCGGGGCTTAACCCCGTGATGGGATGGAAACTGCTGATCTAGAGTATCGGAGAGGAAAGTGGAAT
TCCTAGTGTAGCGGTGAAATGCGTAGATATTAGGAAGAACACCAGTGGCGAAGGCGACTTTCTGGACGAAAACTGACGCT
GAGGCGCGAAAGCCAGGGGAGCGAACGGG
>OTU_1000
TAACGAATCTTCCGCAATGCACGAAAGTGTGACGGAGCGACGCCGCGTGTAGGATGAAGTCCTTCGGGATGTAAACTACT
GTCAGGGGTAAGAAAGTTCTGATCTACCCCAGAGGAAGGGACGGCTAACTCTGTGCCAGCAGCCGCGGTAATACAGAGGT
CCCGAGCGTTAGGCGGAATCACTGGGCTTAAAGCGTGTGTAGGCGGATCGGTAAGTACCTTGTGAAATCCCATGGCTTAA
CCATGGAACTGCTTGGTATACTGCCAGTCTTGAGCCAGCTAGGGGCTACCGGAACAAATGGTGGAGCGGTGAAATGCGTA
GATATCATTTGGAACGCCAATGGAGAAATCAGGTAGCTGGGGCTGTGCTGACGCTGAGACACGAAAGCCAGGGGAGCGAA
CGGG
>OTU_1001
TCGAGGATTTTTCTCAATGGGGGAAACCCTGAAGGAGCGACGCCGCGTGAGGGATGAAGGTCTTCGGATTGTAAACCTCT
GTCATCTGGGAACAATGTAATCTACCTAACACGTGGATTATTGATAGTACCGGAAGAGGAAGCAGTGGCTAACTCTGTGC
CAGCAGCCGCGGTAATACAGAGACTGCAAGCGTTGTTCGGATTCATTGGGCGTAAAGGGTGCGCAGGCGGCCCGTTAAGT
CGGATGTGAAATCTCACAGCCTAACTGTGATAGGTCATTCGAAACTGGCGGACTTGAGGACTGGAGAGGAGACTGGAATG
GTCGGTGTAGCGGTGAAATGCGTAGAGATCGACCAGAACACCGGTGGCGAAGGCGGGTCTCTGGACAGTTCCTGACGCTC
ATGCACGAAAGCCAGGGGAGCAAACGGG
>OTU_1003
TGGGGAATCTTGCGCAATGGGCGAAAGCCTGACGCAGCAACGCCGCGTGGAGGACGAAGGCCTTCTCGGTTGTAAACTCC
TTTCGGCAGGGACGAAAAAAATGACGGTACCTGCAGAAGAAGCTCCGGCCAACTACGTGCCAGCAGCCGCGGTAATACGT
AGGGAGCAAGCGTTGTCCGGATTTATTGGGCGTAAAGAGCTCGTAGGCGGCTTGGTTAGTTGGGTGTGAAATCTCCAGGC
TCAACCTGGAGGGGCCACCCAATACTGCCATGGCTAGAGTCCGGTAGGGGGTCACGGAATTCCTGGTGTAGCGGTGAAAT
GCGCAGAGATCAGGAGGAACACCGGTGGCGAAGGCGGTGACCTGGGCCGGTACTGACGCTGAGGAGCGAAAGCGTGGGGA
GCGAACAGG
>OTU_1004
TGGGGAATCTTGCGCAATGGACGAAAGTCTGACGCAGCCACGCCGCGTGAGTGAAGAAGGCCTTCGGGTTGTAAAGCTCT
GTCGGAGGGGACGAAAATGCTTACGGTGAATAGCCGTAGGTACTGACGGTACCCTCAAAGGAAGCACCGGCTAACTTCGT
GCCAGCAGCCGCGGTAATACGAGGGGTGCGAGCGTTGCTCGGAATTATTGGGCGTAAAGGGTAGGTAGGTGGTCTTATTT
GTTGCGGGTGAAAGCCTCGAGCTTAACTCGAGAAGTGCCCGCAAGACGGTAAGACTAGAGTTCTGGAGAGGGTCGTGGAA
TTCCCGGTGTAGCGGTGAAATGCGTAGAGATCGGGAGGAACACCAGAGGCGAAGGCGGCGACCTGGACAGATACTGACAC
TCAACTACGAAAGCGTGGGTAGCAAACAGG
>OTU_1005
TGGGGAATCTTGCGCAATGGGCGAAAGCCTGACGCAGCAACGCCGCGTGGGGGATGAAGGCTCTCGGGTTGTAAACCCCT
TTCAGTGGGAACGAAAACAGACGGTACCCACAGAAGAAGCCCCGGCCAACTACGTGCCAGCAGCCGCGGTGATACGTAGG
GGGCGAGCGTTGTCCGGATTTATTGGGCGTAAAGAGCTCGTAGGCGGCTTGGCAAGTCGGGTGTGAAACCTCCAGGCTCA
ACCTGGAGCCGCCACTCGATACTTCCATGGCTAGAGTCCGGTAGGGGACCACGGAATTCCTGGTGTAGCGGTGAAATGCG
CAGATATCAGGAGGAACACCGGTGGCGAAGGCGGTGGTCTGGGCCGGCACTGACGCTGAGGAGCGAAAGCGTGGGGAGCG
AACAGG
>OTU_1007
TGGGGAATATTGGACAATGGGGGCAACCCTGATCCAGCAATGCCGCGTGAGTGATGAAGGCCTTAGGGTTGTAAAGCTCT
TTCGGCGGGGACGATGATGACGGTACCTGCAGAAGCAGCTGCGGCTAACTACGTGCCAGCAGCCGCGGTAAGACGTAGGG
GGCCAGCGTTGCTCGGAATTACTGGGCGTAAAGGGTTCGTAGGCGGTGCGGCAAGTTGGGAGTGAAATCTCTGGGCTTAA
CTCAGAGGCTGCTTCCAAAACTGCCGTGCTCGAGTGCGGGAGAGGCGAGTGGAATTACGGGTGTAGCGGTGAAATGCGTA
GAGATCGGAAGGAACATCAGTGGCGAAGGCGGCTCACTGGACCGACATTGACACTGAGGCGCGAAAGCGTGGGGAGCAAA
CAGG
>OTU_1008
TGGGGAATATTGCACAATGGGCGAAAGCCTGATGCAGCGACGCCGCGTGCGGGATGAAGGCCTTCGGGTTGTAAACCGCT
TTCATCAGGGACGAAGCGAGAGTGACGGTACCTGGAGAAGAAGCGCCGGCTAACTACGTGCCAGCAGCCGCGGTAATACG
TAGGGCGCAAGCGTTGTCCGGAATTATTGGGCGTAAAGAGCTCGTAGGCGGCTTGTCACGTCTGCTGTGAAATCCCGGGG
CTCAACCCCGGGCGTGCAGTGGATACGGGCTTGCTAGAGGCAGGCAGGGGAGAACGGAATTCCCGGTGTAGCGGTGAAAT
GCGCAGATATCGGAAGGAACACCTGTGGCGAAAGCGGCTCACTGGACCATTACTGACACTGAGGCACGAAAGCTAGGGGA
GCAAACAGG
>OTU_1009
TGGGGAATATTGGACAATGGGCGAAAGCCTGATCCAGCAATGCCGCGTGAGTGATGAAGGCCTTAGGGTTGTAAAGCTCT
TTTACCCGGGATGATAATGACAGTACCGGGAGAATAAGCTCCGGCTAACTCCGTGCCAGCAGCCGCGGTAATACGGAGGG
AGCTAGCGTTGTTCGGAATTACTGGGCGTAAAGCGCACGTAGGCTGCTTTGTAAGTTAGAGGTGAAAGCCTGGGGCTCAA
CCCCAGAATTGCCTTTGATACTGCATGGCTTGAATCCAGGAGAGGTGAGTGGAATTCCGAGTGTAGAGGTGAAATTCGTA
GATATTCGGAAGAACACCAGTGGCGAAGGCGGCTCACTGGACTGGTATTGACGCTGAGGTGCGAAAGCGTGGGGAGCAAA
CAGG
>OTU_1010
TAACGAATCTTCCGCAATGCACGCAAGTGTGACGGAGCGACGCCGCGTGTGGGACGAAGTCCTTCGGGATGTAAACCACT
GTCAGGGGTTAGAAAGTTCTGATCAACCCCAGAGGAAGGCACGGCTAACTCTGTGCCAGCAGCCGCGGTAAGACAGAGGT
GCCAAGCGTTAGGCGGAATCACTGGGCTTAAAGCGTGTGTAGGTGGACTGGTAAGTACCTTGTGAAATCCCACGGCTCAA
CCGTGGAACTGCTTGGTATACTGCTGGTCTTGGGCCATCTAGGGGCGAGCGGAACAAATGGTGGAGCGGTGAAATGCGTA
GATATCATTTGGAACGCCAATGGTGAAAACAGCTCGCTGGGGATGTGCCGACACTGAGACACGAAAGCTAGGGGAGCAAA
CGGG
>OTU_1011
TGGGGAATATTGGACAATGGGGGCAACCCTGATCCAGCCATGCCGCGTGTGTGAAGAAGGCTTTCGGGTTGTAAAGCACT
TTCAGTGAGGAGGAAGGCCTTAAGGATAATACCCTTGAGGATTGACGTTACTCACAGAAGAAGCACCGGCTAACTCCGTG
CCAGCAGCCGCGGTAATACGGAGGGTGCAAGCGTTAATCGGAATTACTGGGCGTAAAGCGCGCGTAGGCGGTTTGTTAAG
CGGGTTGTGAAAGCCCCGGGCTCAACCTGGGAATGGCAATTCGAACTGGCAGGCTGGAGTGTGGTAGAGGGTAGTGGAAT
TTCCGGTGTAGCGGTGAAATGCGTAGATATCGGAAGGAACACCAGTGGCGAAGGCGGCTACCTGGACCAACACTGACGCT
GAGGTGCGAAAGCGTGGGGAGCAAACAGG
>OTU_1012
TGGGGAATATTGGACAATGGGCGCAAGCCTGATCCAGCCATGCCGCGTGAGTGATGAAGGCCCTAGGGTTGTAAAGCTCT
TTCACCGGTGAAGATAATGACGGTAACCGGAGAAGAAGCCCCGGCTAACTTCGTGCCAGCAGCCGCGGTAATACGAAGGG
GGCTAGCGTTGTTCGGATTTACTGGGCGTAAAGCGCACGTAGGCGGGCTTTTAAGTCAGAGGTGAAATCCCAGGGCTCAA
CCCTGGAACTGCCTTTGATACTGGAAGTCTTGAGTATGGAAGAGGTGAGTGGAATTGCGAGTGTAGAGGTGAAATTCGTA
GATATTCGCAGGAACACCAGTGGCGAAGGCGGCTCACTGGTCCATTACTGACGCTGAGGTGCGAAAGCGTGGGGAGCAAA
CAGG
>OTU_1013
TTAGGGAATTTTGTCAATGGGCGAAAGCCTGAACGAGTGACGCCGCGTGCGGGATGACGCCTTTCGGGGTGTAAACCGCT
TTTCCCAGGGACGAGGATGGACGGTACTTGGGGAATAAGTCTCGGCTAACTACGTGCCAGCAGCCGCGGTAATACGTAGG
AGGCGAGCGTTGTCCGGAATTACTGGGCGTAAAGCGCGCGTAGGCGGTCTTTTGCGTAGGCGGTGAAAGCCCCAGGCTCA
CCTTGGGGAGGTCCGTCTAAACGGGGAGACTTGAGGGCGGTAGGGGCCGGTGGAACGCCCGGAGTAGCGGTGAAATGCGT
TGAGATCGGGCAGAACACCAGTGGCGAAGGCGGCCGGCTGGGCCGTTCCTGACGCTGAGGCGCGAAAGCCAGGGGAGCGA
ACGGA
>OTU_1014
TGGGGAATCTTGCGCAATGGACGAAAGTCTGACGCAGCCACGCCGCGTGAGTGAAGAAGGCCTTCGGGTCGTAAAGCTCT
GTCGGGCGGGACGAAAATGCATGAGGTGAATAGCCTTGTGTACTGACGGTACCGCTAAAGGAAGCACCGGCTAACTTCGT
GCCAGCAGCCGCGGTAATACGAGGGGTGCGAGCGTTGCTCGGAATTATTGGGCGTAAAGGGTAGGTAGGTGGTCTCATTT
GTCAGGGGTGAAAGCCTTGGGCTCAACCCAAGAAGTGCCTCTGAAACGGTGGGACTAGAGTACTGGAGAGGGTCGTGGAA
TTCCCGGTGTAGCGGTGAAATGCGTAGAGATCGGGAGGAACACCAGAGGCGAAGGCGGCGACCTGGACAGTAACTGACAC
TCAACTACGAAAGCGTGGGGAGCAAACAGG
>OTU_1015
TCGAGAATCTTCGGCAATGGGCGCAAGCCTGACCGAGCGACGCCGCGTGCGGGATGAAGGCTTTCGGGTTGTAAACCGCT
GTCAGAGGGGATGAAATGTAGTTGGGTTCTCCCTGCTACTTGACATATCCTCAGAGGAAGTACGGGCTAAGTTCGTGCCA
GCAGCCGCGGTAAGACGAACCGTACGAACGTTATTCGGAATTACTGGGCTTAAAGGGTGCGTAGGCTGCGTAGTAAGTTG
GGTGTGAAATCCCTCGGCTCAACCGAGGAACTGCGCCCAAAACTACTATGCTCGAGGGAGACAGAGGTGAGCGGAACTTA
GGGTGGAGCGGTGAAATGCGTTGATATCCTAAGGAACACCCGTGGCGAAAGCGGCTCACTGGGTCTCTTCTGACGCTGAG
GCACGAAAGCTAGGGTAGCGAACGGG
>OTU_1016
TGGGGAATCTTCCGCAATGGACGAAAGTCTGACGGAGCAACGCCGCGTGTATGATGAAGGTCTTCGGATTGTAAAGTACT
GTCTTTGGGGAAGAATGACTGATTTGAGAATATTGAGTCAGTATGACGGTACCCAAGGAGGAAGCCCCGGCTAACTACGT
GCCAGCAGCCGCGGTAATACGTAGGGGGCAAGCGTTGTCCGGAATTATTGGGCGTAAAGGGCGCGTAGGCGGATAGTTAA
GTCCGGTGTGAAAGATCAGGGCTCAACCCTGAGAGTGCATCGGAAACTGGTTATCTTGAGGACAGGAGAGGAAAGTGGAA
TTCCACGTGTAGCGGTGAAATGCGTAGATATGTGGAGGAACACCAGTGGCGAAGGCGACTTTCTGGACTGTAACTGACGC
TGAGGCGCGAAAGCGTGGGGAGCAAACAGG
>OTU_1017
TGAGGAATTTTCCGCAATGGGCGAAAGCCTGACGGAGCGACGCCGCGTGTGGGATGAAGGCCTTCGGGTCGTAAACCACT
GTCGAAGGGGAAGATATTGACGGTACCCTTGGAGGAAGCCCCGGCTAACTACGTGCCAGCAGCCGCGGTAAGACGTAGGG
GGCGAGCGTTATTCGGAATCATTGGGCGTAAAGCGCTCGTAGGCGGCTTGATAAGTCCGTGAGGAAAGACCTGGGCTCAA
CTCAGGGAACAGCACGGATACTATTAAGCTTGAGGTAATCAGAGGGTGATGGAATTCCCGGTGTAGCGGTGAAATGCGTA
GATATCGGGAGGAACACCAGTGGCGAAGGCGATCACCTGGGGTTAATCTGACGCTGAGGAGCGAAAGCTAGGGGAGCAAA
CGGG
>OTU_1018
TTTCGAATCATTCACAATGGGCGAAAGCCTGATGGTGCGACGCCGCGTGGGGGACGAAGGTTTTCGGATTGTAAACCCCT
GTCACCGGGGAAGAAACGTTCAAGGTTAATAGCCTTGAGCCTGACTTAACCCGGAGAGGAAGCAGTGGCTAACTCTGTGC
CAGCAGCCGCGGTAATACAGAGACTGCAAGCGTTATTCGGATTCACTGGGCGTAAAGGGTGCGCAGGCGGTTGCGTGTGT
CAGGTGTGAAATCTCGGGGCTTAACCCCGAAACTGCGCCTGAAACTACGTGACTAGAGCATTGGAGAGGGTAGCGGAATT
CATGGTGTAGCAGTGAAATGCGTAGATATCATGAGGAACACCAGAGGCGAAGGCGGCTACCTGGACAATTGCTGACGCTC
AGGCACGAAAGCGTGGGGAGCAAAAGGG
>OTU_1019
TGGGGAATATTGCACAATGGGCGCAAGCCTGATGCAGCGACGCCGCGTGGGGGATGACGGCCTTCGGGTTGTAAACCTCT
TTCACCATCGACGAAGCCTTCGGGTGACGGTAGGTGGAGAAGAAGCACCGGCCAACTACGTGCCAGCAGCCGCGGTAATA
CGTAGGGTGCGAGCGTTGTCCGGAATTACTGGGCGTAAAGAGCTCGTAGGTGGTTTGTCGCGTTGTTCGTGAAATGCCAC
AGCTTAACTGTGGGCGTGCGGGCGATACGGGCAGACTGGAGTACTGCAGGGGAGACTGGAATTCCTGGTGTAGCGGTGGA
ATGCGCAGATATCAGGAGGAACACCGGTGGCGAAGGCGGGTCTCTGGGCAGTAACTGACGCTGAGGAGCGAAAGCGTGGG
GAGCGAACAGG
>OTU_1020
TGGGGAATATTGGACAATGGGGGCAACCCTGATCCAGCGATGCCGCGTGAGTGAAGAAGGCCTTCGGGTTGTAAAACTCT
TTCACCTGTGACGATAATGACGGTACCTGCAGAAGCAGCTGCGGCTAACTACGTGCCAGCAGCCGCGGTAATACGTAGGC
AGCAAGCGTTGTTCGGAGTTACTGGGCGTAAAGCGCGTGTAGGCGGGTCTTTAAGTCAGGGGTGAAATGCCAAGGCTCAA
CCTTGGAACTGCCTTTGATACTGGAGATCTTGAGTCCGGGAGAGGTGAGTGGAACTGCGAGTGTAGAGGTGAAATTCGTA
GATATTCGCAAGAACACCAGTGGCGAAGGCGGCTCACTGGCCCGGTACTGACGCTGTAGCGCGAAAGCGTGGGGAGCGAA
CGGG
>OTU_1023
TGGGGAATATTGGGCAATGGGCGCAAGCCTGACCCAGCCATGCCGCGTGAGTGATGAAGGCCTTCGGGTCGTAAAGCTCT
GTGGGGAGGGAAGAAACCTCCCATGGCTAACATCCATGGGATTTGACGGTACCTCCTTAGCAAGCACCGGCTAACTCCGT
GCCAGCAGCCGCGGTAATACGGAGGGTGCAAACGTTGCTCGGAATCATTGGGCGTAAAGCGCACGTAGGCGGCCTGATAA
GTCGGATGTGAAAGCCCTGGGCTCAACCCAGGAAGTGCATTCGAAACTGTCAGGCTTGAATGTGGAAGAGGGTCGCGGAA
TTCCCGGTGTAGAGGTGAAATTCGTAGATATCGGGAGGAACACCAGTGGCGAAGGCGGCGACCTGGGCCAACATTGACGC
TGAGGTGCGAAAGCGTGGGGAGCAAACAGG
>OTU_1024
TGGGGAATCTTGCGCAATGGGCGAAAGCCTGACGCAGCGACGCCGCGTGTGCGATGAAGGTCTTCGGATCGTAAAGCACT
GTCGCCTGGGAAAAAGAAATGATGGTACCAGGAGAGGAAGCACCGGCTAACTCTGTGCCAGCAGCCGCGGTAATACAGAG
GGTGCGAGCGTTGTTCGGAATTATTGGGCGTAAAGCGCTGGTAGGTGGCCTGCCAAGTCACGTGTGAAAGCTCCCGGCTC
AACCGGGAAAGTGCGCGTGAAACTGGCTGGGCTTGAGTGCCGGAGAGGGTCGCGGAATTCCCGGTGTAGAGGTGAAATTC
GTAGATATCGGGAGGAACACCAGAGGCGAAGGCGGCGACCTGGAAGGTGACTGACACTGAGCAGCGAAAGCGTGGGGAGC
AAACAGG
>OTU_1025
TGGGGAATCTTGCGCAATGGGCGAAAGCCTGACGCAGCAACGCCGCGTGAGGGAAGACGGCCTTAGGGTTGTAAACCTCT
TTCAGCAGGGACGAAGCTTCCAGGGTGAATAGCCCTGTGGAGTGACGGTACCTGCAGAAGAAGCCCCGGCTAACTACGTG
CCAGCAGCCGCGGTAATACGTAGGGGGCAAGCGTTGTCCGGAATCATTGGGCGTAAAGCGCGTGTAGGCGGCTCGGAAAG
TCTGGTGTGAAAACTTGAGGCTCAACCTCAAGGGTGTCGCTGGATACTATCGAGCTCGAGTCCGGAAGAGGAGAGTGGAA
TTCCTGGTGTAGCGGTGGAATGCGCAGATATCAGGAGGAACACCAATGGCGAAGGCAGCTCTCTGGTACGTGACTGACGC
TGAGACGCGAAAGCGTGGGGAGCGAACAGG
>OTU_1027
ATTAGGAATCTTGCGCAATGGGGGCAACCCTGACGCAGCGACGCCGCGTGGAGGAGGAAGGCCTTCGGGTTGTAAACTCC
TTTTAGGGAGGAAGAAACAAATGACGGTACTCCCTGAATAAGCCCCGGCTAACTCCGTGCCAGCAGCCGCGGTAATACGG
AGGGGGCGAGCGTTGTCCGAAGTTACTGGGCGTAAAGCGCGCGTAGGCGGGTCGTCAAGTCCGCTGTGAAAGCCCGGGGC
TCAACCCCGGAGGGTCGGTGGATACTGTCGGTCTTGAAGTTGCTAGGGGGAGATGGAATTACCGGTGTAGCGGTGAAATG
CGTAGATATCGGTAGGAACACCAGTGGCGAAGGCGGTCTCCTGGGGCAATCTTGACGCTGAGGCGCGAAAGCTGGGGGAG
CGAACGGG
>OTU_1028
TGGGGAATCTTGCGCAATGGGCGAAAGCCTGACGCAGCGACGCCGCGTGAGCGATGAAGGCCTTCGGGTTGTAAAGCTCT
GTGGGGAGGGAAGAATAAGTCGTGGCTAATATCCACGATGATGACGGTACCTCCTTAGCAAGCACCGGCTAACTCTGTGC
CAGCAGCCGCGGTAAGACAGAGGGTGCAAACGTTGTTCGGAATTACTGGGCGTAAAGCGCGTGTAGGCGGCTAAGTAAGT
CGGGCGTGAAATCCCACGGCTCAACCGTGGAAGTGCACTCGAAACTGCATAGCTAGAGTCCTGGAGAGGAAGGTGGAATG
CTTGGTGTAGAGGTGAAATTCGTAGATATCAAGCGGAACACCGGTGGCGAAGGCGGCCTTCTGGACAGTGACTGACGCTG
AGACGCGAAAGCGTGGGGAGCAAACAGG
>OTU_1029
TAGGGAATCTTGCGCAATGGGGGCAACCCTGACGCAGCCATGCCGCGTGAATGATGAAGGTCTTAGGATTGTAAAATTCT
TTCAGCAGGGAAGATAATGACTGTACCTGCAGAAGAAGCCCCGGCTAACTTCGTGCCAGCAGCCGCGGTAATACGAAGGG
GGCTAGCGTTGCTCGGAATTACTGGGCGTAAAGGGCGCGTAGGCGGGCGTTTAAGTCAGAGGTAAAAGCCCAGGGCTCAA
CCCTGGAACTGCCTTTGATACTGGACGCCTAGAGTGCGGGAGAGGTGAGTGGAACTCCGAGTGTAGAGGTGAAATTCGTA
GATATTCGGAAGAACACCAGTGGCGAAGGCGACTCACTGGCCCGTTACTGACGCTGAGGCGCGAAAGCGTGGGGAGCAAA
CAGG
>OTU_1030
TGGGGAATATTGGACAATGGGGGGAACCCTGATCCAGCGATGCCGCGTGTGTGAAGAAGGCCTGCGGGTTGTAAAGCACT
TTCAGTTGGGAAGAGAAGCGTAATGTGAATAATGTTACGTGGAGACGTTACTAACAAAAGAAGCACCGGCTAACTCTGTG
CCAGCAGCCGCGGTAATACAGGGGGTGCGAGCGTTAATCGGATTAATTGGGCGTAAAGGGCATGTAGGCTGTTTTAACAG
TCTGACGTGAAAGACCTGGGCTTAACCTAGGTTGTGCGTTGGATACGTTAAGACTAGAGTGTGAGAGAGGGAGGTGGAAT
TTCCGGTGTAGCGGTGGAATGCGTAGATATCGGAAAGAACTCTCGTGGCGAAGGCGTCCTCCTGGCTCACAACTGACGCT
GAGGTGCGAAAGCGTGGGTAGCAAACAGG
>OTU_1031
TTTAGAATATTGTGCAATGGGCGAAAGCCTGACACAGCGACGCCGCGTGAGTGATGAAGGCCTTCGGGTCGTAAAGCTCT
GTTGGTAGGGATGAGCAAGGACAGTACCTACCCAGAAAGCCCCGGCTAACTACGTGCCAGCAGCTGCGGTAATACGTAGG
GGGCGAGCGTTGTCCGAAGTCACTGGGCGTAAAGCGTGCGTAGGCGGCTCGGTTAGTTACATCTTAAAGGCGACAGCTCA
ACTGTCGAGGGTGGTGTAATACTGCCGGGCTTGAGGTAGGCAAGAGAGTGTGGAACTCCGAGTGTAGCGGTGGAATGCGT
AGAGATTCGGAAGAACACCCATAGCGAAGGCAGCACTCTGGGCCTATCCTGACGCTGAGGCACGAAAGCCAGGGTAGCAA
ACGGG
>OTU_1032
TCGAGAATTTTTCACAATGGACGAAAGTCTGATGGAGCGACGCCGCGTGGAGGATGAAGGTTCTTGGATTGTAAACTCCT
GTCACTGCAGAACAAGGCTAGCGCCGTGAATAGCGGCGCTAGTTGATGGTATGCGGAGAGGAAGGGACGGCTAACTCTGT
GCCAGCAGCCGCGGTGAGACAGAGGTCCCGAGCGTTGTTCGGATTCATTGGGCGTAAAGGGTGTGTAGGAGGTCAGGTAA
GTCGTGTGTGAAATCTCAGAGCTTAACTCTGAAACTGCGCTCGATACTGCTTGGCTAGAGGATCGGAGGGGGTAACGGAA
TTCATGGTGTAGCAGTGAAATGCGTAGATATCATGAGGAACACCGGTGGCGAAGGCGGTTACCTGGAAGATTCCTGACTC
TGAAACACGAAAGCCAGGGGAGCAAACGGG
>OTU_1033
TCGAGAATATTCGACAATGGGCGAAAGCCTGATCGAGCGACACCGCGTGCAGGATGAAGGCCTTCGGGTCGTAAACTGCG
GTAGTATGGTAAGAATGTAAATGACTGTCATACGGAAAGAGGTGGGTAACTACGTGCCAGCACCAGCGGTAATACGTAGA
CCTCAAGCGTTATTCGGATTTATTGGGCGTAAAGAGCATGTAGGAGGTTTCGCGCGTCTTTTGTTAAAGCCCACCGCCTA
ACGGTGGAAGTGCAAGAGATACGGCGGAACTAGAGGAGGTTAGAGGTGCATGGAACTCACGGTGTAGGGGTGAAATCCGT
TGATATCGTGGGGAACACCAAAGGCGAAGGCAGTGCACTGGGACCTTCCTGACTCTGAGATGCGAAAGCGTGGGGAGCAA
AAAGG
>OTU_1034
TGAGGAATTTTCCGCAATGGGCGAAAGCCTGACGGAGCAATGCCGCGTGGAGGATGACGGCCCGTGGGTTGTAAACTCCT
TTTCTTGGAGAAGAATAACTGACGGTATCCAAGGAATAAGCATCGGCTAACTCCGTGCCAGCAGCCGCGGTAATACGGAG
GATGCAAGCGTTATCCGGATTCATTGGGCGTAAAGGGTCCTGAGGTGGCCTGCTTAGTCTACTGTGAAAGCTCAGGGCTT
AACCCTGACAATGCGGTGGAAACTAGCAGGCTAGAATACGGTAGGGGCAGGGGGAATTCCCGGTGTAGCGGTGAAATGCA
TAGATATCGGGAGGAACACCAAAGGCGAAGGCACCCTGCTGGGCCGATATTGACACTGACAGACGAAAGCTAGGGGAGCA
AAGAGG
>OTU_1035
TGGGGAATCTTGCGCAATGGACGAAAGTCTGACGCAGCAACGCCGCGTGGGGGATGAAGCTTCTCGGAGTGTAAACCCCT
TTCGACCCGGACGAATGCCCGCAAGGGTTTGACGGTACGGGTATAAGAAGCCCCGGCTAACTTCGTGCCAGCAGCCGCGG
TAATACGAGGGGGGCAAGCGTTGTTCGGAATTATTGGGCGTAAAGGGTGCGTAGGCGGTTTTGTAAGTCTTGTGTGAAAT
CTTCAGGCTCAACTTGAAGACTGCACGAGAAACTGCAGGGCTTGAGTGTGGGAGAGGTGTGTGGAACTCCGAGTGTAGAG
GTGAAATTCGTAGATATTCGGAAGAACACCAGTGGCGAAGGCGACACACTGGCCCGTAACTGACGCTGAGGCGCGAAAGC
GTGGGGAGCAAACAGG
>OTU_1036
TGGGGAATATTGGACAATGGGGGGAACCCTGATCCAGCAATACCGCGTGTGTGAAGAAGGCCTGAGGGTTGTAAAGCACT
TTCAGTAGGGAGGAGGATTGATTGGTTAAGAGCTGATTAATTGGACGTTACCTACAGAAGAAGCACCGGCTAACTCCGTG
CCAGCAGCCGCGGTAATACGGAGGGTGCAAGCGTTAATCGGAATTACTGGGCGTAAAGAGTGCGTAGGTGGTTAATTAAG
TTATCTGTGAAATCCCTGGGCTCAACCTGGGCAGGTCAGATAATACTGTTTAACTCGAGTATGGGAGAGGGTAGTGGAAT
TTCCGGTGTAGCGGTGAAATGCGTAGAGATCGGAAGGAACACCAGTGGCGAAGGCGGCTACCTGGCCTAATACTGACACT
GAGGCACGAAAGCGTGGGGAGCAAACAGG
>OTU_1037
TAGGGAATCTTCCACAATGGGCGAAAGCCTGATGGAGCAACGCCGCGTGCAGGATGAAGGCCTTCGGGTCGTAAACTGCT
TTTATATGTGAAGATTATGACGGTAGCATATGAATAAGGATCGGCTAACTCCGTGCCAGCAGCCGCGGTCATACGGAGGA
TCCAAGCGTTATCCGGAATTACTGGGCGTAAAGAGTTGCGTAGGTGGCATAGTAAGCGGACAGTGAAATCGCACGGCTCA
ACCGTGTATACATTGTCTGAACTACTAAGCTTGAGGACGAGAGAGGTACCTGGAATTCCTAGTGTAGGAGTGAAATCCGT
AGATATTAGGAGGAACACCGATGGCGTAGGCAGGGTACTGGCTTGTTCCTGACACTAAGGCACGAAAGCGTGGGGAGCGA
ACGGG
>OTU_1038
TGGGGAATATTGCGCAATGGGCGGAAGCCTGACGCAGCGACGCCGCGTGGGTGATGAAGGCCTTCGGGTTGTAAACCCCT
TTCACCAGGAGCGAATCAAGACGGTACCTGGGGAAGAAGCGCCGGCTAACTACGTGCCAGCAGCCGCGGTAATACGTAGG
GCGCAAGCGTTGTCCGGAATTATTGGGCGTAAAGAGCTCGTAGGCGGCCTGTCGCGTCCGCTGTGAAAACTCGGGGCTTA
ACCCCGAGCCTGCAGTGGATACGGGCAGACTAGAGGTAGGTAGGGGAGACTGGAATTCCTGGTGTAGCGGTGAAATGCGC
AGATATCAGGAGGAACACCGGTGGCGAAGGCGGGTCTCTGGGCCAAAACTGACGCTGAGGAGCGAAAGCGTGGGGAGCGA
ACAGG
>OTU_1041
TCGGGAATTTTGCGCAATGGGCGAAAGCCTGACGCAGCAACGCCGCGTGAGGGATGAAGGCCTTCGGGTTGTAAACCTCT
TTTCTCAGGGAAGATAATGACGGTACCTGAGGAATAAGTCACGGCTAACTACGTGCCAGCAGCCGCGGTAATACGTAGGT
GGCTAGCGTTGTCCGGATTTACTGGGCGTAAAGAGCGCGCAGGCGGTCGTTCAAGTCGAGTGTGAAAGCCCCCGGCTCAA
CTGGGGAGGGTCACTCGATACTGATCGACTCGAAGGCAGGAGAGGGAAGCGGAATTCCCGGTGTAGTGGTGAAATGCGTA
GATATCGGGAGGAACACCAGTGGCGAAGGCGGCTTTCTGGCCTGTTCTTGACGCTGAGGCGCGAAAGCTAGGGTAGCAAA
CGGG
>OTU_1042
TGGGGAATATTGCACAATGGGCGCAAGCCTGATGCAGCCATGCCGCGTGTATGAAGAAGGCCTTAGGGTTGTAAAGTACT
TTCAGCGGGGAGGAAGGTGATAAAGTTAATACCTTTATCAATTGACGTTACCCGCAGAAGAAGCACCGGCTAACTCCGTG
CCAGCAGCCGCGGTAATACGGAGGGTGCAAGCGTTAATCGGAATTACTGGGCGTAAAGCGCACGCAGGCGGTCAATTAAG
TCAGATGTGAAAGCCCCGAGCTTAACTTGGGAATTGCATCTGAAACTGGTTGGCTAGAGTCTTGTAGAGGGGGGTAGAAT
TCCACGTGTAGCGGTGAAATGCGTAGAGATGTGGAGGAATACCGGTGGCGAAGGCGGCCCCCTGGACAAAGACTGACGCT
CAGGTGCGAAAGCGTGGGGAGCAAACAGG
>OTU_1043
TGAGGAATATTGGTCAATGGGCGAGAGCCTGAACCAGCCAAGTAGCGTGCAGGATGACGGCCCTATGGGTTGTAAACTGC
TTTTATAGGGGAATAAAGTGAGCCACGTGTGGTTTTTTGCATGTACCCTATGAATAAGGACCGGCTAATTCCGTGCCAGC
AGCCGCGGTAATACGGAAGGTCCGGGCGTTATCCGGATTTATTGGGTTTAAAGGGAGCGTAGGCCGGAGATTAAGCGTGT
TGTGAAATGTAGACGCTCAACGTCTGCACTGCAGCGCGAACTGGTTTCCTTGAGTACGCATAAAGTGGGCGGAATTCGTG
GTGTAGCGGTGAAATGCTTAGATATCACGAAGAACTCCGATTGCGAAGGCAGCTCACTGGGGCGCAACTGACGCTGAAGC
TCGAAAGCGCGGGTATCGAACAGG
>OTU_1044
TGGGGAATTTTGCGCAATGGGGGAAACCCTGACGCAGCAACGCCGCGTGGAGGATGAAGTCCCTTGGGATGTAAACTCCT
TTCGACCGGGACGATAATGACGGTACCGGTAGAAGAAGCACCGGCTAACTCTGTGCCAGCAGCCGCGGTAATACAGAGGG
TGCGAGCGTTGTTCGGAATTATTGGGCGTAAAGGGCGCGTAGGCGGTGCGGTAAGTCTCTTGTGAAATCTCCGGGCTCAA
CTCGGAGCCTGCAGGAGGAACTGCCGTGCTTGAGTGTGGGAGAGGTGAGTGGAATTCCCGGTGTAGCGGTGAAATGCGTA
GATATCGGGAGGAACACCTGTGGCGAAAGCGGCTCACTGGACCACTACTGACGCTGAGGCGCGAAAGCTAGGGGAGCAAA
CAGG
>OTU_1045
TCGAGAATTTTTCACAATGGGGGAAACCCTGATGGAGCGACGCCGCGTGGAGGACGAAGGCCTTCGGGTCGTAAACTCCT
GTCATGCGGGAACAAGAAAGTGATAGTACCGCAAGAGGAAGGGACGGCTAACTCTGTGCCAGCAGCCGCGGTAATACAGA
GGTCCCAAGCGTTGTTCGGATTCATTGGGCGTAAAGGGTGCGTAGGTGGCGATGTTAGTCTGGTGTGAAATCTTGGGGCT
CAACCTCAAAATTGCATCGGATACTGCATTGCTAGAGGATTGTAGAGGAGAGTGGAATTCATGGTGTAGCAGTGAAATGC
GTAGATATCATGAGGAAGACCAGTTGCGAAGGCGACTCTCTGGGCAACTCCTGACACTGAGGCACGAAGGCCAGGGGAGC
GAACGGG
>OTU_1047
TGGGGAATATTGCGCAATGGGCGGAAGCCTGACGCAGCGACGCCGCGTGCGGGATGAAGGCCTTCGGGTTGTAAACCGCT
TTCACCAGGGACGAAGCTAACGTGACGGTACCTGGGGAAGAAGCGCCGGCTAACTACGTGCCAGCAGCCGCGGTAATACG
TAGGGCGCGAGCGTTGTCCGGAATTATTGGGCGTAAAGAGCTCGTAGGCGGCTGGTTGCGTCTGCTGTGAAATCCCGGGG
CTTAACCCCGGGCGTGCAGTGGATACGGGCCGGCTGGAGGCAGGCAGGGGAGAATGGAATTCCCGGTGTAGCGGTGAAAT
GCGCAGATATCGGGAGGAACACCGGTGGCGAAGGCGGTTCTCTGGGCCTGTACTGACGCTGAGGAGCGAAAGCGTGGGGA
GCAAACAGG
>OTU_1048
TGGGGAATATTGCACAATGGGCGCAAGCCTGATGCAGCAACGCCGCGTGAGGGACGACGGCCTTCGGGTTGTAAACCTCT
TTCAGCAGGGACGAAGCGCAAGTGACGGTACCTGCAGAAGAAGCACCGGCCAACTACGTGCCAGCAGCCGCGGTAAGACG
TAGGGGGCGAGCGTTATTCGGAATTATTGGACGTAAAGAGCTCGTAGGCGGACTGTTGCGTCCGCTGTGAAAAGCTGGGG
CTTAACCCTGGCCTTGCAGTGGATACGGGCAGACTGGAGTACTGCAGGGGAGACTGGAATTCCTGGTGTAGCGGTGGAAT
GCGCAGATATCAGGAGGAACACCGATGGCGAAGGCAGGTCTCTGGGCAGTAACTGACGCTGAGGAGCGAAAGCATGGGTA
GCGAACAGG
>OTU_1049
TCGAGAATTTTTCTCAATGGGGGAAACCCTGAAGGAGCGACGCCGCGTGGGGGATGAATGGCTTCGGCCCGTAAACCCCT
GTCATTTGTGAACAAATTGTTTCACTTAATACGTGTAACATTGATTGTAACGAAAGAGGAAGGGACGGCTAACTCTGTGC
CAGCAGCCGCGGTAATACAGAGGTCCCAAGCGTTGTTCGGATTCACTGGGCGTAAAGGGTGCGTAGGCGGTAAGGTAAGT
CTGACGTGAAATCTCCGGGCCTAACCCGGAAACTGCGTTGGAAACTATCTGACTAGAGGAATGGAGGGGAGACTGGAATA
CTTGGTGTAGCAGTGAAATGCGTAGATATCAAGTGGAACACCAGTGGCGAAGGCGAGTCTCTGGACATTTCCTGACGCTG
AGGCACGAAAGCCAGGGGAGCAAACGGG
>OTU_1051
TGGGGAATTTTGCACAATGCCCGAAAGGGTGATGCAGCAACGCCGCGTGAGGGATGAAGGCCTTCGGGTCGTAAACCTCT
TTCGATCGGGAAAAATGGCTCTGTGAAGAACAGGGTCTGATGGTACCGGATGAAGAAGCCCCGGCTAACTACGTGCCAGC
AGCCGCGGTAATACGTAGGGGGCGAGCGTTGTTCGGAATTACTGGGCGTAAAGGGCGTGTAGGCGGTGTGATAAGTTGGG
CGTGAAATCCCCGGGCTTAACCCGGGGGGGCCGTTCAAGACTGTCATGCTAGGGTGTGGGAGAGGGTAGTGGAATTCCCG
GTGTAGCGGTGAAATGCGTAGATATCGGGAGGAACACCTGCGGCGAAAGCGGCTACCTGGACCATAACCGACGCTGAGGC
GCGAAAGCTAGGGGAGCAAACAGG
>OTU_1052
TCGAGAATTTTTCACAATGGACGAAAGTCTGATGGAGCGACGCCGCGTGGAGGATGAAGGTTTTCGGATTGTAAACTCCT
GTCACTGCAGAACAAGGCAGTGCGTATGAATAGTACGTGCTGTTGATGGTATGCGGAGAGGAAGGGACGGCTAACTCTGT
GCCAGCAGCCGCGGTAAGACAGAGGTCCCGAGCGTTGTTCGGATTCATTGGGCGTAAAGGGTGTGTAGGAGGCTAGGTAA
GTCAGGTGTGAAATCTCAGAGCTTAACTCTGAAACTGCGCTTGATACTGCTTGGCTAGAGGATCGGAGGGGGTATCGGAA
TTTATGGTGTAGCAGTGAAATGCGTAGATATCATAAGGAACACCGGTGGCGAAGGCGGATACCTGGAAGATTCCTGACTC
TGAAACACGAAAGCCAGGGGAGCAAACGGG
>OTU_1053
TGGGGAATTTTGGACAATGGGGGCAACCCTGATCCAGCAATGCCGCGTGTGTGAAGAAGGCCTTCGGGTTGTAAAGCACT
TTTGTCAGGAACGAAACGGTCTTGGATAATACCTGAGGCTAATGACGGTACCTGAAGAATAAGCACCGGCTAACTACGTG
CCAGCAGCCGCGGTAATACGTAGGGTGCAAGCGTTAATCGGAATTACTGGGCGTAAAGCGTGCGCAGGCGGTTATGTAAG
ACAGATGTGAAATGCCCGGGCTTAACCTGGGAACTGCATTTGTGACTGCATGGCTAGAATCTGGCAGAGGGGGGTAGAAT
TCCACGTGTAGCAGTGAAATGCGTAGATATGTGGAGGAATACCGATGGCGAAGGCAGCCCCCTGGGCTAAGATTGACGCT
CATGCACGAAAGCGTGGGGAGCAAACAGG
>OTU_1054
TGGGGAATATTGGACAATGGGGGCAACCCTGATCCAGCAATGCCGCGTGTGTGAAGAAGGCCTTCGGGTTGTAAAGCACT
TTAGGTTGGGAGGAAGGTAAGCAGTTTAAGAGATGGCTTATTTGACTGTACCGACAGAATAAGCACCGGCTAACTCTGTG
CCAGCAGCCGCGGTAATACAGAGGGTGCGAGCGTTAATCGGAGTTACTGGGCGTAAAGGGCGCGTAGGCGGTTATTTAAG
ATTGTTGTGAAATCCCTGGGCTTAACCTAGGAACTGCAACGATGACTGGATAGCTGGAGTACTGTAGAGGGTAGTGGAAT
TTCCGGTGTAGCGGTGAAATGCGTAGAGATCGGAAGGAACACCAGTGGCGAAGGCGGCTACCTGGACAGATACTGACGCT
GAGGCGCGAGAGCGTGGGGAGCAAACAGG
>OTU_1055
TTGGGAATCTTGGACAATGGGGGAAACCCTGATCCAGCCATGCCGCGTGAGTGATGAAGGCCTTAGGGTTGTAAAACTCT
TTCGGCGGGGACGATAATGACGGTACCCGCAGAAGAAGCTCCGGCTAACTTCGTGCCAGCAGCCGCGGTAATACGAAGGG
GGCTAGCGTTGTTCGGAATTACTGGGCGTAAAGCGTGCGCAGGCGGCCATCCAAGTCAGTGGTGAAAGCCCGGAGCTCAA
CTCCGGAATTGCCATTGAAACTGTTTGGCTCGAGTACGAGAGAGGTGAGTGGAATTCCCAGTGTAGAGGTGAAATTCGTA
GATATTGGGAAGAACACCGGTGGCGAAGGCGGCTCACTGGCTCGTAACTGACGCTCATGCACGACAGCGTGGGGATCAAA
CAGG
>OTU_1056
TGAGGAATTTTCGGCAATGGGGGAAACCCTGACCGAGCAATACTACGTGAAGGAGGAAGGTCTACGGATTGTAAACTTCT
GTTAGCGCGGAAGAAGGGCTAAACGTGAGTTTAGTTTTGACGGTACGCGCAGAGAAAGCAACGACTAACTATGTGCCAGC
AGTCGCGGTAAGACATAGGTTGCGAACGTTATCCGGAATTATTGGGCGTAAAGGATGCGTAGATGGTTTGATAAGTTATC
AGTGGCAAATCGGGGCTCAACCTCGTGGAAGCTGGTAATACTGTCATACTCGAGTGCAGGAGAAGTTAACGGAACTCTAT
ATGGAGCGGTAAAATGTGACGATATATAGAAGAACACCAATAAGGCGAAGGCAGTTAACTATTCTGTTACTGACATTGAG
GCATGAAAGCGTGGGGAGCAAAACGG
>OTU_1057
TGGGGAATCTTGCGCAATGGGGGCAACCCTGACGCAGCCATACCGCGTGTGCGATGAAGGCCTTCGGGTTGTAAAGCACT
TTTGGCGGGGACGACGATGACGGTACCCGCAGAATAAGTCACGGCTAACTTCGTGCCAGCAGCCGCGGTAATACGAAGGT
GGCGAATGTTACTCGGATTCACTGGGCGTAAAGCGTCCGCAGGTGGTTTGTTAAGTCAGATGTGAAAGCCCCGCGCTCAA
CGTGGGAATTGCATTTGAAACTGGCTGACTAGAAGGCAGGAGAGGTAGGCGGAATATCTGGTGTAGAGGTAAAATTCATA
GATATCAGATGGAACACCCAAGGCGAAGGCAGCTTACTGGCCTGTACTTGACACTCAGGGACGAAAGCGTGGGGAGCAAA
CAGG
>OTU_1059
CAACGAATCTTCCCCAATGGGCGAAAGCCTGAGGGAGCGACGCCGCGTGTGGGACGAAGTTCTTCGGAATGTAAACCACT
GTTAGGGTTACGAAAGTGAAAGGACTTAATACGTCCTCAATTGATCTAGCCCATAGAAAGGGACGGCTAACTCTGTGCCA
GCAGCCGCGGTAATACAGAGGTCCCAAGCGTTACTGAGAATCACTGGGTTTAAAGGGTGCGTAGGTGGTCCGTTAAGTTC
GTTGTGAAATCCCTGGGCTCAACCCAGGAACTGCTTCGAATACTGGCGGACTTGAGGCCGGTAGGGGTCACTGGAACTGA
CGGTGGAGCGGTGAAATGCGTAGATATCGTCAGGAACGCCGGTGGTGAAGACGGGTGACTTGGCCGGTTCTGACACTGAG
GCACGAAAGCGTGGGGAGCGAACGGG
>OTU_1060
TGGGGAATATTGCGCAATGGGGGAAACCCTGACGCAGCAACGCCGCGTGAAGGATGAAGGTTTTCGGATTGTAAACTTCT
TTGATGGGGGACGAATAAATGACGGTACCCCAAAAACAAGCCACGGCTAACTACGTGCCAGCAGCCGCGGTAATACGTAG
GTGGCGAGCGTTGTCCGGAATTACTGGGTGTAAAGGGCGTGTAGGCGGGATTGTAAGTCAGATGTGAAATTCCAGAGCTT
AACTCTGGCGCTGCATCTGAAACTGTGATTCTTGAGTGCTGGAGAGGATAGTGGAATTCCTAGTGTAGCGGTGAAATGCG
TAGATATTAGGAGGAACACCAGTGGCGAAGGCGGCTATCTGGACAGTAACTGACGCTGAGGCGCGAAAGCGTGGGGAGCA
AACAGG
>OTU_1061
TGGGGAATATTGGACAATGGGGGGAACCCTGATCCAGCAATACCGCGTGTGTGAAGAAGGCCTTCGGGTTGTAAAGCACT
TTAGGCGGGGAAGAAGGTCGGTATTTTAAGAGATAATCGATTTGACGGTACCCGCAGAATAAGCACCGGCTAACTCTGTG
CCAGCAGCCGCGGTAATACAGAGGGTGCAAGCGTTAATCGGATTTACTGGGCGTAAAGGGCGCGTAGGTGGTTGCGTAAG
TGAGATGTGAAAGCCCCGGGCTTAACCTGGGAACTGCATCTTATACTGCGTAGCTGGAGTGCAGTAGAGGGTAGTGGAAT
TTCCGGTGTAGCGGTGAAATGCGTAGATATCGGAAGGAACACCAGTGGCGAAGGCGGCTACCTGGACTGAGACTGACACT
GAGGCGCGAAAGCGTGGGGAGCAAACAGG
>OTU_1062
TGGGGAATTTTGGACAATGGGGGCAACCCTGATCCAGCGACGCCGCGTGAAGGATGAAGGTCTTCGGATCGTAAACTTCT
TTTAGAGGGGATGAATGAGTTGGTGAATAGCCAACTGTGACAGTACTCTTTGAATAAGCCACGGCTAACTACGTGCCAGC
AGCCGCGGTAATACGTAGGTGGCAAGCGTTACTCGGAATTACTAGGCGTAAAGCGCAGGTAGGCGGTTGGATAAGTTTCT
TGTGAAAGCTCCCGGCTTAACTGGGAGAGGCCAAGGAATACTATCCGACTTGAGTATGGTAGGGGTAACTGGAATTCCCG
GTGTAGCGGTGAAATGCGTAGATATCGGGAGGAATACCTATGGCGAAGGCAGGTTACTGGGCCATTACTGACGCTGAGCT
GCGAAAGCTAGGGGAGCAAACAGG
>OTU_1063
TAGGGAATATTGGTCAATGGGGGCAACCCTGAACCAGCCATGCCGCGTGCAGGAAGAAGGCGTTCTGCGTTGTAAACTGC
TTTTGATTGGGAACAAATGACTCTTGCGAGAGTAGCTGAGTGTACCAATAGAATAAGCCACGGCTAACTACGTGCCAGCA
GCCGCGGTAATACGTAGGTGGCAAGCGTTGTCCGGATTTATTGGGTTTAAAGGGTGCGTAGGCGGCAAAGTAAGTCAGTG
GTGAAAGCCGATCGCTTAACGATCGAACTGCCATTGATACTGTTTTGCTTGAGTATACATGAGGTAGGCGGAATTGACAG
TGTAGCGGTGAAATGCATAGATATTGTCAAGAACTCCGATTGCGAAGGCAGCTTACTAAGGTATAACTGACGCTGAGGCA
CGAAAGTGCGGGGATCAAACAGG
>OTU_1064
TGAGGAATTTTCCGCAATGGGCGAAAGCCTGACGGAGCAATGCCGCGTGGAGGATGAAAGCCTATGGGTCGTAAACTCCT
TTTCTCAGAAAAGAAATTTTGACGGTATCTGAGGAATAAGCATCGGCTAATTCCGTGCCAGCAGCCGCGGTAAGACGGGA
GATGCAAGTGTTATCCGGAATAATTGGGCGTAAAGCGTCTGTAGGTGGTTTACCAAGTCTGTTGTTAAAAATCAGGGCTC
AACCCTGATCCGGCAACAGAAACTAGTAGGCTTGAGTACGGTAGGGGCAGAGGGAATTCTCGGTGTAGTGGTGAAATACG
TAGATATCGAGAAGAACACCAATAGCGAAAGCACTCTGCTGGGCCGAAACTGACATTGAGAGACGAAAGCTAGGGGAGCA
AAAGGG
>OTU_1065
TAGGGAATTTTCCACAATGGGCGAAAGCCTGATGGAGCAACGCCGCGTGCAGGATGAATGCCTTCGGGTTGTAAACTGCT
TTTATATGTGACGATTATGACGGTAGCATATGAATAAGGATCGGCTAACTCCGTGCCAGCAGCCGCGGTCATACGGAGGA
TCCAAGCGTTATCCGGAATTACTGGGCGTAAAGAGTTGCGTAGGCGGCATCGTAAGCGAGTAGTGAAAGCGTGTGGCTCA
ACCACATATACATTACTCGAACTGCGAAGCTAGAGGACAAGAGAGGTACCTGGAATTCCTAGTGTAGGGGTGAAATCCGT
AGATATTAGGAAGAACACCGATGGCGTAGGCAGGGTACTGGCTTGTTCCTGACGCTCAGGCACGAAAGCGTGGGGAGCGA
ACGGG
>OTU_1066
TGGGGAATTTTGCGCAATGGGGGAAACCCTGATGCAGCAACGCCGCGTGAGGGACGAAGGCTTTCTGAGTTGTAAACCTC
TTTCAGCAGGGACGATTGTGACGGTACCTGCAGAAGAAGCTGCGGCTAACTACGTGCCAGCAGCCGCGGTAATACGTAGG
CAGCAAGCGTTGTTCGGAATTACTGGGCGTAAAGAGTGTGTAGGCGGTGCTCTAAGTTCGGTGTGAAATCTCCCGGCTTA
ACTGGGAGGGTGCGCCGGAAACTGGAATGCTCGAGCGTGGGAGAGGAAAGCGGAATTCCTGGTGTAGCGGTGAAATGCGT
AGAGATCGGAAGGAACATCAGTGGCGAAGGCGGCCATCTGGGACAACACTGACGCTGAAGCACGAAAGCGTGGGGAGCAA
ACAGG
>OTU_1067
TGGGGAATATTGGACAATGGGCGCAAGCCTGATCCAGCAATGCCGCGTGTGTGAAGAAGGTCTTCGGATTGTAAAGCACT
TTCGAGCGGGGAAGATTGTGACGGTACCTGCAGAAGAAGCTCCGGCCAACTACGTGCCAGCAGCCGCGGTAATACGTAGG
GTGCGAGCGTTGTCCGGAATTACTGGGCGTAAAGAGCTCGTAGGTGGTTTGTCGCGTTGTTCGTGAAATCTCACGGCTTA
ACTGTGAGCGTGCGGGCGATACGGGCTGGCTGGAGGCAGGCAGGGGAGAACGGAATTCCCGGTGTAGCGGTGAAATGCGC
AGATATCGGGAGGAACACCGGTGGCGAAGGCGGTTCTCTGGGCCTGTTCTGACGCTGAGGAGCGAAAGCGTGGGGAGCGA
ACAGG
>OTU_1068
TAGGGAATTTTCCACAATGGGCGAAAGCCTGATGGAGCAACGCCGCGTGCAGGATGAATGCCTTCGGGTTGTAAACTGCT
TTTATATGTGACGATTATGACAGTAGCATATGAATAAGGATCGGCTAACTCCGTGCCAGCAGCCGCGGTCATACGGAGGA
TCCAAGCGTTATCCGGAATTACTGGGCGTAAAGAGTTGCGTAGGTGGCATAGTAAGCGAACAGTGAAAGCGTATGGCTCA
ACCATATATACATTGTTTGAACTGCTAAGCTAGAGGATGAGAGAGGTTATTGGAATTCCCAGTGTAGGAGTGAAATCCGT
AGATATTGGGAGGAACACCGATGGCGTAAGCAGATAACTGGCTCATTCCTGACACTGAGGCACGAAAGCGTGGGGAGCAA
ACGGG
>OTU_1069
TTTCGAATCATTCACAATGGGCGAAAGCCTGATGGTGCGACGCCGCGTGAGGGATGAAGGTCTTCGGATTGTAAACCTCT
GTCACCAGGGAAGAAACGTTTAATGTTAACAGCATTAAACCTGACTTAACCTGGAGAGGAAGCAGTGGCTAACTCTGTGC
CAGCAGCCGCGGTAATACAGAGACTGCAAGCGTTATTCGGATTCACTGGGCGTAAAGGGTGCGCAGGCGGCCGTGTGTGT
TAGGTGTGAAAGCCCGAGGCTCAACCTCGGAATTGCGCCTAAAACTATACGGCTAGAGCATTGGAGAGGGTAGCGGAATT
CATGGTGTAGCAGTGAAATGCGTAGATATCATGAGGAACACCAGAGGCGAAGGCGGCTACCTGGACAATTGCTGACGCTC
AGGCACGAAAGCGTGGGGAGCAAAAGGG
>OTU_1070
TGGGGAATATTGGACAATGGGGGAAACCCTGATCCAGCAATGCCGCGTGTGTGAAGAAGGCCTTCGGGTTGTAAAGCACT
TTCAGTGGGGAAGAACTAATTTAAGGCTAATAACCTTGAATCTTGACATTACCTACAGAAGAAGCACCGGCAAACTCTGT
GCCAGCAGCCGCGGTAATACAGAGGGTGCGAGCGTTAATCGGAATTACTGGGCGTAAAGCGCACGTAGGTGGATATTTAA
GTCGGAAGTGAAAGCCCTGGGCTTAACCTAGGAATTGCCTCCGATACTGGGTATCTTGAATATGGTAGAGGGTAGTGGAA
TTTCCGGTGTAGCGGTGAAATGCGTAGATATCGGAAGGAACACCAGTGGCGAAAGCGGCTACCTGGACCAATATTGACAC
TTAGGTGCGAAAGCGTGGGGAGCAAACAGG
>OTU_1071
TGGGGAATATTGGACAATGGGGGAAACCCTGATCCAGCCATGCCGCGTGAGTGATGAAGGCCTTCGGGTTGTAAAGCTCT
TTTGGCGGGGACGATGATGACGGTACCCGCAGAATAAGCTCCGGCTAACTTCGTGCCAGCAGCCGCGGTAATACGAAGGG
AGCTAGCGTTGTTCGGAATTACTGGGCGTAAAGGGCGCGTAGGCGGCTCTGCAAGTTGGATGTGAAAGCCCTGGGCTCAA
CCCGGGAACTGCATTCAATACTGCATTGCTTGAATTCGGTAGAGGTTGGTAGAATTCCCAGTGTAGAGGTGAAATTCGTA
GATATTGGGAAGAATACCCGTGGCGAAGGCGGCCAACTGGACCGACATTGACGCTGAGGCGCGAAAGCGTGGGGATCAAA
CAGG
>OTU_1072
TGGGGAATTTTGGACAATGGGGGCAACCCTGATCCAGCCATGCCGCGTGTGCGAAGAAGGCCTTCGGGTTGTAAAGCACT
TTTGGCGGGAAAGAAACGGCGCCGGCTAATACCTGGCGTAACTGACGGTACCCGCAGAATAAGCACCGGCTAACTACGTG
CCAGCAGCCGCGGTAATACGTAGGGTGCAAGCGTTAATCGGAATTACTGGGCGTAAAGCGTGCGCAGGCGGTTCGGAAAG
AAAGATGTGAAATCCCAGGGCTCAACCTTGGAACTGCATTTTTAACTCCCGAACTAGAGTGTGTCAGAGGGAGGTGGAAT
TCCACGTGTAGCAGTGAAATGCGTAGATATGTGGAGGAACACCGATGGCGAAGGCAGCCTCCTGGGATAACACTGACGCT
CATGCACGAAAGCGTGGGGAGCAAACAGG
>OTU_1074
TAACGAATCTTCCGCAATGCACGAAAGTGTGACGGAGCGACGCCGCGTGTGGGACGAAGCCCCTCGGGGTGTAAACCACT
GTCAGGGGATAGAAAGTTCTGATCATCCCCAGAGGAAGGCACGGCTAACTCTGTGCCAGCAGCCGCGGTAAGACAGAGGT
GCCAAGCGTTAGGCGGAATCACTGGGCTTAAAGCGTGTGTAGGCGGATCGTTAAGTGCTTTGTGAAATCCCATGGCTTAA
CCATGGAACTGCTTGGCATACTGGCGGTCTTGAGCGACCTAGGGGCGAGCGGAACAAATGGTGGAGCGGTGAAATGCGTA
GATATCATTTGGAACGCCAAAGGTGAAAACAGCTCGCTGGGGGTCTGCTGACGCTGAGACACGAAAGCCAGGGGAGCGAA
CGGG
>OTU_1075
TGGGGAATCTTGGACAATGGGGGCAACCCTGATCCAGCGATGCCGCGTGGGTGAAGAAGGCCTTCGGGTTGTAAAGCCCT
TTAGGTTGGGACGAAGTGTGCGGGGGGATAATACCCGTACATTGACGGTACTAACAGAATAAGCACCGGCAAACTCTGTG
CCAGCAGCCGCGGTAATACAGAGGGTGCAAGCGTTAATCGGAGTTACTGGGCGTAAAGGGCGCGTAGGCGGTTTGAAAGG
TGTGATGTGAAAGCCTTGGGCTTAACCTGAGAAGTGCATCGCAAACCAGCAAACTGGAGTATATGAGAGGGTGGCGGAAT
TTCCGGTGTAGCGGTGAAATGCGTAGAGATCGGAAGGAACGTCAATGGCGAAGGCAGCCACCTGGCATAATACTGACGCT
[truncated: 557,263 more chars]
